# Supplementary material for: Discovery, identification, and functional characterization of long noncoding RNAs in Arachis hypogaea L
Source: BMC Plant Biol. 2020 Jul 2;20:308. doi: 10.1186/s12870-020-02510-4 (PMC7330965; doi:10.1186/s12870-020-02510-4)
Supplement: Supplementary file 1 — Additional file 1: Table S1. Overview of the four total RNA-seq data sets. [file 12870_2020_2510_MOESM1_ESM.xls]

## Sheet: Table S1
Table S1. Overview of the four total RNA-seq data sets
Sample Name	Sample-ID	ReadSum	BaseSum	GC (%)	Q30 (%)
FH1-seed1	L01	55870219	14072627030	50.48	88.9
FH1-seed2	L02	52323196	13180643692	48.86	89.32
FH1-root	L03	49291919	12416267611	47.54	89.59
FH1-leaf	L04	46359170	11674303453	44.48	89.79
Note: Sample ID is the uniform number of samples; Read Sum is the total of pair-end reads in clean data; Base Sum is the total base number in clean data; Q30(%) is the percentage of bases morer than or equal to Q30 in clean data.
