# Supplementary material for: Discovery, identification, and functional characterization of long noncoding RNAs in Arachis hypogaea L
Source: BMC Plant Biol. 2020 Jul 2;20:308. doi: 10.1186/s12870-020-02510-4 (PMC7330965; doi:10.1186/s12870-020-02510-4)
Supplement: Supplementary file 2 — Additional file 2: Table S2. RNA-seq data production and alignment results of four samples. [file 12870_2020_2510_MOESM2_ESM.xls]

## Sheet: Table S2
Table S2. RNA-seq data production and alignment results of four samples.
Sample-ID	Total Reads	Mapped Reads	Uniq Mapped Reads	Multiple Mapped Reads	Reads Map to '+'	Reads Map to '-'
FH1-seed1	111740438	89293748	78735194	10558554	46524610	42769138
		-0.7991	-0.8818	-0.1182	-0.4164	-0.3828
FH1-seed2	104646392	86422671	73215430	13207241	44482608	41940063
		-0.8259	-0.8472	-0.1528	-0.4251	-0.4008
FH1-root	98583838	82965664	67101986	15863678	42559892	40405772
		-0.8416	-0.8088	-0.1912	-0.4317	-0.4099
FH1-leaf	92718340	81123776	53792671	27331105	41105914	40017862
		-0.8749	-0.6631	-0.3369	-0.4433	-0.4316
Merged	407689008	339805859	272845281	66960578	174673024	165132835
		-0.8335	-0.8029	-0.1971	-0.4284	-0.405
Note: Total Reads represent the number of clean reads based on single read method; Mapped Reads represent the number of the reads mapped to the peanut reference genome and the percentage in clean reads; Uniq Mapped Reads represent the number of the reads mapped to the unique location of the peanut reference genome and the the percentage in clean reads; Multiple Mapped Reads represent the number o…
