# Supplementary material for: Discovery, identification, and functional characterization of long noncoding RNAs in Arachis hypogaea L
Source: BMC Plant Biol. 2020 Jul 2;20:308. doi: 10.1186/s12870-020-02510-4 (PMC7330965; doi:10.1186/s12870-020-02510-4)
Supplement: Supplementary file 3 — Additional file 3: Table S3. The detailed informations of 1442 lncRNAs. [file 12870_2020_2510_MOESM3_ESM.xls]

## Sheet: Table S3
#ID	Type	CHR	BP	FH1-seed1	FH1-seed2	FH1-root	FH1-leaf
TCONS_00000055	u	Adur1226	84392-85195	0.429557	0.558038	0.312318	0.325395	AGTAAATTTCAGATTATATTGTAAACTAAAAGTTCTCTGGGATGCCAAGCATGAGGTTGGTTCTCGTCTGTTGTTTACTTTCTTTATTGATTTAATGTGTTCTTATCTCTTGCCTTTTTTGTAACTTCTGAAGACTTCTGTTTTGGTGTTGCTTTGTTCAAAGAAAAATGACATGATATTTTGCTAAAAATGTGCTAGAGAGAATGAACTACGAATTCTGTGTGTAGATGTACATTTAGGATCTATATTTGTCTACATTTAGGCTTCTTATAATTGGAAAAAATGAACATAAAAAATAGTTAATAGGATCAAGTCCTTGCAACTTAAGCTAAGTGGAATATAGCTTTTCATTAATTTAATTCAAAGTTAATGAAAATGGTTTCTGCCTTGTTCTCCCTC…
TCONS_00000100	i	Adur1281	86982-87597	0.249827	0.859104	0	0.354838	GCATAAGAGACAGTGCTTGAGAACCCGGTCAATGAAAACGGGAGAACATAAGTTACATAACATAAACTGTAGCTGTATTACCGCATAAGCAAAATCTTCTTTAGGTAAATATCATAAACTGCTTCTTCCATTTACTTTTTTTAAGGGAAAAATTTTCTGGTCTCCCTTGAATGGTGTAGTGAAATTCTTCGTTACCCCCTTCTTTGTCCAGGTAAATGGTTGCTTTAGAAGGAAGGTTAAATTTTGCCAAACCTCAGGGGAGATGAGTGTAATTTACACCTGGGGTATTATATTTTTCTCCATCACATATTTGAAAAGTGGAGGCGGTGGCAAATCCAATCCTAGCATTAGAAATGGCATCTTGGAAGTTTCTTTGACGAATGCATCTCTCTCTATAGC…
TCONS_00000107	i	Adur1281	86672-87551	0.452389	0.246932	0.313256	0.795532	GTCCTTCAACTCCAGGTTCTTAACAGGAAAGTTGACTGAAACGAGAATTCTTATTATGAACTTGGAATAAGCAAGCTGGCATCAACTAGAACAAAATTACAGCAAGTAAATTCTTACCTAAAGTGGGATTTTTCTCCACAAAAAAATCGTTCTTAGTAAATCGACGAATGTGAATAATGATATATTTAGGCAATTTGGTAACCCGATACCGCATTCTTACTATGTGAGGTCGAACCACCTCTGTAACAGTCACCCCCATCAAACTTCTTTAGAATGTTAAAGAGAGGAACCGCATAAGCAAAATCTTCTTTAGGTAAATATCATAAACTGCTTCTTCCATTTACTTTTTTTAAGGGAAAAATTTTCTGGTCTCCCTTGAATGGTGTAGTGAAATTCTTC…
TCONS_00000817	x	Adur2073	14308-15393	471.914	708.405	385.824	3527.36	GAGGTTGGTCCATCTTTTTTTTTATTTACGCATCCTATTTTTCCTATTTTTTTTTTGAAGGGGGGAGGGGGTTGCTAACTCAATGGTAGAGTACTCGGCTTTTAAGTGCGACTCCATTTTTTACACATTTTTATGAAGCAATTGTTTCGTCCATAACCTCGGTAGGGTTTGTAAGACCACGACTGATCCAGAAAGGAATGAATGGAAAAAGCCGCATGTCGTATCAATAGCGAATTCTAAAAGGATCTCATTCTTATTGGATCGGACCATTTTTTTGTTTGAATTCGTGAACAAAATAAGTTGGGTTTAAGTAATAAAGGGATAGAACTTGGCAACTCCAATTATAGAGAAACAAAAAGCAACGAGCTTTCATTCTTTTTAATCGAATGATTACCCCAT…
TCONS_00001359	i	Adur868_2	161100-163134	0.238994	0	0.429049	0.603469	ACCATCCTCTGCAGGTAGCTTCTACCGAGGTACAAGTGCCCAGATGGCTAATATTTCAAAGCACATAATCTTATATAAAACAAACCATACTTACATTACCTTCATTCAATCATAAGAACTGATTTCTGTTCTAGCTTCAGGTAGGTATAGTTACTCTATTCCTCTCTGCAATTTACTTTAGGTTGGAGAATATGGCAGGAGAAAAGCTTCCTTTTTCTGTTACTATTTCAAATTCAACACTGTCCTTTGCCCGGCAAATGCTACAAGAAGAAGAGTTGCAGCTAAACTCTTTATGAAGGTAACATAAACTTGATGGATCTAGAGGTATTGATCTTTGAAGCTGCTCTATCTCATATCATTTCTTATGAAGACCAACTCAAATAGATTTTCCAGGGGCAT…
TCONS_00001410	x	Adur93_2	49033-52257	2.78271	0.289975	0.510914	0	GCTCCGCCGATGGATCCAGCTTCGCCCTCCTCAGGTTCGCCCTTTGGATGGTACAACAGCTGCCCCTCCCCGCATTATCTAAATTGATTGAGAAGAGCCTTTTCTTTGGCCCTCGGGGTACCTGACTATCATAACCCCACTCCGTCTTCGGACACCAGGGCTTCCATCGCAGAAATCAAGTGTCGAACGGCGGGTTAATTAAGTGCCTGGATCTGATCCTTATTGTTTCAGTACACCACGGAGTTCTTCAGATTCTTGCGTAGCACGGGCTTGTTCACCTTCAGGTTGCGGCATGACGGTGAAAGGAGGGGAAACAAGAATAAGTGGAAGAGGAAGAGAAAGAAGATTGAAGAGGCATGAGAAGAAATTAAAGAAGGATAAAAGGTTGTATGAGTGTATG
TCONS_00001684	u	Aipa433	17509-18434	10.3145	7.46724	2.85063	3.59825	ACAGCACATATCATGAGAAAATTATCTAGATAGATAGGGCCCTAAGAACTTCATTCGTACTCTTGATGTAAATAGAGGACAGGACGCATAATAGCCTAACCCGCAAGCGGGTTAGTGACTTACGTACCTAACCTATTAGCTGTCCTGCTACAAAGCTGACTGATAATGCCCGCTTTACAAACGGAACACAGTGAGTTTTGCCGCGGGTCAACCCAACCCCTAGGCTATTACGGGCTATTACGCTTCTTGGCCTCATATGAGTGACCTACGTACCTCATAGGTTAAATTGAGTGATTACTCCCCTAAGCCACAAGCTGGTTAGGTCGTGGCCTACCTTTCAATCCGTACGTTAAGGGATTCCCTTGTGGAAATCTGACGTCGTGAGCTTAAACCTCAAGA…
TCONS_00001725	u	Aipa506	2523-2947	13.7532	17.5979	8.91432	12.1142	AGCGTGGTCCCTGCCTAATTTCTTATTCTTTACTTGCTTGCTTTCACACTTCTTCCTTCTCCAGCTTTAAGGGCTATTCTTCGCATAGAGCAAGAAAGATGTTTCTGTCATTCGAAGAGCTAAAGTTAAGTTCCTCACAAGGCTATACTCGAAAAGTAAGTAGAAGGCTTAGGCAAGAATAGGAATTTTTCATCAACGCTAGCGCCCCTAGTTCTATCGTAATCATACATAAACAAGTCAAAAGCCAAAAGCGCCTATAGCAAGATATTAGGTAGGAGTCTTGTAGTGGCTTTAGTTCTTCTCACGCGCATCCACC
TCONS_00003045	u	Aradu.A01	27057022-27058164	0.46305	0.471803	0	0	ATTTGATAGAGATTCAACAATAAAACTCTAGTTTCGGCAAAGGTTGCTGCCACTGAAGACCTTTCCTAGCAAAAAAAAAAATCCTTTCGACAACCTTAGGGAATAACTCCGGCAACAGCTCTTCCTCTTTCGTTCTTGGTTGCATGATTGTCGACGATGAGGAAAATGACTAGATTAACAACATGTATGTCAGAGAACCTATTGGGGGAAAATGATGGTGTTGCTAATGAAGAAATTGATGTGAATGACTCAAATATTATCTTGAGTTGGAAGATTTGATTACTAGGCCAACAGATTGGGTTGGTTCTGCATCTGCTGGTGGCTTGGTGGGGCAAACTAGTTGAATCTTTACATAAATGAATGCGTTGACAATGGTAATAACACTCAAAACTAATCAAA…
TCONS_00003131	u	Aradu.A01	32078138-32079484	1.33197	0	0.538019	0.252246	TAACATTATGGTGCTCCATATACTTGTTAGAAATATATAATGGTCCCCAACCTTTAGAGATTATAATATGACATTTGACCATGTTTTTTCTACATAAAGAATAAAAAATAACATAAGTGTAAATCTGAGGGACATAGAGGATGATAGATTTAAAGATGGTGAAGAGGTGTCTCTTGAGACTCTAAAGGAGAAGGGTGTGATTAATCCATAAAGAAGAGAAAGGAAACTTCCTTTGAAGGTATGAAGAGAAGAAGGATAATAAAGAAATATCAAAGTCCTAAAAATTCCTCAAAGGTGTTGAAGATGCTAACTTAGTGCCATTCCCTAATACAAGAGGAAATGACCATATCTCAATTTTTAATTTTACCAAATTCTTGAA
TCONS_00003336	u	Aradu.A01	43848388-43849735	0.560438	0.428273	0.181101	0.371471	GTTTTTTGCTCCCTATTTTTTTCTTCTCCAACATTCTCATTATCATTGTGCTTCCTCTTCTTTTTTTTCGACTTCTTCTTCTTCATCTCTATCGTCGGTTTTATCTTCATATGCACCGATGCCTTTGCCAATGTTAGGTGGCTCTATTCTATCTTTGCCACTGTTGGGCTCTTCTTCCACTGTGTCCATTGTTGATGCTATTACATTGAGTTAAATCGCCAGATCAAAACCCTTGTTGTAGCCGTAGGAATTGTTTTCTCTCTTGAGCTACACCTCTGGTGCCATTTTGCTACTGATCCTATCCGGTGATGTTTTGCCTCAACTGTTGTCCTTTTCCTCTATTTTACTTATCTCTAGGTTATGCAATTATGAGAATTTTATTGGAAGATTATATTTGAT…
TCONS_00003430	i	Aradu.A01	50647759-50648275	1.77648	0.452515	0	0	GAAAAGGGGGAGAAACATAAACCCTTGCTCCAACTTCAATTGATCATAACTTTTGATCCGGAGCTCCGATTGATGCACCGTTTGCGGCCACGTGACCATGACGTCAAGCTCTACAAAACCCATACCAAGATTCCTGATGATCAAATTAACTTGAAAGGAAGACTTGTTCTAGCTCCCTTGGTCCTTAGATAAGATGAGATTTTCCACCCTAAACTTAAGACTTGAGATTTTGTGATTTAGTAATTGAGTTATTGTGTTTTATGTGATATTGTGGCTTAGGCATTATATATGTGTGTTTTGGAGCTTGATTGGTGATTTTGGAAAGTTTGGAAGGGAGCCTTGTGTGGAAAATCTGTTGTTGAGGCTTTGAAAAACTTGGAAGTTGAATTTGCGAGTGTT…
TCONS_00004291	u	Aradu.A01	94446500-94448882	0.195137	0.149119	0	0	AATGAACAATGAATTAAATATTAATGTCTTTCAGGAATATGATCTTGCTTTGAGTTGTGTCTATATTCTCTTCAACTCGTACAAAATTATCTGTGCATTTTGAGATATTTGCATTATTGCTGCTGGTCATATTAAATGATCAACTCACTGCTTTCTATTTCAAAATACATGATGCATTTTAAATAATTAATTCAACTAATAGCCCGCACATATTATGTCAAAAGAAACATTTTGAAGTTTCACATAAAGTTAGAATGATTCTTGTTTGAAAAATTTAGTTTAAAAATTTGATTTGAGTCATTTATAATATTATCGATTGATTGCTTTATTCATTAGATTAAGAAAATAATAAGAATGATTTTCGTCTCCATGAAGAGAGATTGTTTTTCGGTTTTCTGT…
TCONS_00004292	u	Aradu.A01	94447918-94449554	0.941845	0.151523	0.60069	0	AGAGCTCCGAGCACTCAAAGTGGTCCTTGGGCATATTTTTGGTGATGAGTCATCACCGGAGCGCTGACGTGGCGTCGTTTTGCCAGGCTGGAGCTGAGCTGGCTCATTTTCAATTTATACCCACATTGGTCCCTCATAGTTGGTGTTATTGTACAAAGCCCTACTCATGCACCCTTGGCTCTCCCTCTTCCTCGCGTTCTTTATCGCATTCTTCAGGCTCCCAATTCTCTTCCTCTACACTCTCCAAACCTACATCCACCCCAATGCCCAACCCTCCACATCCAACGGCCTTCGTGCTGCCATTCGCCGTCCTAGCGCCCCAAGAATAAAGACAAGCTCGATTTCGCCCCATGTTGAATGACTTAGACAATCATTGACAGCTATTGAAGAGCTACATCT…
TCONS_00004293	u	Aradu.A01	94448337-94449554	0.873308	0	0	0.137821	ACTAAATGTTTGATGTTTAACTGGGCAGGTTGAATGACTTAGACAATCATTGACAGCTATTGAAGAGCTACATCTTATTGGAAACAATATAAGCAGAGTACTGGTATCACTTTGAAGTGTGTTGGAGCATCCATGGGTGAGAAGCAACCGTTGAAAAAGAAGCTGCCAGCAACAACTACGGTTGGTAAGCTGAAATTTATGTGAGGGCTTTTTTAAGCTGAAGTCATTGGAGCTATAGTTATTTCTTCAAGAAGAGGTTTGTTTTCATTGAAAAAAAAGAAATAGCACGTGTGTTCAAATCACGATTGCCTGATTCAGTTACCGGCGACTTAATCTTGAAAAATCATTTCATTTTCCCTTGAAAGAAAGATCAGAAATTGAAGAGGTTCTCTTGTGCTG…
TCONS_00005934	u	Aradu.A01	10996210-10999278	1.25262	0.112614	0.803594	0.697701	GACTTTTTAAAGCTAATCCTAACCCATGCTTACTGTAGTTTATCCAATTCTGAAACATTCATAACAGTGTACTATAACACAATGTTCTGTCAAATAGCTGACTAGCCCCAACAGCAGATATTTGAAAATAAAAAAAATTCATAAAATGAATGATGCATAACAAAGGCTTATTATAAGTTTTTACAATGAACATTCTTGCTGTAATGTGATCATAAACATGTTTGACCAAAAACAGGAAGGAATCCAATATACAAACCTAGTTGCAAAAAGACTGACCACCTCAAATACATAGCCCCTTTTGAATTCTGCTAGGGTAGAGCTAAAGTTTTTCTTGTTTTAATTTTATTAGTTTTTATCAAACTGAGACAGGTATATATCTTAACAAAGTTTTCCTCTCAA…
TCONS_00006427	u	Aradu.A01	33050765-33053264	0.650269	0	0	0.0684149	CTCAAATAACATCAAACAACGCAATAGTAAGTCATATTAATACTTTAGAAAGTCTTACAAACAACTCTTACGATAACCATTTATAAATTTCAATAACAATGAATTTACCTGTACAATAGATAGTCTTACAAACACAAATTAAGCTATTACATCACAAGAGTCATGCCAAATTAAACAAGGAGATTCAAACTGCGCCTATTCCTATTCTGTACGAATTGTTTGCCACTCTTCGTACATCTCAATTGCAATGTTGTCACGCCATTATGTCCACTCATTTGTATTTCAACCACATCAATCATCTCGTCTGGTGCTTCCTCAATCTCATCATTTGATAAAAATCAACATTGTTTTACAATTTCCAAACGCTCCATTCCTTCCTAGGTAATGGTGGCAAGCTAA…
TCONS_00006435	u	Aradu.A01	33086441-33089459	1.4563	0.329738	0.784317	0.102145	ACAATACTTTAAAATTATATATACATAACAATAACTTACAAACGTACATATTCCAAATTCCTATCCCTCTTACAAAATTGATAAAGATAAAGGCAAGGAAAAATAATAACTAAAATAATACAAAATATCGAATAAACAGAAAATGAAATAAACTCTTCTGAAACTCCGTTGCCCAAATCTTGAAAAAGAAAATCCATTGAGAATCATGGTTTAGCATATGCAATAACCTTCCCTTCACTGTTCAAAACCTTAACTATCTGCCTTGTGCCCCATGTTTCACCGCTGAGAATTATTTCAGGATAATTGTCACTATCAATCTTCTGTAATTGCGTAATGAGTTCTCGGGCAGTCTTGTTAAAGTTCTTAAGAATTAAAAACTCAGTTAGTACAAAAAACTCA…
TCONS_00007601	u	Aradu.A01	94034700-94036617	0.706262	0.161913	1.65462	1.87251	GTGAAGAATTATATATTAGGTTAAAGTATTTAAAAATGGATAAAAAGAACGAGCAGGTAGTTTTACACTGCATGGCGCAGCTGACACGTTCCTGTTTAGCAGAAAACATAAGTAAATGAACTATAGCACGAGAATTTTCTGGTTTTATTTTATATTTTACATTTTGATTTTTTGTAAAAAAGTTGAACAGTGGTGTTATAGTTTGAAAGCAAGAATAATTCCGTACTAGGAAAATTATCTGATGATTCAGTTTCATCTTTTCATGAGTGTCATTGAAGGGTTCAGGTCACCAATCACCAAGCATCCATGATCAGTTACTTACAGCTGAATCTCTGGTAACTCATACGATGTCGTGTCACAATTCACAAAGCTGCTTCATGGGTTTCGTGTGCCCGTTGC…
TCONS_00007993	u	Aradu.A01	99976216-99981506	1.6343	0.573564	1.05622	0.561685	GTTCTCTGCCTTAAAGGGCTATGCTCAATAGTAGTATGCTTTGCAGGGCTACTCAATGGCTGATTATTTGACACAGCTAAAGTGTTCTCATGGCCATCTAACATCATATGTTACATATGATAGTTCCAAGACGATGTAGAGATGTACCAGCCCCAAATTATCCGGTTTGAATTGCACCACATCCCTAAGATGTAAAAATCATATGATGTCATCAACCGTATCATTTGCCAGCAAGTAATATATATTTACCGGAGAGACCTTGCCAATTCTATGAGCACGATCTTCGGCCTGAAATAGGTAACCAGGAGTCCAAGATAGTTCTGCAAATATAACTGCTTGCAGCAGTTAAAGTTAATCCAACTCCTCCAGCATTAATGGATGGCACAGCTACCTTGATAG…
TCONS_00009003	u	Aradu.A01	94741074-94742216	0	0.389577	0	0	TGATGGGCTTCCTTAACTTCAAGCAGCATTAATTAGAAAGGAGCATAGTTGGGGAGAGATTTTTGATGGTAATGAATTGGTGGTCAAATCCAGCATCAATGAGGTAATTTATGTTAAGGAAGGCAACGACTTCCCATGGTTTCTTCTCACGGATTTCCATAATTTGTGTCTGTGAGGCTTCATTTCGTGTTAAGGTGATAAGATCTGCTCCAAGAGCGTCCCAAAAAGAAGGGGCGCCAATATAGCAACAAGTATGATTCTGTTTATAACTTATATACAAATACATATATACTTTTAATATTTCTCATGTTACAGAAAGTTGTGTAGAGCACAATATTGGAAGTCAATTATAACATGTCATGTTCCTTAATTTGGATATGAACATTAAAATATTGCA
TCONS_00009018	u	Aradu.A01	95206572-95207088	0.256855	0.68699	0.311253	0	TTCTTCACCGTCCTGCCTCCGGTCTGATTCCTCACGAGTCACACACCTAACCCACCCACTTTTGCAATCCCAACCAATTCCAATCACAGCATTGCATTGCTTCTTCTGTACTTTTGTGATTCGGGGATGCGGCAACATATATTCAGCAGCTCACACAAACTTTTCAGGCACTGAGGCCCAAACATTTTCCCAAGCTTCATAATGGATATCTCTGCTCCTCAACCCAAGTAAGATCCAACGATATGCTTAGCTGCGCTGGAACTTGACAGCAGAGCTGGGTACCAATATCCAACACAAGTGGGATAACTCAGTTTGTTGTCACATGCTGGTGGTTGTGGAAGTGGCTCAACAAGGAAATCTTAAAACCCCAATACAAAGGAAAATGCATGCTAG
TCONS_00009270	x	Aradu.A01	1874505-1875866	1626.72	805.759	652.688	616.23	GGCATCTTATCTTGAAAACCGGATTCTGAAGCTTGAAAAAATGCATGCCATGCTCAAACTAGCAAAATTTCCCCCCCAAAATAAAAAAAAATTAGATCCAAGGCATTCAGTTCCTTAGTATTTCAGTTGTTAGTAAACACTAATGTTCCTTTTTGGCTTGTATAATCAAGAATCAACTCTCTGCATAGTATTTTTCTTGTGGTTAATTATGCTAACAGAATTGTTTCCCACATGCAAGCTGAGACATTAATTGAGCACCAAAGGTCTTAAACTCTTACTACCAGTTGTTGAATCTGAAGGCAAATGGCAAAGAAACCATTTACCATAGACATCAATACAAATGGCTAGAAAAAGCAAAGCTCCAAAGGTAAAAAAGGATCCATGCCTCATTAGAATATG…
TCONS_00009334	u	Aradu.A01	4729554-4731470	0.711552	0.427233	0.328474	0.0962517	TAGTAAATAAGATATTGATATTGCACTGTATTTTTCTCAAGGTTCTAAAAACTGGTTTGAACTGGCCGGTCAAACCGATCGAACCATGAACCGGATGCTAAAACGGTTCGAATAACAAGAAAAACCGTAAAATTTGAAAATCGGAACTGAACCGGTGAACCGGTCGGTCGAACTGCAAATTTCTCGGCAGTATCATTTAGCAAACTGCTAGTTACTCACTCATTTCTGTTTTCTCTTTTCTGCAACATAAGCTCTACTCAGCAAAGGTAATTTCGGCCTAGCATCAGAGCAAAAATGATTTTGCTGCACATTTTATGCTACAATTTCATAATCCTATCAACAGAAAGGGAGCATAAGTTGGACTGTAAAGCTGAAGCGGGAATCTCCCTCAAGTTTAGC…
TCONS_00010131	u	Aradu.A01	105578418-105580083	0.119135	0.682799	0	0	GTACTCGTCGAGTGGGCCTTTTGTTTAGGCCCTTGTGTTTGGAAGCATCCGCCAACTATCCAGACCTTCACTAGGGGATGACTTCGCGAGAGGTAGGTTAGCTCGGGCGGGTCGGGGACCTGCCGGGTTCGGAAGTAGGTTGGGTGGACATCCGTTCCTTATTGGGCTGGCCAGAACACCCTGCAACTGGCCAATTAACCGGAGGGCGGTTTCCTTCGGTAACTTTTGGGGCCTCACTTGGTATATACATATATTGATTTATACTCTCTACAGATACTATATAACTGGCTAGAGTGCATTGAAATTGAATTGAAAATACTGGGGAATTGTTCAGTGAAAGGGCATAAGAGCTCCAGCATTAAATTCTTCTTGAAAAAGCGATATTCCTCATTAAAGGTC…
TCONS_00010132	u	Aradu.A01	105579102-105580083	0	0.477428	0	0	AGCTTAACATGTACGTGAGACTTAGATTTACAAGAATATCAACATCCTAACAAAAGGAACATGGGAAAAAAATAAAATGGTGATATTTTGCTACTGTTGAAAGTGCTGATACAATTGAAATTGAAACATCCAAATTAACACACTTATGCTGCATTTGCTTCATCAACCAATTAGAAAAGGCACTTGTTACTACTAAGCTAAACATGAACAATTCAGGTTTAATGACTACTATTGCAAATAAATCCAATGCCTAAATACACAAACAAACAAATAGCACACTAACATACAGAAGACTCCTTCCCCATTTCTGAATTCGTCGTTGTCTTCATCGTCGCAGTTCAATCTAGAACCGCACCTTGGCGACACAAAGAAGTTATCGAGCGGGAACGAAGTTGAAGC…
TCONS_00010309	i	Aradu.A01	10179130-10180701	0.15611	0.0397651	0.672607	0.147819	TGCGAAATAGCTGAAACCTGAGAAACAGTCTCAGCTTTTTTGTTTCGAAGCATCGAAAGATCGAAACCCTAAGGTCCCCAAATTCTCAAATTCACAATTCAAATCTCATTCTCGCCCATCATCAGGTTCTCGGTTGATATTCCATCGCTGATTCACCGTTGCCGTCACCTCGCCATTGTCGTACTAGCCGGGATTCTGTTTCAGGAAGTATGATGGCATAAGGTAAAAATCAAGACCGAAGTTTTGACTATAAGAGATGTAGAAACCAGAATATGCACATTACTTCTTCAATTCTCAAGCCCCTAAATTGATTTGGTTGCTTGAAAATGGAATCCGAAGCACAAAAGGGTACTGTAAACCCATCTGCAATGCTGGCCTCGCTGCTTAGTAGGAGAGCCA…
TCONS_00010311	i	Aradu.A01	10181669-10182586	0.130599	0.0998005	0.633029	0.927471	TGATTAAGAAGTTTAGCTAATGAGCCTAATCTTATGGTACCATTCTTATCAATTTGAGACCCAAAAAAACTATCTGAGGCAATATTTATGGAAACAATAAATGAATTTGAAGCTTGGTTCATTTTTTTTTCTTTTCAAGTGTCGGCAAACTTTTACAAATAGGTTATTTTCTGAGGTGAATTCTATTTTCACTTGGTGTATTATAGGCAGAAGAGCTTGCAGCTGGACGAGATGGTGAGTTCATATAAATGTTCATCTCAATAACTTCGCAGCATGAATTTTATTTCCTATTCACTGTATTCTGTTGGTGTCAGATGGGAGATCTGATTTTGGTCCTGGTCGTTCAAAAGGCGGAGGAATTTATGCACATGGACCGGGTAAACCAAAGAGGGGAAGAGG…
TCONS_00010683	u	Aradu.A01	94030320-94036364	0.256506	0.104542	5.84358	4.02376	CCTACCCCTACATTGTTCTCTTTCTCTCTCTTATCTTGCTTTCTTAGGGTTCTGATTATCTTGTGAATCTCGTGCGGGGGGTATGGTTGAGTGTGGGAATATGCATGATAATATGATATGGCCCTCTTTGTATTCTTCCACAGCTTTCTTGAACTGCATCTAATTGTTGCATGCATGCCATGGCACTCTTCTTCTTGCGTTGCGGTTCAATAAAGCTGTGGGAAGATACAGATAGGGTCAAACGCCTAAATTACCTTCCACTCTCTGGATTCTACTCTCACCGCCGCTTTCCATTTTTATAACATAATTTACTTCTTTTCTTTTTTCGCAATTTTAATTTCACATATATCTGATCCGAAAATTTTGAGATGCAGCTATCAGAAGAGAACGAATGATGAT…
TCONS_00010688	u	Aradu.A01	94446870-94449489	0	0.0912564	0.0964723	0.395765	TGAAGAGAGATTGTTTTTCGGTTTTCTGTTAGATTCTCCATTTTCGGTATGTAATTATTTGGTTAAGGTTTGCAATTGTGTTTTTGATTTCCCACTAGGGTTTTTGTGTAGTTAAATCTAAGTTTTGTAATTTTCCGTTGATTTTAATAGTCAATTTTGTATAATGTACACTGAACCATTGAGCTAATAATATGCTCATCCACACTTGATTTTGGTTACATTATCCATGCTTCAAATTTTGCAGGCTTCATTTCGTGTTAAGGTGATAAGATCTGCTCCAAGAGCGTCCCAAAAAGAAGGGGCGCCAATATAGCAACAAGTATCACTTTGAAGTGTGTTGGAGCATCCATGGGTGAGAAGCAACCGTTGAAAAAGAAGCTGCCAGCAACAACTACGGTT…
TCONS_00010689	u	Aradu.A01	94446870-94449850	0.287766	0.164928	1.16237	0.204362	TGAAGAGAGATTGTTTTTCGGTTTTCTGTTAGATTCTCCATTTTCGGTATGTAATTATTTGGTTAAGGTTTGCAATTGTGTTTTTGATTTCCCACTAGGGTTTTTGTGTAGTTAAATCTAAGTTTTGTAATTTTCCGTTGATTTTAATAGTCAATTTTGTATAATGTACACTGAACCATTGAGCTAATAATATGCTCATCCACACTTGATTTTGGTTACATTATCCATGCTTCAAATTTTGCAGGCTTCATTTCGTGTTAAGGTGATAAGATCTGCTCCAAGAGCGTCCCAAAAAGAAGGGGCGCCAATATAGCAACAAGTTGAATGACTTAGACAATCATTGACAGCTATTGAAGAGCTACATCTTATTGGAAACAATATAAGCAGAGTACTGGTATC…
TCONS_00010712	x	Aradu.A01	96205299-96206660	0.15372	0.0783129	0.662312	0.0970374	AAAAGAGGACGGAGCATGACTCATTCACCCACTCTCCTACCTGTTGTGTATCACATCATTAGGAACACAAGAAAAGACATCCTGGTAGAGTCAACAACTGGATCCATTATTTGATTGGCCTGAGGAAAGAGATGGAAATTTGCATTACAAACAGGGACAGATACACTTATATAATTGTGGGGGCCACACGAAATGAACGCTCTCCAGAGAATTGAAATTTACTAACCTCTCCTGCTCCAAGACCTAAATGCTCAGACCATAGTGACAATCGGAGAGTCAAGGAGAATTTTCCTGCCTTCCAAGGCTTTCCATCCATATAGGAATCAATCAGTTCTCTGTCTTCTATAACTACACCAATCTGAAATGCATATGTGGGAGAATTAAGAGGACAGAAGGTGA…
TCONS_00011307	u	Aradu.A01	72994031-73007289	0	0	1.07427	0	CTACGCGACAAAATCCCTTTTGTCCTTATTTTGCAGAGGCGGCATCAATTCTGACCGTTTTCCTTGTTGATTTCCTGGCTAAGATAAATGAAATATATGTTGCACCAAAGATTATTATTCATCAATAAACTACGGCACAAGTAACAACAACAACAATATTAATAACAGTTCCAATAGTGCAATAATCCCAGAAAGAGATACAAGCTAAGCTAATTAATAATATTGTAACATAAATCCTTAATTAATTCAGCGAATCCTGAAAGTAAATAATAATATCTGGTGTAATTAAAACGATAACATACAACAAATTAAAACATGGAATATACGAACGAACTTGTTATATAAAGCACAAAAAATGGATCGGACCGAGAAGCTTGATTCCCCGAGAAGAAGTTGATA…
TCONS_00011308	u	Aradu.A01	72994031-73007289	0.342182	0	0.691083	1.13403	CTACGCGACAAAATCCCTTTTGTCCTTATTTTGCAGAGGCGGCATCAATTCTGACCGTTTTCCTTGTTGATTTCCTGGCTAAGATAAATGAAATATATGTTGCACCAAAGATTATTATTCATCAATAAATTGTTATATAAAGCACAAAAAATGGATCGGACCGAGAAGCTTGATTCCCCGAGAAGAAGTTGATAGATATGCTTAACAATAATTGGATCTTGTTATATAAAGAGCACAGCAAGATCCTGGAAAGTATGTAGTAGTAGCTAGGGTTTTCTCAAAAAACCAAGGAAAGGAGTAGGAACAAGAAGTACTCCTCCTTCTTTGGCTTGATGATCATGTTGATGTTGTTGTTGTGAAGAGGAGGGATGAAGAGGGAGATGATGAGAAAAGGGTGAT…
TCONS_00011364	u	Aradu.A01	89681861-89683406	0.06405	0	0.362202	0.181945	CTTGTTTAATCCATACTCAGCATAGATTTTATCATCAACCCCTATGATAACTGGCGAATCTATCTCAGAATAAATGGCCTTCAAGGATGCAGCTTCCTCCCCAGAGGGGCTGCATTTGTCATTGGAGCTTGAACTATGTAGACAATGAAAATCCACAGCCAGCATGAATTCATCTTCCTTCCTTGGTGGGTTATGGCTTTCTCTCAAGACCCAATTACTGTCACATTCAATAACCATTTCTGAGACAACGGCAGCTCCAACTTCATTCTCCTTCATCTCAGTTATCTCCACGTGGGTTGCCACTGCTGACTCCTTCTGAATCAAGTTCCCAATTGTAAATGGCACTGCAACACTAGAAGATATTTCCTCCATTTGTTTACTTTGCCTTGTAGCAATAGC…
TCONS_00011392	u	Aradu.A01	91239588-91240067	0	0	1.2324	0	TGTTACATTCCTTTTTTTTTTTAATTTACATATATTGCCAGTGACATTCAGATGAATATGGTATCGGAAATTTCATAATCACAAAGTAATAAGGATCACGGAAAAATACTCGAGAGCCGTACAGAAGGTTTCATCTAAGGCCATTGCTTCATCATCACCGGATTCCCGATCCATATTTATCAAGAACCGAGTCAGAGAGGCCTTAGACAAGCTTTTTTGTTTTTGAGCCCAACCTACTGCAGCCTCTTTATTCTCTCCAAGAATTGGGTGTTTTTATTATTCTACACTTCTATGATGGACCTTGTATCATAAAAACATATTATATATGACTCTCCTTTATTCAAACCCAAATGTCTTCCACCATAATCTTGTCTTCTCAATCTTGCATTTTTTATCC
TCONS_00011475	u	Aradu.A01	95166038-95166621	0	0.181434	0.959021	0.562037	GGGCAATGGGGAAAGGAAGAGATTAAACACTATTTCAATAAGTTTTGGCATAGTGTCTTCCATGGAAGCAAAAAGAAGGAGAACACACTGGGTTTTAGGTCTTACAAGGTCAAGAAAAAGGTCTTACAAGGTCAAGAAAAAAAAAATGAACAACAACATTTCTAGCTAGGGTGGGGATTATTATAATTATTTGGGAATTATTATAATATAAATTAAAAAGCTCAGGTAAGATAGCACCATGCTGCTTAGTATGAAGCTTCTGCAGGGGAACATTGTGCTCCAAATTCAGTTCTTAGTTTTATAGCCATCATCATCATCATCTTTGGTGAAGGCTTCTTTTGGTTTCATGAATAGTTTTGAGATAGATGAAGAGAGTGAAAGAACGTAGCGAGAGCTTTT…
TCONS_00011512	i	Aradu.A01	96984510-96985262	1.02	1.25912	1.07755	0.668648	CCTACCAGAACCATGTTCAATTGCAGATGCTAGATTTATCATGTCCATGCACAAAGATTTATCAGCTTGGCTACACAAATTACCATTTAATAGAGATGATACAGTCAATGTGCATAAATATTATTTACAAGGCTGGTCTTTTTACACCAACGCACCTTGAACTAATTACATTTGACATCGTAGGAAACGGATTGAATTGGACGTGAATCAGCAACACATGTTCTTTTTAAATGTTTGACAGTATTATTATTATCATACAAATGTTGTACACTAGTTCGGATGCTACTGAAAGTTTGCAACATGCACCAACACCAACAAGGAACATGAATAAGCATCATCACCAAGAGATTTGTTATCATAATTCATAGTTGTGGGAAGGCATCATCACCAACAGTAATT…
TCONS_00011551	u	Aradu.A01	99975619-99977100	0.502152	0.488387	1.62266	0.432258	GTCAGTTTTAACTCAGGTGCTATTGAGGGATTGATTCTACGAGTGTATTCATTCAAAGATGATTATTTCTACAAAATAAAATGATACAAGCATATGGAGTAAAGGAATTTACAAGTCTAATTCATATATGATGATGTACTACTCTGTACAGTGCCCCACACTAAAACAAAACATAAGGGAGCAAAAAGTTAAGAACAAGTGAAAACCTAAAATCTAATGGGTGACTTGATCTACATTTTCTTCCAATACATATTTTCACATAACCAAACCATTATCTCCAACACAAGCAACATAATTTAGTGTAGTCAGTTCTACTCAAAATCTATTATTTGTTGTACAATGGATTTCAGCTTCAAAAGGCATTTGTGTCATCATAGGTGAATTCCCCATGTAAGCACA…
TCONS_00011553	u	Aradu.A01	99975619-99981499	0.466305	0.189305	0.576832	0.110385	GTCAGTTTTAACTCAGGTGCTATTGAGGGATTGATTCTACGAGTGTATTCATTCAAAGATGATTATTTCTACAAAATAAAATGATACAAGCATATGGAGTAAAGGAATTTACAAGTCTAATTCATATATGATGATGTACTACTCTGTACAGTGCCCCACACTAAAACAAAACATAAGGGAGCAAAAAGTTAAGAACAAGTGAAAACCTAAAATCTAATGGGTGACTTGATCTACATTTTCTTCCAATACATATTTTCACATAACCAAACCATTATCTCCAACACAAGCAACATAATTTAGTGTAGTCAGTTCTACTCAAAATCTATTATTTGTTGTACAATGGATTTCAGCTTCAAAAGGCATTTGTGTCATCATAGGTGAATTCCCCATGTAAGCACA…
TCONS_00011931	u	Aradu.A01	31995348-31999689	0.549802	0.315109	0.5552	0.433835	GACAGCACCACGAAGAATTTCCAATCCCAGTTCCACCTCTTGGTCACTGCTTGGAATGATGGCTTCTGATTAGGTATTACAAGAAGAGGTACCCAGTGCAACTCTCTTCACCACCTCACCCCACTCCTTCTTCTTCTATTTATATAACCATATGCCTCTTCTAGGTCTTCATTGCGACGCAAAAATAGAAGCAAGAAAAGAGAGAGGGAGCTGGACAAGCGAAAGTTCAGGAGGCGGGGGGAAGTGATGGTCAAGAAGTGACTGACCAAAGCTGAGAAGGACGCAGCCCATCACCCCCTCTGTTCTTCGATTTTCGTTGTTAGTAAGAACTAGCAATGTTATTTTCTTCTCTTCTAATACAAAATTCTGATTCCTTCGTTTACTTTTGTTAGATTCTGT…
TCONS_00011941	u	Aradu.A01	36398203-36407052	0.147259	0.562658	0.118964	1.95213	GATTCTTCAGGATTCGGGCATGTACTGCTTCTGTTTTGGAGTTTTCTCATCTTGGAGAATCTATGTTGAACCTTTTAGATGGTAGATCAATGGTTCGGTCAAACTCCAGCCTTTATCATGCACAGGATATGATGCACTATCATAGAAGTTTCGGTATTTAGTAAAATAAATTTGGGTTCACTCTTATGTTTTACTCATATAATATTTTTGTCTTTGATAAAAACGAGGGTTAATTTCTAATATGTGTTATATTTGATTGAATAGTCACTTTTTGGTTTTTCAAATTAACTTCTACAATTGTGTTGTAGTAAACAGTTTATGTATTTATTAAAATACATTTCGG
TCONS_00012183	u	Aradu.A01	94565814-94566994	0.201263	0.153801	0.121944	0.714654	AATGAGCCTTCTAAAGAACTGCCGAAGTTTTCTGTCAAACTTTTTCTTCATTCCAGTGGCCATGTTGCAGCGAAATTCCAATATGACCAGGTTTCACATGCTAACTTCATCAAGAGTATTGAACTTTATATTTCTATTGAAAATTTTGAATTTTCCATAATTAGGGGCTATGTCTTTGACCTTGAACAAGTTCCTGCATACTCATGCTTTATAGGCTATGTTTCATGGCAGGTAATAATTTCTGCTTTTCGGGATTGGCTGTTTTGAGGGCTTAGTTATTTGAAAATTTGAGTCTGGGTTATGGATGTTCTCGAGCTTGGCTTATATAATTTCTTTGGGGGAAGCTGGTCAAGTGTTTGGGATTCCATCCATATAGTAGCTGTTATAGCAAAGTAAATA…
TCONS_00012185	u	Aradu.A01	94736431-94742219	0.0533637	0	0.17244	0.353707	CTTGAATTGATTAACTAAAAAAATTTTACTTTTTCCTTGGGATGAAGCAAAGAAGGTAAGGACTACTGTTTCTGGGATAACAATTCCACCAAATTGTTGCTCCAGAACAGGTTCACAAGGACATTAATATCATAATTATGCTGAATCTGAACACTTAATGTTCTGAATTTCACAGGGCTTTTGTTTCATTGGCAATATAATTTGCAGGTGCTGTCCTTTTTCTTGCAGATATGATAGATAGATTAGATCACTACATGATAGAACTCCAAATTAGAAGAAAGAATGTTCTGGCAATGAAAAAATTGGAGGCAACTAAAGCATTGGAAGAAGAAAGAGACAAATTGAAAGTGGAGCTTATACAGCTAGAATTTGATCTCAAGTCTAAATAGAAGATATGGT…
TCONS_00012636	u	Aradu.A01	25437441-25438285	1.61464	0.123387	2.34791	13.3013	TGACAGAGATATGCATGAAGATTACCTACATTTGTATACTATGCTAATGACAACAGTCCACTACTTTTAAGAGATGATGAAGATTACATAAGGATTACATAGGATTGGGGATTTTACTTGACGTGCAAATATTCAAGGCTAAAACCATGTAAAAAGAGAGGGAAAACAGAAAATTCCGCATTGTGTGCTCCAATGGTTCTCAGATTTTACATTGTTTTACTTACTCGTCGCCCATGGCCAACTCCAAGGCATAGTCATCTCTCTCCACTGGTCCTCGGGCAAAATACCGTCCGAACTGAAGCCAATATACCTGC
TCONS_00012667	u	Aradu.A01	33087632-33089447	0.782455	0	0	0	CTATAAACCACTATTATTGATTGAACAAATTACATCAATCAAACTAAAAATTATTTAACTTTAAAGAAATTAGTAATTAGTATGGAATGAATATAAAATTAATAAATTACATCAATCAAATTGGTATGAAATGGGAAAATAGACACAAAAACTTAAAATGTCACTCTACTCAGTTTAGGCGATACTAAACTGTTAATTACCATTGAGAATCATGGTTTAGCATATGCAATAACCTTCCCTTCACTGTTCAAAACCTTAACTATCTGCCTTGTGCCCCATGTTTCACCGCTGAGAATTATTTCAGGATAATTGTCACTATCAATCTTCTGTAATTGCGTAATGAGTTCTCGGGCAGTCTTGTTAAAGTTCTTAAGAATTAAAAACTCAGTTAGTACAAAA…
TCONS_00012668	u	Aradu.A01	33087632-33089799	0	0.1707	0	0.592239	CTATAAACCACTATTATTGATTGAACAAATTACATCAATCAAACTAAAAATTATTTAACTTTAAAGAAATTAGTAATTAGTATGGAATGAATATAAAATTAATAAATTACATCAATCAAATTGGTATGAAATGGGAAAATAGACACAAAAACTTAAAATGTCACTCTACTCAGTTTAGGCGATACTAAACTGTTAATTACCATTGAGAATCATGGTTTAGCATATGCAATAACCTTCCCTTCACTGTTCAAAACCTTAACTATCTGCCTTGTGCCCCATGTTTCACCGCTGAGAATTATTTCAGGATAATTGTCACTATCAATCTTCTGTAATTGCGTAATGAGTTCTCGGGCAGTCTTGTTAAAGTTCTTAAGAATTAAAAACTCAGTTAGTACAAAA…
TCONS_00012742	u	Aradu.A01	58216139-58216903	0	0.579657	0.735346	1.00555	CCCATCCATGGCAAAAGAAACCTGCATATCGACAGTGACGATGACGATAGCTAACATAGCAAGTAGAGGCAACAATAACGAGCAGCGATAATTCAGATCTTGATCGAAATCAGCAAAAGTTGAAAAATTGAAGAATTCCGTGAATAGAAAAAAATTAAAGAAGAAAGAAAATGCTTACTGAAGTAGAGAGTGAAATCGAAAATTTGAATCTGAAGGCGGAGCAAGAGATGATTGAAATCTGAGGAAGAGCGAGATAGGATTTACAGCGTTCCACAGCGGGAGGAGGATTGCGAGTGGTTTCTATCTTCAGAGGGCTCGTGCGTGGTTTCTATT
TCONS_00013006	u	Aradu.A01	99975645-99980302	0.05978	0.06091	0	0.283026	GGGATTGATTCTACGAGTGTATTCATTCAAAGATGATTATTTCTACAAAATAAAATGATACAAGCATATGGAGTAAAGGAATTTACAAGTCTAATTCATATATGATGATGTACTACTCTGTACAGTGCCCCACACTAAAACAAAACATAAGGGAGCAAAAAGTTAAGAACAAGTGAAAACCTAAAATCTAATGGGTGACTTGATCTACATTTTCTTCCAATACATATTTTCACATAACCAAACCATTATCTCCAACACAAGCAACATAATTTAGTGTAGTCAGTTCTACTCAAAATCTATTATTTGTTGTACAATGGATTTCAGCTTCAAAAGGCATTTGTGTCATCATAGGTGAATTCCCCATGTAAGCACACGTGGTTAATACTACAGGGAAACTTC…
TCONS_00013007	u	Aradu.A01	99975645-99981506	0	0	0.0178197	0.741474	GGGATTGATTCTACGAGTGTATTCATTCAAAGATGATTATTTCTACAAAATAAAATGATACAAGCATATGGAGTAAAGGAATTTACAAGTCTAATTCATATATGATGATGTACTACTCTGTACAGTGCCCCACACTAAAACAAAACATAAGGGAGCAAAAAGTTAAGAACAAGTGAAAACCTAAAATCTAATGGGTGACTTGATCTACATTTTCTTCCAATACATATTTTCACATAACCAAACCATTATCTCCAACACAAGCAACATAATTTAGTGTAGTCAGTTCTACTCAAAATCTATTATTTGTTGTACAATGGATTTCAGCTTCAAAAGGCATTTGTGTCATCATAGGTGAATTCCCCATGTAAGCACACGTGGTTAATACTACAGGGAAACTTC…
TCONS_00013008	u	Aradu.A01	99975645-99981506	0.362303	0.24364	0	0.411674	GGGATTGATTCTACGAGTGTATTCATTCAAAGATGATTATTTCTACAAAATAAAATGATACAAGCATATGGAGTAAAGGAATTTACAAGTCTAATTCATATATGATGATGTACTACTCTGTACAGTGCCCCACACTAAAACAAAACATAAGGGAGCAAAAAGTTAAGAACAAGTGAAAACCTAAAATCTAATGGGTGACTTGATCTACATTTTCTTCCAATACATATTTTCACATAACCAAACCATTATCTCCAACACAAGCAACATAATTTAGTGTAGTCAGTTCTACTCAAAATCTATTATTTGTTGTACAATGGATTTCAGCTTCAAAAGGCATTTGTGTCATCATAGGTGAATTCCCCATGTAAGCACACGTGGTTAATACTACAGGGAAACTTC…
TCONS_00013239	i	Aradu.A01	10179086-10179994	0.503411	1.44261	0	0.715013	AAAAAAACAGAAGAAATGATTTCGAATCTCGTTCTCGCCCCCAATGCGAAATAGCTGAAACCTGAGAAACAGTCTCAGCTTTTTTGTTTCGAAGCATCGAAAGATCGAAACCCTAAGGTCCCCAAATTCTCAAATTCACAATTCAAATCTCATTCTCGCCCATCATCAGGTTCTCGGTTGATATTCCATCGCTGATTCACCGTTGCCGTCACCTCGCCATTGTCGTACTAGCCGGGATTCTGTTTCAGGAAGTATGATGGCATAAGGTAAAAATCAAGACCGAAGTTTTGACTATAAGAGATGTAGAAACCAGAATATGCACATTACTTCTTCAATTCTCAAGCCCCTAAATTGATTTGGTTGCTTGAAAATGGAATCCGAAGGTAACCCTTCATATTT…
TCONS_00013355	u	Aradu.A01	31995321-31997307	0.402412	0	0	0.462691	CCTAAACTCATTCTCTCTTCTTCTAAGGACAGCACCACGAAGAATTTCCAATCCCAGTTCCACCTCTTGGTCACTGCTTGGAATGATGGCTTCTGATTAGGTATTACAAGAAGAGGTCTTCATTGCGACGCAAAAATAGAAGCAAGAAAAGAGAGAGGGAGCTGGACAAGCGAAAGTTCAGGAGGCGGGGGGAAGTGATGGTCAAGAAGTGACTGACCAAAGCTGAGAAGGACGCAGCCCATCACCCCCTCTGTTCTTCGATTTTCGTTATTCTGTTAGAACAAGCTGAAATCACAAGCAAAGGAGGAACTCTGTTAGAACAGCTGACCACAAGCCAAGAAAAGGGAAACTAACTGAGAAAGGAAGAGAGAGCTTGAACCGAGTGTGATCAAGAGTGAA…
TCONS_00013427	u	Aradu.A01	69787565-69788800	0.477104	0.091148	0	0	CGTTAGATCACAAGCAAAACATGAATACAAGGAAATAAAAAGAGATGGCTGATGATAAAGAAGTTGGGGAAGATGAAAAAAAGAGCAAAGTACTACTACCCCAAAAATGTGAGACTGAAGCATAAAGGGTTCTTTTTTGGAATTCGGAATGGACTATTTAGGTTACATGGGGATGATTTGAAAAAAGGCTGCAATACAGATATAAAGAAGAGGTTGTAGTTCTTTCTAGAATGAAAAGGTCACACTTGATCTTCTTAATTGTGTTAACTTTGATGGGTTTCTGGCCAAGCTTGAAAAATATTGGTACATTAACTCTCAATGCTCTGTGTAACGACCCAATTTCTGGTACGTCATGATCATACTAGAAACTGAGCGCTACCAACTTGTCTACCTAATTAT…
TCONS_00013551	u	Aradu.A01	94734643-94742067	0.162772	0.0621934	0.0657481	0.0770638	GTGTTGTTTGATTTAATTTTTTACTATTTGCCACCTGTTTCTGCTATAGCCCTCTCGTGCTATTAGGTTAGGGTTTAGAGAGATGAGGACCCATTTCTGGGAGAGATTTGTGGGAGTGACTGAAAGATATTTAGCTTTACAACTTCGATTTCTCTCTTCCTTCGATTCTCCGATTTGATGATGTCGGCGTTGAAGATCTTCGAAATTATAGGATTTCTCATGTATCCTAGAAATTATAGGCATTAGATTGAATTTGGGTTTCTAATATGTAATTCATAACAGTTTTGAATAATTTTAATTATTTTTTTGAACTCCGTCTTCATGAAGAGAGATTATTTTTCGATTTTCTGTTAGATGAAAAGGAGAAAGCAAGAGGATAAAGTGAAGAGGGTGCAACAG…
TCONS_00013552	u	Aradu.A01	94735682-94739844	0	0.352974	0.586377	0	CCACAATGATTTCAAATTTTAATTGGATCGTTTTTGTGTAGCTAAATCTGAGTTTTGTAATTTTCTGTTGATTTTAACACTCAGTTTTGTATAATATACACTGAACTATTGAGCTATTAATCCTCATACACACTTGATCTTATTTATTGCTCGATTAGTTATTTCGTTGAATTGTTTTTGATTTCTTCAATTTTTTCATGGATGGATCTGGAGCTTGGTCGTCGGATGAAGCTTTGATCATGGCTCTCTTTCTCCTTCTGTGCCCTTTTTCTTCTACACCCCTCTATTTGTTTTAGGGTAGGGTTCAGAGAGAGGGATAGTGGTTGAGATTTATGGGAGTGATTGGAATATGGGTCAAATCGAAAAGCTGGATTTGTGGCCATTGAGCTGTTTTTCGCT…
TCONS_00013553	u	Aradu.A01	94741348-94742932	1.00208	0	1.52912	0.948858	GGTTACTACAGGTGCCAATTAGGTGATCAATCTTCATAAGATATAAATGTGTTTTATAATTTTATAATTTTTTTATGACAAAAAAATATAACACACACGGTTAGTGAAGATAATGCACTTTATAAGCATTTCAGTTTCCATTTCATACCTTTATGTTTAGATGTATAATGTATTTTTTCCTTCTTGGCTTTTCTCCGTTTGAACTTGGAAAGGAGCATAGTTGGGGAGAGATTTTTGATGGTAATGAATTGGTGGTCAAATCCAGCATCAATGAGGTAATTTATGTTAAGGAAGGCAACGACTTCCCATGGTTTCTTCTCACGGATTTCCATAATTTGTGTCTGTGAGGCTTCATTTCGTGTTAAGGTGATAAGATCTGCTCCAAGAGCGTCCCAAAAA…
TCONS_00013898	u	Aradu.A01	10996008-10998700	2.04302	0.903868	5.38572	4.07266	GAAAGAAGTATTCTCCTCGTAAATTATACTTATGGGCCTTCCATCTATCACCTAAGGTCCTCAGAGCCCATTTGACGCCAGCAGCATAATCAAACTCAAAATTTTCTTCAATAAGTTCCCATTGTCTTTTTGTGTTATCTTCTGGCATCTTATCCCATCTTTTGATTGATATGGGACAAAATATAATTCGACGAGCTACCTGACCAAGAAATCTCACAAACAGGTTCGAGCCGTTATCTCGACCTTGTCCATCTGCATCCAACTCCATCATAACTTTTTCACTCTTTTTCAAGGCCCAAACCTGAATCGCTGTCATCTTGCGAGTGATAATTTCTCCACTAGAGATGTCTTTAACTTTCACAAGCAGTGGCTCATTTTCATCTCTTTTATTCTTAGGTG…
TCONS_00013962	u	Aradu.A01	25432817-25435131	0.130939	0	0	0	TTCCATACAGAAGATCAAAATATTTTAATCCACACATTTTCTACATCACAACCCAAAATATCAAATGCTATTACATGGGTACAACCAAAAAACTTAACGTTCTTCACAGAAAAAGTGCATATACTATTTGCACTTTTCATGTCTAATGTCCTATTAATCATAATCAGTAGCTCTAGATAATAGGCATGGACACCTATCTCACTTAATTCCCTGTCTAGATGCATACTCATCTCCAAAGACATGAGACTTCAATCTTAAGGATCTTTTTAACCTCTTTAAAGGAGGCTTCTCCTCTTTCTCTGCCTCAACATAGCCTTGTTTAAAACCAAAAACATACTCCTTTGCATATTCATCAGCTTCCAAGTCAACAATACTGGATTACTTCTAAGTACACTGAGG…
TCONS_00014000	u	Aradu.A01	33087587-33090189	0	0.116459	0.892588	0.396837	GAACTATTGCAAACCATTTAAAATTGAAACTGAACCTATTTGAAGCTATAAACCACTATTATTGATTGAACAAATTACATCAATCAAACTAAAAATTATTTAACTTTAAAGAAATTAGTAATTAGTATGGAATGAATATAAAATTAATAAATTACATCAATCAAATTGGTATGAAATGGGAAAATAGACACAAAAACTTAAAATGTCACTCTACTCAGTTTAGGCGATACTAAACTGTTAATTACCATTGAGAATCATGGTTTAGCATATGCAATAACCTTCCCTTCACTGTTCAAAACCTTAACTATCTGCCTTGTGCCCCATGTTTCACCGCTGAGAATTATTTCAGGATAATTGTCACTATCAATCTTCTGTAATTGCGTAATGAGTTCTCGGGCA…
TCONS_00014061	u	Aradu.A01	58214775-58216923	3.19955	4.95797	2.65657	1.17819	CTATTATCCAAATGAAAGTTATAAAGAAGTCTCAAAAGTAAAAAATTACTAGCACTAAGAAGCATATATGCACAACTCTTATACAAGAACACAAACACATCAACAAAATGAAATCAATATTACGACAGACAACCTCACACATAGAAAAATTATTTCAATTATTGAGCGTGATGTCTTCTGCCCCATTGGTTCCACATTTCTTGTTCAAGTTGATCTCTCTATCTACCCCAAGCATCACTCGTCTCAAGATGGTGGATCATCTCACCATCTACTCCAAGTATATTTTGATCTTCTATCTCATCAATAGGATCCACAACCATCACTCTTCTCAAGAGGTGATTTGGCTATGGAAAGTGAAGCGAGTAGCAGAGTCCCATCCATGGCAAAAGAAACTGAAGT…
TCONS_00014202	u	Aradu.A01	92692309-92693709	1.75315	5.16748	0	1.30432	GTGCTCTTAGTTTTTTCCTCAGTTGGCCTCGGAGTTCTCTTGGCAATGGTTCATTCAATCTTTTCTTCTGCGATCCCTCGTTAAGTCTCATGTTTTGGGTGTTGCGATTGCTATCCACATCTCTAGTTTTTTGTTCTTCTTGCTTTTTCACCGGCTGCTGACCCCTGCGTGGCAGCTGCTCTTTGATCTGATCATTGGCAGGATACTCTATTTGGAGGCAACTCATGTCAAATATGTGTACTTCCATGTGAGATGTTCCAATATTGTACCCAAACCGTAACAAATGGCCATGATCAAGAGAGTAATATGCAACAAACTCTTTCCAACCGTTTTTAAACAAAATTTCACCATCATGATTAATCCACTCTATGCTCCATTCAGTACCATCTGGAGGAAAGT…
TCONS_00014236	u	Aradu.A01	94343549-94350569	0.143883	0	0	0	TAAAAAGCACATACTTATAAGAGACATGTCTTTTTTTTATATTGATTGGTGAATGTAATAAATAAATAAATAAATAAATTGAAGACAAATTGTAAGGACAAAGAATGACAAACTATTTTTATTATTTGAATTATTAGATGTAAAACGAAATCAAACTATTCATATCAATACATTACACTCATCTTAATGAATGACCGACTCTGGTGCGATAAGGTAGACTTTGGAGGAGCTCTCTCTGTTAATCTCTTGTGATGCTGTTTCTCAAGCTTCCTAGCTCTGGCCTCCACTTCTTGGCGTTTTTTCTCTTTTCTAATATAACCTCATTCTCCTCTTGTAGCATATCCAGCTGCAAAATAAAAGTTGAATCAGCCTCAAAGCACATACTTTATGAATTACCAA…
TCONS_00014237	u	Aradu.A01	94349461-94351495	0.619941	0.118436	0.751233	0.293508	CAGAAGAGCACCACCTTTTCTAATATAACCTCATTCTCCTCTTGTAGCATATCCAGAACTTTTTCTCTCAGTTCCGATTGGAAGGAGGATCAATTGGAGGAACAGCCATAGGTGTTTGGATTGTGGATTTGCTCGGCCAAGGTACTACTGCTTCCGCAGAGCGAACCGAAACTGCCGGTCTTCCAGCTGAGGTAGACCGCACCGAAAGAGTATGCTCTGCAAAGTTCCGACCTAATCAAACTCTGTAATTTTCTACGGCGGCAGAGTGAGCGAAGAGTCCACGGCGGCAGAAAGTAACGTTCGAACTTCGCCGTGAGCTCGACAGAG
TCONS_00014272	i	Aradu.A01	96983297-96984288	0	0	0	0.212033	ATTCACATTAACATAATGGCAGTTACCATTACCCACTATATCACTGGATCACAAATTGTTAAAAAAAAAAAATAAAGATCACATTAACTGATTTAAATGGTTAACTAGTAACTACTCTTCAACTACCCACTTCACTTCACTGTAGATGAAAAGGTTTCCTTGGAGTAGGTTCTCGATTCTCCACTGATTGCAATCTCTGTTTGAGATGAAATACTTCATACTGTGTGTACAACAAGAAAGTGATGTTATGAATGATACAGCTAAGGCTAGTAATCAATACAAATAGTTATATTTATACCTGTAGTTGGAATGCCCTGGCTCTCTCTCCAGCAATCACACCTCTGGTTGAGTGCAGCTCCTTTTGTGTATCATCTAAAACAGCCTTGAGGAAGGCCACAT…
TCONS_00014537	u	Aradu.A01	10543813-10544753	0	0.605894	0.320263	0.125127	TTTAACTAATATCTAAATCCAAATCCAACCTTGGATTAACATCTTGTTTCAACAACACCACCACCTTCTTTGCAATTCCATTTATTTTGTTGTTGTTGTTGTTGTTTATCATCATTACAATTTTCAGGTTCACAGGTTTGACTTTAAGGAGCTTGGGAGAAAACTCTTGCTCCTTATCATAAGTTGCTTGGAAGATAGCAGAGGATTCTGAATCCTACTTGGGTTTATTGAATTTTCAATGGGAGGTGCAGTTGGAAGGGCTGATTCTGTTGGTTGGATTCCGGAAACCAAAATTGAGGCTAAAATGGTTGAAGCATTGCAAAAGAGGGAATCTAAAGGATGTTCGGTGAAATCGTTCAACACTATAATCTTGAAATTCCCA
TCONS_00014586	i	Aradu.A01	15138914-15140589	0.229293	0.125158	0.132311	0.124066	CTTAGAGAAGAGGACTGAGGAAAATTAAAGGTGTTGCATATACTTGTATCTTGACTTTTTCTATCTTCAATTTTTGGTGGTATCATTCTTCTAATGTTTTTCAATTTTCATATGATACTATTATCTTCATCTTTTTTAAGCTTTTTTTTTGGAGTGGCAAGACAAGAACTATATTCAATTTCTGCATCTTCTATGCCAATCTACATAACATATATGTAGTTAATGCATCAGATGTTGGTGAGTACCAAGACTAACTTCCATTGTCATTAGTTGCAACTAAATACACAGTTGTAAATATTAATAACTATTTAGAATCATAGTTATCCTGCCTTGATGAATAAAAAGTATTAAACGGTTGCTAGTAAGGGAAGCTGTTAATCACTTTATCTATTGTATTTG…
TCONS_00014634	u	Aradu.A01	31995284-31997765	0.92292	0.320579	0.0338902	0.119169	CATACACATTATCAAAAGAACTCTAACCCTGATTAGCCCTAAACTCATTCTCTCTTCTTCTAAGGACAGCACCACGAAGAATTTCCAATCCCAGTTCCACCTCTTGGTCACTGCTTGGAATGATGGCTTCTGATTAGGTATTACAAGAAGAGGTACCCAGTGCAACTCTCTTCACCACCTCACCCCACTCCTTCTTCTTCTATTTATATAACCATATGCCTCTTCTAGGTCTTCATTGCGACGCAAAAATAGAAGCAAGAAAAGAGAGAGGGAGCTGGACAAGCGAAAGTTCAGGAGGCGGGGGGAAGTGATGGTCAAGAAGTGACTGACCAAAGCTGAGAAGGACGCAGCCCATCACCCCCTCTGTTCTTCGATTTTCGTTGTTAGTAAGAACTAGCA…
TCONS_00014865	u	Aradu.A01	94734703-94742051	0.178543	0	0	0.126796	TATTAGGTTAGGGTTTAGAGAGATGAGGACCCATTTCTGGGAGAGATTTGTGGGAGTGACTGAAAGATATTTAGCTTTACAACTTCGATTTCTCTCTTCCTTCGATTCTCCGATTTGATGATGTCGGCGTTGAAGATCTTCGAAATTATAGGATTTCTCATGTATCCTAGAAATTATAGGCATTAGATTGAATTTGGGTTTCTAATATGTAATTCATAACAGTTTTGAATAATTTTAATTATTTTTTTGAACTCCGTCTTCATGAAGAGAGATTATTTTTCGATTTTCTGTTAGATGAAAAGGAGAAAGCAAGAGGATAAAGTGAAGAGGGTGCAACAGCAGGAGGAATGTTTTAAGCATGTTAAGCTTGGTCGTCGGATGAAGCTTTGATCATGGCTC…
TCONS_00014989	u	Aradu.A01	103381085-103382930	0.0652994	0.0998005	0.0791286	0.21641	AAGAAGGAGAAAACGATGCAGATTGCAGTGAGCCAAAGGATGTCTCCATTGGAGCCGCTGGGAGGAGGCCCACTCTGTAGCGCCTGAACAACTGTGAGAGGCCCCGCCGGACTACACTGCTCTAGTTGTGATGAAGCCACAAGGATGTGGCCAACATTGTCACGTTGGAGTCGCCTGGGGAAGGCCATCGCTGGACTCCATTGCAGCAATCTAGTTTGCTGTTATCTGAGGACACTATGCTTTAAGAACCATACCCATTACACTGCATTGATCTGGTCTGACACCGTGTATGAACTCCGATGCGATAAGGACTACATCCACTACTCTGCACGAATTGGCCTTTGTAAGTGCCCTCTTACTTTTTTGAAACCTACTATTCTTGATGCCTAGCTTTTTCTC…
TCONS_00015164	u	Aradu.A01	9045816-9046935	0.159667	0.183021	0.0644938	0.226781	ACACATTTTCAACATGCTCATTATAGCTAATGGAATTTAAAACGACTGAAAAAATAAACCAATTAAACTACCACCATCTCAGATCGTTTCCTAGCTAACGTCTTATGTCCTCCAGGCACTATTGATGATCTTCCTCGAATTTCTGCATTTCGTTTGCACATTTTATCAGTATTTGGATCCAAACGATAATCAATAAACCAAATCCATTGAGCCCGGGTTATATTCGGAGGATGATTAAGGTAGTTTTGTTCTCTGCTGAGTTTTGGATCATAATACCTACGAAAAACTTTAGTTCGATTGGCCCTCCACTTGTCCCCAATCCTGCTTATGATTATCTTCTTTGCTATGTTGCTATTTATAATGAACTTTTCCTCTTACATCAACTGTCCAGCGTCTATT…
TCONS_00015198	u	Aradu.A01	10423037-10425856	0	0.107188	0.339944	0	CACGGAATATCACTTTCGAATGCTAAGTCTGAGTATTGATCTTTTTTAAGTCTTTTCATAGCAGCATTGAAGTCTTGGGTTGTAATGGCATTGGCACATGCTCACGTACACATTTTTATCTACTTGTCATTCCACTTCTTTTTAACCCTTAACAGCAAACGGCATAACTATGTTTTTCGTGGAGCAACGATAATAGACTACGGGTAGTGGACACCGAGACGCTTTCAACGATTATCTACTCTGTATAATCGATTTGATTAAATAGGAAAAATTATTTGGTGAGGAACGAAGGTGTTCTGATTGTCTTCTCCAATTTAGGATGGTAGTGACAATGACAATGAAATTTTGCTAGGACTCGGA
TCONS_00015273	u	Aradu.A01	25437372-25438362	0.442425	1.69045	0.71483	6.80758	AGACCTTCAAAGTTTGATACGCGGCGATATATAATCAAGTATTAGAATACTAATTTACACAAACCACGATGACAGAGATATGCATGAAGATTACCTACATTTGTATACTATGCTAATGACAACAGTCCACTACTTTTAAGAGATGATGAAGATTACATAAGGATTACATAGGATTGGGGATTTTACTTGACGTGCAAATATTCAAGGCTAAAACCATGTAAAAAGAGAGGGAAAACAGAAAATTCCGCATTGTGTGCTCCAATGGTTCTCAGATTTTACATTGTTTTACTTACTCGTCGCCCATGGCCAACTCCAAGGCATAGTCATCTCTCTCCACTGGTCCTCGGGCAAAATACCGTCCGAACTGAAGCCAATATACCCTAAAAGATCGAAATGGAA…
TCONS_00015306	u	Aradu.A01	33087550-33089459	0	0.244157	0	0	AAAAACTGAATTTCTTTTAAAAAAATTGCATCGAACTGAACTATTGCAAACCATTTAAAATTGAAACTGAACCTATTTGAAGCTATAAACCACTATTATTGATTGAACAAATTACATCAATCAAACTAAAAATTATTTAACTTTAAAGAAATTAGTAATTAGTATGGAATGAATATAAAATTAATAAATTACATCAATCAAATTGGTATGAAATGGGAAAATAGACACAAAAACTTAAAATGTCACTCTACTCAGTTTAGGCGATACTAAACTGTTAATTACCATTGAGAATCATGGTTTAGCATATGCAATAACCTTCCCTTCACTGTTCAAAACCTTAACTATCTGCCTTGTGCCCCATGTTTCACCGCTGAGAATTATTTCAGGATAATTGTCACT…
TCONS_00015405	u	Aradu.A01	64557539-64558947	0.77974	0.50648	0.346454	0.0369164	GTGAATTTTGAAGGTGAAAAGTCAACACGTAAATAGCGTGTTACAACATATAGAGACGTGTTGAATACAGTCATATCTTAACTACACGTGGGACATGTGAAAACACTTAAAAAATGTATTGAATATTTTTATAATATTATAATACACTTTAAATATTAATGTTCAAACAAAACATTATCTCTACTTCTATATTAAAAATAATTTCTAATAACTAACTCTCTAGTATTTCTTTATTAAAAATAATAAACGCAAATCATGCACTCATTTAAAAATAAATATGTATGGTTGGTCATCTAAAAGGCAATAAATAAAGGTCAAAACTGTCAAAATAATATTTTAACTTTTAAGCTCCAAGTTCTTTTTTTTCAACTGAGTCGTTACCTTTACCTTAGATTTCTG…
TCONS_00015628	u	Aradu.A01	99976231-99978919	0.380098	0.35501	0.204709	0.0999755	GGGCTATGCTCAATAGTAGTATGCTTTGCAGGGCTACTCAATGGCTGATTATTTGACACAGCTAAAGTGTTCTCATGGCCATCTAACATCTGATTTTTCAATAACTAAAATTCAGAATGGTTTCTCAAAAACATCAAAAAGTAACTCTCAAATACTACTTGAGTATAAATCTTGACAAAATATAAATATAAACCAGAATAGAACCACCAGTTTATTTTACCATATGTTACATATGATAGTTCCAAGACGATGTAGAGATGTACCAGCCCCAAATTATCCGGTTTGAATTGCACCACATCCCTAAGATGTAAAAATCTAGAAGATCATCAATGCACAATAAATGTTAAGTCAACACTATACCAAGCAGCGACAGACTGCAGAAATGACAGCACTTACCAT…
TCONS_00015630	u	Aradu.A01	99978971-99981505	0.196826	0.0940061	0.159007	0.186373	CTCTCCCACAGCCCCAACTCTCTCCAGTTTCCACTTGATGTTAAAGACTATATCTTATTTTTTTTTTTAGAATGGAAATTGTATTTTAAGATTTTATTTTATGGACTATAATTTACTATGTTGTATTTGTGGACTTATAATCTTGGATAAGATATGTTTGTGTTTGTAATAGTATTTTCTAGTTTGTTTTTTATTTTTTTGATATTTTTTACTAACATGAATGTTAAACATAAGGGGATGGGGAATGGGGCCCTGCGGGGAATACGGGGAATGCGGGGAATGGGGATGGGGACAATTATCCCCCCATGACGGGGATCGGGCGGGGATGGGGATTAATTCTGGGGGCGAGGACGGGGAGCAGGGAGGCATCCCCCGCCCCCGCCCCATTGACATCCCTAG…
TCONS_00015631	u	Aradu.A01	99978971-99981505	0.423088	0.464764	0	0.0250386	CTCTCCCACAGCCCCAACTCTCTCCAGTTTCCACTTGATGTTAAAGACTATATCTTATTTTTTTTTTTAGAATGGAAATTGTATTTTAAGATTTTATTTTATGGACTATAATTTACTATGTTGTATTTGTGGACTTATAATCTTGGATAAGATATGTTTGTGTTTGTAATAGTATTTTCTAGTTTGTTTTTTATTTTTTTGATATTTTTTACTAACATGAATGTTAAACATAAGGGGATGGGGAATGGGGCCCTGCGGGGAATACGGGGAATGCGGGGAATGGGGATGGGGACAATTATCCCCCCATGACGGGGATCGGGCGGGGATGGGGATTAATTCTGGGGGCGAGGACGGGGAGCAGGGAGGCATCCCCCGCCCCCGCCCCATTGACATCCCTAG…
TCONS_00016255	u	Aradu.A02	8899516-8901025	1.01331	0	0.454782	0	AACTCGCATGGTGATTTTGATGGAAAGGATGGTTCTCATGTTGTTCTCCAAAGCTGTTCAGGGGGGAATTATTCAGGCTTAGATGAAGACTAATGGGAGAAGGAGAACCTAGTTGTATTGCACAAATCAATGAGGAAAACAAAGCTATGGACCTAGACCATATATGACCCTGCTGCTGCTCCTGCCACGAAGTGATGAGATTTCATCTAGACCTGGTTTTCACCCGGTATAGTTATGGCCCAAAAGTGATGGGGTTTCATCGGGCCTAGTGTTTGGGTTAGGGTCTTAAAAATAGATCTGATGAATCTTTAGGACCGGATTGCCGGATTTGGATTAGAACAAACCTGGTTATACTCGGCTCATGTACACCCCTATCAAGTAATATGTGTTCTTCCTGTT…
TCONS_00016444	u	Aradu.A02	13676929-13678933	1.02596	0.0435565	0.184184	0	TCTTCATTCAATTCGAAGTTCATCTGAGGTGGTAAATTGGATTGATATGTCAGAACCAGAAGGAATGTATAAGAAATGAAGAAATGATGGAGAAAGTTGGAAGTAGTAGTTAAAAGGTTTTGTTATTGGTATATTTTGCCCCTTTCCATAATTTTATCTTTTCCTATTTTGCAATTGGAAAGAAAAAATGACAGCTTGATTAGTGGAATGAAATCATTTATAAAATGGTGATCCTGTCTTTGCCAAATCTTTATATATATGCCTAACCAAATTCACGTTACATATCAAATTAAATAAGGCTAATAAACTGGTTTCCAGGATTGAAATGTACTTGTTTTCCCAAGGTGATGAAGATATAGCTAATGTCATTAGAAGCATCAGACAACAATTTAGTTTCTA…
TCONS_00016937	u	Aradu.A02	40758652-40762478	0.882074	0.433325	0.0508991	0.298296	ACCAATAGCAGCAATCCATGGTGGATAGCTCGATCCCTTCCCAAATCAGCCTACTGACACCAAATTGCTCTGATTTAGTGTCAAACCCACCAAGTCCACTGCTAACCCTAAACCATCTAGTGATGATTTTACCCAAATTCAATTCAGAATATCCAAAATCAAGAATTCGAGAAACCCGCCAAAGGAGAGTACAAAGCACGCGAAACTCTTTCCTGCTCTACCGTACCCCACTCTGTCACTGTGGAGTCGCGTGGCTGCCGATCCACCCTTCTCCCCCTGCCATCGACCCTTCCCAGAATTAGATCCATAGCTTAGATTCTTTATTGCGTGAACACATAAGGGGCAGAGGGACGAAACACACCTCCGCATGCGATTCCTTGCCGTCGTTCCCCTCCGGCC…
TCONS_00017289	u	Aradu.A02	68011673-68014750	1.66191	1.28953	0	0.21789	TCACTGCTTTTCCACTGAGAATCGACGAGTAAGCACGCCAAATCGCCAGAATAACGTCTATGGTGGTGACTGATATCCAAGGTAGTAGGGTGGTGAGAACTTGCTGTTCATGCCCTAATTCAAAACCAAACTCAAATCCAAGCTGCAATCCTTTGAGAAGAAGGCTTGAACCGTAGGGTTATGTATGTTAAGCTTTATGTCTCCATTTTTTTCAGGACAATAGGTAACTGATTAACTGATTAACTGGTTATAGTTAGATTTTATATTCCCTTGTTTGCTTTGTAACAATTTCTCTGATTTCTTTGATGAAGAGTAGTTCATAATTCTTTAGCTAATGATGTAAAATGATTAACAAGCTACTTAAAACAATATTCCATGCCACCAACATGGTGATCCTGT…
TCONS_00017454	u	Aradu.A02	74304737-74309387	0.270783	0	0	0	GCTTGGTAGTGTATTAAATTGGGTTCCCGTTTAATTTCTCACATTTGTACACATTAATAATTTGACAGTTGAGGTTTTTATTATGCCTACCAATAAATACTATAAGGTGATTGTGGAAGGATTAAATTTGGTGAAAACACACCTGCTCCATCTCTTATCCTAACTAAATTTCTCCCAAAAATGCCAGTCAAAATTGGGTTTAAGGTGATGAGTTAGTGGGAATCACCGAGATGATGTCTGCTACCAAGCATCTGTGTGATCGATTTGGAGGACAACAGTATTGGCATAAAAAGGTCCAAAGGATACCATCATTTGAGTTGCTATAGTCGCTTTTGACTTCATCTGGTGCAGAGGACAGCAATATTGACATAAATTAGTCTAAAGGACACCATTATTTGA…
TCONS_00017455	u	Aradu.A02	74304737-74309387	0.192987	0.0442429	0.218268	0.109643	GCTTGGTAGTGTATTAAATTGGGTTCCCGTTTAATTTCTCACATTTGTACACATTAATAATTTGACAGTTGAGGTTTTTATTATGCCTACCAATAAATACTATAAGGTGATTGTGGAAGGATTAAATTTGGTGAAAACACACCTGCTCCATCTCTTATCCTAACTAAATTTCTCCCAAAAATGCCAGTCAAAATTGGGTTTAAGGTGATGAGTTAGTGGGAATCACCGAGATGATGTCTGCTACCAAGCATCTGTGTGATCGATTTGGGTGAGGACTTCATATTAAATTTCTTTATTTTTTCAATTTAATCCCTCATTCTTGTTTTCTTAAAATTGTGCCCAATCATCTTTGCTTAGAGTAATCGTTTTTGCGGATTAAGGAGTTTCATATATTGGGTT…
TCONS_00017456	u	Aradu.A02	74304737-74309387	0.62769	0	0.187808	0	GCTTGGTAGTGTATTAAATTGGGTTCCCGTTTAATTTCTCACATTTGTACACATTAATAATTTGACAGTTGAGGTTTTTATTATGCCTACCAATAAATACTATAAGGTGATTGTGGAAGGATTAAATTTGGTGAAAACACACCTGCTCCATCTCTTATCCTAACTAAATTTCTCCCAAAAATGCCAGTCAAAATTGGGTTTAAGGTGATGAGTTAGTGGGAATCACCGAGATGATGTCTGCTACCAAGCATCTGTGTGATCGATTTGGAGTAATCGTTTTTGCGGATTAAGGAGTTTCATATATTGGGTTTTGGCTACTATTTCAAGATGACCAGCTGGATGCAAATGATTTGCAATTCAATTGGAAGTGATCAGGAGCATAATAGAACCTTTGGGGGA…
TCONS_00017787	u	Aradu.A02	82776310-82777128	0.733069	0	0.118443	0.347068	AATAAATACAATAAGGTGGTTGTGGAAGGAATAAATTTGGTGATAACATACCTGCTCCATCTCTTATCCTGACTAAGTTTCTGCCAAAAAAGCCAATCAAAATTGGGTTTAAGGTGAGCAGCTAGTAGGAATCATGCACTGAGATGATGTCTGTTACTAAGCATCTGCGAGATCGATTTTGGTTTTGGCTACTATTTCAAGATGACCAGCTGGGTCCAGATGATTTGCAATTGAATTGGAAGTGATCGGGAGCATATTTTTAAATTTTGGGGGATAAAGACCATCTTTGTTCATAATTAGATTTTTAGCCCTTTCAAATTGGTAATTTAATTTAGTTTTTTCACTCAATAATTAAAGATCTTATCGATTGCAAAAGAGCTGGTTTCATAGTTTCCTAAT…
TCONS_00017794	u	Aradu.A02	82789511-82790057	1.11096	0.339587	1.16674	0.841563	ATCAGAAACTAATTATATTCAAGGGGGGAAACAGTTTTGGATCTAAAAAGTTCATAGAAGAAAAAGGTACCACAGATGAAAGCTACAATGAATTTTAACCATTTGAACAAGTGGGAATAAATTTGGTGTATTACTTGAGTGCGACAGAAATTTCTCACTGCTGTTGCCATCTACAAAATAAATTTTAGTATCTTGCAGATGGATTTCCTGAATGGCATTTAGTTTTTCAATTTTTTTTCAGGATTATTTCATGGTTTATGATCGATGCTTCTGATCCGAGTGTTTAATCAGTGAATGTATTGAATTTAGTGCTAAATTCCTGGTCTATATTTACATAATGAACTGATCTTGTTAGGTAGATTAGGAACCATTTTAATATTTTCCTTATTTTTTCTAAAT…
TCONS_00018260	x	Aradu.A02	91043894-91045646	0.936851	1.86139	1.51368	1.24193	CCACTAATATTTTGTGGTATTGGGCCCTGTATGGCCCAAATTATAAGGCCCATTTTATAATAATTAGTGTTTTGCTTTGAATCCTTCCCTGACGAAGAAGAACCACCAGTAGCTTCTACCAGCGCCTCCTCAAAACTCAGGGTGGATACCGGCGTAAAGCATGCTATGAAGTGTGGGAGAACCGCGTAAGAATAGAAGGGATTAAGGGTTTCTTCAATCTACTTTTTAGGCATTTTCGCTCATTCGACAATGGCAACATGGTTGCAGAGGA
TCONS_00020157	u	Aradu.A02	68008414-68009658	0.396784	0	0	0.125237	TTTCTTGAAAAATAATACAACATAATACAAATTTAAACAACACAAATGCTACAAGTCTATGTTACATCAATAATTAATACATAGCTAATGATCAAAAGCAAATGACTATTTTATATCACCAAAAATAATAATGTTAAAGTAAATCCAATCAACAAGTACACTAAAATCAATTTCGAAGTGCTGACATGAGGATTGTCAACATTGGCAGCCATCCATGAGTTTTGCGATATCTAACAAATCACAAATGCAATCTAAGAAATGACAACCACAAAAAAGTATACATATCCTTTGTTCTTATTCAGATATTGTAAGTAAGGCTGGAAGCCTTGGTTTCCTTTCTTTTTCTCTTTTTCCTTGATTAGTTGATCTCCTTTTGATGCATCAAACTGTTTTTCCACA…
TCONS_00020429	i	Aradu.A02	77263081-77264592	0.500365	0.163872	0.202111	0.507633	TGGCGATTCGCAATAATGTTCAATTAACTTGGCCAATAAGGAAGGAGATTTGATGCCATTGGTGATTAACTGGGCATGAAGTTCCTTCACATGGTTGGTGAATTTGGGTAAAGAATACAACAAAGGAACACAGCTATGCCTTGGAAGGAAAGTCAACATGAGGGAATTGCAACCCATAAAGGAAGATTATGAGTCCTTGGATGAAGAAATTATTTTTCACCTTAAAACCCATGCAATCTAGAACGGAGTAAGCTTATAGGTAAGTTATTTCCAAGGATGTGATCATAGTTGTCAGAACCGAACCAGTCACACTACTGGTCACTAGTTCAACCGGTGGGTTACTAGTTGAACTGGCTAATCCGGTCGTACTTAAATAAAAATATAAAATAGTCAAAAACT…
TCONS_00020842	u	Aradu.A02	87177094-87177946	2.33559	0	0	0	TTGGACATCCCCCAACCTAAACCAAGTTTTGAATTCGGATACATTTATTATAAGACAAAGATAGTTCCCACTAGACTAAGATCTTCTGCAATTATTATTTTGGACTTTGAGTGCATCCTCTTTATTTATATTTATGTATCCAAAAATATATATACATATAAATATAGTGTATGTAACTATGCAGGAGGGATCCGTTCAGGACAGCAGCAAGCTTTTCCTGAACAATGGCCTCCCAATCCAAAACCCTTAACTATACAGAAAGTGTCGCAACGAAATTCATCATTATCACAATACTTGAATTTTTCACGAAAGCACACTGTATGTGTTCGCGCCACTGTGTTCATTGTTCCTTCTGAAGGCAAGAGCAGTGTCAGGAAAAGGATGTAGAAGAGAGCTTTT…
TCONS_00020976	u	Aradu.A02	89444255-89446195	15.2599	7.9518	2.29877	1.03021	ACGGAGTTTCAAAGTTGTCATAAGAAGATATCTAATGAGAAATCTGCTTTCAAGCTTAGTGATTATCATTGCCTTATGAAGCTTTTAAAAAAACCAATAGGTAATCATTCAAAACCTTTTCGAGGAAACAATGTTTAATCTTTCAGAAATCCAAAATCTTTCTTTTCTTATAAGAAAATCTCAATCAGAAATCAACCACGCAATCAAACAACACAATCATTAATTCAGCATCAAAGTTCATTCTCAAATGTAGCACGCCAGGACAAACACAGACAAGACAGACAAGGAAAGCACAAGTAGGTAGCAGTTACAGCAAATAGTTCAAGTAGCAGTTAAGAATAGTTTAGCAATTAGGCAAACCAAAACAAGTTCAAACCCAAGCAAAGCATACAAATGCAT…
TCONS_00021192	u	Aradu.A02	92460971-92463203	2.53061	2.12342	0	0	GGTCTTCAACAGCAGTCATATAACCTCATTATGTGAAGGCAGAATCCAAGCGGAGAAGAGGGAGACCAACCACCACGATGCACGGAAGCGAGAGTAAGGCAGAAAATTCTTATACTTGGTATAGTTAGATTAGTGTCTGGCTTTTTAGAAAACTTTAACACGCGATTTAAGAGAAAGATTTGTCATGACTTTTCTATGCCAACGCACACCAATAATCTGATTATCTATTGTTGAGGTAATAGAAACATTATAGTTAAAATAAGATAATCATTCCATTGATAAAAAACATATGGATATTTTTATAAATAATCTCTACAAATAATTCTTAATTATGGTGTAGACAAATACTAAAAAGCTCGAAACACACCAAAACAACATTTTCAAACTAACAAGGATGAA…
TCONS_00021382	u	Aradu.A02	4209782-4210530	0	1.25489	2.93253	2.70068	CATTCACCCACTCATCATCTTCTTCTTCCTTCTCTCTCTTTCTCTCTTACCCCCCTTGAACATAGCCGAGACTCGTGGGGGAGAGAGAAAAAAAACAAGAGTAAAAATAAAGAGAGAGTGAAAATATATACATAGATGAATATTAGATAGCACACATAGATGAACACATAGAAGGGCATTTTGGGAATATAAATATACATGCTATGAGGAAGCTTTGTCTTTTGAGGGGAATGTTGTCTGGCTCGAGGACCCTTTCATCATATCATCTTGATCATCCATAATATCGAGAAATTCTGCTCATGGAAGTCATGGACTACTACTTCATAGTTTGCAGATTGGTGTAATGATGATGAATTTGACCAATTTTGTTCTTCACTTCACTTGGAGGCTCAAAAGGTT…
TCONS_00021695	u	Aradu.A02	62935773-62938753	0.78917	0.642396	0.346486	0	GAAGCGAAGGAACCCTAGCCCTCTGAACTGAAGCAAAGGAACCCCGAACCCTAGCCCTCATCGTCGCCGCCGTTCTGAGGTCGTCAGCGCTGCCGCCGTCCTCAGCACCGCCGTTTCTTCCTCTTTCCCGCTTCTTCCTCGAACCCAGGTGAGTGCTCCTCGTCTTCATCTTCTCTTAACTTCTTATTCAATTTTTGTACCATATTTCTTCAATTCTTCTAGGGTCTTGGCTTGAAGTTTGGTTCTTCAATTCTTCTTCTTCGGTCTTCCGCCTTCGTTCTCGTTTTTCGGTCTTCTTTGTATGTATGGTTCTGATTGCTGTGGAAATTCCAAAATTTGTATGTATGGATTGGTTGCTAATGCTGGAAAGTGGAAACTGTTACTCTGTTTTAGTGTTTT…
TCONS_00021717	u	Aradu.A02	68009738-68012112	0	0.682192	0	0.126796	GATAACCCTTATTCGAAACAACATTTAACAAATGTTGTCTTAGATAAAAAAAAAGACAATATTTTTAACGAATTACCTTTGAGTAAGGCAAAGATAACAAAATTTTTGGCCACCCACCAAAATAGTTGTCTTTAATATCCAAAACAACACTTAAAAATGTTGCATTATACACAATTTAAGACAACATTTTTAAATAAAAATACAACACTTTATAAGAGTTATAAAAAAATTAGATAAATAACATTTATAAAAAGTTGCCTAAAATTATTCATAACTAAAAATTTTAGAAAAAAACTTTTAATTATATTCCCACCAATTATTTTCCCAATCAAATAACTTAGGAAAAGAAAAAAGAAAAGGAAGAAATGTGCTTCAGTTCATCACTACCATAAGCTAGCC…
TCONS_00021718	u	Aradu.A02	68012216-68014750	0.308745	0.269641	0	0	CAAATGCTTAACAAAATCATAGTACACACAAATGGGGTATTCTAGTCTTTTTACATAAACGGAGTTTAAACAGGTCTCCACGGGGCGGGGACCTCTATCCCCGCCCCCGCCCCGTTTAATATACGGGGCCCCGTCCCCCGTCCCCATATCCGCCCCGTGACGGGTAAATCCCCGCGGATACCCGCCCCGCTGGGGATTTTTGCCATCCCTATTCATTCTGGTACTTTTCCCCTTTGATTTCTTCATTTTTAATGTAAATTACAAAATAATTAATTTTCATAATTCGCTGAGTTAACTATTTCATATAGAATCGATTATTATTTTTTGTTTGTTTGTTCTGTTGGCCACTTTGATTAAGTTAAATAGTTAATAGAGAATAATGTAAATTTATTCTTTACT…
TCONS_00021719	u	Aradu.A02	68012216-68014750	0.23374	0.416778	0	0	CAAATGCTTAACAAAATCATAGTACACACAAATGGGGTATTCTAGTCTTTTTACATAAACGGAGTTTAAACAGGTCTCCACGGGGCGGGGACCTCTATCCCCGCCCCCGCCCCGTTTAATATACGGGGCCCCGTCCCCCGTCCCCATATCCGCCCCGTGACGGGTAAATCCCCGCGGATACCCGCCCCGCTGGGGATTTTTGCCATCCCTATTCATTCTGGTACTTTTCCCCTTTGATTTCTTCATTTTTAATGTAAATTACAAAATAATTAATTTTCATAATTCGCTGAGTTAACTATTTCATATAGAATCGATTATTATTTTTTGTTTGTTTGTTCTGTTGGCCACTTTGATTAAGTTAAATAGTTAATAGAGAATAATGTAAATTTATTCTTTACT…
TCONS_00021765	u	Aradu.A02	74304792-74307366	0.0666574	0.424483	0	0	AATAATTTGACAGTTGAGGTTTTTATTATGCCTACCAATAAATACTATAAGGTGATTGTGGAAGGATTAAATTTGGTGAAAACACACCTGCTCCATCTCTTATCCTAACTAAATTTCTCCCAAAAATGCCAGTCAAAATTGGGTTTAAGGTGATGAGTTAGTGGGAATCACCGAGATGATGTCTGCTACCAAGCATCTGTGTGATCGATTTGGGTGAGGACTTCATATTAAATTTCTTTATTTTTTCAATTTAATCCCTCATTCTTGTTTTCTTAAAATTGTGCCCAATCATCTTTGCTTAGAGTAATCGTTTTTGCGGATTAAGGAGTTTCATATATTGGGTTTTGGCTACTATTTCAAGATGACCAGCTGGATGCAAATGATTTGCAATTCAATTGG…
TCONS_00021830	u	Aradu.A02	80285192-80286672	0	0.503106	0.193405	0.0566726	GATTTTCAGGCCGTGTTGAAAGAATTTCAGATGGCATAACGACTTACGGCAGAGAGGGAAATAGCTTACACCCCATTGTTCCACAAGCAGCTCCATCCAGGATTTTACTATTGTCCCTGCTGTTGTTGATCTGGCTTGCGTGCGTGATGCTATGAATAGACTTGACAATGATTCTAACAAGATCAATCCTCTGGTACACATCGCTCTTATTTCTTATAACTTTCATGTGCTTTGGTTGCATACATACATGTGAAATCATTCCTGGAGACCACCAAACTGATTTCAATTTTTAAATATGCATGCTTTATAGAATTCTAGAGAGTCTACTTCAATGGTTAGTTTTAGCCAAAGACCCAAAGTTGGAATAGGAATAACCTATAGGAAGGACCAAACTTACCA…
TCONS_00022132	u	Aradu.A02	5105533-5106875	0	0.213694	0.0645451	0.0756537	GCTGAAAGTAAGATTTCACCCTAGTACTAGTAATAGTGTAATAATGCCAAGGAAAGAAAATGAGAATAATTATAAGCACCAGTATAAAGTAAGATTTCACCCTAGCCAAAAAGTACAAGGAAATTTAAACCAAAAAAATACACATGTAGCAAAGAGTAGTAGTTCAAACTTTAAAATTTTAAATTACTTCCTCAAATTTTAAGGTTTAGGATCAAATTATCTATTAAATATTCATTGAATCAAGTTAATCTCTAATTCATTTTACATCTTTATTTTATTTGACCTCTGTTAATTTAGACTATTAAATTTTCCATAAAACAAAAATGAACCGGAGACTAAATTGATATAGTGTATAGCACACCTATTTGTTTAATAAAAATTTTAGAGAACAATTTGGCT…
TCONS_00022299	u	Aradu.A02	22861756-22863305	0.177439	0.203392	0.0358362	0.252023	TCTTTAACCAAATTTTAAAATCAAAGAAGGAGGAGGAGGAGGAGATGGCATAACGTCCAAACTTATTTTAGAGATTGAGTTGATAAAATCATAAAATTGCATAGTGATTCAGATCTGAATACTTACGTGGATGCCAAGCTGAAACACAGTGTCGCAGATTCACTATTCTGGCTCTTTGAACAAATAAGGAAGGATCATAACTTATAACCATTAAGACTTATCCAATTCATATGCACTGTGAAGTGTGGACAGTGTCAATAACGAACTCCAACAACTCACAACTCAGAGTCCAATGGATAAGTAAATCCTGAAATTTCAGCAGCTTTAGCTAGAGCAGATCTCCATTTTTGTACCTTGTCCTTGTCTTCCCTAGCTTCATGTTTAACAAAAACACAAACT…
TCONS_00022411	u	Aradu.A02	52228640-52232413	0	1.27064	0	0	GTTGCTTAATTAGGTTCTAAAATTGGAACTTCATCTGTATAGAAACCATTCATCATTATTGTGTCCATTGATTTAAACAGTGGGGTCATGAATTGATCCTCTGCCTCAGGCTTCTCTGCCTTCTTATATTTTTCCATTTTCATCTGTTTTCTGAGTATTAAATTCTCAATATCTGATCTAGTTCCAGTAACTTTCGATTTGGGGCTGCAAATTTAATAGGAGAAAAAGAGAAAGAACCTGGTGGTGCTTCTTTAATCTTTGCAGAATCTTGAACTAGAACAGGAGTCTCCTTAATAACTGGTGGTGCTTCTTAATAATTAGAAAGTATACTCTTCCGCTATGCTCCTCCCTTCCCGAGCATTATAGTCTATATTGGCATCAACAACTAGCTAAAAAGTA…
TCONS_00022752	i	Aradu.A02	91448357-91450539	0.368552	0.528073	0.111651	0.392601	GAGAAATGATATAAAACTGAATAACCTCATTCATTGATTACACACAAGATACAAAGGGGAACCTTGTATATGGGATGGAACTAGCCTATAAAGAAAGAATTCCAAAACAGACTCAAACAGGAAGCTTAAAACAGAAACTAACACCCTGACTTACTATATAATCCAGAATAGGGGGTTAATTAGTTTCTCACATTCTCTAATACAAAGTTCCATCAAGTTAGTCAGCAAACCTCCTTCAACAAAAGAAAACTTTGTAGGCCGTGCTGTATGGAAGAGGCTTTCAGTGGAATGCAGAGAAAAAAAAAAAAAACTTGGGAACCTCAGGTGTTTGATCATAAAGCTTGAATGAACGGCAGTCCCAGTCATAGATTTAGCAATTCCAGAAAAGAAATTATACTG…
TCONS_00022811	u	Aradu.A02	93533426-93535819	0.412276	1.26021	1.86513	0	GGGTAGAGTTGATGCTCAACCAGCACCCTACCCACAGTGGATTGCGAAGCCTACAACTGATTTCCTTATGCATTCTATTAAAATGATCGATCAAGGCACGATATTATCTATATAATATAGCATTGTTTTTTCTATTTTTATCTCTCACTTACAGAATGTAGATCAAAATGATTTACGTTATAAAACATAATAACCTTAGGAAATGAAGTCGTGGTGACTTAACTTTAAGCATATTCGCCTGTAAATTACAGAATAACATATTGAACATTTCTAGTCAGTTCTCATGCATCATTTTAAATTATACAGACAGCATTGTATTTGATGTCATTTTGATCTTTTCCTAGTTAGTAAAAGTTGGGAGCATTGCAACCACATATTGTTGATACTGATAACAATGGA…
TCONS_00022855	i	Aradu.A02	2660384-2661815	0.0507737	0	0.779338	0.144232	TTACTATCTTCTGCAGGTAGCTTGTGTACATAGCGAGATGTAATCCTATACCTTTGGCTATATATCTTCATTTTAATTCTAAGTTCATTTGAGGTGGTAATTAAGCTGGATTGATGTGTTGGTAACCAGAAACTGTGTTCTCTGATCTTGGCTTCATGTTATTGAAAAGCAAAGACATGATGGAGAAATTTGGAGTGACACTTATTATTGAAAAGCTTTTCTTGTTATCGGTATATTTCTCTATTCCTCTCTATACTTTTATTTTTGCTTTTTTCACAGAGAAAAAAACTAAATGATAGCTTGATTTGTGCAAGAAAAGAGTGATAAAATGGTGTTTCTGTCTTTGCCAATTCTTTATGATCCGAGAGTCTTGTGTTGCAAGATTCATGTAAGATAGTA…
TCONS_00022882	u	Aradu.A02	4451477-4452446	0	0	3.96651	0	GTCTCCTTCACATCCAGTGGGATCAATTTCTGGTTACACCAAAGACAACGATTATGGCCTTGCTAGTGAGAAATGGTTTTTTATAGTTTTTTAAGTAGTTTTGTCAATAATCCTATAAAATATTTTATTGGACCTATAAAAGTAATAAAAAGTTGAGGACATCTCCTTCATTTTTTATTTCCATGAACGGATGGCTTCAGATATCCCATGTATATACATACCAAAAG
TCONS_00023037	u	Aradu.A02	20744280-20744895	0.104398	0.478669	0.84338	0.296559	TCAGAACCTTGGTTATCAGTCCTCACCTCAAGCCCTGAACGCCTCCCATTCCTCTACACTGCAGTTCCTCACCCCCAAAACAGTCACAGAAGTCTCTCCCCACCCGGCAAGGAGTGAGAAACAGCGCCGCCGGTTGTTGCACTCAAACCCTAGCCTCCATAGTCGCCATCGTTCTTCTCACCGCCGCCGTCACGCCATTCTTCGCCAGCTTCTTTTCTTCGCGCGTCGTCAGCTTCTTCGCCTAGTCCAGCACGCCTTGTTGTCTGCCGCCAGGTCCAGTTCGTTGCGTCGCCAGTTTCTTTGCCTGGTCCAATTTTGTCGTCCGTTGCGTCACTAGGTCCAGCTTTGTCGTCCATCGTGTGCTCGTCGTTGCCGCCAGCTTCTCCGCGTCACATTCTT…
TCONS_00023094	u	Aradu.A02	40758656-40762039	0.388212	0.400494	0.846771	0.385974	ATAGCAGCAATCCATGGTGGATAGCTCGATCCCTTCCCAAATCAGCCTACTGACACCAAATTGCTCTGATTTAGTGTCAAACCCACCAAGTCCACTGCTAACCCTAAACCATCTAGTGATGATTTTACCCAAATTCAATTCAGAATATCCAAAATCAAGAATTCGAGAAACCCGCCAAAGGAGAGTACAAAGCACGCGAAACTCTTTCCTGCTCTACCGTACCCCACTCTGTCACTGTGGAGTCGCGTGGCTGCCGATCCACCCTTCTCCCCCTGCCATCGACCCTTCCCAGAATTAGATCCATAGCTTAGATTCTTTATTGCGTGAACACATAAGGGGCAGAGGGACGAAACACACCTCCGCATGCGATTCCTTGCCGTCGTTCCCCTCCGGCCGCCA…
TCONS_00023204	u	Aradu.A02	74304589-74306640	0.10958	0.146543	0.265575	0	CTATGCTAAGGTGATCTGATATCCCCTTTTCTCTTTGTACTTGTCGGGAAAGTACTGAATAAAATGCTTGTAAGGTTGGGTAGAAAAGGTCTTTTCCCTCCTTAGTTGATACCAAACATCTCTTTACACATTTTAATTACTAATACAAGCTTGGTAGTGTATTAAATTGGGTTCCCGTTTAATTTCTCACATTTGTACACATTAATAATTTGACAGTTGAGGTTTTTATTATGCCTACCAATAAATACTATAAGGTGATTGTGGAAGGATTAAATTTGGTGAAAACACACCTGCTCCATCTCTTATCCTAACTAAATTTCTCCCAAAAATGCCAGTCAAAATTGGGTTTAAGGTGATGAGTTAGTGGGAATCACCGAGATGATGTCTGCTACCAAGCAT…
TCONS_00023308	u	Aradu.A02	85771563-85774271	0.184479	0	0	0	GGAAAAGAAAATGGGTGGAAAATTTAATTTTCCTCTGTTTGGATCAGCAGGGAAATTGCTTGGAAAACAAAAAAGTATATGTAGGGCCCAGCTTAATTTTTTCCGCCCAAAGCTGCGAAGAAAACTGGGATGAAAATGCCAAAATGGATAAAATTACATATATGCCCTTTCATTAGTAGCAGAACAAAATCCCTAATTCACTCTTTTGAAAAGAAAAACACGTCTCTTCTTCTTCCCTGTTTTTCCGTCATCTTCAACAGCGACGCCAAAGCTTCCTAACTCCGTCGGCATCGCTGCATGAGCTTCATCATCGTAGTGACAGCTCCACCGCATCTTCATCCCTGCATCCTCATGCCAAAGGATTGTTCTGTTCTTTAACTGCTCTCTCTTCTCTCCTCT…
TCONS_00023441	u	Aradu.A02	93476525-93477506	0.0588	0	1.28255	0	AATCCTTTCCTCCCCCACTAATCCTCAACTCCCATTCTGACTTCATCATCATAACCAAGCTTCTTTCTCTCTCTCTTTCTTTCAGTATCCTTCTCTTCCTCATCACTAACTCCTAACTCCTAATTCCCTTCATCATTATAACCGAATCTCTTTCTCTCTCTCTTTATCCCAAACTCTTACTCTCCCTCACCACTAACCCTATTCATCTTCTTATCATCACCATCACCATCACCATTATCATAGAAACAAAGATTGAATCATACACAAATTAAAGAATCACAAAATGAAGAGACTTCATCTAATAGAAGCTTTTTCAAAAGCTTGAACCATAGGCGATCATTGCTACTGTCGGAGGAGCCGCAACAGATGGTGGCGGCATTGCGAACGACGCGGTAGAGG…
TCONS_00023442	u	Aradu.A02	93476525-93477506	0	0.0446721	4.29751	0.166059	AATCCTTTCCTCCCCCACTAATCCTCAACTCCCATTCTGACTTCATCATCATAACCAAGCTTCTTTCTCTCTCTCTTTCTTTCAGTATCCTTCTCTTCCTCATCACTAACTCCTAACTCCTAATTCCCTTCATCATTATAACCGAATCTCTTTCTCTCTCTCTTTATCCCAAACTCTTACTCTCCCTCACCACTAACCCTATTCATCTTCTTATCATCACCATCACCATCACCATTATCATAGAAACAAAGATTGAATCATACACAAATTAAAGAATCACAAAATGAAGAGACTTCATCTAATAGAAGCTTTTTCAAAAGCTTGAACCATAGGCGATCATTGCTACTGTCGGAGGAGCCGCAACAGATGGTGGCGGCATTGCGAACGACGCGGTAGAGG…
TCONS_00023498	u	Aradu.A02	3868685-3869530	1.27723	1.90069	1.46626	1.27305	CGTGGAGAACCAAGCAAAATATATACATTATTAAAATAAAAGAAAAGAATAAATCACTCCCTTTACTACCACATGTCACAAAATTTGATACCTTCTATCTACCTAACGAACAAAGGCTACGAAATCAGAGGCATACAAATCACTACAAATTAGTGAAGAATAAGAAGGAATCTATTCAGTATTCACACATCAACAAACAAAATTCCAATATCCAATTTAAAAATGAAAATAAACAGGTAATTCCTAAAGCTTGTTCAGTTTTGGTCTATGGCCATGTTACTGTGGTCTCCTGGGAGCTCATCTCCTCCAATGCGAATGTCACTGCCACTAAGGTTGGCCACAAGATTTCCATCCTTAATCATGACAGGGCCAGCCTTGGAGAGAAGGTCCAAGCATGGT…
TCONS_00023584	u	Aradu.A02	10291857-10293627	0	0	1.21613	0	GTTTTGAATTGAAAAATTATAGTTCGTGAATAAAGCGAACCTAAACGGACCAATTCTATTTAGTTCACGAGTTTAAATGAAACGGACCTAAATAGACTGACCCATTTGACAATCTTTAAAAATGATAAAAGAATAAGAAAAAAAGATAATAAAAACTCTCTCATTTTTACCAGCTAAACTAATCATAAAGACTAAGAGAAAATCTTCTGATAAAAAAATCATTCAAAAATATAATAAGTGGACTTCATAGTCCATAGTAATTATTTGTCCGTGGCATATGGTTACTTGTGGTATTTTTTATTTTTTTGAATTTTTATTTCCATATACCTGCTGCATTAACTGAGGCAATTCATTCCATGGTTTTGCTTTGTCTTGCATAGTCTATAACAAGGTTGCTTG…
TCONS_00023620	u	Aradu.A02	13732106-13734080	0.298308	0.22796	1.12462	0.0941551	GGTGGATTAGACCGTTTCTATAAACCAACTAAAATGTGACATACAACTATTAGTGAATACATATTATTTATACTCTTTTTGTGTCATAATAATTGTTCCATAATGTATAATGTAGAACCATTCATATGTATTTATCTAACATGTTAATTTTAAGACAACACGTAGTATCTTTCTTAATATTTATTAATTGTTGACCATTAATTCAAGACAACATGTAGTAATTAACTTACCATAAATTGGGTATCTTTCTTAATCTGCTTTGCATATCTGATTTTGTATCTAGCTTTATCCCTTATTTGCATCCTCACATTTCCGTTCGGCAAATTCTTCTCTCCTTGAAAGAGATCCCAGAAATTCATCACAGCAAAATTAATTTGATTTAACATTTGTAAGAAAATG…
TCONS_00023983	i	Aradu.A02	90471356-90471844	1.60505	0.350441	2.5933	0.434231	TTGCTTTCCTTGTTTTAGTCTTTGTATCACAGTAGTTGGGCTTTTGCACTCCTTGATCCGAATTTTCTCTTTGCTTCCTAACAGCAGATGACTGTTGGATCAATCATTCAGAAATACTTATTTCCTTACATCAACGTAGAAAGTGAGTATCTCAAAGTGCTTTAATCTGGATAATATCGTCATTCAGTTTGTCAATCGTCATTTTTCCCACAGCCTTTCTG
TCONS_00024009	u	Aradu.A02	91422595-91423389	0	0	0.950209	0.0856727	CTCACTTGTAGCAAAAGAAACAACTTGAATGCAGAAGTTGTCCCTTTGGTCCTTCAGAATTTGGAAAAGCTCTATGAGGTGCTATTCCATGTATGTAAGGAAATATATGGGACATTAACAGCAAGCAAGAGTAGACCATACCTCTTCTTTCATCCACTTTGTTGCAAATGGAGAGTTCAGATTTAGATCCAGCCTGCGGTTGGACTTAGAAATCCAAGTTACACATAACTACCATCATATGATTGATTTTATTGTGAATTGCATTTAGGCTTCTCCAATAGGCCAACCCAAAGAAGAGACATGAGACGAAAATTGGCAATATTTAAGTGAAAATATCTTGGTGACAATCTTGCTTGGTTGAACCAAATTGAAGAGATTAGCTGAAGCATCAGCCATTTT…
TCONS_00024130	u	Aradu.A02	6077644-6078541	0.128592	0.245668	0	1.27851	TTCACAATCGCGTCTGCAAGTCTTCGAGGGTCGTGTTGTTGCTCTAGTTTGCGCGCCTCTGGGTCTGCGTCGCCACCATCGCCACCTTGCCGGAGCTGTCTCTCTTGTGTCGGCCATTTCTCTGTCAACAAACCTGGAATCCTCTGTTTACTGATTTGGCCTCATATGGATAAAAATTTCAGAATCCTCATTTTCTGATTTGCCCTCATTTGCTTAAGATTTCGTATTTCTGCTTGATCATTTGTTTAAAATTTCTGCTGCACGTGTTCTTATTGTATATTTGTATATATCTGTTTGTTTCCTTCAATCCCAAATCCGAATATTGGTATTAAGTATAAACTATGTCATTATGCAGCCTGAACTAGATATCAATCTTCCTGATGTGAAATCTCAGATAAT…
TCONS_00024144	u	Aradu.A02	8342946-8348783	0	0	0.653342	0.417701	CAGACCATCAACATAATTACTAATCAATAATTGAGCAGATACAATAATTCCTCACTTTTTCTGCACTAGTTTTGCTATAAACCTTAGGTTGTTATTCTCACTGCGCTGAAGTCATTGTTGGAACTTAATTGGAATTTGGGATGATTCTCTCTAGCCACTTTATCATTAGTAGGAGCTTCTAGCTGCTGATGGAGATGGCTTACGAAGTTTAAGTCAACCTGCCGTAATTCAATTCAACTCGGTTTTGTGAATGTAGCGGTTTGTGATTGTGGTTCTGCTTTATTACAGATGATCTCAAGCCATATGCACTGCACCCAATAGTGGTTGACATCCTCCAACAACTCACTATACTTATTGCATATACATCACATGCATCTAACTTCATGACCTAGTTTAAAT…
TCONS_00024254	u	Aradu.A02	20747466-20749297	0.279837	0.190084	0.251186	0.412184	TTATTTGTTTCATGATAAGTATTTTTATGAAGAATGAGATGATGATACTATTAAGTTCTGTACTGTCTTTCATTATTTTAATCAAGTGCTTTTCTTTCTCAGGTTAATTAATCTATTTTGTTGGTTAGGTTTGGTTTCATTTCAGATTTCTGTATGACTTACACTATAATACCTTCTGAATCTCTAATTTTGGTTAGGTAAGAAACTTGTATGCTTCCTGCTTAGATGTGGGTTGCTTTCCCGTTGAATAATACATTGGTATTTGAATAGTACATATTTCTGTTAATCATGTGAATATTTTGTCATATGTATGTGACATTCAAAGACAACTTTTTGTCTTAGATGGATGAACATTTGAATGATGTAAATGCAAATATAGATAGTGAGAAATATCAACCA…
TCONS_00024307	u	Aradu.A02	40758636-40761597	0.757557	0.227428	0.480854	0.79418	ATTTTCTTGTAGTGTCACCAATAGCAGCAATCCATGGTGGATAGCTCGATCCCTTCCCAAATCAGCCTACTGACACCAAATTGCTCTGATTTAGTGTCAAACCCACCAAGTCCACTGCTAACCCTAAACCATCTAGTGATGATTTTACCCAAATTCAATTCAGAATATCCAAAATCAAGAATTCGAGAAACCCGCCAAAGGAGAGTACAAAGCACGCGAAACTCTTTCCTGCTCTACCGTACCCCACTCTGTCACTGTGGAGTCGCGTGGCTGCCGATCCACCCTTCTCCCCCTGCCATCGACCCTTCCCAGAATTAGATCCATAGCTTAGATTCTTTATTGCGTGAACACATAAGGGGCAGAGGGACGAAACACACCTCCGCATGCGATTCCTTGCCG…
TCONS_00024395	u	Aradu.A02	69851562-69852387	21.7621	21.7432	38.31	223.902	TTATAATATATCCGCATTTCGGAAGTCTATTTTATTTGAGTGGTGTAATGTATTCTATGCATACTAAATACAAAATACTCTGTCAATCACCCAAATAGTGAAATTATTACCTTATTCTTGTTAAGGGGATGAAAAAAAGATAGGAAATTTTTTCCTATTCCAACCTAATTCTTCCTAAGATTTCTATTTAGATGAACTGGCTCTTACCAAAGTTATATATCGAAAATGAGTAACCGCGGAACCCCCTTTAACACCCCTTTTCTCTTTTTTTCCCTCTTTTCAAAGTTGGATTTCTAAGTTCTTTATTGAACTCATTTATTTGCAATCATGGTTAAAATGTAAAAAAGATTGGGGTTGACTACCAATCTTTTCAAAATACAGAAAAAGCTTCTCGTAGAA…
TCONS_00024423	u	Aradu.A02	74304871-74307366	0	0	0	0.53269	AAACACACCTGCTCCATCTCTTATCCTAACTAAATTTCTCCCAAAAATGCCAGTCAAAATTGGGTTTAAGGTGATGAGTTAGTGGGAATCACCGAGATGATGTCTGCTACCAAGCATCTGTGTGATCGATTTGGGTGAGGACTTCATATTAAATTTCTTTATTTTTTCAATTTAATCCCTCATTCTTGTTTTCTTAAAATTGTGCCCAATCATCTTTGCTTAGAGTAATCGTTTTTGCGGATTAAGGAGTTTCATATATTGGGTTTTGGCTACTATTTCAAGATGACCAGCTGGATGCAAATGATTTGCAATTCAATTGGAAGTGATCAGGAGCATAATAGAACCTTTGGGGGATAAAGACCATCTCTGTTCATAATTACATTTTTATCCCTTTCGAAT…
TCONS_00024488	u	Aradu.A02	81975699-81978756	0	0	1.00912	0	AGGAAGCTTTGCCACCGTTTCTCCAGTGCTTCGCATACGGGAATACTAAATAAGAGCAAATTGGTTGCTATTGATGCTGGAAATAGGGGCTACCCTCCGAATAAGAGACTTGATTGCTAATTACCGAAATTCTGTCGAAGAGCTTGTTAAGTCTGAGCCATAGGAGCCTGTCAATTTTCAGGTTGGCTAAAAACCACAACTATTGTATTATTTATCAAGAGATTGTAGCTTCCTTGTTTTACTAGAAAAGTGGTGCGGCAGTATAATAAGAATGCTACTGAGTTAAATGGTCTTGAGACTTGCACTATTGCTGGAAAGAAGAATGATAAGGCAATTAATGAAGATCTTCTGAAGGATGAGATTGTTTCTAAACATCTAACTAGGTATTTCATGTTATTG…
TCONS_00024489	u	Aradu.A02	81975734-81978756	6.76529	3.12597	1.69469	3.17817	TACGGGAATACTAAATAAGAGCAAATTGGTTGCTATTGATGCTGGAAATAGGGGCTACCCTCCGAATAAGGTATAGACTTGATTGCTAATTACCGAAATTCTGTCGAAGAGCTTGTTAAGTCTGAGCCATAGGAGCCTGTCAATTTTCAGAAAAGTGGTGCGGCAGTATAATAAGAATGCTACTGAGTTAAATGGTCTTGAGACTTGCACTATTGCTGGAAAGAAGAATGATAAGGCAATTAATGAAGATCTTCTGAAGGATGAGATTGTTTCTAAACATCTAACTAGGTATTTCATGTTATTGCCAATTGCTTTATTTCTTTCTTTGCTGAATAATTAATTGGTAAGACATGCATGATGCACTTTTTTTAAGACGATTTAGTTTGAGACACATTAGCA…
TCONS_00024510	u	Aradu.A02	86200148-86200855	0	0	0	0.424539	AGGTGCTAAGCTTAGAAGTATTGCTTTGGTATTGTGAGAGTTATCTTCCAATCTTACTAGAAGAATGTCAGGTCAATAATTCTGAAATTAAAGAGGTTTTATTTCCCCATTTCCCCATGTTTGTTTTCATTAGTATTACACTTGTTAATCGTCATGTATGTATGCTCAAATTCTTGTGTCTCTCTATACTTTTCAGGAAGCAACACGTGGAATTCGAATGTGCAGAATTTGGAACACCTCATTTGAAGCCTCTTGTCAATAGTACCCTGTTTGTCCCATAATAATGAATGCGTTTTCTAAACTCAGTTGTTGAAGCATTTCGTAATGCAAAGAATGTAAAAAAGTTTTAGTTCTACATAAGGACTTTCTAATTTCTACTCTTGGTTCTATTATTATATA…
TCONS_00024798	u	Aradu.A02	13453597-13454338	0.807319	0.863708	0	1.83466	GTTAGAAAGTAAGTTGTCGACCCTCCCAGGTAACCGGCATATCACGCTTGTCGTTCGAGGAGTGGGAGGATCCATTTCCCCTACGGGCGATGCAAACACAACCAATCAAAACTTACAGCAAGTAATCATGTGTCTGAATTCCGTGATTCTCCAGATAGTATCTCATTGAGTCCCAACATTTCTCATTCCACCACAACGACAACAACGACGAGCTGCTGAAGAACGTGCGAGGATGTAAATTCGAAACAAGCTGCACCACAAAAAATTACAAACTGAGGGGGTAACTGTCCTGAGAACAAAGGCCTGGCGTATTG
TCONS_00024839	x	Aradu.A02	28568909-28575922	0	0	0.0962434	0.676845	ATGGACTGATTGTTAGTTTTATTTTTGTCAAGGTTACCGAAATCCAACCCACCATAGACCCATACCCCTGATTCCGTTACGCCCTGTCGCACTCCATGAAAAGTCACCGCCATATGCATTCCTTTAAAATACATAAATGCCGAAGACACATGGAATGATCGCTACCTTCAAGAACCATTCTAGAGCCTCCGAAGAGGAGAACTTCAATTGGAGACAACTCATAAGGTGTCGATCCACTCCTCTCTAACTTCGTTTTCTGTTTTCCACCTATATTTGTGCTATCGTGATTTTCATTCATTCTCTGGAGGTGTGTTTGACGTGGAAAAATCGTATAAACAATATTTTCAGGGTTTATGTTTACGTTGTTTTTACGCCGTCAATGTTATTCTTGCACAGAAC…
TCONS_00025291	u	Aradu.A02	14244632-14245832	1.21488	0	2.78077	3.64282	GAGAGCCCTTCGATCGATTTGTGAGTTGCTTTTTGGTTTGGAATGTTCTTAGATGAGGGCTTCTCTTGCCTTGTATAGTTTTGGTGGAATTTTGAAGTAGAAACCAAGGCTATAATGGAGCAAAACAAGGCTAGCAAAACATGGCTGTTGAGAAAATGATGCGTAAGATTGAACAACAGAAGGTTGTTCCCTTTCTCATTTTAGATACATTTGGATGTCTACTATTGTTAATCCAGTTACGTGTGTCCAATTTATTCACTGTGCCATTTGGGAGTTGAATATTACAGAAGGAAAAGGAAAAACTGGATAGAAGAATTCATGAACTATAAAGACAACTTGATGAAAAAGAAGCATTGGAATTGGAAATTGTGCGTCTGAGAGGGGCTGTTGAAGTAATGA…
TCONS_00025459	u	Aradu.A02	74304468-74307756	0	0	0.0943096	0.0789577	ATTTTGTCTCATTATGTCTATGTCTTCAATATCTATGTTCTTGTGTCTCTGTCTCAACCCATACATAAATCAAACGCAGCCCAATGGAACGGTGACAAAGTCTTTTAATTTGCAGCGAGGTCTATGCTAAGGTGATCTGATATCCCCTTTTCTCTTTGTACTTGTCGGGAAAGTACTGAATAAAATGCTTGTAAGGTTGGGTAGAAAAGGTCTTTTCCCTCCTTAGTTGATACCAAACATCTCTTTACACATTTTAATTACTAATACAAGCTTGGTAGTGTATTAAATTGGGTTCCCGTTTAATTTCTCACATTTGTACACATTAATAATTTGACAGTTGAGGTTTTTATTATGCCTACCAATAAATACTATAAGGTGATTGTGGAAGGATTAAATTTG…
TCONS_00025534	u	Aradu.A02	84994137-84995042	0.094036	0.14372	0	0	ATTGAAACCCCATTCACCTCCTCTGTATTCCCCAGATTAACTTTTGTTTGCCTCTTCTTTCTCTGTTTGTTCGGATCGGTGTATCCAGCTCTAGGATCTTTCTCGTGCTTTTTTTCTCCTTCGCTTTATCTCTGTTGTTTCTTATTCTTCCTCCTCTTCGTCCTCCCATGGTTTCTCCGTCACGAGCGACGCCTCTTCTGTCGGTGGTGTCCACAACCTCATAGAGCGTTAGCCTCTCGCTCGGCCGCTCGGGCTCCTTGGCGATTCCGTTTTTTCACTGAAAATGGAAGTTCGTTGGGGTCGATTTGGATCTCGATGGCGCCAGAGATTCAACGACTGTCAACGGTAATCGATCGGCGAGGTGGTTCTGGTCCTTTTTTTCAGGTCGTAGAAGAACTA…
TCONS_00025746	u	Aradu.A02	11192335-11195595	0	0	0	0.343309	GCAAAATAGAGCAAGCTAACGAATTTATATATACTAAGAGTTCCAAAACACATGTAACAAAACTCAAGACTCGGCTCGCGAAGATAAGCTGATTCGAGCACATAGTTATACGACATATATAGATATATAGGAAAGCCCAAAATATAATCCAAAATACAGAGTTACAAAACCTAAATCTCCAAAATCACCTTTAAGAGGAATTAATACAACATATATATAATAGGTGGAGATAATAAGTATCTAAGCCAATACAAATAACCAAAATAAACCCAAAGGATAAAGATCTTCACAACATTAGAAGCTTCCAGCATTCCTCAGCAAGGTGCCTCACGTCCTACATCTTATCTAAGGATCAAAGAGGCAAGATTGAGCCTTCTCTTCAAGCTAATTAGATCCCTC…
TCONS_00025755	u	Aradu.A02	12578120-12580806	1.76194	0.628335	1.16243	1.08444	TGCAGCAAGAGATCATCACAACCACGTAACAGATTATAGTCCTCATTTATAATAAAAGAAAATAGACCAAATATTTAACCCGCAAATCTATTTTCCATAAAATCGCCTATCCTATTTGAAATTGAATGTTTTCTGTTGTTTATTGCCACTGAACAAAAAGTTTGGATACCACAATAATTTCTTTTTTAACATAAACCATATGAAATCCTGATCACTTGAATGTAGAAAGTAGAATTACCTAATATGATTCAATCACTAAAAATCTTCGTATACTATTAAAAAGTAGCAGATTAAATGCGGATTTTGCTGCAAATTTCGGTCAAATTTTGTAATTTTGTTTTCTGCACTTTTTGCTGCGAATTTAAATCCGCAGCATATGAGTTCATGGATAACTGTTGT…
TCONS_00026068	i	Aradu.A02	91448353-91450076	0.877889	0.301888	0.744667	0.207816	GTGAGAGAAATGATATAAAACTGAATAACCTCATTCATTGATTACACACAAGATACAAAGGGGAACCTTGTATATGGGATGGAACTAGCCTATAAAGAAAGAATTCCAAAACAGACTCAAACAGGAAGCTTAAAACAGAAACTAACACCCTGACTTACTATATAATCCAGAATAGGGGGTTAATTAGTTTCTCACATTCTCTAATACAAAGTTCCATCAAGTTAGTCAGCAAACCTCCTTCAACAAAAGAAAACTTTGTAGGCCGTGCTGTATGGAAGAGGCTTTCAGTGGAATGCAGAGAAAAAAAAAAAAAACTTGGGAACCTCAGGTGTTTGATCATAAAGCTTGAATGAACGGCAGTCCCAGTCATAGATTTAGCAATTCCAGAAAAGAAATTAT…
TCONS_00026134	u	Aradu.A02	3905522-3907129	2.00327	1.83702	1.51046	1.01167	CCAACTTGAAATGAAATTATCCTCATTGCCATTCTGATGGATCATCATTAGCTGGATATCTTGTATGTATCATCATCTAGCTTTTCAGTTGATTGATGTCAATCTTGATTTGTGAAATTGTTTGATTTGGATGATGTAGGTTACTCTAATCTAATCTTGTTCAATCCTTGATACCTCAATTTCTTGATTAGAAGATGAAAACCTGCCATGTTCAAACTGGTCCTTGTGATGTCACTAAACAATTTCTTTCAGGGTATTGTGAGGCTCAATCCCTGCTTCAAGATTACGGATGGAAATATTGTGGCCAACTTTAGAGGCAGTAACGTTGGCATTGGAGGAGACAAATTCACTGAGACCACCACAGTTCCAAGATTCAGG
TCONS_00026347	u	Aradu.A02	58270388-58271812	0.303721	0	0.0817875	0	GAAAAGAAGACAAGGAGTAGAGAAGAAGTAGAAGAGGAAGAAGAAAGGTGAGCTGAATTGTAAGTTGAATTGAAAACTCACATATACATGCTTAGAAGAATTTCTTAATTCGTCAATTTCGTTGTCCTGCAAGGATCTGTTTTTGGATAAGAAATTTCTTCAGAAGACAAAGAAGAAATACAACTATTATTGAAGTCAACTTGCTCTTCTGAAACAACACCCAACTCTTCTGAAACAGAAATGGTGTGAAGAATATAAAGAATGAAAAGAAGACAAGGAGTAGAGAAGAAGTAGAAGAGGAAGAAGAAAGGTGAGCTGAATTGTAAATTGAATTGAAAGAAAGAAATCTGATTAACATGAAAACCAATCATATACAATCCTGGTAAGGTGAACAAAGAA…
TCONS_00026406	u	Aradu.A02	72034540-72036554	0.0939773	0.0478769	0.0506133	0	ACCTGGCTTTTTCCCCTTTCCACTTCGTGCCATTGTGCTTTACCAAATCAGAGAACCACTCTTCCCATTCCGTCACTCATCACCCTCCCGCCATCACCTTGCTCACTCACCGTCACTCCTCTTCCTACTCACCACTCACTCCTCATGACTTCGCCATCGATCGCAAGAACCATCACTCCTTTTCGTCTTCTTGCTCTGACCGTCGCTGCAAGCTCGGCATCGGGAAGACTCGATGCTTAGCAACGTCTTCTCTTCGTTCACCGTCGTCAAGAAGCTTGCATTATTTGATTTGATAGGAGTGTTCTCAAGAACAGGGATATTATAATGGCATGTGTGTGCAACAGTGCTACTCTGCGAATTTGCTTCAGCTTGCATTTTGCTTACTCTGAAACAACTTGG…
TCONS_00026407	u	Aradu.A02	72034540-72036554	0.343217	0.0605257	0.213284	0.0999965	ACCTGGCTTTTTCCCCTTTCCACTTCGTGCCATTGTGCTTTACCAAATCAGAGAACCACTCTTCCCATTCCGTCACTCATCACCCTCCCGCCATCACCTTGCTCACTCACCGTCACTCCTCTTCCTACTCACCACTCACTCCTCATGACTTCGCCATCGATCGCAAGAACCATCACTCCTTTTCGTCTTCTTGCTCTGACCGTCGCTGCAAGCTCGGCATCGGGAAGACTCGATGCTTAGCAACGTCTTCTCTTCGTTCACCGTCGTCAAGAAGGAGTGTTCTCAAGAACAGGGATATTATAATGGCATGTGTGTGCAACAGTGCTACTCTGCGAATTTGCTTCAGCTTGCATTTTGCTTACTCTGGTATGTGCAAGGTCTTTCAATTTTAGTTCTTAC…
TCONS_00026418	u	Aradu.A02	74304650-74308393	0.105383	0	0	0	AAATGCTTGTAAGGTTGGGTAGAAAAGGTCTTTTCCCTCCTTAGTTGATACCAAACATCTCTTTACACATTTTAATTACTAATACAAGCTTGGTAGTGTATTAAATTGGGTTCCCGTTTAATTTCTCACATTTGTACACATTAATAATTTGACAGTTGAGGTTTTTATTATGCCTACCAATAAATACTATAAGGTGATTGTGGAAGGATTAAATTTGGTGAAAACACACCTGCTCCATCTCTTATCCTAACTAAATTTCTCCCAAAAATGCCAGTCAAAATTGGGTTTAAGGTGATGAGTTAGTGGGAATCACCGAGATGATGTCTGCTACCAAGCATCTGTGTGATCGATTTGGAGTAATCGTTTTTGCGGATTAAGGAGTTTCATATATTGGGTTTT…
TCONS_00026419	u	Aradu.A02	74304650-74309313	0.0967072	0	0.234376	0	AAATGCTTGTAAGGTTGGGTAGAAAAGGTCTTTTCCCTCCTTAGTTGATACCAAACATCTCTTTACACATTTTAATTACTAATACAAGCTTGGTAGTGTATTAAATTGGGTTCCCGTTTAATTTCTCACATTTGTACACATTAATAATTTGACAGTTGAGGTTTTTATTATGCCTACCAATAAATACTATAAGGTGATTGTGGAAGGATTAAATTTGGTGAAAACACACCTGCTCCATCTCTTATCCTAACTAAATTTCTCCCAAAAATGCCAGTCAAAATTGGGTTTAAGGTGATGAGTTAGTGGGAATCACCGAGATGATGTCTGCTACCAAGCATCTGTGTGATCGATTTGGGTGAGGACTTCATATTAAATTTCTTTATTTTTTCAATTTAATCC…
TCONS_00026806	u	Aradu.A02	22861943-22863184	0.287492	0.292926	0.464503	0.453705	GGAAGGATCATAACTTATAACCATTAAGACTTATCCAATTCATATGCACTGTGAAGTGTGGACAGTGTCAATAACGAACTCCAACAACTCACAACTCAGAGTCCAATGGATAAGTAAATCCTGAAATTTCAGCAGCTTTAGCTAGAGCAGATCTCCATTTTTGTACCTTGTCCTTGTCTTCCCTAGAACTCAGAGTCCAATGGATAAGTAAATCCTGAAATTTCAGCAGCTTTAGCTAGAGCAGATCTCCATTTTTGTACCTTGTCCTTGTCTTCCCTAGCTTCATGTTTAACAAAAAACACAAACTCACACTCTTATTAAAAACACAAACTCACAAACTCACACTCTTATTAGGACTTTAGAATAATTTAAGAAAAAATTTGAATGTGCAAAACAGTA…
TCONS_00026847	u	Aradu.A02	36467863-36470570	0.803444	0.306986	0	0	CATAGGATAGGCATACAATTCTCATTCATACATTCAAGGAGTAAAAGTAATACCAGTAGTACAACATAACACATGTTAACTCAAATATTAGATTTCTTAGCTTATGATATTTCATGTATATAATACAGACTCTTTTAAACATGACGCTATATCCTAGTCCATCTGAAAAACCTCTAATCTGAAACTTCAACTAGAAAAGTCTTACCACTAAAGAAAATACTAACAAGAAAAGAAAAAAAAATATTCTAGGCTTCGTAACTTCATATGACATCGGCCGTCTTTAAAATATAAAGGCACTTCAACTCTAGGACGTAGCAAAATAGACAGCATTATCTTTTTATCGAGTGTTATCATTGGCTCTGCCCTTTAAGCTTGAGACTTTGTAGCTTTCAACTTCTT…
TCONS_00027139	u	Aradu.A02	93863883-93864373	0	0.0947489	0	0	GTCTGACTTGGCCTATTTTCACCCCTAGTTGTGACAACCTTCTCCTTCCTCGGAACAGCATCATCATTATCCCTCCTCATATCCTTCTATTGAGAGGCTCAACTACAGGAAGATGGCGCCGCCGAATGATCTGTGCTGGCGTTGGAGCTCTAGACCTATCCAAGTTTTTCGATGGTCACTAGGACACAACTGGCATAAACAAGTGTGTATGTTGTGGATGAGAAGGCAGGGAATGTTAATATTTATCAACAAATATTATACTCTACTATTACTATATCAATTCATCACATAATCTTATTACTAAAATGTGATGTCACTTGGATATGTTCCTAGCTAAATTATTTAGTTAGATCATTTCTGCGCAGAATTAAGTAAGCACAATAATTTTATTCAGAAAAA…
TCONS_00027337	x	Aradu.A03	1727217-1744705	2.69813	7.67466	0	0	AATATTGAAACATAAAGTCCAAAAAGCAAAGACCTCAAACATCAATCATACCCATAACTAAATTCTTAGCCAAATCCTTCCCAGTAGGACCTCTTTCCTCCGCCTTTGGCATTGGCTCCCCCTTCACATCCCTGCCACGTGGCACACTCTCCCTCTCCCTCTCTTCCGCATCACCACCTCGGCCACGTGGCACCCTCTCCCTCTCCTCTGCATCACCACCACGCGGCTTCCTTTCTCTCTCCCTCTCCTCAGGATCTCTGCCACGTGGCTCTTTGCCTTTTTCCTCGTCACCACCAGCTTCTCTCTCCCTCTCCTCGGGATCTCTGCCACGTGGCTC
TCONS_00028171	u	Aradu.A03	13896759-13898809	1.57502	0.566396	0.449077	0.263183	CTAACTCTTCCTCCAAAATGTATGGTATATAAACATAGATATAGATCTCAAGTGAGAAAGGTGCAACATGCTTATATAGCTTCTTTCTCTCTTTGTTATTGTTGTTATGGTGCTCTTTTGCTTCTTTCCCTCTCTCATGGTATGGTCAATAATGAAAGAGGAGCAAGCTCTATATAACAAGGGTCATGCCTCATGAGATAGTGGTGGTGACGATGGAAAAGTAGTGCTAATTGTGAAACACAAAACAAGGTATTGACGTGCCTCAATTTGAAGACATACTTGAGACGAGATAATCAATTATGTAATTTAATTGAGCCGCGTCAATATCTCATTTTGCACTTCTTTCCATCTTCGCCTACTCACTAATTTTTCAATTTCTGGTGCTGGTTATTACACTGG…
TCONS_00028934	u	Aradu.A03	35947902-35949376	0.820212	0.348215	0.294494	0	CGTCAGCACAGCATCGCCGATCTCGCGCGATTGCGGCACCGCCACCAATCGCATCCCTCCTCCCCTCGTGGTTCGTAAATCACCTTCGCAACCCTCCTCCCCTCGTGGTTCGCAAATCACCTTCGCAGCCCTCCTCCCGCAACCCCACCAATACAACATCGCTCCCAAGATGTTCCTGCTGCGCTGAAGCAAAAAGTGCATGAGGTGCTTAGCCTACAGATGCTGAGGATAAAAGATATGATGGAACAACCAAGAGACGTGGAAGGATAATGCTAAATTTGTGAAGAAACTTGCAACTAAAAATAATGAAAGTTGAACTGTAAATCCTTGTAAAATAAGTTAGGCACCATCTACGCCACTTTTAGATCTTTATTACTTTCACATTGGAGATACAATGAA…
TCONS_00029460	u	Aradu.A03	80497075-80498259	0.41846	0.355308	0.488302	0.0880525	AGCAGTATAATATTCAACTTAGTTCATTTGTTTATTTCTCATACATAAAAGGAGTAATTGCCTCAAAGAGCATTCATTGTCATTGCTCTGAATGTTCAAAAGCTGGGAAGTACCCTAAATCAATATTCAAGAGGATGAAATAATTTTTGCTTCTTGTGTTGTTCTTCTTGTTGGCTTTTTTATTTAGTTGTGATATTTGATTTAAATGTTACAGATTTCAAGTATCTCAACATGTAGTAACCTCAATTATTCAGTAGCATAAACTCAAGCTATTCTATTTGTATTGAGCTAACTTTAATTTGTTTTCTTTTGTTTTAGATTGAATCTTAACTCTATAGTTACTCTATAATTTGTTTTCTTTTGGGTGATGCAAGACCAGGTTAAACCAAGCTATGTTGA…
TCONS_00030029	u	Aradu.A03	112545222-112549452	0.668187	0.185677	0.163575	0.2109	GTTTCTCAAATTCATCTGTTGCATGAACCATTCATTTATGTATCTTTCCATATCTCATTATCTATTTTCTTAAAGGTGTTGTTTCTTTGATGATTCCATCAATATCATTGTTTATTTAGTTGTTAATCAACCACTTTGTTAATGTAAAATAAATTGAAATTCTAGGCTTGGGTAAAGTGGGGACAGAGACGCCAGTTCATTCCCCAGAACAAGCTAGCCTTGGGAAGAGCTTAATTTGCTCATGCAGGTGGATCTTGCCTCTGCTCTGTCTTTCCTAGTCGTTTTATCATTGGTTGATTTGAGGAGCTGGTTGATTTAGCCAACTCAGATTCAACTGCCACTTCTCAGTACCAATTTAGCATTACCGTTTTTGAGCTCTATAATCAACAGACAGAGAAC…
TCONS_00030900	u	Aradu.A03	127963829-127965165	0.991556	0.324739	0.972683	0.871831	TATGGCTGTTTGTTGGGCTTGAAGGGCATAAAAAGTCATGGGTCTTGGTGGTGAAATTTGCACGGGTTCCTTTCCAACTTCTCTATATAACCATATCAACAAGGAACCCCATCTGGCTGCAGTGGTGCAACCGAGCTAGGTGCTGCAGCTCTATATAACGCGTTATGCGATCTCCACTATCTCTCAATCAACATTAATTAGTTTGGCTTGTAGATCCGGATCACATATCACTTATCAGTACAGTGTTGCTCCAAATTCATTTTATTTTTTAGTTGCAGTTATTAACTAGTTGTTCGCCTTTAAACAACATTTGTTTTATTCATACATGCCGAGTTAAGAATGTATGCTTTTATCTGGTTGTCCGATAAAGTGATAACTTGATAAATTTGGTATTGTTGT…
TCONS_00031540	u	Aradu.A03	134893504-134893977	1.15437	0	0	0.683166	CTCCCTCTCAGTGTCACTCACCGATTCACTTCCTCTCTTCTTCGATGAACCCCAATCTCTCCAGTCCACATCTCCTCCATCGTCTGCTGCCCTCTAAACCCCTTTACCGTCGCGATCCTCCTTCTCATTGCTTCCTCATCTCACCCTCAAGGTCATCGCAGGAATCGTCAGTTCGTCACGCACCGCCTAAGACGCCCCTGCCAACGAGAACATCGTCACCATCTTCACGAGAGTGTCGCCATCTTCATGGGAGGGTTGCCGTCTTCACGAGAGCGTTCCTTTCTCTGTCGCAGCAGTGAGCATCAAAGTTCAATTTTATACCCTCTTTTGGAGAAAATGGCAGTGAGATG
TCONS_00033221	u	Aradu.A03	28352353-28353166	2.16665	0	0	0	CTTCGGACAATTTTATATATGAACGCCGGAGATATTCATTCAATCTCCATACAGAACTTTATTTAAATATATATGCGTATGCATATATAGTAAAAATGTGATGATATTGAATTCAAGTATCACAGAGGTATGAGCATACACAATGGGAACTGGAGCAGTGTCCTTTAGCTGTTTGGCCGTGTGCGTTCTTACATTTTGTGTCACATGCATCGTCTTTGCAACCTATTTCCATCCATGAATAAAGACACCACTTCCCTTTTTCTTCTCTCAGGCTTACTACTCTTTCTGATGTCAATGCTAAAACCAGAAGGGCAACTAAGAACATATTCGTGAAAGTTAACCTGACCATCTTTTCCGCAGAGGATCAATAAACTCAGCCTTGATATCTTTTGTATA
TCONS_00033947	u	Aradu.A03	70050700-70051080	1.98218	0.336608	0.533771	0	GCGGTGATGAACCCTAGCAGAAGAACGCTGGCAAATTGGAAGAGATCATAGATGAACGGCAAGCAAAACCTAAAGACTTTATAGATCCGGTGATGAACAAGCGAGCAGAAATGATGGAAGCTCGAACTGCTAGCAGAGACAATCGAAGATCAAACACGAACAAATTGGATTGAATCTCGATTGCGAGCAGAGAAGATTGAATCTCGAACTACAAGCAGAGAGAATCAAAG
TCONS_00034291	u	Aradu.A03	101595125-101597650	0.346312	0.120292	0.101734	0.0596217	TCTGATCAAAACTAAAAGTGCCTGAATCAACATAAATAATCAGACCCCATATTAATTAAATACTGTTAGTAACTAATAGTGACCTATCATAATCACAGAAAATGGAAACATTAGAATAAAAATCTGAAACCAACTTCTCCACTTAGAGCCAAATCCCTTTTCCCCCTAAAGAATACTAATTGCCCCATCCAAAAGTATCATGAGTTTTCTCAAAAGATTAATTTCATTTCTTCATCCTTGCATATCATACCACTTTATTTACAACCAAATCAGCATCCAAAATCCATCTTCCTGCAATGGAAGCATTCTGGTCGGAAAGAGTTCCCTCTAAACTTGGCTTATTTTCACTTGATTAAAAAAATTCTCAATACATGGCAATAGACACTAGCTTCATAAAAT…
TCONS_00034321	u	Aradu.A03	103358196-103360921	0.604275	0.184709	0	0.171655	CACGCTTTTTACAAATTGCCACGTTTAAAAGCGTGGCCATAGGTGGGAGATATGGCCATGCTTTAAAAATGTGACAATAGAGAAAGATCTAGCCATATGGCCACGCTTTTAAAGCGTGGCTGTCGTTAACTACTGTACAATATAGTCACTCTTTCAAAGCGTGGCTATAAGTTTGGTCAATAACCTATTTATTATTTTTAATATTCGTAATAAGACCTTACAAAAATTCATAGATAGTTTTATAATTTAGTCAATGATCAATAATTTTAAATCAACTAATCCAACCTTCATAAAGTTGTCACCAAAAAAGTGTGTGATCACATAACATGCTCTAACAAAATACCAAAAATCAAAGTCATAAGTCATAACAACTACCCATGAATTCCTAATACATGAATT…
TCONS_00034657	u	Aradu.A03	112992227-112992925	0.952358	0.595448	0.27977	0.737819	AGTTGCATATATAAAGGGACATAGAGCTCCAGGGCTATCCTTGCTTTTCTCCGAAACTTCCTTGAAACGGCTAGGGAACGAAGGCCTCTTTCGGCAAACTTGTAAATAATGGCATGAACCTTCTTCTTAGCATCATTCCTTAGATTACACAAGTTCATGATTTATTCATCATAACAAAGAATATCATATCAGCATCAATGGAACAAGCCAGAACCTCTCACAAATCATGAACAAACTAAAAATTGTTACCTGCTCCGGAGTGCCATTGCTTGCACGGTGCCGGTTTCCATCAGCATGAATGTAAGTTAGAGCAGTTCTCTTATCAACAAGATTGAAAGATAAAAAGTGAACCTTTCTGATTCCATCCCTTGCCTACAGCACAAGTTTGTTGGTGCTATC…
TCONS_00035661	u	Aradu.A03	129105485-129107227	0.668422	0.255396	0	0.0791154	TGTCATTTTCTCCACCCGCGATAAATAGTGACTAATACTTATCTAACAAAGTCTGCTTTTCCTTGGAGACAGAGAGAGGCTCCTTAAGGACCTCAACCATATTTGCTTCTCAACCCTCAATAGTTTTTTGTCTTCCAAGATAGCAATAGGTCATGCTCAATAGTCAATAGTATGATAATCCCATTCAAACGGACGTCTTGAAAGCAGAAATTTTAACCAAGCTTTATTTACCCTGTGTTACCTAACATAGAGCTCTTCTATCCTCTTCTCAAGACCCTTCTCCAACACATTCTGATCAGCAATTTCTGTGCTGCATCAGTTCTTCCATTCTCTGGTCAAAACCTTCCTTCTCTTCTCTAGCTTGATCTCAGTTTTCACCTAAACTAGTAATCCGTCAGC…
TCONS_00036401	x	Aradu.A03	15579510-15580390	0.153563	1.1735	0.930427	0.290816	AAATCCAAATGGCTATCAAAGGAATAGCATAACAGTATGCTTACCTGGGTATCCCTTCAAGTGTCCCAAGCTGCAGATTACTCCTGAGAATGGCTTATCAGAGAGTGACACTAATAAACTATTGTCACTCCTCCGTGATCAGATATGATCCCAGTTTATACCTCAATATATTTCTCTACTCGTACGCTTCAATGTTGTTGAATTGTTGACCTTTGGTGCATTTATTGTGTTGTAGGTAGTGTTGTAGTAATATTTATGGCTAGGATGAAATATTGGTTAGCAATAGAATGCTTTGATATTTTGGGTTCCTTGGTGTCAATGCTGAGAGCAATTAAGAGCAAGCATGTGTTATGATGCCCAAGTTGGTAGAAGGGGAGCCACAAGGTGGAAGAAGTATCA…
TCONS_00036563	u	Aradu.A03	30264431-30265125	4.99127	4.73887	6.96475	1.00253	TGCATGAAGTTAACATATTTTCTAATCAGTATGGGAAAAAAAGCAAATAACAAAGAGCAAAGTAAATGTGGCCAAGCCTGCAACTGTGTTTCCTTTGATTAAAGTAAACAATAATTTAAAAGAATTGTGCAGAAAAAGATTGGGAAAAGAACTCAGCTCTTATAGTGATGAAATTACCAAACAATAGGAAACAAGAAATATGTTGAAGTTGAAGGAAAATTGGAGAGACAATTTCACTATGATGATTAGAATTTAGCACTCAAGTTCATCAAATACTTAACAAATACCTATGAATGATGTGACGGGATGATAGACCACAAATTCAGCTTTTAGCC
TCONS_00036728	u	Aradu.A03	68464515-68466586	0.113738	0.41285	0	0.0269243	CGTGGTGAGTTGGTTGTGCCCTAGCTACCAGAACCACCATTTCTGAACTCTTATTGCTCTGTAACAATCCTATAGCTCAGGATGCTGCTGTATTAATTGCTTTCCTGATTTCTGTCGTGTTCCACGAGGTTTGTGTCTCTCTCTAATGCTATTTTATCTAATGAAAGAAGCATCCATTATTTTCTTTTCTCTGGTTTGAGAAGTTGAAGGAAGGTGATGTTGCCCCAGTCGTAGTCATTACCTCTGAAGTATTATTTCTCGTTTTATCCTTGAGAAGTTGTCAGTGTGGCTAATGCCGCTGCTATTTGTTCGGCTCAAGACTGTTGCTGCTGCTACCAGTTAGGATGAACGGGTCAGGCTTAATTTATGTGGATTTCGACACATTGAGCTGGTAAGTTA…
TCONS_00036798	u	Aradu.A03	92886117-92887334	0.264291	0.323144	0.0427017	0	AAGAGTTGACACTGATAGTGATCTTTGGAGCTTACTTAGATTATGTATCATGCTGTAGTCTTTTAAGATCAAAGTTTAAATGTTTTTCCCCTTTGATTTCGTGTTTTGTAGGATTCATTTGCTGGTGAAGCTAATCATGGTCAGCCTTCTAGACAAGGTGATATTGATGGTGTTTTTAACTTGCCCTTGCAGTTTTTTCCCTCTTCCCATCATGTTTGATTCTCTTTTGTAATAGTATGAAACTGCATAAACTCTTTCAGTGTCACCGTCTTCATTAATGGTGCAAATGAAGCAAGTCAGGAGAACGAGCCACCAATGATGGCAGCATGCGTTCAAGTTTGCTACCCATCTCACTGTGTTACATGTTAAGTGATACTCCAATACACAGTTTGGTCTTAA…
TCONS_00036908	u	Aradu.A03	109726687-109728555	0.755116	0.721303	0	1.37044	GATGAGTTGGTGGTTGAGGGGAATGATGGCTGGCTCGAGGCTTCAATTTGGTTTGGGCTTCGGACCAGGCTTCATTCCTCTCAAACTAACTAAACTCCATCATTATATTCTTCTTTTTCTTCTTCTTCTTCATGAGGGAGGTGGTGGCTGCTTCTGCTGCAAAGGTTAAGGTTGAGAGGAATGTTGTCTGGCTCGAGAGGTCTTATTAGCTTCATGAATTGTTTGATTTGATGATGATTAGTCAAAGTGACTAATAATCTCGGACCAGGCTTCATTCCCCCCATCCAACCTTTGCTATATGCTTCTGCTTCTGCTTGCTTCCACTTTCTTTTTAATGTTAAGTTCCTCTTTTGCAACCTCCAAGTTTTCCAAATTAATTATAATGGAAAATAAAATGAA…
TCONS_00037205	u	Aradu.A03	128026639-128027473	0	0.691411	0	0	ATTGTAACGTCAAGTGCGAATGAGCTGTTGCCATATGGTTTTAGTGACCTACTGGTGGCCATGATGCAGGAGGTGGCAGCTGCAACTAGCTTCAGTGCCATACCCTCATTTTGGCGGGGATCACCGAGGTGTTGGCGAATTATTAGTTTTTCATTCAGAGTATGTGTCAATAAGTAAAGTACATGATTTGGCTCCCATTTTAGATTTCCCGTTGCATGTTCAGTGACTCAGCACGAGTTGAAGGTTATGGTTAAGTATGCTTCTGTTTTTTTTGGGACGCTGGTATGCTTCTTTATTTTCTTGATAAGGGTGGGGAATAATTCTGGTCAGTGATCACTCGAACATATAACGTGAATTGTTGTACTTGAGTTTGTTAGTTCCCTTTGCAGTCTGTAACTT…
TCONS_00037629	x	Aradu.A03	9922667-9925451	7.79858	134.597	107.87	64.8386	TGGGGGCATTAAGGTGATGGAACATGGCTTTGGCTATGCTTGGTTGGGCTGGTGGTTGTTCCATGTTGGCTTGCCCGCTCCAAGTTGAAAGTTGGGTCATGGTTCTTGGGCGAAGGCTCAAGTGTCCTGGCTCCTAAACTAGAGGGCACCGCGTTAGGCTGGCTTCACAGAGCAACGATCACCTCTGGCTTCTAACAGTGGAGGGATTACAAGCTGCTGCACCATTAGCCCACAATGCCTGGTGTTCCTAGCTCTTGAACCATCAC
TCONS_00037665	u	Aradu.A03	13139604-13145655	1.05593	0.537943	0.189564	0.999848	TGTTGCTGTATTTTTTGTCTTTTCTTTTTTCTCTCCCTGGCCTAGGGAGAGGAATGAAAACTATTCCGTTGCTTCAGGGTATTTGCTGGCATTCCAATTTTACCATGTCCCAACTAAATTCCTACCAGAGCAGTGCAGAGTAAAAAAGATTTGGTCTTCGATTTGGAACCAAGATCCATTCGGTGTCTCCCTTATGCCCTCGGTGTATGGCGAGTGATAAGTCCACTGTTCATGGCCTTCTTTTTTGCCCAAACTCAGAAATTGCTTGGAGAATGAATGACCTTCCATTTCCATTGCAACAACTGGAATATTTGAAAAGTTAGAAATTTGAAGGTATTCGAAGTTAAATCATCGTCCCCCCAAAAGTTTGTTAGCCAAACAGAGCAGCAGCTGTCGAAG…
TCONS_00038046	u	Aradu.A03	81541881-81542732	0.0971281	1.11335	0	0	ATTTAATTCTATAATTTGCTCCTTTTTTCTAATCAAATGTTAATAAAAACTCATTTTTCAATCACTGATTTTATATTTTGCTTTTTCTTTCTACTCAAATGTTAATAAAAACTCATATTGCAAGTGACATAATTTTACAATTTTTTCCAACAATTTTGCAACCAAAATTCATAATTGTTTCCTTCAACTCTAACATAGTTCTTGTTCTTTATTGTTTGGTAGTTTTGTCACAATAGTAGCTGAGTTCTTTTTCCAATCTTCTTCCACATAATTCTTTTAAATCATTTTAATCAAAGGAAGCACAGTTGCATTCTTGGCCACATTTACTTTGCTCTCTGTTATGTGCTTCTTGTCCATAATTGTTTCCTCCTTGATTATTGTTCCTGATTAGAATATGTG…
TCONS_00038047	u	Aradu.A03	81542255-81542732	0	1.03712	0	0	GCTAAATATATATTTTATTATGAATTTGAAAATATAAGTATTTAACATAAAAAAAAGATATAAACTGAATATTATGCATATTCGAAAAGTTTTAGATCTTTTAAAACTAAAGATTAGTTTGAGCTCTTACTGTTTACTTTAATCAAAGGAAGCACAGTTGCATTCTTGGCCACATTTACTTTGCTCTCTGTTATGTGCTTCTTGTCCATAATTGTTTCCTCCTTGATTATTGTTCCTGATTAGAATATGTGTTAAGTTCATGTAGGCAATGGTTGTTATGCTTTGGCAAGTTTGCCAAGGATTGAAAACTCTGCCACGTTTTATCAGGTGTTGGGTCTGGGTGAATGAAATGGTTGGAATGGAATGGTTGTG
TCONS_00038596	u	Aradu.A03	132220716-132221895	0.235752	0.780678	0	0	GCAGAGGAGAGAAGATCCTGATTGAATTGAAATATCAAACGTCTTGATTTGTTAATACTGTTAAATATTGTTACTGTTTTTTTGAATGCACATGTGGGGAAAAAATGTACCTTCCTGAAGCTTGTTCAAACTTTATCTCTCCGTCGAAAGTGAATAAACAATATTTTTAGTAGATGCATTATCATCGGAATTAGCAGGTGATAACCTTGATTCCTCTTATGCACTCTCTATGGACACATTAATATCCTACTCAACTTCTCATCTTAACTGGAATCCACTGTATCTTCTTTCTCTCCCGATTCTCCTCCCAGCAACTTCTCCCTCAAGAAAAGGCAAAACAGAGAGTTCAACTGTCAGGAAAACAACACCATTTTCTCTCTACTCTCCTCTCTGTCAATC…
TCONS_00038599	u	Aradu.A03	132328727-132331313	0	3.93092	0	0	AGTATCCCCGACGGGACTCCTTATCGAAAAATCTCCAAATTATTTGATGAATTCATTAAGTGCTTCTCGTATACTGCTTGTGTCATGTGGTATAAAACCTTTGCCTACACGAACTTTCTGAAGCTTGTTCAAACTTTATCTTTCCGTCGAGCATAAATATTTTTAGTAGGTGCATTATCATCAGAATTAACAGTTAATGATCTTAAT
TCONS_00038698	u	Aradu.A03	769128-771379	0	0.543018	0.956759	0.448569	GAGTCGTGTTTAACCGAAGCACGACGCTGTGTTTGCTTTTGATTTTACCTGCTTAGTGTTTCGGTGGAATAACTGCTGTGTTTTCAAACTTTGGTTCGGGTTGTGGATCTCTTGGTAATGTGAAGGCCGATGAGGTTTTCGAAGACACCGTTGCTGTTGTTGCTTGAGCTTTGAGAAGTTCTTCATCGCTTAAGGTCTCTAAAGATGATATGATGAGGAGGCAATATTCTTTGATGAATCTATTTTAGAAATGTAAAACGAAAGCAATTGGAGTCGAAGGCATTGGATTTTATACTCACCAAATAAAGGAATGCAAGGAAAATTTTATAAATGAAGTTCATCAGAATTTGAAGAATTTGACTTAGAAAGAAGGAAAAAAAAAGGATAGAACAATACTAT…
TCONS_00038992	u	Aradu.A03	29430604-29431987	0.458587	0.233627	0.802688	0.578975	TGGTTGTTGTTGTTATTGTTGTTGTAGTATTTGGTATTTTAGAATTATTGCTGAACCTGAGCAAATTTTTTTGTTGCTGTTAAACATCATTGAGTTGAATTTTGTTGCTGGATAACATCATTGGGTTGAGTTTAATACTTGAATAGTTGAATTTGTTGTTGTGTTGCTTAAAAAATCACTTAGCTAAATCTTTTGTTGTTGTAAATTTTTTTGTTTCTTTGCCAAGTAAAGCTCAAATTTTCTAGACAATTTTTTAGAATTGCATTAATTGACATCATATTGTTATTGATCCTGTCCTAGATATTAATTGCTATTCCACGTAGTCGCTGTCGAGAAGCAGAACAAAACAGAGAGAGATGCGAAGGAGGATGATGGAGACCACCACCGCTGCTATTGTCG…
TCONS_00038996	u	Aradu.A03	29975436-29977722	0	0.364073	0.461859	0.225561	CTCAGCGCAGCCACAACACAAGTCACACCCTCACAAGTCACAACCTCCATCTTTCTCTTCTATGCCTGATTGCCTGAGACGCTGAGAGAATGAGAGCTTGAGAGAGCTAGAGAGCCAAAGAGCTGAGAGCGCCGTCGTCGAGTCGCCGTGAAGGACGTCGTCGATCTCCATCACGGGCGTTGAAGAGAGCTGTCTTCACGCCATCGTCTTGCCGTCGTCGATCTCGGTCTGAGCCGTTCTTCCGTCCAGTAGTCCTCATCGCCGTCCAGCAGTAAGCAGTCCTCGTCGCCGAGCCTTCTTCTGCAACTCACAATGTCGTCTTCTGAGAAATTGCACCAACCGGAGAAGATGATGAGTCTGGTGTGGATTCAGGTTAAGCATGGTGGCTCTTTGGTTTTT…
TCONS_00039160	u	Aradu.A03	71966765-71967867	0.223179	0.341096	2.70444	0.633978	CAGGATCATAAACTTGATTCATGCCAAGGGAAAAACGCATAAAAAATCCATTGAAGTTTGTAGATGAGAGGGAAAACAACAATGCTTCTCGTTCACTTCAACCTCCAGCACCAGCAGCATCTGAAGATACCACTAGTGTAGAGGCTAGTGAGGCTCCTTCTAAAGCTCCTTCTCAAGTCGTTGCAAATTCCATTTCATCTGATGGAGCCACACATTGTTCTAACTCA
TCONS_00039252	u	Aradu.A03	104888066-104890440	0.180847	0	1.60708	0.228323	CACAGATATATAATTTTTTGGGGATTAGGTCATTAGGCTTCAGATGTCATCGTCACTCACGCTTTAGTTTCCAAATCTGAGACCCTCAACTCCCTTTTTCTGCTCTTCTCAAAGCCTCCAAAAACGACCGCCTCTACTTAGCTGCACTAGACCACCTGTCACAGCCCGCCCAACTCACGCTTTAGTTTCCAAATCTGAGACCCTCAACTCCCTTTTTCTGCTCTTCTCAAAGCCTCCAAAAACGACCGCCTCTACTTAGCTGCACTAGACCACTTGTCACAGCCCGCCCATCCCTACAGCAGATCGGCGTCCTCACAACCACCGAACTCACCTGTTCAGCTCTTCTCCAAGGACTACAGCCTCTGCTCAACTACTTCGGTCACCTCGCCGCTATCCCTC…
TCONS_00039317	u	Aradu.A03	112544533-112545833	0.851106	0.0722661	0.45838	0.0895449	TGAAAATGTCGCTATAGATGTTCAATTTTGATTATATTCTATCACCTTCAATTTCGATAGTGAAGGTTTGAAGCCTTGATTCGAAGGCTTGGGTAAAGTGGGGACAGAGACGCCAGTTCATTCCCCAGAACAAGCTAGGTAACTTAATTGATAATTTTTTTATAATAGATCAGTTGTTCATTCCTTCTTTGAATTATCCAGTTATATTTAGGTCTTCCTAGTTTGTTATTAGTGCAACAATTATCAGTGATTTGACTTTTAGGTTGGATAGTACCTGATTTTGTTACAAAGTAGAAATTTGCTTCGATTCACACTTTCACTGTAACAACTGGTCTTTTCACTCACATACAGCTCATAACAAGCATGCCAGTAGCATTTGTCATAGTATACGTTATCTGT…
TCONS_00039319	u	Aradu.A03	112552776-112553511	0	0.658769	1.91516	0.61221	GAAGGGTGTTGTGGTGCCGTCATGTGAGGTTGCCGAGAAGCGATGCTAAGAATGGGATCAATGAATAGCAAGGAGCAGTGAGTTTCTCATCCATCAAGAAGATTATGATGAGTTATCTCAAAAGTGAAAAGAGGAAAGAAATTTTCGGTGCCGAATCAATTTGGGCTTCCAAATATTTGGGCCTTTATTGGGCTAGGTTGAGTTTGTTTTAAGGCCCGTTAAGCCATCACCGAAT
TCONS_00039537	u	Aradu.A03	128026710-128027467	0	0	1.58216	0	TGCTAATTTAATTTATTTTTTTACGCGGTTGACAGGCATCTATCAGCTCACGAAGCATGAGGTGTCGCTTCCGTCATTTCTCAGTTTGGCGTTCCTAACATATGAGTATTGGACTCTCGCCCTATTGCAGTTTTAGTGACCTACTGGTGGCCATGATGCAGGAGGTGGCAGCTGCAACTAGCTTCAGTGCCATACCCTCATTTTGGCGGGGATCACCGAGGTGTTGGCGAATTATTAGTTTTTCATTCAGAGTATGTGTCAATAAGTAAAGTACATGATTTGGCTCCCATTTTAGATTTCCCGTTGCATGTTCAGTGACTCAGCACGAGTTGAAGGTTATGGTTAAGTATGCTTCTGTTTTTTTTGGGACGCTGGTATGCTTCTTTATTTTCTTGATAA…
TCONS_00039994	u	Aradu.A03	21367353-21376452	1.17644	1.13558	1.00041	0.293146	GCAGAGTTAGTTTCCAATATGTGTAGCCATGTTTCTTTTGTTAATGTTAATGCAGAATTTTAGTTAAAAATAGTACATAATTTTGTTTAACATTACTGCATATAAGTTGTAATTAATTTTGGATTTCAGTTCAATTGTGCGGGAGTTTCTTTTGTATGTTTAAATGCAGAATTTAGTTTGAAAATTAGAACAAGATTAGTTTCAGATTTTTTTTCAACATGATGAAGTTTCTTTTGTTAAGCTAGTGTAAAAATACCAATAAGAATAGTAAAACAGCAATTCACAGAATGAGAGACACTTTATATAGCAAAGGTCACCTAATTGGGTTCTATATTACACTCCTCAAATTGCTAGAATGAGAGACACTTTATATAGTAAAGGTCACCTAACTGGGTTCTA…
TCONS_00040065	u	Aradu.A03	31468824-31470023	0	0	0.487286	0	ATAAATAGGCCCGATATATATTTCGGGTCGGATCTATGTCGCATTAAACCCGGTTTCAAACTGAGCATAAACACCCATAGCATGAACAAGAACAACTTTTGCTTTCAGTATTTAGCTTAACAATATATGTGTGTATCAGTGTATGTATTCTCTCTAGGTGTGTTCTTTGTGACGATGAACTTTGTGTCTTACGTTGTAGTTTTGTATTTAGTGTTTTATTCGCTTTAAATTTGTAGCTAGTAACTAATGCTAACTAACGGGAAAAAATACATTGAAGAGGGGAAACAAAAGGGAAGAAAATAAGGAGAGTTTAGAAAACAATAACTTAATCTTCATTTCTCTCCAACAAATTACGCAAAAAGAGAAAGCTTTTGCATTGAAAGCAAACACATACATAAA…
TCONS_00040171	u	Aradu.A03	49056163-49059410	0	0	0.230646	0	GCATCTCATACCAAAATCCTATCCCTCTTACAAAACTTGCAAGGTTAAAGGCGAGGGGAACATAAATACTAATACAATACTAAAATATCATCTAAAAGAAAAGAAATAATCTCTTTTGAACTTCGTCGTCTGTAACTTGAAAAAGAAAAGACCTGTAGGGGAGTGAGAACATCATTCTCGAAAAGGTTCTCACTGTAGGGTAGCAGAATTACTATAATAGGATACGCGAGATAAGATTGTTACAGTGATTAATAACCACCTTATGCATCTTTTCAAAAACAAAGGTTTACTATAAAAGAAAAATCTGTAAATCTTTTCTGAAAGAGGAACTGTTCATTTCTTAAAAATTTAAAAGCTTTTCAAAAGGTTTATTTATGTTGAACCAAATTAGTTTTTCAT…
TCONS_00040278	u	Aradu.A03	100109569-100110928	0.2562	0.195782	0.724404	0.242594	ATCAAACACACTGTAAATTGAAAAAAAGCCAAATATCACATAGATAAAATATTCATTACATGATACCTATAAAATTGGATGTTATTTTTTAACATCATTGGCCAATATCTCACCGTCTTAATAAAAAGATACCCAAAAAAAAAGAAAGATGACCATCCCAATGTTAGATGGATCTCTTTTATTAACTGATGTCACAAATTACACTTAGCACTTAAAGATAGGATAATCTAAAATATTAATGGATAACCAAGTTGTATTGACAGCATCAAGTTTCACATTGAAAGTTGATCTTGGCATCTCTTGATAAGACTTTCGATTGTCTCTTGTCCCATTGAGAACTAGCCAAATACTTAACACAAAAACTTTATAGTAAAGGCCTTATGTTGACTCTTTCTATTC…
TCONS_00040346	u	Aradu.A03	111132797-111134965	0	0.624379	0.0275028	0.580251	TGTGCCTTGCTCTGCTTGTAAATTATGTATGTTTATTTCCATTTATAATAAATTATGAATGCTTGTTTTTATACGGTACAATCCTATTGGAATTTGTAAACAAGAGGATTGAATTTGATTGCATTAATTCAATGAAATGAAATAAATTGAATCCTATTGGTCATTGTGTTGTTTCAAGAAAGAATTGAAATGTGGGGAGGAAAATTGTCTTGAAACAATGTGATTGAATTGGTCTCAATACAGTGTTCCACTACATGTTTATACATGCCGAAAAGAGAAACAAGTAGCATTTAATTCTATGCAATGTCAGTATAAAACTCGTTTGCACCATTAAATTAGGAACTGCCACGTAGATAAAAGTGACTCTTAATTGGATGTTAGTATAAAACTCTTCTACAT…
TCONS_00040350	u	Aradu.A03	111762279-111762974	0.742097	0.189031	1.79852	1.40537	ACGATATTTCTCTATAACTGAAATATCAGTGTTCAGTGGGGTTGGAAAAGAAGAAAAAAATCGCCAAATGGAGAATTAGGGTACGGTTCGCACACATAAAATAGGAGAAGAGAAAGGACGACGCGGGGGACGACGAACAGTGAAAGGCGAGCGCGAAGCGCAACGGTGAACAGAGAACGCGACTGCGACGCAGCGACGGTGAACG
TCONS_00040366	u	Aradu.A03	112549550-112551046	0	0.201171	1.06334	0.373906	CTGACATATAACAAAGAGAAGGCATGTGCTAATATCTGCTAAGTTCCAAGTGTTTATCCAGAATTTTATTCAGTTTCATACACAGCCAATAACTAATAACATGAGAAAGTATAAATTGGTACAATAAAAATACCAGGTTTTTGTGTTGAAATTAGATGTTTCAGCAGAAAAGAAAGAAAGAGGAATTAAGCTACTTTGAATAATACAATTTAGGAATTGATCAGCAATTCATCATATTGAGATTGTTTTCAACAAATCCATGACCTCATTCGTACTAATACTTAAGGTCAATTACCACAGAATTAAAGAACAGATCACCCAAGAAGAACTACATGACAATCATGAAAATTAAAACTTCTATGGATTTCAACTAAAGACCTAAATGATAAATAGCTATAA…
TCONS_00040396	u	Aradu.A03	116117991-116119504	0.154271	0.0589452	1.43323	0.949506	GGAAGAAGACTTCTTAACATGTCTATTCTTGAACAACTCTTTTGCATAACGGTCAACATCACTTAAACTCCTTTAAAAATATTTTGCAAGTTTAAGTAGATTAGAGTCTGAGCAAAGAAGAGTAAGATCTATAGTCAGACACCGGCAATTGAAGAACCACAACATCTTTTAAAGTGGACAAAAACTCATCCCAAGAAGTTAGAAAAGTGTGAGTCTGATAACACCACCACTGCCAAAGTAAACTTATATCATATCCATTCCATTGAACACCCAAGCTTGCCAAAAAGAAATCAATTAGTCCTTCTTCAACATATAGCAACAAAGTAAAGAAGTGATAAGAATCAATTATGATAACAGATCATAGAGAATAACTAACCTGCGAATGTGCGGATAGTCTTA…
TCONS_00040412	u	Aradu.A03	117165081-117167219	0.0426637	0.0326026	0.585924	0.363581	CCCACGTGCATAGCATGCATCTCGAAATGATGAATAGATAACACCATTGTAGGTTCGAATATCTACATAGCTTGTTAGTCCCTTTACAATATTTAACAACATCCTTAAGTAATATAGCTTACCAGATGATGGTGGAACAAAAATCATCCTTCCAATGACTTGATGACTTTTCTTTGGTTCCCAAGCTCGAGGTGAAGGTTTCCAAACAAACTTTGCTAGAAACTCAGTGTATGTTAGTTGTCTAGCTTCTGCATATTTTTCGTTAGCTGCAAACCAAGCTAGAAACATGGACTCTTTTACATTGGCCTTCGCAAGAGCTTCAACTAATGATTCATTATCTGTAAATACAACAGGTTGTTGATCTGGTAAATGAAAACTCAGCCTCTCAATAGATGGATT…
TCONS_00040613	u	Aradu.A03	129098576-129099309	0	0	0.851589	0	GCGCTGGGATTAAATGATTTTATTGTGAAATGTTGGGCGGAATAAAGAAGTATCATTCTGCGTTACCATAACTCATGTATGACCAAGGTATTAGATTAAAGTCGAGTATTTTTAGTAGTTACATCGCTTTGAACCTATAACATCGCATTTCAGCAATTATCTGCTATACAAGGGAAGCAGGGAACAATTAGTATTATTAAAAAAGAAAAAAAAAAAAACATCAAAACTAAGGCAACACATGCCAGACTCCTAGGTGCAATGCTCATTCTATTACATAAAACAATGGAACGTATGCTAAATTCTAAATGACTGTAAGCATGAAAGTATCCTCGTCCAGCAAAGTTTCAAGATCAATGAGGTTATCAAATTCTCTTCTCTCTTCTGAACTCCTATGATGTT…
TCONS_00040670	u	Aradu.A03	131886114-131888177	0.281712	0.322917	0.39827	0	GCCATTGTCCTCTCCCTTTTGTGAGCATTCTGGTGACCCCCAAGAGCCTGTGAGCTAAAGAACTTCCTCCTGCAGTAATTACAAGAGAACACCCTGGGAGTTGCTGATCCTGAAGCAAAAGCTTCTGGTCCCACTTCACTGCTAGCATCACTAGTACCCTTTAACTCGCCGTCACTCGCATTGAAGTTGAGTGTCAAGTCAAGGGTCACGGAGCTGGGATCACCTTCGGCCTTTGTAAGATTTGTAAGACAGGAGGAAGCAGTGGTGCTTTCCTTGTTGAGTTCAGGGGATGTTTCTTGGAGCGATACGCTCGAAGCTACTTGGCTGCTGCCTTCTGAGTAATTTTCAGGTTCCAAGTTCAAATTTGGAGTCATCATGGTTCTACTAACAGCTAACTTC…
TCONS_00040781	u	Aradu.A03	769123-771235	0.785636	0.500304	0.42312	0.743911	CTTAGGAGTCGTGTTTAACCGAAGCACGACGCTGTGTTTGCTTTTGATTTTACCTGCTTAGTGTTTCGGTGGAATAACTGCTGTGTTTTCAAACTTTGGTTCGGGTTGTGGATCTCTTGGTAATGTGAAGGCCGATGAGGTTTTCGAAGACACCGTTGCTGTTGTTGCTTGAGCTTTGAGAAGTTCTTCATCGCTTAAGATATGATGAGGAGGCAATATTCTTTGATGAATCTATTTTAGAAATGTAAAACGAAAGCAATTGGAGTCGAAGGCATTGGATTTTATACTCACCAAATAAAGGAATGCAAGGAAAATTTTATAAATGAAGTTCATCAGAATTTGAAGGTTAGTTTATTTGCTTTTGTATTAATAAGTATTTTTTAAGAGGATAGGTTATAT…
TCONS_00040794	x	Aradu.A03	1115644-1122136	0.0961978	0.147024	0	2.32276	TGTATGTCTTAATTGTAATAATAATATTATTATTAGAGATAAATAAAAGAAAATGTTGGATGATGATTATTGATGATAGTGATGATTCATGATGGTATGCATGGAAATCTGTGTGCACCCATCACTGTCCAACACTTGGTTGGTTTCACTCATATTCTTGCAAATGCTGCTTCCCGTTACACTCTTCTTCTGATCTCATCCTGTGTGTACCCAGATTCAGAACCAAATATAACCCTTTTGGCCCACTCTTCTTTATTATCATCATTATTATTTCACACCCACTTCATCCCTACCATCTTTTTTCCCCCTTATATAACTCTTACAAACTTCATCACTTTGGATATAATATAAATGCAATTTCTTCTCTTACTTTTACTTATTTATTCTTAGTCAATAACT…
TCONS_00041244	u	Aradu.A03	75570442-75571533	0.455123	0.888808	0.326821	1.43651	CCGCGTCCAGAGAATTCAGAAACACAATTCCCTTTTACCCCAAATTCTCCATTTCAGCACCAACCCACGTCATTCTCCGCTGCCGTCGCCGCTCCGTCACGGTTGCATCGCCGGCGCTCCTCAACACATACTCTCTCTCAACCATAAATCCTACTCCGACGCCTTACCCAAACCAAGGGTTTTCAGCGAGGGCAGGAGCACGTAATTTGAAAACCCTTACTGGCGCTGGTTCCGAAGTTCCCTTCGCCATTGTCGCTGGTTCTACTTGTCGTCGCTGCTAGCTCGTGCTTATCCAATGGCCTGGTGAGGGTGAGTTACCTGCTCCCCTGCTTGTGTTTGGATTCTTCTCTACTCCCCTGCTCCCCTACTTAGCTAATTAATTTGTTGATTTAGGGTTTC…
TCONS_00041380	u	Aradu.A03	112545568-112548402	0.525669	0.126854	0	0.497751	ATAGTACCTGATTTTGTTACAAAGTAGAAATTTGCTTCGATTCACACTTTCACTGTAACAACTGGTCTTTTCACTCACATACAGCTCATAACAAGCATGCCAGTAGCATTTGTCATAGTATACGTTATCTGTAGCTAATTAAAATGCAGATTTTGATTATTTGGGAAGTCTTTTCTTGAACAAATTTTACAAAAATATATTCCTGTTGTTAATTTTGTCAATTCTTGCTTGTTTAATTGAAGCCATAGTGTTTGCTTTAATTCTGAGGTTAGAGAATAATTTACTACTATGATATGGAAAAGTTGAAACAATGATATTTTCAATTCTTCACAGCCTTGGTCTGATCATAATTTGATATTCCTCATCCCAGCCTTGGGAAGAGCTTAATTTGCTCATGCA…
TCONS_00041963	x	Aradu.A03	13127353-13145676	0	0	0	0.356167	TGTGATGTCACGCTTTCCCATTTTTGTCTTTAACGCTACACTGAACTTGCAATTCTTGAGCAGAAAACTCCAGCAAGGCACCTAAGAGTCTCCTCTTGAATATAGACAATGCTTCCTCACGCCTGGCCTAGGGAGAGGAATGAAAACTATTCCGTTGCTTCAGGGTATTTGCTGGCATTCCAATTTTACCATGTCCCAACTAAATTCCTACCAGAGCAGTGCAGAGTAAAAAAGATTTGGTCTTCGATTTGGAACCAAGATCCATTCGGTGTCTCCCTTATGCCCTCGGTGTATGGCGAGTGATAAGTCCACTGTTCATGGCCTTCTTTTTTGCCCAAACTCAGAAATTGCTTGGAGAATGAATGACCTTCCATTTCCATTGCAACAACTGGAATATTT…
TCONS_00042358	u	Aradu.A03	111133510-111135706	0.329881	0	0	0.659429	GCAATGCTTCAGCAAGCTCAATCTCCAAAGCAAGAACCCTTTCTAATGCATTGCCAGTGACAGATATTTCCTTGAACACAGGGAATATATTTCCCCATTCTTGATTATCTTGAGCAACGGATAAAATTCATAAGAATCTGAACAGAGAAAAAGACATGTTTCACAGCAATCAATGCAAATGAGTTATTTACTTCATGAAGGAGTTGAATTCTCTTTTTTCATCTTTTTCAACTGCAATAAGAAGACACAATTTAGATCACATTTACACCAGACACAATTTAGATCACATTTACACCAGACACAACAATAACATGTAGAGTAAAAGAAATAAAAAGCTGCATCAAGTGAGATATAAATGGTTTACATTATCCAAATATATTTCAAAGAATCTCTTTTTTG…
TCONS_00042533	u	Aradu.A03	126065642-126066833	0	0	0.0892554	0.575392	ATTAATAATATAAAGAGGAATTTTAAAATAAAGAACATATATATATTAAAATGAATTATTACATATATTAACATCAGGAACATAGGATCCACTAATATATTCCAACATTCCCTTAACTTAATATATCATGTATAAATCCCTCAGCTTGGCATGTCTCTAGCAAATTAAAGCCTGTCCAATTTTTCTTCTCTTCAATTTTCTACTGATCTTTTGCAATGAAGAACAGCTTCATGAATTGAATTCTCAAGATGAGAATCATGGAAAGCACCAATAACAGGATGAACTGTAATTGATGATCTTTTAACTTGCCTTTCTTTGTTCTTGTTATTGTGATTATCAATATCAATATCATCATCAATAACACTAACAATCTTCCCTGAACACACAACTTTCCGGCTT…
TCONS_00042668	u	Aradu.A03	133123380-133124248	8.00625	5.43295	5.48477	6.91392	ATAATACTTGCGCCATCATATCCATATTCAAAATTGTAACCAAATTGACATTTTATTATAGGAAATGTATACATATCCTTATCCAGTGATGGTAATAAATAGCAAACCAACAGCCAAAACAAAAACCTTAATCGTGACAATTACAATGTAATTGAGTCAGCCCCTTCACATTCAGATACCTATATCTAAAGAAAATGTCAATATCCAGCCCTTAATCCTTAAGTCGTCCAGCAAGGTTTGCCTCCTCTTTGCTTCTGTTCTAGTCCATTAGAATGTTATTTCTTACTTCACCGACAATAAAAAAGCTAGTTCTGGTATCAATTGAACATGAAAGCATGTTCCATCGTTTACTGAACCTTGAGTCACAATACAAAGAACAGAGGTTCACCCAATAACAAT…
TCONS_00042726	u	Aradu.A03	769120-772637	1.1368	0.479292	0.15834	0.4083	TGCCTTAGGAGTCGTGTTTAACCGAAGCACGACGCTGTGTTTGCTTTTGATTTTACCTGCTTAGTGTTTCGGTGGAATAACTGCTGTGTTTTCAAACTTTGGTTCGGGTTGTGGATCTCTTGGTAATGTGAAGGCCGATGAGGTTTTCGAAGACACCGTTGCTGTTGTTGCTTGAGCTTTGAGAAGTTCTTCATCGCTTAAGATATGATGAGGAGGCAATATTCTTTGATGAATCTATTTTAGAAATGTAAAACGAAAGCAATTGGAGTCGAAGGCATTGGATTTTATACTCACCAAATAAAGGAATGCAAGGAAAATTTTATAAATGAAGTTCATCAGAATTTGAAGATTGCAAATCTTTTGGATTGCACTTCATGGTCAGGGATGGACCAAGGCTAA…
TCONS_00042910	u	Aradu.A03	19850262-19884891	0.244714	0	0	0.0463434	GAAATTCCCATCTTTTTGCTGCAAACCTGCCATCACTACGCCGGAGTTTTATCCCTTGAATGTTTGACAATGTCGTCTGCAATACAAGATCAAGTTGCCATCATTGATTGATTGAGCTCTTGTTGTCACGCTAGATACTAGATAGGTTCAAGTGCTCAGTAATTTTCATTGTCAAAATGAATGTTTAAACTGTTAATTACATGTCCTAGAGCTAATATAGGGATAATGCCAAAATGGTCTCAAATTCAAGTATTCAACTGGTGAATCAATCTTGTCCCCCAATTTCAAATATGCCTAAATAAGTCCCTCAATTTAACAACCGTGAGTTGCCGTTGGTCATTTGTAGGACTCAATTTAGTACTTCCCATCATATTAAAACCCTAAGGCCCCAATAGTTAC…
TCONS_00043035	u	Aradu.A03	36428501-36429864	0.138144	0.105566	0.3906	0.19621	ATCTTTGTTTAGTAGTATATGGCTCGCTGCCACCAGAAACTCGAACAAGGCAGGGAGAGTTTGTAGATATGGGTCAAATTTTCCTGTTGGAGAAGTAACATGCATAGATGCAGAGGATCTACCCTTGCTTAATTCATCTTTAAACTCCCAATCACCCACTTTAAAGGTAACTTGACTTTGATCACCCTATATGTATGTGTTCCTAGACCAAAAAAGTTGACGAAGAAGAAAAAATGAACAAGAAGACTCACTTTAAGTATGAATCACTTTATGTCAAGCCTTTTGTTGATAACTTGATATGAATAAATTTCATTTCAAGACTTCTATTTTGATGATTTATGTTTTAACACTTAATCTGATGTAGTGTGCTGGATTACTTCCTACTTCACACTTTTGCTA…
TCONS_00043616	u	Aradu.A03	1733367-1734622	4.34825	18.9187	4.30595	9.82843	CTAAGAGATTAGTTGACTTCATGAAATAAATAATTAAATTATTGAGATCTTTTATTTCAAATATATATAGTGACTGCTAAAATGATAAAGATGTGTTCATGTAAAGATAACAGTTGAAGTGCTTCACATTAATTCACTAAATTACTTACTATAACACTTAAAATAAATTCTTCAAATGAGCAGAAATAAACTAAGAAGCGATCCACAACTTCCAATTCCACATAATTAAAAACAAATGACAAATTAAAAAAAAAACAATAATATAATAGAGAAAGAGAGTGAGAAAAAACAACTAAATAGAAGAGATTCTAGCTGGTGTGAATTAAGCTAATTAAGAAATGAATTAAGGCTATGCAGCTTTTGCTGTTGAACCAAGGTAGCAACAAAAGCTAGTATTAT…
TCONS_00044003	u	Aradu.A03	49056166-49059383	0	0	0	0.361388	TCTCATACCAAAATCCTATCCCTCTTACAAAACTTGCAAGGTTAAAGGCGAGGGGAACATAAATACTAATACAATACTAAAATATCATCTAAAAGAAAAGAAATAATCTCTTTTGAACTTCGTCGTCTGTAACTTGAAAAAGAAAAGACCTCTCAAAGTTGACCCCTTTAAAGTTAACGCGTCAAGAGTCCTCTTTCTATTCTAACTCGTGACAGTAACCTCAGTGATCCCAGGCAATATCAACAACGACAATCAAGGTTCACAGCAATAGTGACTTATCTGACGTAAATTGGGATTAAAGTGAAATGGATATTAAATGAAATTACAACATAATTGTCAATAAAGTACTGCGGTAAAAAGGAACGAAACTGAATAGTCTCACCAGGAGAAACGAAGCAA…
TCONS_00044190	u	Aradu.A03	112514230-112515454	0	0	0.22833	0	TCCAGGGGAGTGCAAGATTGGCAAGGAAGCTTCCGTTTCTCTCATGCTCTCATTCAGTGGAGTAATTAAGCCTTTTAAAACCCTTCTTTTTTTGCAGTTATGCACAGTGCACAAATCAAAGAATCTTCCTGCATCAAATTCCATCACACGGCCTGTTCAAGGTGACATGTTGCTCTTCAAAAATTACAAATCCAAGACAACTCCCTTACTAAGTGTAGAGTTGTCGTGACACACAATAGTTGAAACATTCTTATTCTTTACTTTCTCGTCTTGAGCTCGCCTTGCCGGATTATTCAACCGGACCTCTACAGAGAACGCTCTTTTGTTCCACGACCGAAGGAAAGCACTAAGAGATGATGCTTCCAATGCTACTAGCGATGTGTATCGGCACGCACTTCT…
TCONS_00045422	u	Aradu.A03	1506155-1506740	7.67621	6.84365	11.7566	7.26854	TCAGGAATCTTGATCTGTATATTGAAGCATCATTTGAGTATTGTAGTACATTGGTCTACAAATAACTGCCCGTGTACACAACGGTTTAGCAAATAATTGAATGTGATGGTAAAAAGGAGGGCAAGTATTGCATGTTTTGATTTCACAATTACAAAAGTTGAAACATCAATATTGAAAATAAAATTACTCATAACATTTCTACCATCCACGTGAGCTGAGAGACTTTATCAAAGGTCCAAATGTTTGATCTACAGCTTTGTTCCATATATGTGCAAATTCAGAATGGGATTTCTTAGAAAATGAGGGTTGTCTGACC
TCONS_00045916	u	Aradu.A03	88163695-88165479	0.0589381	0.0900782	0.0476134	0.223232	TGCCTAAGACAAAGGGTTAAAAACGTATAAGATAAGCATAAAATAAATATTATGTGCTAAATTTCAGTAACTGAAAGAAAGAGACTAGATGGGTGAATTTTGTGAGTAGCAAGTTTCTTTTGTTAAAGTAAAACAGAATCCTCACGAATTGTGATGACCAACACAAGATAAAATGGGCGCTTAGCTTCGCATCATGAAAAATGCGTGAACCAAAGTTTGGAGATTTTGTAATCTAATATAATCTTTCATGCAAAATCAGTAGCTGGTAGAGAATACTAGGATGTGTTGGAAATGATATTACACATAATCACAAATAAAGAGAAAAATGCAGTAATGGCGTCCTTCCTCTAAGGTAAGAAAGAAATGCATGAAAAGAATACCTTGATTCCTGTGACAAGA…
TCONS_00046032	u	Aradu.A03	112992221-112992874	0.474849	0	0.191804	0	TAAAGAAGTTGCATATATAAAGGGACATAGAGCTCCAGGGCTATCCTTGCTTTTCTCCGAAACTTCCTTGAAACGGCTAGGGAACGAAGGCCTCTTTCGGCAAACTTGTAAATAATGGCATGAACCTTCTTCTTAGCATCATTCCTGCTCCGGAGTGCCATTGCTTGCACGGTGCCGGTTTCCATCAGCATGAATGTAAGTTAGAGCAGTTCTCTTATCAACAAGATTGAAAGATAAAAAGTGAACCTTTCTGATTCCATCCCTTGCCTACAGCACAAGTTTGTTGGTGCTATCAACAAGGTGAGCAGCCTTTCCGAAATTAAAATTAAAATTGTATAGGACTACAAAATTGTTGTGTATGTCCTTGAATTCTAAGATCTTTATTTGTTTTATCAGATT…
TCONS_00046033	u	Aradu.A03	112992342-112994349	0.335327	0	0.541791	0	CAAGAAACTTGGGAACATGTACTGAAAAATTAAAGCATGAAGACTTTGCTGTAAGAACCTGCCTTGAAACGGCTAGGGAACGAAGGCCTCTTTCGGCAAACTTGTAAATAATGGCATGAACCTTCTTCTTAGCATCATTCCTTAGATTACACAAGTTCATGATTTATTCATCATAACAAAGAATATCATATCAGCATCAATGGAACAAGCCAGAACCTCTCACAAATCATGAACAAACTAAAAATTGTTACCTGCTCCGGAGTGCCATTGCTTGCACGGTGCCGGTTTCCATCAGCATGAATGTAAGTTAGAGCAGTTCTCTTATCAACAAGATTGAAAGATAAAAAGTGAACCTTTCTGATTCCATCCCTTGCCAAGTAACAACATCATAGAGTTCTG…
TCONS_00046039	u	Aradu.A03	114389082-114390421	0.357828	0.303827	0.192715	0.338824	AGGCACAATATATAAATTCCTAAACCAACCAAGTTCACCCTACAAAGTTGAGTAATTAGTTCATCATCAACAAAACATAAACATAAAACATTGTTCAAATAATACACATACAATCTAATTCTTTAAACAAATAAACTACTATGGAGTAGTCATATTCTTATGTCCACCCTCGTGATCCACATCATCATTTACAAGTCCTCCATTAAGAACAATCTTGCACAGGTCTATAGTGACAAAGTCCACGGTAGGAGCAATAAACTTAGCTTGCTCCGTAGCCCTGTCAAATCCAGCAGAGAACATTTTAAGCCCATGATTCACCTTACTATTCTCGGCATTTTTCTTCTCAAGAGCCAACTGCACAATCCTCGCTTGAAATTTAGCATTCTCTTTAGTTAACCT…
TCONS_00046212	u	Aradu.A03	129101767-129103153	0.301593	0.307294	1.21822	0.23798	GTTCCAAGGATCTTTGAGGATCAAATTCATATAACTCATTCATTACCTGCCAATTTCCTTCAACTTGTACCATATTTTCTGTCCCATTCACTTTGGTAATATTGGTGGTGGAATTTGACCTCAATAGAGAGGCATTGCTATTGATTCCCATGTTATCAGGTTGGATTTCAGGGAGTATGGGTTGAAGAGGCATGTATTGACTTCTCCCATTATTTTCCAAGATATTTTCCCACATTGAAAAGCCAAGGTGCTGTGGGGGTTCATATGCCAATCTAACATTATGAATGTCTTTGATTTTGCCAGCTTGACTGAGCATGATATGATTCATCCCAGGAGTGCCACACAACTTCTCTTGTTCATTTATGAACTGCAGCAGGCAATAAGTATCAGGAATCTTCT…
TCONS_00047472	u	Aradu.A04	29365400-29366020	1.00834	0.539384	0	0.381914	GTCTTTGTGCCATCGCAATCGTCACCTTCCAGCCACTTGGTAGACGTTGTTGTCGCCGTCTCCCTCCCCTCGACTCCTCCTTCTCAGAAGCCTTGCAATCGCCAACGTGGCCTCTCAGATTGCAGTTCGAAAAGAGTATGGTTTGTTTCTCCGGAGCAACTAGTGTTACAGAGATTTGATTGTTGTTCAACCACAAAGGGGAAGATAAAAGAATGAACCTTGGTTCTATTTTGTCCGGTTGTGATGCACTGAGAATTGAGCTATTCAGGGGTTTGAATTGGTTTTGTTGTCATAGGTTATTATCCTCTTTTGGGGATTTGTGATTCCTAGTTCGCTGAGTGCCATTGATCATTGGTCGCCGGAGGTGAAGGTATGCTGTTGTTGTAACTGCAACTGAAA…
TCONS_00047575	u	Aradu.A04	39028302-39030479	0.959909	0	0	2.72679	GAGAAAAAAAAAGGAGCAGCAAGTCAGTGTCAATAGCTGTAAGCAAGAAGGACCAATAAACCCACCATTAAATACTCTCTCTACTTCTCTGATCCTCTCTTATGGCACAGTAAAGAAGAATACCATAGAAGAGAAAGAGATAGAGATCGTGTATATATGCATGTGTCTTTCATTTTCTTAATTTACTCCAAATAAACATGCTTTGTTCTTCTGTCACTTCCTATATATGTTCCTAGCTGGCTATATTTTATTACTCATCAAGCTTCCGTTCTTCTCATCTTCTATCTATGTTGGTTTGAGAGGTTGAAGCTGCCAGCATGATCTGGTCATCTAGCAGCTTCAATCACTCAATCACCAACAGATTTTTTTATTTATACTTTAATTTCTTCGCTACTCATC…
TCONS_00048158	x	Aradu.A04	94152269-94153760	0.87747	0.701021	1.09552	1.2463	GTTCACCCTCTCCATCGCGACCACGCCGCATCGAGTCCCATTACCGTTACCCAAATTGGTCTCATCCACTGCTCGTACATCCACCTCGACACCGTCAATCCCAATCGCGCTAGGTAGGAGGATCTGTAGATGTTCGCTCGCAAATGAACTGGTTGGATGTCATTTCCTTCAACTAATCAGACTAGATATCTGTTTGTTGTCAATTATGCTTTTCTCGGAAGAAGTCCTGTTAAGTAATTATCGCACTAAGTCTATTTGGGTCGTGCAGAAGATGACGACACTAACTTTTTGCTCCTTTTGGCTGTGGATTCAATGCCCTTTTGCACCACCTTGTTATGTGTCTTGGGTAAGGTTTAGCACATGCTAGAACCTATATCCCGTGTTTATGTCAATAGTGTA…
TCONS_00048621	x	Aradu.A04	109055371-109151795	30.2125	0	0	0	ATCGGCAATGAAAGATTATTAAAAGTATCAGAGGCAAGATTGTGTTATGCCGAGACTGAAGGACAGTGTAATCCAACAACACATGACGAATGCAACAGGGACTGTAAGAGAATATATGGAGAGCATGCAACTGGTCATTGCGATATTACAAGAGATTGTGTTTGCCGTTTCCCATGTTAAATTTGTAGTCCTAAATTTACAGCATTGTCCCTTTTGAATAAATAATTAAATAATGAGACTACA
TCONS_00048733	i	Aradu.A04	111889685-111891728	0.938018	0.143362	0	0	GCCAATTTATATCCTAGTGCAATAACTTCAATACTTCAAATTACAGAGGCAGTTGGATACTTACTTTCTCCTTGCTCACATGTGCTCTGTTCAAGCTTAAAGAATGGATACTTGTCCTGCTTACTCTGTTAAGAAGTTCTGAGGTATGGTTGGATTCGTTGACATGATCTCAGCAGCAACGGTGTCAAAATAAATGGTGCTTTTTGACTTATTCCATCATGATGTTCAGCATACAGCACCATGCTGCAGCCTGCAGACTCATTCAAGATTTATTGGAAGAGAAGACTTTTGCAATGATTGAAGATATATGAGAGTGAATGTAGATTTCATCTTTGCTTGGTATACATGTTTTCTTGCTGACAAAGTTATATGCCCGAGTGGGTTTCTTCACCTTGATCT…
TCONS_00048791	u	Aradu.A04	113208369-113208874	2.27037	0.816453	0	0.252917	GCTCGCAGTGATGGAATGAGTAGCTGGAAGAGAAAATAAAAAATGGTGGTGGTGGTCGGTGCTGCGGTTGGGAGAGCATTTACCAAATAAAAGATAAGACGACGGCAGAGGCTTCGAGTCTGTTTCCAGCGAGCAGTAGAGATGAAGAACAATTAGTCAGAAGTTACGGTGGTTGTTGATGCAGAGTCGAGTAGAAAGAACCGTGGCTGCGGTGAATGGTGTTGCAGCCGTCAATGAAGAAAGAGCAGCTGGAAGCAAGTTGACGATACCGATACAGAGAACGAAGAGAGCTGAGATCCTGCCGTTGGTAGTGTTACAGAGATAATTTCTTTAAACAAAGCAGAAATTTATTTAGTGATTAAGGTGACACTCCTTCCA
TCONS_00049163	u	Aradu.A04	120103373-120106411	0.549229	0	0	0	ATACGATTGCACCTCTACACCAAAAAAGGAAAAAGCCCAACTTCTACATCTATTTGTGCGGCCCAATTATTTTTCATTTATCCAATTTAATTATTTACGTTTGTTTAATTAATTCCGTAAAGATAAACGTTGATGCCTGTATAAATGACGTAAGACCCATTTCCTCCACACGCGGCAGCCTCATGCTCCGACACCTATTGACAGCATGACATGGTGATTTTCACAACCAGCACCATAGAATTTTCATAATTACAAAGAGGCAGACACATCACAAACAAATAATTACAAAAAATGCAGACGCAAGACACATTTATAGGGTGGTTGTGTGTGAATTCCTTAATGTATGGGGAAAAGACAAAAAAAACAAATAAGCATTGAAGACTCTGATGGTAAGGCATT…
TCONS_00050571	u	Aradu.A04	25672914-25674741	0.686704	0.218651	0	0	GGATTTGTTGAATATATACTGAGTAAGAGATTAAAAATAGATTCATGAGTTGATATATAGGATTTAATGGCTCTACTTTGGATATAATTAAATGAAGCACACAAATGCATCACAATTAGTTCTAATTGTATGAAAGAGGCTCACCTTTTTGAATTCAAATTGGATATGAAAATGCAGGAAAAACAAAATATGAGTCCATATCCATCTCCATTCAATGCCATAGAGACAACTAATGAGAGGGGCAAAATCTGAACAAACACAAAAACAGCAAGAACAAGTGAAACTTTCAAGAAATCAAGAGATACGGACCAAATCAAACCATACCTGCTACAGTGTACCTACATGTCATTTCACCATAGCGAAGGCAGTCATCAACTACCCAAAAAAATCATTGTACTA…
TCONS_00050621	x	Aradu.A04	28035487-28037452	0.335327	0	0.0677239	0	GTTAAAAATATATTGTATTAGAATAACTCATTTTAGTTAAATGGACATTAGAGGTTGACGATGATGCTGAACAAAAGCTATTCTATATCCAGATCAGAGTATGCATGTAAGTAATTTGACCAAGTAGATATTATAAAACATAGTATATAATCCAAACCAAAATATGCAAATATCAAGTATCAAAATATTAGCATAAAGTAGCATCAAAATAGAGTATGCACATAAGTAGCTAAGTTTAGTAGCTATATAAAATGAACTAAAGAAGGTCTATTTTCTTCTACACACACTAATTTAAAGTGACAAGATAAAAAGTATTAAAAGTGAAGGTCTATTTTCTTCAAAATAACAAAACAAGGTCTTGTCCTCTTCATAATAAATTTCAAGAAGGTATCATTTCTT…
TCONS_00051098	u	Aradu.A04	75023282-75025051	0.695594	0	0.107036	0.250915	CTTCGAGTGCAGGGAGGTCAGAATCCAACAACATCTGCAGTCCTTTTTAGTCTCTGAATCAGATTTTTGCTCAGGTCCCTCAATTTCAGCCAGAAAATACCTGAAATCACAGAAAAACACACAAACTCATAGTAAAGTCCAGAAAAGTGAATTTTAACTAAAAATTAATAAAAATATACTAAAAACTAACTAGATCATACTAAAAACATACTAAAAACAATGCCAAAAAGCGTACAAATTATCCGCTCATCAATGGGCTAATCTAAAAAATTAATGCATAAAATATTGCAAAGCGCCATAACCTTAGAAAATCAACCAGTTATTTTTTCCATTAGAGTAGATGAGCTATCTACAAACTACATGGACCACTGTGTCTTGTTGTAAAGCATGTCTACATGG…
TCONS_00051472	u	Aradu.A04	97760781-97761554	1.10282	0.730385	0.950316	1.74042	ATTGCAAGCAACTCCTATTCAATTTCCTAACTTATTTGAACAATTTTCGCTGCTCTAATAATTAATAGATGAAGTTGGTGAAGGAGGTCCTGTGTTAATTCCACTTATCTCATCTGCAAAATTCACTTCACTTGCTCTTTCTGCTGCTGCTTCTTCATCATCCCAGCTTTCCAATAAAGGATCGAGAATGTAACACCATGATGCAAATAATGCACAAAATCCAGAATATATGTTGCATAGTCAATAGTGAACAAAATCTCAACTCACACCACAAACATGGCTGTTTCAAATATAATCTAGTTAATAGTAAAAAAACAAACAGCTATTACTATAATGCTGATAGTAATCACTGTCAAACAGTATTGTAATGTACAAACACATCTTCGCATTCAAATGCAA…
TCONS_00051941	u	Aradu.A04	110149726-110154377	0.462053	0.201766	0	0.0468764	ATATAATTCAAAAAATAAACAAAGTGTACTGATACATCAACTATAATAATCAATAACAACTATACATCAACTATAATTCAAAACATAAACTCAGTGTATTGTTCTTATGGCATCATATAAATTTTGAATGCCAGCATCAGCTAAGAAGCCACCAAGAAGGCCAAGAAGGTTAAGAGTTCCCATAAAATTGGTTAATATTATAGCAGATTTAGCTGATGAAAGATTCAAAGTTCCAACCAAGAATGTCACCAAGTTCATAGATATTCTCATAACACATTCTTTCAGCTAGTTCAATTCCTAAGATGAGCCCTGCTGCTAGCCATCCTCCGGTTTTTGACTTATCTATCAGGTAGCCTCGAAAATCGAGCGTCGGAATGCCTTCAGAACCTTCTTTCTCAC…
TCONS_00052970	u	Aradu.A04	20894818-20896370	0.169075	0.581414	0	0	CATACATTTACCAAAATTCTCAAGGAAAAAAAATAAGGGAGAGAACGAAAGAAAGAAAAAATAGAGAGAGAGGCAGAAATATTGTAAAAATTAGTTTATAGTGATTTCTTTCAATTCTATAGTAATTTTGTGGATGATTTATCTTTGCTTAAGTGTCACCATCACAGTCATTGATTAAGGTTAAGCTGATCCGAAACCGAAGACGCTGCCTACTACTTCTTCTTTTAGCGGTGATCCACTGTAAAACTCTCTCGAAACACCCTTGGTTAAGTTTTTTTGAATCCCTCGAAGACCGTAACTTGTCCATTCTCCAGCCAGGAACCGGCGACCGGAATCTGAAACCCTATCCAAAAATCCTTGTAAGGCCTACTGCTTCTTCTTCTAGCTCAGGCGTTTGTA…
TCONS_00052971	u	Aradu.A04	20894830-20896370	0.0362565	0.91431	0	0.0343309	AAAATTCTCAAGGAAAAAAAATAAGGGAGAGAACGAAAGAAAGAAAAAATAGAGAGAGAGGCAGAAATATTGTAAAAATTAGTTTATAGTGATTTCTTTCAATTCTATAGTAATTTTGTGGATGATTTATCTTTGCTTAAGTGTCACCATCACAGTCATTGATTAAGTAAAGTTTTCTAAACTTCATTAATCGTTTCATTAAATGTTTTTACATTGTATTATATTCTATGTTATTTACATTATACCACATAACATATATGTATTCCAAGTGCAATATACAAATAGTTAAATTTTGCAAATATTTCAAAATTAAGAAGTTTTATTCCTAATTCTTCTACCCCATGTGTCTGTATGTTTTGGTGACTCACCGACAGGGTTAAGCTGATCCGAAACCGAAGA…
TCONS_00053275	x	Aradu.A04	103772489-103773504	0.443892	0.508817	1.38957	1.52365	CATATGAGAAAAGAAAAAAAAAAAATGCTTGCTCTACTTCTAGATGCATCTTATAGAGCAAAGCTTATCTAGTCAAGCATGAAACACCCACACGTGATTTTCCATTTGTATGCCTGTTTGACAAATCAAAATCCTCATGTCTTAATCTATCTCCCTTTTTCTTCCACTACGAACTCTCTTCAATTTTTCTTGGGCAAGTGAAAGGAAGAAAAGGCCATCAAATCTAGATTACAAAGAATGGGGCATGATAACTATGATGTAGAAGAGAGCCCCTATGATGATCCTTTTTTGAAGGGATGTTGCTGCTGCCATTGTTTTTGGGGCATCTCTTCCATTTTCAGTTGCATTCAGAGATGGTTCCATTTGATTTGTGACCCTTTCTTCAAGTGTTTTGGCAAC…
TCONS_00053742	u	Aradu.A04	17804012-17805480	0.486346	0.743309	0.196448	0.230258	ATAGAGCTTAAATGAAACTGCAAGAGAATTACAAAGCCTGTGCTGTCCAAATCATAGATCTGAGAGACTTGAGAGGATGTGAACGACACCACGGCGGAGCAAAGCGAATGTTTCAGAATGGCGCGAGCTGAAGATCGAACATGGCGGAGCAGAGCACGATGCGAGTAGAAGCACATGACACGAGCAGAGCAGAGCAGTGAAGAACACCACGACGGCGAGAGAGAAGAACGCAGAACGCGAGTCAATGTCGTGAAATTGGGGGAGTTGAACTAGGGTTGGGGTTAGGATTTTCATTCTAAAATGGTAGGAATTGAGTTCTGTTTCTAAGTAATAGGCTAATAGTAGTGAGGAAGGTGATGAATCAATTATTGCTCGCGTTTCCTTTCCTGTTTTTTTGTT…
TCONS_00053764	x	Aradu.A04	20845767-20848619	0	0.551693	0	0.455735	GTCAATATTAGTAAAATATTCAAAGCTCAAACATCTAATCCAGGGGGTCCACGGTTAATACATAATAGAGTGAACATACTACTGAAGAAGAAGAAAAGAAGAAACTCATTACATGATCTCCATTCCCCATTTAAGAGGAAACTTGTATTCTTACATGTTTTATCTGTGATAATCAAAGAGATATTCCAGTTTCTTCATGGTGTTGCTGAGACTTGCCTTGCCTTATTTTACAGCTTTTGGACCTTAGTTGAAGGATCAATATCTCCAATTGGTTTTTCCTTCACATTTCAAAGTCCATTCTTTACCACTTCGATGCTTCTTTAGTTTGTTTCTTTTCAAACAATGAACTGAAAATAAAAACACCCATTCACTTGGTACAAACAACAATTTTATCTTATA…
TCONS_00053807	x	Aradu.A04	28035708-28037475	0	0.420006	0.686201	0	ATAAGTAGCTAAGTTTAGTAGCTATATAAAATGAACTAAAGAAGGTCTATTTTCTTCTACACACACTAATTTAAAGTGACAAGATAAAAAGTATTAAAAGTGAAGGTCTATTTTCTTCAAAATAACAAAACAAGGTCTTGTCCTCTTCATAATAAATTTCAAGAAGGTATCATTTCTTCTTAAAGAGGTTCAGTTTGAGAGTTAGAATGAATTTGAACATTTTGAAAGTTGTGCCACTACTTGTAGTTGCCATTGTCTCAGCACTCGCACTCTCCTGACTCTTGGACCTAATTATTGTGTGTTTTGGATGTATAAAAGGCTGCTGAGGCTGTGACTGAGTCTGTCTTTCCTGATCCAATTTTTCCCATATTTGGAACCATGACAGGGCCCTGCCCTCGA…
TCONS_00053922	u	Aradu.A04	73979180-73980905	1.06614	1.4665	0	1.11047	AGCTCCATGTGCATTGGGCTAGTCTTGGTCTAATATTATACAATGGGTGCGTGAGTGTGTTGATTGATGGTGTTAAGGTTGTCTACACATGCACGTGGGAGACCTTGATTGTCTGTAAATACTTTTACCAAACTTCCTCATTGTAACTTTCTGACCTTCGTGGATCATCTTCTTTACTCTTTCTTCAAAACTGTTCCATCCTATAGTACCATTATGCCACAAGATTGCTGCCAACCTCTTCTTGTTAATTAGGCCTCAAAGTGGGAGCATGATCCCCACCATAGTAGCTTCTGAATCCAGACACCATTGCTCAAATAACCGGAACTCGAAGAATTCCTTAATCGCGACAAATTTCTTTTTCCTTTCTCACAGCAGCAGTAGCCTTGAACAAAACCAGCA…
TCONS_00053945	u	Aradu.A04	82468520-82469415	0.417963	0.730051	0	0	CTAGCATTCTTCTTTATCATTGCCTCTCACTCTCTTTTCTTTTGTCTCTAAGATAAATTTTTTATAAAGTATATTTTTTGTTCTTAGTTTATGAATCTCCAAACATGCTTTGTTGACCCTTTTCATGTAGGCTTTGAGGAACTCTCCGACTTCTTACTTGACACCCACGAGGTTTAAAGCATGCTTGGCTTTATCTTTTTGAATGGAGAATCAGGTGAGGCTTTTAGCCAAGTCATCGAAACAAGTGATCGACCTAGGGAGAAGTTTATTAAACCACTTCATTGCTGTCTTAGTTAATGTAGTCGATGTAGTCGAGGACGCTTTGTACCGAGTTGCATCTGAGGTGTCAACCAAATACACTAAACTTTTGAAATTGCTTAAGTGATCTCAGGGGTCAGT…
TCONS_00054031	u	Aradu.A04	98433833-98438268	0.776639	1.08524	0.860449	0.588313	CTATTTTGCCCTGGATAAACAAAGAATGATGCTGCTTGCTACATGACAACTTAAATATATAGGCCCTTAACAATACACAAAATAGGTGGTCAACAAATCTGCATGTACTTCAAATTATAAAAAGCTGATAATGTGTGTGTTGTTCTAGATATATCAGAACTAAATTCCAGAAACTAGTTGTGCAACTCGATGCATACATTCTTATGTTAGACGATGATAGATTTCCCAAAGCATTTACACATTTTTCTATATTACTAGTTGTCTTCACTTACTTCGTAATTCTCAGGACGCCTTTCCACGAGTGACACCTTTGTAAGAATGAACTGTCAAGATACAACATCACCATGTTCACCAAGTCCTCCTTTTGGACCAACTCCTAAGCTCAATCCTGGAACATTC…
TCONS_00054040	u	Aradu.A04	98947712-98949935	0.854323	1.16063	0.536798	0.449417	TTGACACAGCCAAGGTGGCCCTAAGTGAGGCGAGGGAAGACTTTGAAGGAGCAAGAAACGAGACCGGGTTGGACTCGGTCAACGCGGATGCCTCAGAGGATGAAGTAATGAATAATGCTGTACTCTAAGCTTCTAAGCACTTATTAGTCGTTATGCATTTCAACATCAAAATTACAATTCAGAAGATGAGAGTAAGGCCAGCCTAGTAAGTGAAGCTTGAAATATTAATATTCTGCGAGATTCATTTATTGTCTGATATTCTAGCTCACTCTTATAAATTTGTAGAAAGATCCATTGAGTCCATTTGTAATAGTCAGGTTCTATGGTAATCAATAGATATTTCACGATCCCAATCATAAGAGAAGCCTAATAATTTTAACTACAAACACATAAAAAAGA…
TCONS_00054043	u	Aradu.A04	99196764-99199612	0	0.464049	0	0.176924	CCATGTTACAAATCTAAACAACAAAAAAATACTACAAGCTTATAACTGTTATATCAATGTATCAATACAAGTGTTAACAATGATCTAAAATTATACCTTTAAAAGTAGCCTACTAACTTAAGTTTTTAGCAATTAATCTAAGAATTTAAAAGTACATGAGAAAGGAAAATCATGAATTATGAATATACTAAAGAATCCAAAACTATAAACCTACTAACAAAGCGAATAGTGAATGATCAAAACAGTGTCATAAAATATTGAGTAAACAGAAGAGCTTCATAGTCACCAATTCATTGAAAAGGTCTTAATGTTGTTCACAATGCCAACAACCACAATCAATAAACTTGATTTTCTCAGCGAAAAATGCCTCACTTGATTGCAATTTTCCATCCTTGTTTG…
TCONS_00054093	u	Aradu.A04	106546699-106547206	1.05053	0.802789	0.848674	1.19368	ATGAAAGAAGCCAAGAAAACATAAGGTTTGAATCTAGGATAGGTTGGCATTTTTGAAACATATATAAAAACTAAATTACACAGCTAAAACAAGCATACTCTGCAGCATTCAGTCTGGTCCGGTATCTGAGGTACTTTTCTCTCTTAGGATTAACATTGGAAGCTTGAAAATTGTAACTCTGCTTGCTGCTGGAGCCTGAAACCATATCTTCATCATCCCATTGGTTCAACTGAGGCTCCAT
TCONS_00054179	u	Aradu.A04	113209962-113213089	0	0.442769	0	0	AGAGAAAGTTATGTACATTAGAGTTTCAGGAAATTTTTATGCAACCCATATTACTAGTCAGTTCTCAACAAATTTCACAATTCACATTGATCTTATAATAGGAAAAGTAAAAATCATCAACTTGAAATTACTAATTATAAAGAATTGTCAGAATTAATTACTATTCTGCTAGTCAAATTCAATTAAGCTCTTCCTGTTTCATTGCTTGCTCCCTTATTGTCACCGTATTAACACCTCTCCCAGTCGACACAGTCAACAAACCCTTATGAACTAGGTTTACTTGAATCAGACTGATTAGGTCCCGGATGATAACTTTGAATCCCAAAATACTCTGGATAAAGTGCAAGACTGAAGACTCCAGCAACAAAGCTCAAGGATCAGAATGCAGCATAAAATGAG…
TCONS_00054264	u	Aradu.A04	119245699-119247582	50.8721	9.37022	25.2952	85.2138	TATATGGTGAAGATGGTACATGATATAATCATATAATTACGGCATAATAGCTTTGCCAATTCATTGTAGATAGAATTGATCATTCAGCAGATAACTTAATCCAAAAAATATAAGCACCAAGCACACATTATTAATTACATACACATAAATTTAACAGAGACTTAATACCAACACACACATCACTCATAGCAGCCTGTTGGAATTTCAAATGCTCGAACTAAGTTATGGCGGTTTCCTCCCGCATTGATAAGGATCTCTGTTCGAAGAATCTGTGTAGCACGCTCCTATACCTTTGGGAAGGCAAGATTCATACGGCGTGTTCGGTGGACATTCAAGTGCTTGTTGTCTTGCGTTTCCGTTATTAGTTACTCTGTAAAGCATAGTGTCAAATTGATGCGG…
TCONS_00054366	u	Aradu.A04	2392775-2393512	0.148128	0.565978	1.31632	0.420782	GCACCTTGTTGGCTGGCTACTGTAGCAAGGTGTTCTCTTTGCTGGAGACTTAGGAAGAGAATGTCCTTTTGGAACATAAGTATGGAATATAAGTCGAGCTTCTATCTTTATGAGGGCCTAAAAGTTTGATTCAGCTTTGTACAAAAGCATACATGAAGCACCTTGCTATGGTGAAGAATCTTTAAGTCAATTTTCTAGTTGGAATGTTATACCAGATTTTACAAGTTGAGATAGATACAATTTGCTCTAAGTAGATATTGAATAGAGTCTAGTTATGTTCATGAATTATTTTTACCATGTTTTAGTCTAGATTGTGGATCATAAATTTAATGTATTTAGGA
TCONS_00054510	x	Aradu.A04	20285479-20297419	0.0510837	0.273259	0.66029	0.483706	CAGCAATTAAACGGGGACTACTTACCTCTTATATCATTAACTAAAAGAGCTTTTATCCCTATTGGAAGAAGATCAATAAAGTAATACCCAAGTTCCATCTTCAAACTTTCTGTTGCCAATCAGTTCGCACTTTTGTTTTCTTTCCTGTCCACCAACATCCCATCTTAAAAATAGATTTTTACGGGATTTGGAGATTTTGACCTAGCTCAGTTGTGAGATTCCATCTCAACCAGGGTTCGAAGGGAGCTCGAAAAAAAGTTTTGGATTTTTGCAGGGTTGATGAGTTGTGCCCACATGCAAGACGCTCCCGGACAATCTCTCAAAACATGGATTATGATTTCTAGGGTTCTTTGACGAAGGTGGCAATCTAGACAAGCTCCAAAGATTCTGTTCTTCCTT…
TCONS_00054573	u	Aradu.A04	39028306-39030479	0	0.675586	2.66635	0	AAAAAAAAGGAGCAGCAAGTCAGTGTCAATAGCTGTAAGCAAGAAGGACCAATAAACCCACCATTAAATACTCTCTCTACTTCTCTGATCCTCTCTTATGGCACAGTAAAGAAGAATACCATAGAAGAGAAAGAGATAGAGATCGTGTATATATGCATGTGTCTTTCATTTTCTTAATTTACTCCAAATAAACATGCTTTGTTCTTCTGTCACTTCCTATATATGTTCCTAGCTGGCTATATTTTATTACTCATCAAGCTTCCGTTCTTCTCATCTTCTATCTATGTTGGTTTGAGAGGTTGAAGCTGCCAGCATGATCTGGTCATCTAGCAGCTTCAATCACTCAATCACCAACAGATTTTTTTATTTATACTTTAATTTCTTCGCTACTCATCATCA…
TCONS_00054708	u	Aradu.A04	96049415-96052783	0.117188	0.0447763	0.0473356	0.0554823	CCCTTATGAACACACCATGATGAAACTTCATTCAACACAAATCACTGTTCATCTTCTCATATCCTTCCTTTAAGCTTGCTCTTCTCATCTCTCTTTAATTCGAGTTGAAAATAGGGCAAGTGTGACTTCTCCGTCGTTTCTGCTTTGTCGCCACACGCGTCGCACGAGCTCCTTCTGTCACTGCTCGCTTGCACGAGCTCCCTCCGCCGCCGCTCGCTCGCATAAGCTCCCTCCTCTGCTGCTCGCGTTGCACGAGCTTCCTCTGCCGCCTCTCAGCTTATGTCTCTCTCTGTCTCGCGCCATCCATCCTCGCCGTTCACAGCCTCGTCGAGTCATCGTGTCACCAGATTTGAAACCTACATCTTGCTCTAGGTGCTGTAAATTCAGAGGTTCTTCTTG…
TCONS_00054825	i	Aradu.A04	111890500-111891731	0	0.13656	0.721826	0	AGCATGCCAGAATGTAACTAAATAATAATTAATATAGCATATAAATATGGTTTCTGCCTATTACGTGTGCACTATAGTTACACCCTACATTTGTTGAATATCAAGATTTACTTGAAGACATTGAAGAGAAACTATCATCAATTGCAAATACAGAAGAATAATGAAACTGGATCTACAACTATATTAGAATAGTAGAAACAGAGTCACATATGGGGCACCACACCATTATTTATCTGTTGAAGATAAGCAGCTAAAATAAAAATGCATTTGTGGATTTTGTCCATGATTATGACTCATTCAAGATTTATTGGAAGAGAAGACTTTTGCAATGATTGAAGATATATGAGAGTGAATGTAGATTTCATCTTTGCTTGGTATACATGTTTTCTTGCTGACAAA…
TCONS_00054911	u	Aradu.A04	120380956-120381645	0	0	3.28396	0	GGAAAATTGAAGTGTAGTCTCTCTCATCTTCACTCACAAAAAATAAGTATTTTCTAATAATCAAATCATATCATAAGATGAAACCAATTTTCTTTGCAATAATAATATTCTTGCTTTTGTTTTCCGTAATGTTCCTTCCCTCGTCAACACTTGCAGCTCCAGTAGTAGCGAAGCGAGGTGATGAATACAGAGAAGCAGCAGCTTATATTGGA
TCONS_00054918	u	Aradu.A04	120635173-120635742	0.166276	0	0.940285	0.31489	TGGAACTAGAGATAGAAGAAAAAAAAGCTTGTGAGATTCAAAAAGCAAAAGAGCAAAACTTTTCAAGAGACAGAAACACACTCTTCACAGAATTTAGCATGCCTTGTGTTTGTATTAATTCCAAAGTCACATTCCACCTTATACCTTAACAAGACAAAAAGCTTCTTCCTTCAGTGCTCACTTTTTTTCTTTTCTTTTTAGTCATGTCTACACCTTCACCACCCACTTTCAAACCTATGCAAAGTTTGAGTATGGTGGGAGTGGCTTCATTGAACACTTAGAATAAAACAAAGATCATATATTC
TCONS_00055086	u	Aradu.A04	7825323-7826873	0.539421	0.337265	0.277311	0.139302	TGCTTAATACTTGGAAATTTTATAATTTTTAATTTAATTTTTATAAACGGTCAGAGTAAAGATTTACATAAACAACCCAGTCTTATATTGCCACATCCAAAAAACAAAAAATTCAAACTTAAATCTAAACGTATAAATCTAATTAAATGATCATATAAAATATTTTACACTATTAGTATCTTAAAAACTAAACTCTTTTCTATCCCTTAAAATATCACAAAATTTCCATTTAACCCTTCTATTTATCCTATATTCCATGCCAACTAATGCAAGGACTAAACAGAGATAACAATACTTTTTGAGGGACTAATCCCAATCTGCATTGCAAACATGAATGTTTCCTAAACACATATTTGTAAAAGATTTGAGCTCAATTTCCAAATAATCCATTCTTCTTTC…
TCONS_00055090	u	Aradu.A04	7829772-7830905	0.355296	0	1.05244	0.280356	TTTATATGGTGACATTAAGTTGTTAGATAAGTTGAGAGCCTGCAGAGCAGGTAACTGACCACAAATTTTGCCAACATCCTGCAAAAACAAATAAAAAAGATACTGAATAATAATTGTTATCAATCAATATATTTCGCTATACAAAATAAGCAGAAAGAAATTTATATATGATCACTTACTAATGAGCTCTCTAAGAGATGAATAGAGGGAAAACTACGCCAATAAGAGAGGAAATTGGGCTTGCTTGTTTTGGTTTCCATTTATTATTTTTCTGAAAGTGAAAGAAATACTGAAACTAGAAAGGAAGCAAGGAACAGGATTTCAATGTTTTTACAGTTTTAAATCTTCTTTTTTCTCAACAGGATCCTCAAAAGGCAAAACACGAAATGTGAGAAATGA…
TCONS_00055212	u	Aradu.A04	28378899-28381212	0.267577	0	0.432326	0	AGCAGAGTTACAATGTCGGATATGACCTTGTTAACCAGATTGTTTACTTTCAAAGAATTGATTGTCAACTGCTTAGTGGCTGATGGAAGTCTATGCATTCCAAAACAAAGCGACCAAATTTCCTGTCTGTTTGACAAAGTAATAAAAGAAATTCTCTATGGCCTCACGAGCTTAAGGCTGAAAGCCAATGCTTCACACTGACCCAATCGGAAGCTAAATATTTGATCTCCACAAATGCAGAGCATGACTTTCTTAATTTCAAGCTTAAAGCAGCAATTAGCATGTAATCAAGTGCCTGCTCCCATTATCATTTATATATCTTACAGGTCAGATACGGATCCCTTGCACTCCAATTGGCACCTTGTTGTCCTTTTCAGACTGGTTCTGCGGTCAAAGAAA…
TCONS_00055402	u	Aradu.A04	104979332-104982147	0	0	0.721986	0	TTTCTCCTTTTAATTTAAATTATTCTGAATAAATTAAAATTTTACTACAATTCACTTCAAAATTAAACATCAGAATGAAAAATCAGATGTTTGGCCAAAAGAACTTTTACAATAGGCAATAGCTGCCTGAATGGAATTATTATTATCATTATTATTATTATTATTAGTGTATAATGAAAATCCTTCATGAATTGGTGTAGTGTCACAGGAATTAGGTTGAGATCTCCTCTTTGATCTACTACCTTTCTTATCAGCAATGTTCATTCCCACGGCATTGAATATACCTTTAATTGCTCCCAAATCCATCTCCAACTTTCTTGATGATTTTTTACAACTTCTAAATGAGCCACATATGATTTCATCCTGATCAAATTCCCAATCATTATTATTATTGCTACT…
TCONS_00055419	u	Aradu.A04	106546571-106547369	0.553844	0	0.894851	0.786645	GCACCTCTTCTGATGAACTTTGGATTGAATGAAGATAACTTAGATATGGTTACCAAATCTCAGTATGTACTTCCTAATTCTTTACCAAAGGATGAAGGTATATTTCACATTACATGCATTAAAACCGTATGAAAGAAGCCAAGAAAACATAAGGTTTGAATCTAGGATAGGTTGGCATTTTTGAAACATATATAAAAACTAAATTACACAGCTAAAACAAGCATACTCTGCAGCATTCAGTCTGGTCCGGTATCTGAGGTACTTTTCTCTCTTAGGATTAACATTGGAAGCTTGAAAATTGTAACTCTGCTTGCTGCTGGAGCCTGAAACCATATCTTCATCATCCCATTGGTTCAACTGTGTATCACCATCTGAGGCTCCATTCTAGATACAGGAGAC…
TCONS_00056432	u	Aradu.A04	28378900-28381190	0	0.215312	0.2782	0.444654	GCAGAGTTACAATGTCGGATATGACCTTGTTAACCAGATTGTTTACTTTCAAAGAATTGATTGTCAACTGCTTAGTGGCTGATGGAAGTCTATGCATTCCAAAACAAAGCGACCAAATTTCCTGTTAAGCATTGAATGAGAGCAGGCTCAGAACCAAATACTTCTACACTGATGTCAACAGCAACTGAGCAAGGCCATGCTATTTCTCAAAAATGCATCGTAAAATTAACTGTTGAAAAATACAATGGGAATTAGAACAACTGATTACTAAGCAACTATTGGCATCACAAAGAACAAAGTTACATGCTGTGCGTGTGCATGTGGCCATGTGAAAAGTAACAAGGACTTATACTTACAGGCTTAAAGCAACAAAAACACGGTTTTTTTCCAGATAAAAGT…
TCONS_00056745	u	Aradu.A04	113212467-113213080	0	0.389182	0	0	TCTTTCAAGTTTAAGCAATCAAATCTGTCAGAAATATTGATAGAACCAAATTGCTTACAAGTGCAAGACTGAAGACTCCAGCAACAAAGCTCAAGGATCAGAATGCAGCATAAAATGAGTTTTATCTACGGACATTTTAGCCAATAGACATAATAATCCTTCAAAGATAGGAATCGACTCTTTCCATATGTCAGCGTCCAGTGTCAAATAATTGTTCCTCAATTGATGAGCATGAGCTCCGGTGAGCCACCAACGAATGAAGAAGAGAACCGAAAAAGAGAGAAGACAGAGTCGTGAATGGGTGGTCGAGGCAGAGAGACATAGTCTCGAATCAAAGTGAAGACCGAAGACTCGAAGAGGTAGAGGCCGACGAATCACCGGCGAGCTCCGACGAGAGGC…
TCONS_00056978	x	Aradu.A04	8792329-8792983	0.980766	0	0	0	GTGGCCACTTATGGTACAGCGAATAGAAGCTTCTAGCAATGGCCATGGCAGAGCACTGCATCTCAGTTTGGAAGGGATGATCGCAATCTTCGACGCACCAGATCCAGATGGAGTCCTAGCATAGTTGCAGGAGCAGCGTATTGGAGTGGGTATTGGCGGTGGGTGACTGAGGATACCATTCCAATGATAAAAGATGAAGCATGAAGCCGGAGAAGAAGAAGAGTTTTCTCAGTTTCGGCGACGGGAAAGTGTACACCG
TCONS_00057294	i	Aradu.A04	111890030-111891631	0.169455	0.0863291	0.182527	0	GACAACAGCGATAACACTGACATGATATAATTATGTTAACTATGTCGGACTGGTACAAGGCTAGTCAAATGGCATTACTATTAGATTCCTAACATGTGAATAGTTCCAATGTCTCAGCAATTAGTGCCCTCTTATCTTTGGTTCTACATTATTGTTAGATGATTTTTATAACATGTTTGGAATTAAACATGCAAATCGGAGAGGACATTTTTAAGCAAACACAGCAATATGCCAGTAATTATTGCATGTCTTCACTGTCATTGCACTTTTCCTTTTGTAAAGGGAGTCATTTAGACATGTATTTGGCGTCTTTTTAATTCCATTCTAGCAAAGGTTCACTTTGTTGGCAAGTGCATTCTCCTAATGAGACTTTACAGGTGCTTTTTGACTTATTCCATC…
TCONS_00057476	u	Aradu.A04	7033732-7036506	0.13111	0.0500957	0	0	GTGTATTGATATATCAACTATAATTCTCAATGTATTATTCAACCATAATAAAAATATCAGTTATAATCCTCAATGTCATCTTTATCCTCATCATCATCATCGTCCTTATATGAAGAGATTGAGGGTGGCACGACGGCAGTGGTAGTGGAACAATACTGAAACTACTTGACGCTCTCACTTTCTTGTAATAGCTAACATAAGTCTCATTCCATTTCTTCTATTTCAGTTTTTCCTTCTTGGTCTTTCCAATTACCCGGTCTAACTTCTCTAGTTTCTTGTGAGTCTTTTCGAAAGGAACCAAGCGTGTATCTAATAACTTACTAATACGTTCATCTGTTTGTTAAGTAACACATTGGAAAATCTCTTCATTGAGATTGTGAATTTATTCTCGTAAATCAG…
TCONS_00057499	u	Aradu.A04	8127568-8129295	0.166276	0.254128	0.268653	0.472334	ATATCTAGATCAGCAATTAATTAAGCATTGTATATCTAGTGATTACATAATTGACCAGTCAATGAGTTAAGTAAATTCTTTGATCAGAAATCTCTTTTCTCAATATTTATTCATGGAAGCTATATCCAACTATAAAGCAGCATCAGGATCCAACCTTCTCTGGATTGCAGCAGCAGCCTCAAAGTTACCAAGCTTGTATTGGTATGCCATTTTCTCCCTCAGTTGAGCTTGCTCTTTCATTGCCTGTGCCTGCTAGAGCTAGTTGTCTCCAAGTTATGACAATTCCTATTAAGAATGAGACTGAA
TCONS_00057625	u	Aradu.A04	28378895-28381162	0.0905595	0.0692034	0	0	GCTCAGCAGAGTTACAATGTCGGATATGACCTTGTTAACCAGATTGTTTACTTTCAAAGAATTGATTGTCAACTGCTTAGTGGCTGATGGAAGTCTATGCATTCCAAAACAAAGCGACCAAATTTCCTGTTAAGCATTGAATGAGAGCAGGCTCAGAACCAAATACTTCTACACTGATGTCAACAGCAACTGAGCAAGGCCATGCTATTTCTCAAAAATGCATCGTAAAATTAACTGTTTGACAAAGTAATAAAAGAAATTCTCTATGGCCTCACGAGCTTAAGGCTGAAAGCCAATGCTTCACACTGACCCAATCGGAAGCTAAATCTTGCATATAAAATAGAGGGTTTCAGCTTCGGAACAAGGGGAATTCCCTCCAATCAAAGAATGGGCTAAAAA…
TCONS_00057628	u	Aradu.A04	28813803-28820253	0.354878	0.745771	0.394198	0	CAGGGAGTTCCAAATATACCCTTGGAGAATTAACATCAATGTTTTTATTTCAAATATTTTTTCAGCTCAATGAAAATACCGTGATTTGTTTCTTGATGAAATTACAACAAACACTAGAAGGCAACACATATATATGCCACAGCTAAAATTTAATAAACTATTTGATTATCTTGCCAACGAAAAGACAAAAGATGAATGCAAAAACCTTATACATCAAAAGGTACTTTTAGAAAAAGACAGGCAATTCTGCATCTGCTCAGCTGCATGATAACACAGTTTTTCTTTTTTTTTATTTATTTTCTTTTTTTCTATTTTTTTGGGGGGCAAAATCATGTTGTAGTTCAGACATCTTTGCCATTGCTTTCCCCTAATTCCATGTTCAGAGCTTCGGCTAAGATC…
TCONS_00057779	u	Aradu.A04	98433164-98437799	5.6871	5.32498	4.87203	5.41465	GACCAGGCATTGTCAGCCTTGGCAATACAAGTATGGGACATTGACCATGGATAGGGCATCCATCACTGAATTCAACTGCAAACATCTGGGGCTCTTCAGCAAACCGAACAAGGGAGCTTACTGAAGACAAAGGACAAACAGTAACAGCTTCGTAATTCTCAGGACGCCTTTCCACGAGTGACACCTTTGTAAGAATGAACTGTCAAGATACAACATCACCATGTTCACCAAGTCCTCCTTTTGGACCAACTCCTAAGCTCAATCCTGGAACATTCAGAGTTCCCTGGGCAACAGAATGCAACCTTACAGACCAACCTCCCAAGGGGGTATCTTCTGCTCCAACTGCCTCTTTTGCAAGTTCGAGATAATAGCTGAATTAGTGCACGCAGAGGCAGCTTG…
TCONS_00057858	u	Aradu.A04	110149726-110150789	0.416292	0.357886	0	0.295637	ATATAATTCAAAAAATAAACAAAGTGTACTGATACATCAACTATAATAATCAATAACAACTATACATCAACTATAATTCAAAACATAAACTCAGTGTATTGTTCTTATGGCATCATATAAATTTTGAATGCCAGCATCAGCTAAGAAGCCACCAAGAAGGCCAAGAAGGTTAAGAGTTCCCATAAAATTGGTTAATATTATAGCAGATTTAGCTGATGAAAGATTCAAAGTTCCAACCAAGAATGTCACCAAGTTCATAGATATTCTCATAACACATTCTTTCAGCTAGTTCAATTCCTAAGATGAGCCCTGCTGCTAGCCATCCTCCGGTTTTTGACTTATCTATCAGGTAGCCTCGAAAATCGAGCGTCGGAATGCCTTCAGAACCTTCTTTCTCAC…
TCONS_00057875	u	Aradu.A04	113209952-113213023	0	0	0.263099	0.385475	ATCATTCTGTAGAGAAAGTTATGTACATTAGAGTTTCAGGAAATTTTTATGCAACCCATATTACTAGTCAGTTCTCAACAAATTTCACAATTCACATTGATCTTATAATAGGAAAAGTAAAAATCATCAACTTGAAATTACTAATTATAAAGAATTGTCAGAATTAATTACTATTCTGCTAGTCAAATTCAATTAAGCTCTTCCTGTTTCATTGCTTGCTCCCTTATTGTCACCGTATTAACACCTCTCCCAGTCGACACAGTCAACAAACCTTATGAACTAGGTTTACTTGAATCAGACTGATTAGGTCCCGGATGATAACTTTGAATCCCAAAATACTCTGGATACTGATAATATAAAAAAAAGTTAACGATTGCCTAGTTCAAGCACACATTGCAT…
TCONS_00057949	u	Aradu.A04	120394258-120394624	0.356136	0.680378	0	0.843056	GGCGACGGCGAGAGGCTCGGGATGCAGCGAGGGGCTCGGGAGAGGAAGAAGACTTCGACGGCAAGGGGCTCGCGAGAGGAAGAAGACTTCTCAGTTCTCTCGGTATAGACTGGAGTTCTCTAGGTATCAACCTGACTCAGAAATTACTGACTCGGGAAAATTAAGAAGCAACGAAAAGCAAGAAGAGACTGAATCGGAAATAGAACCAAACTGAATCAGAAATACCACCAAACTAATTCCAAAAATTTTCATGTGGTGCACCAATTCCACAAATTCTTCCTCTT
TCONS_00058166	x	Aradu.A04	28457051-28460206	0.230875	0	0.186513	0	GTTTAGAAACCTAATTCCCCTTCTTCCGCTCCACCTTCTTCCACACCACCTCCTCCTTCTCCCTCTGCCGAAGTTTCCACGGCAGGTTGTGCTCTCGCCGGTGCAGCTGCAGATTCTGGTCCCTCTGGACACGAAACGGTTTGTCGCCATCAGTGACTTTGGAGATAGAGCTATTACTTCTGCCTCTGGATCTGCATGCTTCAATTCATTCACAGATTTCAAGCTATATTAGGGTTGACATAGTCACAAGTATTATCAAAGTTCCAGTGGCATCCATTTACACTATCATAAGTATTGGTAGAGTTTAAGACTCCCAGAAAAGCTATTCAAGGTTTAATTTTCTACTTTTTTATCTATTTATTATCACTGTTAAACTATTGAGTTTTATTTTATCTTTAT…
TCONS_00058264	u	Aradu.A04	82015972-82017085	0.189016	0	0	0	TCACTTCCAAAAATATGAGAGAAAAAGAGAAGCTAAGTTAAGTATGTTTCACTTCAAGCTTGATTCATAAAAGATTCAAGGTGTATTTGGATGCTATAAGAACCATTAGAGAGTAATACAAATTTGGATTTGAGGTAAAAATTAGATTAAAATATTTTTTGTAAACTATTTGATTGAATGCTAATTGTAAATGATGATGTATTGATAGATTTGAATGCTTAAATGTGTAATTGATGATGTTTGAATGTTGAATTGATGATTAGTACGAATTATAAATAAAATTAAAAGATTTTGAGAACTTTATGGTTATGTTTAATGTATTTGGGATCAAAATACAAATAAAAAAAAAGTTAGGGTAAGCTAGATATATTTTAAACTATGAGAAGAAAATTTAGAAAA…
TCONS_00058377	u	Aradu.A04	110966910-110968186	0	0	0	0.320963	CATCGCTGCATGAGCTTCATCATCGTAGTGACAGCTCCACCGCATCTTCATCCCTGCATCCTCATGCCAAAGGATTGTTCTGTTCTTTAACTGCTCTCTCTTCTCTCCTCTTCTCCAAGGGGCAATTTTCTCCGAAGCTTCAGAGGAAAAAAACAGAAGAACCATCATAAAAGAAACACAGAGTGTACCTTAAAAACAAAGCAGAAGGAGTCTTTTGCTGGCATTGAAACAGTTTATTTCAGAAACAACCACACGCACACCAAGTGTTTGTTGGTTTGATACAAAGGTTATTATTTAACTCTTCAAACATCACTGCTCCCCCTTCCCCTTTTTGGTTCTTTTTCATTTGTTTGGTCCACAAAGAAATAATTTTTAACGCATAAGAATTTGATAAAAAAT…
TCONS_00058399	i	Aradu.A04	113748808-113749510	0.167384	0	0.135222	0	CCGTGTCCGTGCATCATAGGGTTTAGTGTTTATAGTATATTTTTTGGTGTCAGTGTTTATAGTATATGGTTTACGGGACAGGGTTTATATAATAAAATATATAATTTTCTAAGCAAAATATATAGTTGTTTTTAAATTCTTTTTTTTTTTAAATCAAAGACATGGTATTTTATTGCATTAAAAAAGAAAACAAATATAAATCAATACATCTGTGTTGGGATTTCCCAAAAGACAAAAAATGAGTAGTAAACTAAGAAGAAGCTTTCAGAAGCTTGAAGTAAGGAAAACAGAAGCAAGAAGAAGTGAGAAGCAAAAAAGGAAAAAGCAGGCTGTTGTTGAGTGGAAAGAGAAATAGCTCACAGTTCTTCTTCAACCTGCTCCATTGAGACGAGCTCTCTG…
TCONS_00058683	u	Aradu.A04	20086746-20087789	0.678584	0	0	0	AGCATGCTTGAAGAGACTGAACCCACAAAGAGGAGAAAGTAATTCAGAACCAGAAGGGGCATGTACCTCTTGTTTCTTATGGATTTTTGATCTGTTGTTGCATGCAGCTCTTCTTGTGCTTTCTTGTTGCCCATTTCTGATTCTGCTTCTTCTTCTCCTTCAATGTTATTGATAGATTCGATTTCAAGTGTTTCGTAGTTCTTGTTCGTTGGAGCCATGCTCAGAGATCCGTGCTGGAATGCTGGCTCTTGTGATTGTGATGGAGTCTTTGTATCTCTGTTAGTGCATGCTTTTAAAA
TCONS_00058703	x	Aradu.A04	28035764-28037435	0.449689	0	0	0.0946236	CTACACACACTAATTTAAAGTGACAAGATAAAAAGTATTAAAAGTGAAGGTCTATTTTCTTCAAAATAACAAAACAAGGTCTTGTCCTCTTCATAATAAATTTCAAGAAGGTATCATTTCTTCTTAAAGAGGTTCAGTTTGAGAGTTAGAATGAATTTGAACATTTTGAAAGTTGTGCCACTACTTGTAGTTGCCATTGTCTCAGCACTCGCACTCTCCTGACTCTTGGACCTAATTATTGTGTGTTTTGGATGTATAAAAGGCTGCTGAGGCTGTGACTGAGTCTGTCTTTCCTGATCCAATTTTTCCCATATTTGGAACCATGACAGGGCCCTGCCCTCGAGGCCAACAACAACCAAATCGAGCCTCTAATTCTCAGGAATATCATAGATCCTGAAA…
TCONS_00058704	u	Aradu.A04	28379005-28381081	0.16446	0.167569	0.0442867	0.259543	AAAGCGACCAAATTTCATTTGATCTCCACAAATGCAGAGCATGACTTTCTTAATTTCAAGCTTAAAGCAGCAATTAGCATGTAATCAAGTGCCTGCTCCCATTATCTGTTGTCATAAGAAAACATTAAGCATTCTTAAGTGCAAATCCTTTACTACAAAAACATATGGTGCCTGAGAAACAAGTTATCGAAAGACATGAATGCACCCATGTCATCCTGATAATGACAACACTTCCTAATCCACAAAATTGCTACAAAAGAGCTGTGTCTTTATATGTTCATTTAGAACCCAAAAGAATTTGCCTCTTGTTTTTGTATAGAAGTACTATCTTAGCCAACCAATATGTATATGCATTGCCTAATATTAATTAAAAACCAATAGAATAAAAATTAAATTTCA…
TCONS_00058948	u	Aradu.A04	115364083-115365808	0.194884	0.0744631	0	0	AGCTATTAATCAATTCATATCTATCACATCACCACTCACCAAATAGGTTAGATAGAAAGCCCATACCTTGATAGGCACTCCCACATTATCATCTCCATTCAATGGCATTGAGACAATTAATCATAGGAGCAAAACCTGAACCAACAAAAAAAACAGTAAAAAAAAACCAACCTTTCAAGAAATCAAGAAATAGGGTTGACAAATTGAGATATGAGACCACAACTACTACAGTAAACATACAGCTCATAACACCATAGGGAAGGCAGTAATCATATACCAGAAACAATGATTCCACTAATGACAATCAGAATTGGTATAAATTGGTTAGATAAGGATACTTTCAAAACACTATACAGAAACATGAGTAAAAATCGGTCAATGACATAAACATTCATGCAA…
TCONS_00059880	i	Aradu.A05	9869320-9871371	1.68096	1.89624	0	0.859003	AGCGGACACAAACAGAATTGGGGAAGGGAAGAGGAGCTCTCAACCCTCACAACCTTTGATCCACCATAACTCCTCCGTCCGGGCTCCAATCGCCGCACCGTTCGTGGCCATGCACTCAGCGCGTCGAACTCTATCTTTCTATCCGAACAATTTTACTGGTTCAAGTTAGCTTCCGGAATTTGTGGACTCAAGCTATTGAGCATATGGGTATGGTGTAGGTTAAGTGGGTGTTCATGCATTGGAATTGATTTGGGTTTACTTGGAGGTTTGTTGGTGACCAAGACTTACTTTAGGGCTGTTTGATTGAGCTTGGAGGGGGCTGTGATTTTGTGTTGAGAGGCTGCCTTAGGTGAATTAAGTGATCGGCCAAGGTATAGTTTAAGTTTCGCATGTTTAATA…
TCONS_00060546	u	Aradu.A05	26576985-26580907	3.02501	0.462329	1.58845	0.859307	AACACAGTAACGGCGCTCTCGATCTCGCTTCTCTCTCCTTCGGCTCCTCCATGCTCCGACAGCGCCGTTCTTCCCTCTCGGCTTCTCCTCTCTCCACCAGTTACGATTTCTCTAGGTACTTCTCCCTCTCCGCCAGTTTTGAACGAACGCAGGGAAGAAGAAGAAGAGAGTGACTCTTTCGTGCATCACGGAGAAGAACCGTAATTGAAGCATTTTCATCTCAGGGCCTAGCTGCCTTAATTGGATTTGTGTTCTTGTGGTTTAATTGGCAACCTATAAAGTGAAAGATTCTTAATAAGGGATTGGATCAAGAGAGTGAGATTCCATCACCAAGA
TCONS_00060724	u	Aradu.A05	37253703-37259235	1.45251	0.211423	0	0	ATTCCTTTCTCTTCATATATTCTAACAATGAACTTCCAACGCAAAGAGATGCTGTGAGTCTGCTGGGTTCAAAGTCAGCTTTTTCGCAAGTGAATATGCAGTGAATAACATATTCGAAGATCTTGGAATTCATTTGTGGAGGAGCTCCATCACCAGAAGATGCTCATAAATATCTCGCCAGAGGAAGAGCATGATCTTGTAGAGGAGCTTCAGTTTCCAAAAATCTTGCCACACATCTCGATGCTGGAAATGTTTCGAGTAGAACTCATTCGGAAGGTGAAACAAGTAGTAAGCTACTCTGTATCTAGATGAGACTTCATACTTCCCTGATTTATATAGAAACCAAATAATTTATCCTCCTCTTCTCCAATTTTGATTGTTGAGATTTGTTGCCTGATG…
TCONS_00060726	u	Aradu.A05	37253703-37260129	0.629439	0.267224	0.395496	0	ATTCCTTTCTCTTCATATATTCTAACAATGAACTTCCAACGCAAAGAGATGCTGTGAGTCTGCTGGGTTCAAAGTCAGCTTTTTCGCAAGTGAATATGCAGTGAATAACATATTCGAAGATCTTGGAATTCATTTGTGGAGGAGCTCCATCACCAGAAGATGCTCATAAATATCTCGCCAGAGGAAGAGCATGATCTTGTAGAGGAGCTTCAGTTTCCAAAAATCTTGCCACACATCTCGATGCTGGAAATGTTTCGAGTAGAACTCATTCGGAAGGTGAAACAAGTACTCACTCACTCGAGCAAACGGTTGATTTAGGACAAATGCATATAGACACAGAGGGGGAATAAACGGCTGTGAAGGAGGAACCCATGGATCAGAGAAGATACTAACAGCAAA…
TCONS_00060727	u	Aradu.A05	37253731-37254603	1.21919	0	0.184673	0.288609	TGAACTTCCAACGCAAAGAGATGCTGTGAGTCTGCTGGGTTCAAAGTCAGGTATTGCTTTTTTTTCTATCTATCACTGGAAAAAAATGCAGCATCTTCTCCAATGTTAATTCCATTAAATGGGCTCCTTATCCACGCCTCCCTAGCTTTTTCGCAAGTGAATATGCAGTGAATAACATATTCGAAGATCTTGGAATTCATTTGTGGAGGAGCTCCATCACCAGAAGATGCTCATAAATATCTCGCCAGAGGAAGAGCATGATCTTGTAGAGGAGCTTCAGTTTCCAAAAATCTTGCCACACATCTCGATGCTGGAAATGTTTCGAGTAGAACTCATTCGGAAGGACAAATGCATATAGACACAGAGGGGGAATAAACGGCTGTGAAGGAGGAACCCATG…
TCONS_00061689	u	Aradu.A05	95156885-95157272	3.67819	0.366624	0.387579	0.151428	AAAAGCCCGTCTAGCTCAGTTGGTAGAGCGCAAGGCTCTTAACCTTGTGGTCGTGGGTTCGAGCCCCACGGTGGGCGACATATATTTTTAGTGTTATCAATATTAAAACTAGGAAGTAATTAGCTAGAAATATAAAACTATAAAAGGATAGTGAACAACTCATTAATATATAATAAGTAGCAACTTATCTTAGTGTTTCCATACGTTGTATGCCTCATTTGAGTCAAATTGTTGTGTTGTTTCAGTGACTCATTGTTCGCATTTATACATAGAGAGATCAGCATTAATCATTCTTAGTTAGTGTGTTAAGAACTAG
TCONS_00061855	x	Aradu.A05	98302025-98303795	0.878401	1.23063	1.30097	0.138625	CTCCGCACACTAAAAGTTACAGTCACAAAATTCTACGTTTTGGGATGGTGCCAACAAACGATTGCTTCATCAATCAGCTTGTTTACTGTCTTCACCACATTGGGTGAGGCTTATCTATACATGGTGTAGCAGATGATGCAATTTATGCACTTATATGCTCACCATTTGTTGTATTTAATGCAAGTTCACCACGCTTGAATCCTTCATTTGCTACCACAGGAGCAGCATGATCCTGCAACAAATCAACATGTTTCATTGTTACTTGAAATAAAATAAACTTGTGTTATTCTACTTCAATTTCTGGACAAAGCTCCTGTTACTATATATTTTGCTTCATTGTATGAG
TCONS_00063479	u	Aradu.A05	13253998-13255812	1.53962	0.610896	0	0.616783	AACTACAATTTCTTACTTTAAGTGAATGCGCTTTTAGGATACAACTTGAGAAATGAACTTATTACAGCTGAACAATAGTCTCTTTTAAGTAACTTCCCATCCATCTTATAAATATTCCACAACCTCATCCCTTCTTCTTTCTTCCTTCCCTATTGTTGCATATTGAGTCACCCGGTAAGGAAAGGCCTCTTTCCAGATTGTAGCTCTTTCCAACCTTTATCATTTCTTACCTCAAAACGATTCCAAAAGTATAAGATAAGATGTTGCATAAAAGCTGCTGTAGTAGATAGAGCCAAATATGAAAAACCTGGAATTTTTTTAAAAAAAAATTATTTTCAGATAATATTAATTAAATTGCACCGAAAAAAATAAAACACTACAAACATTACCATATGAATA…
TCONS_00063480	u	Aradu.A05	13253998-13256559	0.836146	0.283984	0.150108	0.307899	AACTACAATTTCTTACTTTAAGTGAATGCGCTTTTAGGATACAACTTGAGAAATGAACTTATTACAGCTGAACAATAGTCTCTTTTAAGTAACTTCCCATCCATCTTATAAATATTCCACAACCTCATCCCTTCTTCTTTCTTCCTTCCCTATTGTTGCATATTGAGTCACCCGGTAAGGAAAGGCCTCTTTCCAGATTGTAGCTCTTTCCAACCTTTATCATTTCTTACCTCAAAACGATTCCAAAAGTATAAGATAAGATGTTGCATAAAAGCTGCTGTAGTAGATAGAGCCAAATATGAAAAACCATATGAATAAAAGAAGAAATATATGTGAAAGACCAGAAAATACAACAAAAAGAAACGAGGGAAGAACTTTATTGAAATCGGCGTTCGGACA…
TCONS_00064118	u	Aradu.A05	31540802-31542412	1.06765	0	0.143751	0.303285	GGGGAAGTTCATTAAACATTTAAAGGCAACTCTTAGAAAGTATAATAGATAAATACTATAAATGTTGTCTATTTAATTTATAAAACAACGCTTTTTTACATGTATCTCAAATTGATCAAAGAGAACGTTTGCAGTATGTTGGTTAACAAAGAGTTGCAATAATTTTATTTCTTTGCAACAAATCTTAAATGTTGCTTTTGACCATTTTAGACAACACTTTTTAAAAGTTACTTATATCATATGTTGCGATAGCTCAAAAATGTTGTAGTGTTAATGGCATACAAACTAAACACATTCTGTCAATAGATGTGAACATTCACCAATATATGGATGATAGATAGAGAATTAGTCAATGTCTACTTTGGGCGGAATATTTAAAAGGCAAAACCATTAGGCATA…
TCONS_00064402	u	Aradu.A05	51796048-51797752	0.51054	0.083602	0	0.448895	CTGAGGTTCCAGTGTCTAGCCCAATTTCCAGAAAAACCATCTGTACCTGCTCTACCATATCCAATTTAGTGATGGCAGTAATAAATGCATTGTTAAATGCTGCTTCATTTGATGCAAACAAGTTGACCGTTGACATAGTCCTTGGATTTGTGAATAGCACCTAATTAGAGGTGAAGAGACCCATTCCTAGCTGCAAGTGCTTGAAGAAGTTGTTGTCAAGTAAACTCCACACAAATTAAAACAATTAATAACTATATATTAATTACTTTTTCCATTCTCTTTTAATTATCTGTCACTCTAAATATATTAATTCAATGATATATCAAATTGCTATAATAAATGATAATAAAACATAATAGATACAATAATATCCAATTACTATTGGCATTTTATATTCTC…
TCONS_00065194	u	Aradu.A05	93061330-93062465	1.65685	0	0	0.120681	GTCAATTTCTAGTATGCATTTTTACGCTGAAAACTATGTTTTTCGACTCAGAAAAATTCACTGAATCCAAATATCATATTTAAATGATCAAATTCCGAATGCTAAATTTTCTAACCATATTTGTTCATATTTGTTTTATTATTTAATTAATTATAGTTTGACTGGATTTTACAAGGAACCCCTACTTTCTCATGTCCCCCTTCATATTCCTTGCTATCAAACCTCAAAGGAATAAAAGTTGAGCTGGCCATGTTTGTTGGTAAAGACGTTGAGGAATAAGCCTTCAAGGTATGAGAATATTTTGAATAATACGACATTCCATAAGATATGAGGGTACGTATGATCTCCTTTCATCTCATTGAACCTACCACCTTCAAGTTAAAGGGAACGTATAAG
TCONS_00066195	u	Aradu.A05	1656564-1657360	11.627	12.3619	11.571	7.81835	AAGAGAGACTTGGCGAACTACCTGGGACTGATGATCTTAGGTCCAGAACAATGAATGATCAGCCTGCGGCTGATGACCCTCAACAGAGCGGACAGGCAGAGGCCGTGGAGGGTGGCAATTAGGAACAATATATACTTGCCGCCACATGTGGCATTTGCAGGAAGATAACCTAACACTAATAGCCAAGAGCGAGTCCTTGTTTTGGAATAGCTTGTAGCTCAAATTGTACTAAAGCTGACCCATGTTATAGTCTCTTAGGTTCTGTTTATGTTACATGATCCCTCATTCCTAATTTGGCAA
TCONS_00066409	u	Aradu.A05	11946835-11949729	0	0.140562	0	0	CCTCAACTTCACAGGAATATGGAGTATGAGTCTATGACCTGATTGATGAGATGTTGAGTGTCTCTTGTGGTGGTGAAGCTCTCTGTCTGTCATGATCTGAAACCAATGGCTGACTCGACGAGTCAAAGAGATTTCGGCGATTCGAATTTTTGTGTGGTTTTCCAGAGTCAATTTCAAGAATCCCCGCGCTTCTTTCATCATCCATGCTACAAGTCTTTGTCCATGATCTTCGTTGAGTCCACGATCGTTCTATCTCTCGATTGCCAATGGGGACATGGGATCTAGAACCATTTCTCTACAATAATGACATGAATGCTCTGAGGAGTTAAATCGCTAAATTTGTTGCCGGAAGAGTAAAACTATAAAAAAAGACAAAAGAAAAAAAATAGGAGTGATAGT…
TCONS_00066410	u	Aradu.A05	11947458-11949729	0.287355	0.63132	0.377229	0.170058	GTTTTGAATTTGAATTGGCTGTTGCTTATTTTTTTTAATTTTTTTAATTTGGGAATCGCAAGCTGAGATGCTTCATTTGTGGTTGTTTGTGAAAGTGCTTTCCCGACATGTCTCGTATTTTCTAGCGGCACTGCTTCCTCTATCCTTTAGCAGATTTGATTCTCTGGCTTCTTATGGTTCCTTGGGTATGGTTTGCTAATTTCTTGCCCTTTTTTTTATCAGTCGCCATATTGTTTGACATGTTGTTTCTTCCTGGTTAATTTTATAGTTGTGGGCTCGTGTCTTTATTTTTGAGAAATTTCAAATTAGTGCTTGAACTAGGTGAATTATAGGCTTCAATGTTCAGACGTTATTAGTTGTAGTGCACATTTCTATGAACCTTTGTTGTTGATCTTTTTC…
TCONS_00066610	u	Aradu.A05	37253730-37259280	0.785841	1.08094	0	0.297642	ATGAACTTCCAACGCAAAGAGATGCTGTGAGTCTGCTGGGTTCAAAGTCAGGTATTGCTTTTTTTTCTATCTATCACTGGAAAAAAATGCAGCATCTTCTCCAATGTTAATTCCATTAAATGGGCTCCTTATCCACGCCTCCCTAGCTTTTTCGCAAGTGAATATGCAGTGAATAACATATTCGAAGATCTTGGAATTCATTTGTGGAGGAGCTCCATCACCAGAAGATGCTCATAAATATCTCGCCAGAGGAAGAGCATGATCTTGTAGAGGAGCTTCAGTTTCCAAAAATCTTGCCACACATCTCGATGCTGGAAATGTTTCGAGTAGAACTCATTCGGAAGGTGAAACAAGTAGACAAATGCATATAGACACAGAGGGGGAATAAACGGCTGTGAA…
TCONS_00066693	u	Aradu.A05	82418803-82420305	0.112088	0.428273	0.452752	0.0530673	GTTGCGGTTCGCGCTCGCCTTTCACTGTTCGTCGTCCCTCGCGTCGTCCTTTCTCTTCCCCTCTTTTATGTAGCTCAGAACTAGTTATCTGCTGTTGGTGCTTAGAAAAATAGTAAGAAAGCAACTCTAGTTCTCTGTCAAAAGTTGAAGAATTACTGGACAAAGAGGTGAGATCTCTAATACATGTTTCTTTTAAACCATTGTATTATTCTAGTTCTTTTTTCTTTCCCAAGTTTTCAACTATCACTACAACAAATTGAATATATAGCTACACTTATTGTTATTATTCTGAGTATTGAAAAAGCAAGAATAGCATTATACTGAATCTATATATATAGCTAAGGGGGCTCATAATAGTAGTAAGGTTATGTGTTACTCCTAGCTTGGATGTAAGTTGAA…
TCONS_00066847	i	Aradu.A05	96112860-96114755	0	0.0213541	0	0	ACAATATAGAATTCTTTGGAATTGCAGTTGATTTTATTTGGTAAATCTATTTGCATAATTATTGCATTTATTTATTTATTATTTATTTTCAATTAGATGTTGGACTATGATATAGCTTTATTGCTGAATATTTCATATTATGAAACTGCTTTTGATCTTGTACTGGTGGTTGACTTAGGTTGAGGCTTGACATGGCTTTCATCCTTGTTTTTCTTCTCAAAGGTAGAATTTCATTTCATGAAAATTAAGATTTGGGTCCACGATGGACCACTTACAAGACTAAAAGAGAGATTTCCCAACGAAACTTATCTAAATCAGGAAACAACATTGAAAGGGAAGGAAAGAGTAAAGTGAAAACTTCTTCTTCAGACATTTCTCATCTTCTTTGCATTCCTCAGT…
TCONS_00067125	u	Aradu.A05	2470918-2473872	0.457972	0.452904	0.304685	0.280596	GCCGTACCTTGCCTTTGCATCTGGGGCGGGTGGGAGTCGTGGGAAGGAGATTAAGGTTACTTTCCAGGTTCTACAATAATGGTGATGAATCTGAATCCTTAACATAGTAAGTTCTGCATATTGAAGCTCGTGAAATAAAGTTATAAACATTGAGTGCATCAATGTAATGTATATTTAGTGGATCAAACCATGCTTATGATACTATATGAGAATTATAACCAAAGGCAATATAGCACGCAGAATTTTAGCAGAATACCATTACTATGTATACAACAAAGAGTAGTACACTGAACAGGTCTAAACTAGTTGCACAGTCCTGAAACCACCAAAATGCATAAAGTCATGTTTGATGACATTCATTCTTTTCTTCTCTCCTTTTTTTTTTTCTTTTTTTGGATA…
TCONS_00067228	u	Aradu.A05	6056729-6061405	0	0.409097	0	0	TTACAATATTGGCTATATATAGGCCTAAGAGTATCTTATAAGGAAAGACTGTAATAAAATATTAACCATCTTATGATGAGAGTATTTCATGAAAAAAAACAACCCACATAAAAAAAGTTCGTAACATTATAATCTCATAATATATACACTATCCTAAATACGTGCACTTAGGTATGATCTCTATCTTACTTCCTCTTGTAATCCATACTAACTTGAGTGTCGACGTCTTTGTAGGTACACCTCCTGTACCACCTAGCAAAAAAATCTCATCGAAGTTGCTAAATCACAGGAACACTCCCATTTGGTTGTTGTATTGTTCCGAGAGGATTTCCTACAAAACCAAGCCCAGGTCACTTCTATGGACATCTAAGTTTCCCATAATATTAATACAACTACTAC…
TCONS_00067291	u	Aradu.A05	11053222-11057710	1.02754	0.853499	0.324822	1.4806	CCAAAACAAAATGAAGAATTACAATTATTAAAGCACATAACTAGGAAGAGGAAGAGGGGAAGATTAAGAATTGATAAAAGAAAAGTGAATCAAAGCATGAATTAAACCTAGATCTAAGAAGATAGATTAACCTAAACCTAATTCTAATTCTAGAGAGAAGTGAGAGCTTCTCTCTCTAAAACTACTCTAAAACTAAAATTATGACTAATGGTAATGAACTCACACCTTCTCCCCTCAATCATTGATCCTTTTATTCCTTTCTATCAGCAATTGGCGCCAAAATGGATCCAGAAACCCTTCCAAATCGCCAGGCACGTGTTACTTTAATGAAGTCATGTGCCGACTGCGACGCGTGCGCGCATGGTACGCGTGCGCGCCCCTGGCCGATTCTGCAATGTG…
TCONS_00067292	u	Aradu.A05	11057085-11057829	0	1.07338	0	0	ACAGCAAGATATTCTTTTGTTTTAGTTCTTAAATTAATCTGAAATTATTTAGAAATCAAAGGAAAAATGATAACAGGAGGTAAATAGATCTTACCAATCTGCGATTGACCACTACTGTTGTGCTTTCTACTTTCCTAGTTTCGTTGTATGTGCTCTCTGTGTCTGCTGCTCAATTCTTTTCATCAATCTACTCTCTTTCACTGCTTCCTCCTCCTTACCCACCACCACCACCACATCAATAAAAAAAAGAAGAAAAGATTAATTTGAAAGCAACGTACCAAAGAGGAAGAGATGGATAATTGAAGAATCTGGTTATGTTAAAAAGGAAGGAAGGAAGATGTGTGACTTGACCAATGAATTCTGATGTAGATAAAACTCATAGCCACTGCCACCGAGTCA…
TCONS_00067499	u	Aradu.A05	24930525-24931712	0.999308	1.56548	0.322918	0.851612	GACCAAAAGAATATTACAGTGTTGAATTGAACTAAAGCACTTGTCCCCTAAGATTGTGATTCACAAACAACAACTATAAGCAAAAATAAAACCGAGAGACATTTCGACAATTGCAAACAGCCAAACATATCAATTCACAAGATGAACAATCTTAGCCAAAACACATTCAAGATCCACTAGCTCGTTCTGTTACACTTAAGAGTTCAAGTTTGTAAGAGTTGTACCCTAAATTGGAGCGACACATGCTGCAAAACTACCAAAGACATATAGGCAACTGTACAAGAAGTAACAGATCTAACAAGAATTGGGACATCCTCCTCTTCCCAAAAAGTCCACCTAGCAATTAGCCACTAGCATCAGGAAAACAACTGGAAAATGTAAACAATACGCATTTTCTGT…
TCONS_00067647	u	Aradu.A05	70257890-70259846	0	0.603354	0.063784	0.373808	ACCATGAAAAACAATGAAATTTATTACTAAGTAGCAACTAGCGAAGACAAAAACACTGATTTCTATATGAAAATTTAAACATAGAAATGCATGTGCTTTTATATCTAAACAAATACTGACCTCTAACTAAATGGGGAGATTACAATGCAGTGATGAGGTACCCAGGTATTTTAATTACACTTAATTCAAATGGACTTCTCCCCTTAACCTGAAAAATTTGAGAGGAAGATGTGAACGACACCACGGCGGAGCAAAGTGAATGTTTCAAAATGACGCGAGCTGAAGATCAAACATGGCGGAGCAGAGCAGAACACGATGCGAGAAGAAGCACATGACACGAGCAGAGCAGAATGCGATGCAAGCATAACACGACGCGAGCAGAGCAGTGAAGAACACCAC…
TCONS_00067681	u	Aradu.A05	82657600-82660611	0.244	0.242397	0	0.0693124	GTCTATTTCCAAAAAAAATTGGTATAAATATTATTCACCATATATTATTATGATTCAAGGGTTAGATAGATACTCATAAGTTTATGGTATAATTTTTTGGCATTTTTTGAAGGTGTCTAAATTGCGATGGTAATAAAAGAAAAATGGGGAACTGCTTAATATTAACTCCAGTAAAGAGCAAATATAAAAAAAAAATTATGAATCACTTAACATTTCTCAAAATTTATTTGAACTCTAAGTGCCATTATCCAACTAGAATGTAAATTCAAAGATGGTCCCATATTCAAATCATTGGCCAACAATTGGGTCAAGGGTCATTGTCATTCAAACATATGGATGTCGCATTTAAAACCAAGAACATACGACAAATTTTAAAAAGATTATCACTTCTATCATGTG…
TCONS_00067770	u	Aradu.A05	90780968-90781965	0.534205	1.63291	0.123303	0.0722619	GCTTGAGATAGAGCAAACCAACATAGAGGAAGAAGATAAGAATGATACAAATACAATGAGAACCTTGGAGCACAGAAAAGAAAACACAATGCCTGACAAGTTGTCTAGAAAGCTCAAATATCAAATGAGACAAACACTAGAGAATCCCTATCCAAGTCACACAACAAGCAAAACCAAGAAGGCAACATAGCAGTAGCGGAGGCTCAGCCCCAACCAAAAGAAAATAGGGAGAAACAACATACCAATAGAGGAAAAGTGAGCAATATTAGAAATAATCATATAGAAAACTGCATTGCCGAAGATGACGCCACCCCAACATCAGATCAGCATCATGAACAGGAAGACATGAATAACGAGCAACACCAAAATCCCCCTCAAATTAAGGAGCATAAACCACCA…
TCONS_00067969	x	Aradu.A05	105358063-105365950	0	0.788925	0.400328	0.821147	GTGTATTAGACGGATGGTTTGGTGAACATTGGTGGACTATGCGAACTTTTGTTCTTCTTATGACAACGCTTTTTGTTCTTGCACCACTGGCATTCTTTAAGCAAATAGGTATGTTTAACGAAGGAGTAAGCTCTCATTTTGATTCGTTCTTAACCATTTTTTGTGTTGGACATTCAATTTTTTTTTTTCTATTTTGACTGCGTAAAGTATAGGACAAAATAAGTCTTCTAAAATTTAAAAGTACAAATTTTCTCATCGTCATCACTAGTAAGAAAATGATAAATTAATCATTTTGATTGTACAAACAGAAGGAAAGTATGATTAATATATACTATGTGTTCTTTTTTTAAAATGGTGAGAGTGTTCATTGAAAAAATGATGACTGATACTGAATTTGAG…
TCONS_00068153	x	Aradu.A05	2545352-2546745	0	0	5.07082	0	TACTATGAAAATGTGTTTAGATGAGATGGAGTTCACAAAAGAAAGAAAAAGAAAGACTTCTTTCAAAGGAGAACCTCAAGTCCACTCCACTCCATGGATGCCATTACACCCACATCAACGAGAAGGATTAAGAGCCATGAGCAAGTTCTTGCCACCAGGGAGATAAGCAACATTGGGAGACTTGGCAAGGGTGGAGGCCACTTCCCTGGAGGCCTCAATCCTCCTCAGTTCAAT
TCONS_00068214	u	Aradu.A05	5633182-5634574	0.243369	0.216973	0.622589	0.537703	TTCCAAAATCCTAGCGCGTTTTCTCCATAAGTTGCATAGCCATTTTAGAACGCTCTAGGCTTCACTCCGGAAAGTTCATCGTTGTGCTGCTCCAGTGCACCGTCGGATAATTCGTCTCGGCATGGAAGGTTTTTCAGAGAGCTGTTGTGGCGCTCCAGGAGGATTCTTGGAACACTTTCGGCATCAAAATGCATCAGGTTCCCTCACTTCCCGTCTCATGGTCACTGAAAGCAAGGTGAAAGCGCTGTGCATTCCTTTGTTGGGGTCGGAAGAGTAACTTCACTGTATGATTTAAAAATGGCAATGTGAATGAGGGTGCTGATGAGTTTGAAGAACTGGGAAGCCCAAAATGCAAATGATGATGCTAGAAATTTGGTTGAGCCTACTTGAAGTGTCTTA…
TCONS_00068459	u	Aradu.A05	26576986-26580707	0.378127	0.52012	0.336018	0.286436	ACACAGTAACGGCGCTCTCGATCTCGCTTCTCTCTCCTTCGGCTCCTCCATGCTCCGACAGCGCCGTTCTTCCCTCTCGGCTTCTCCTCTCTCCACCAGTTACGATTTCTCTAGGTACTTCTCCCTCTCCGCCAGTTTTGAACGAACGCAGGGAAGAAGAAGAAGAGAGTGACTCTTTCGTGCATCACGGAGAAGAACCGTAATTGAAGCATTTTCATCTCAGGGCCTAGCTGCCTTAATTGGATTTGTGTTCTTGTGGTTTAATTGGCAACCTATAAAGTGAAAGATTCTTAATAAGGTAATAGCTTCGTGTTCTTTCTTATCAAGTTACTAACCATTTTAATTTGTTATTGCCTTAATTAGCATTAGCTGGTTCCCTTTTTCCAGTACAAAATATTT…
TCONS_00068629	u	Aradu.A05	86596551-86597860	0	0	0.898627	0.250782	TTATCTTTCTCATTCCTCTCTCTCTCTCTCTCTCTCTATCTCTTTGGAATTGAAATGCTCTTTGTCCCTAACACTCTCTGCTGTCACTGTATTTGCGGTTTTCTCTCATCTTGTCCTGCAACTAATTAGGGTTTCCCCCATGAACTCTCACATCCATTAATAGTACTCAATTTTTCATTCCAATCCAAGATATATCATCGATCTATCACACCCTTCAATAGAATAGTTGAAAATTGAAGGAAGTTCCAACACACGTCCAATTGAAGTGAAAAAAGATTCCTGGTAGGTAAAACTTTCTTGTCTATGATCTTAATAGCTATACCTATTCAATTCCAATTCATCAACATCATACCCTAGTCCTAGCTAGCTAGGGTGGATCAAAAGATATTATTTTTATGT…
TCONS_00069000	u	Aradu.A05	4176328-4178015	7.75525	6.66718	5.32534	6.42545	GGCTAAATCTGTAAGCTTTACACATGGGTAATGAGGCCAGAGGTATTGAGGGAAAAGGAAAAAAAGAAAAAGGAAATACATAGTTTCTGTCTTGCTATGAGTCCCACTAGCCAATTGCCTCTATTTAATATGTGGTTCAAAACACTCTTGAATCCCTAAACAACCGAAATACAATCTCATTTGTTCTAAGATTCCATGTACTGGGAAGGTGGAGGGCTTGTTTTGGTCTTCTCGCGATCACTAACTCCGCGGATCTCCACT
TCONS_00069113	u	Aradu.A05	13253923-13257260	0	0.581047	0.563069	0	ATTAAAAATGATAAAAAAAATTATTAAAACCAATAATGACCAACAACAAACCTAAACACACATTAAGTACTCAAAAACTACAATTTCTTACTTTAAGTGAATGCGCTTTTAGGATACAACTTGAGAAATGAACTTATTACAGCTGAACAATAGTCTCTTTTAAGTAACTTCCCATCCATCTTATAAATATTCCACAACCTCATCCCTTCTTCTTTCTTCCTTCCCTATTGTTGCATATTGAGTCACCCGGTAAGGAAAGGCCTCTTTCCAGATTGTAGCTCTTTCCAACCTTTATCATTTCTTACCTCAAAACGATTCCAAAAGTATAAGATAAGATGTTGCATAAAAGCTGCTGTAGTAGATAGAGCCAAATATGAAAAACCTGGAATTTTTTTAAAA…
TCONS_00069916	i	Aradu.A05	9869320-9871369	1.52736	0	0.909177	1.75071	AGCGGACACAAACAGAATTGGGGAAGGGAAGAGGAGCTCTCAACCCTCACAACCTTTGATCCACCATAACTCCTCCGTCCGGGCTCCAATCGCCGCACCGTTCGTGGCCATGCACTCAGCGCGTCGAACTCTATCTTTCTATCCGAACAATTTTACTGGTTCAAGTTAGCTTCCGGAATTTGTGGACTCAAGCTATTGAGCATATGGGTATGGTTAAGTGGGTGTTCATGCATTGGAATTGATTTGGGTTTACTTGGAGGTTTGTTGGTGACCAAGACTTACTTTAGGGCTGTTTGATTGAGCTTGGAGGGGGCTGTGATTTTGTGTTGAGAGGCTGCCTTAGGTGAATTAAGTGATCGGCCAAGGTATAGTTTAAGTTTCGCATGTTTAATATTTACG…
TCONS_00070028	x	Aradu.A05	20688007-20688707	0.295964	0.301558	0.0796986	1.2144	CCATATTCCGCGCACGTTAGCCACTTGTCCGCCTGCTACTGCTGCTGTCTCTTCCTTCTTCTAAAATAGGAGAGACTTTGGTGTTCTGCTTGTTGGCTATGGCTTCCTTGCAACTTTAGAAACCCGACTTCTCTTCACGTTCGCTTTGTCAATCAAATTTCACCAGAAAATGGAGCGATCTATGTCCCTCAACAGTCAACAGCCAAGGCCTTGAGGCCTTGGTCCCTCGGGCTAAAGTGCTGTTGACACTTGGAGGAACATTTTTCTTGAAATTTTGGCCATTGATCCTCATAACTCATAAGTCATAACTGTGGCATCTTTTTCTGCTCTCTACTTTATAAGCAATTTGACTTGACCATCTTTCTTATTTGAACAAGAAAACTTTATAGAGCATTACTT…
TCONS_00070142	u	Aradu.A05	52851986-52853613	0.544741	0.227061	0	0.562702	TATACACACGATGGCTCGCTCAATCTCCCTTCTATCTCTCCCTCGTCCTCGTGCTCAATCCATCGCTACCGCCACTTTCACCCTCCACCATCGCTTCCTCTTCAACAGAATCAAAGGTTCCAAGCCACACACCTTGCTTCCCCATTGTACGACGATAGCGGATCTCTTTTCAGATCCCGGATCTTCTCCGGTGACATCTCCTCCGGCGACGACCTCCTTTGGCCACATCTCTTCCCATGGTAATCTCCTCCGGTGATGTCACCTCCAACTTCCTCTCCTTTCCATCCTAGCTCTGCGCCTTCTTTGCCAAAATCCTCAGCGCCTCCCTCAGCGTCTTCTTCGATGACATCTCTCTATTGAAGATCTGTAAATCCAAGCCATCACAAACAGAACAAGCAC…
TCONS_00070258	u	Aradu.A05	90084097-90084951	0	0	0.108322	0.571342	AATAAATGTTCGTAATTTAACAGCATCTCTTCAGGAGTAATTTTTTGTAGTATCATATATCAGTCTTTGCTGAATAAAAACTTGTGCTGATTTTCACAAAGCGATTTGCAAGATATAGAATTCTGAGTTGAATTTAGTCAGTGGATAATCACTTGGGCATGTTAAAATGAATAGACCAATCAAAATTTTCTTATTTACTTTATTTGGCCCAGAAAAAAATAAGGTGAGTCACTGCTCACTTGACTAAAGAACAGAAAGATCCACACTTTCTCAAATTCCGAAATTTTTCTTTCCTTCCTTAGCTTTAAGGTCGTGAATAGTTTTGCTCTGGTCTCTCTTTGTTGTCATGTTGTCCTTATTTGTGAAGCAGAACAAATTATAAGCCACAAATTGTGTCGA…
TCONS_00070411	u	Aradu.A05	105031236-105033696	0	0	0	0.264157	CTTGAAAGTTGATGCATTAATGTAATTATGAGATCAAATTTTGATTTTAACTACTGGAACTTCCGTGGATGTACTCTTGGGATTCATTTGTGTTCTTTTCCTGGGTAGTTTGTACATTGGACTGTGGCTATATCCAAAACACCTGGTTTTGGAATCTTGGACTTTGTTTCAGCATTTGGAATTTCAATAAATACTGTTGTTTTCCAAGAAATCCACAACCATTCATGTTTTAATGTCTTGGTTTTTTGTTGAGTGTGTACCATTACTTGATTGGATTTAGTTGTGCTCACAACTTTGTAATTTTGTGTTTCCTTCGTAGAATTTATTTGGTTTCTCTGCAAGGTTGTGGTTAAATTATCTTCAGTATTTGCTTGCTGTTGACCAATGTTTTCCATTCGT…
TCONS_00070654	u	Aradu.A05	6901670-6902573	0.0845374	0.129203	0.273176	1.8411	ATTTAATCGAACACCTAGCACGCAACGTACAAATTCAGTATAAACAAACAAACTTCAACTACAATGCTTACCCATTCAACAACTTTCACACTTAATACAGCCAAACACAATAATAACTAGAAGTAACTAAGCTTATATAAGCAAGCAAAGCATCAGCCAATCGAAAAATTTCTAATTCTCAAAACTTGCAACAAACTTAGAATCTACAAACTGAACTACCTTATTCCAACAACCTAGAATCCACTAACAGAAATAAAAAATCCAACTAAACTAATGTAAAACAAACTATATAATTAAAGCTAAACAAAACAGCAAGAGAAAACAGAGCAAAAATCTGAAGTACTAGTCAAAGATGGAAATAAAGAAGGGAGGAAAGCGTTGCTGTCGTACAATGATGCT…
TCONS_00070655	u	Aradu.A05	6901670-6902575	0.199531	0	0.0537306	0.755735	ATTTAATCGAACACCTAGCACGCAACGTACAAATTCAGTATAAACAAACAAACTTCAACTACAATGCTTACCCATTCAACAACTTTCACACTTAATACAGCCAAACACAATAATAACTAGAAGTAACTAAGCTTATATAAGCAAGCAAAGCATCAGCCAATCGAAAAATTTCTAATTCTCAAAACTTGCAACAAACTTAGAATCTACAAACTGAACTACCTTATTCCAACAACCTAGAATCCACTAACAGAAATAAAAAATCCAACTAAACTAATGTAAAACAAACTATATAATTAAAGCTAAACAAAACAGCAAGAGAAAACAGAGCAAAAATCTGAAGTACTAGTCAAAGATGGAAATAAAGAAGGGAGGAAAGCGTTGCTGTCGTACAATGATGCT…
TCONS_00070689	u	Aradu.A05	10767513-10769710	0.542404	0.872616	0.761056	1.51376	TTGAGTTAGATTTCATATCATATTCTCCTCACTTAATCCGTTCTTAGCTGATGTTATCTTTGGAAGTAATGGTGCTTGCTTTGCTCTCTGGCTTATTAAGCTCAGAATTTTTGGAGCCAAATAATTTTTCCTTCTCACTTTTTGACATCAAGATCTCCTAATGCAGAACAACATATGCAAAATAAGATTATAATGAAAAACATATAAAAAAATGTAGTTTATGTAGGAGCACCTGGGTGCATTATATGGTATAATGAAAGTGCTACTACAAAAAAGGATATTGCAAGAATCACGGAATGACTACTGTAAGCAGCAACAAAGTGTATACCATGTCACTAAAAAAAGAAATAAATAATGGGTTAGATAGGTCAATAATGAAGTTACATGTTTGCTCTGCTA…
TCONS_00070862	u	Aradu.A05	33923197-33924287	1.9972	0.21803	0.998799	1.89113	GTGGAATATTTACCCATAAACTACGCCTAAATTCACAACCATTCTTACTATTCGATTTCACGAATGATGACAAAGGAAACAATAAGCATGCAGTTAAGAGCTAGAACCTGGTAGGTTTTCATTTCTTACATTACAACATCAATCTTTTTCCAACTAAAGTGGGAGGAAAGTATGAAGCCTTCTTTTTCCAACACATAAAACAATCAAAATCATTGCTACTACTAGCAGTCTAATATAAACAAAGAATTCAATGTTATGGTGTCATGAAAAGTCAATTATACTCACTCTGACAAACAAGTATCAATTTGTAAACTGAGCCTGTTCAAATATTCAGTAGGGCTACGTCTCATATCCTCTTCCAGTTGATGCAATTCCTTCTTTGCAGCTTTATACTTCTCC…
TCONS_00070916	u	Aradu.A05	59988364-59989499	0	0	0	0.69924	GGTAGAATAAATTAAGATTGGGTTCTTTTACACGCAAACATCCAGGGATTTAACATGTTGGTAGCAAACACCTTTATTGAATTGGACTTTTTATCTACCTCTAGATAACTTAAAAGGAAATTTTCAGCTCTTTGTCGCTAGCAGAAGAACTCACACAAACAAGGCCTATATACATTAGATAGATCATGCATTACAATCATCACCTGATACCCTCAAAAACTCACATCAACATAAACTTATTCACGGAACCTACTAATAATACAATCAATTATATCACTCAACATTCTGGTGAGCGAGTTGATTGGTCCTTGCTCTCTTCCATACTCTGAATTGAAAAATTTGGATCCTTTTCTAGTTTATATATCTTCTCCGCTATTATTGCTTCTTCATGCACATGGA…
TCONS_00070951	u	Aradu.A05	76692764-76695679	1.81244	0.733248	1.03354	1.76666	ACAGCATGAGCTTCAGCATCAATTTGCTTCTTCAATGAGCAAGTCCTCAAAATGCTCCAACAATCAAAGACCAACACTGCTACAACGGATTACTTGCTGCGGTGGCGTCAATGGAGTCAATGAGTGCAAATGTTATAGCTCATTCAGCTCACCTTTCTTCTTCGTCTTCTACTTCTCTACTCCTTGTCTTCTTTCATTCTTTACATTCTTCACACCAGTTCTGTTTCTGGCTAACCAAGAAACCGTTCAAACTGCAAGAACTCTGTTAGAAACAGGAAGCTAAAAACAGGAAGCTAAAAACAGAAAAACGGAAGCCAACTTATTCATTGAGAAATCACAGAAACAAAAGCTTATTAACGCTGCATTTGGATTCAGTCTCAGAAACAAAAATACAGAGAA…
TCONS_00071111	u	Aradu.A05	98196098-98198057	0.320134	0	0.0738918	0.519654	CCAATTACAATTTATAAGAATAAAGTAGTTGTGGATTTATAACTTAGAAAGCACAATTGTTAGCTAGTCAAGTTAAGGTTGATTTCTAAACAAATATTTAAGCCTATCATAAGCACAAAATCTGGCATATAAAATTTGGTTCCCTAAATACTAAAAATATTTCAACAAATAGCACAGAGGAACAAAACTATTTATACTTCTATTATGTGTACAAACTATGACTAAATCTAACAACAGAAACATGTCAAATTTCAGCAGATGCTCTATACCTCTTCCTTGAGTCTATTCTCAACATGGAGACTAGACAATTGCTACATGTTGAACTAACACTCTAGCCTCTGACTTGTTCTTGTTGTAGCACCAACTTGGATAGCAGATTCTACCCTCCTTGGACAGCAC…
TCONS_00071112	u	Aradu.A05	98197130-98197990	0.507225	0.646015	0.34147	1.44086	GCTGGATTCACATTGGGAGCTAAGCTAGTTTTGAATTTCAAAAATACACAATGATGAACATGCAGTAGTTATAGTAATAAGCACCAAAGAATTATCATCTATAACAGAAAACAAGTTCCACTCTTTTCCATCTCTCTCAGGAAATTCATCAACCACATGGCAAGCATAACAATACTGAACCGAAATACAGTTAGTAAACAAGCAATTGAGAATGAACAAGAAGAGAAAGAGAATAAAAATAGAAATTGCAAATGAACAGAAACACACTACGAGCAATGTTGAGTGGATCGAAGAAAAAGAGAATGCAGAAGTGAGAACGTACCGGCGCCGCTGGCGGAGGAGACACATTAATGGAAGAGGTGCTTTGCTCAGTCTCATAAGCTATAGCGTAGTGACAAG…
TCONS_00071307	x	Aradu.A05	1880018-1880919	0.323552	0.247251	0.418212	0.245095	AATGTGTGACTGATTTTGTGACTAATATTTGGAGTACATATAGTATGATTGAAAATTTTTTATATAATTTTTTTAATCTTTTGAAAATATGAGACAAATAGCCGTTGCCAGCAGAACTCATCAGCTTCATATAAAACTAAGAAGTTTTCAAATAACGGTGATCGCGCTTCAGAGATTTATTGAAGCATAAAGCATTTGAGTAATATCTCTATTCCGTTCTCTTCTTCCATCGCTAATAACAATGTGCTCCAGAATCGAGGTCATGGAAGCAATTCACGCAAAACCTTTTGGAGCTCAAACAATTTGATGCGTTCAGTATCAATATCAGGATTTAGGAGTTCATGAAGGTAATGCACTGATAATGCATTGATTATACCACCAATCTTGCAATAGGAAGCT…
TCONS_00071452	i	Aradu.A05	9869320-9871349	0	0	0.207821	0	AGCGGACACAAACAGAATTGGGGAAGGGAAGAGGAGCTCTCAACCCTCACAACCTTTGATCCACCATAACTCCTCCGTCCGGGCTCCAATCGCCGCACCGTTCGTGGCCATGCACTCAGCGCGTCGAACTCTATCTTTCTATCCGAACAATTTTACTGGTAAGCCTCCATTAGGTTTAGAATTTCTATCCCTCTTTCTTTGGTAAACTTGAAAACTAATGGTGAATCTTGTCCAATTTCTATGTTCTAGGTTCAAGTTAGCTTCCGGAATTTGTGGACTCAAGCTATTGAGCATATGGGTATGGTGTAGGTTAAGTGGGTGTTCATGCATTGGAATTGATTTGGGTTTACTTGGAGGTTTGTTGGTGACCAAGACTTACTTTAGGGCTGTTTGATTGAG…
TCONS_00071574	u	Aradu.A05	23418372-23418848	0	0.138033	0	0	TACAGCATACATAGCAGCCCCAGGAACTATTGCAGATCCTTCTTGGTATCCAGATACAGGGGCTTCTCATCACGTTACACAAGACTCATCAAACTTCATTTCCTCTTCAGATTACACTGGTCCTGAGAAAATACAAATTGTGGACTGATAATGTGCTGTTACAAGGGTATAGAAAAGGAGGAATCTACAAATTCTATAATGTTGCTGCCCCTAACACATCTTCTATTTTACAAAAATCATGTGTCTTTACTGCTTCTAGGATTTCTTTAGACTTGTGGCA
TCONS_00071623	u	Aradu.A05	37253735-37260158	0	0.242869	0	0	CTTCCAACGCAAAGAGATGCTGTGAGTCTGCTGGGTTCAAAGTCAGGTATTGCTTTTTTTTCTATCTATCACTGGAAAAAAATGCAGCATCTTCTCCAATGTTAATTCCATTAAATGGGCTCCTTATCCACGCCTCCCTAGCTTTTTCGCAAGTGAATATGCAGTGAATAACATATTCGAAGATCTTGGAATTCATTTGTGGAGGAGCTCCATCACCAGAAGATGCTCATAAATATCTCGCCAGAGGAAGAGCATGATCTTGTAGAGGAGCTTCAGTTTCCAAAAATCTTGCCACACATCTCGATGCTGGAAATGTTTCGAGTAGAACTCATTCGGAAGGTGAAACAAGTAGTAAGCTACTCTGTATCTAGATGAGACTTCATACTTCCCTGATTTATA…
TCONS_00071687	u	Aradu.A05	81938831-81939828	0	0.238937	0.252594	0.71056	AAAGCACAAGGTGGAGAAAAGAAACAAAAAAACTCAAAAAGAGAACCAAATGAACCTTCGACAACGAAAAGTGACACATAGCAGAAGAACACCCCTCTAACCCAAATTCAGACTCTCTGGAGATCAATTTAATTTCTCTCAAGTGTCTTCCAAACGATCTGCGTTTCTATCTGTATGTCTGTAACCTTAATATTTAGGGTTTCAACTTCTTCGCTGGTTGAGATTGCGGTGAAAGATTGGGTATCCACCAGTTTCAAGTGCCTGAGCACTGGGTAATTTCTCATTCTGCTGTTTTACTGCTTAGTTTAGCTTAGAAAATTTTGTTCTCTATTTCCTCAGTTATAAGCTTTGTGAATTGTGATTGTGATTATGATTGTGTTCATGGGCAAGGAATAAGGT…
TCONS_00072096	u	Aradu.A05	10763307-10769671	0	0	0	0.353958	CAGCTGCTGCGGACTTGACTTGTGATGCATTTGAAGCTACCGACTTGACTCGGGATGAATTTGCAGCTGCTATTGACTTGTCTTGTGAATAATTTACAGCTGCTGCTGCTTTAAGTAGATTCTTGTACCTCTTTTGCTTATTAAGCTCAGAATTTTTGGAGCCAAATAATTTTTCCTTCTCACTTTTTGACATCAAGATCTCCTATTGAAATCTAGGTTCAAATCAATAATGCAGCTAGCATCAAGTTGGATTTCACCAGCTGGCATTGAGCTTCTGCAGGTAATTAAGTTACTTCTGATCTAATATCCCAATTCACAGTCCATATCCAAATCCTCCACTCCACCAGCCCTTAAATTACATGATATAGCAAAGAAAGAGTAATAATTAATGTAGAAATT…
TCONS_00072128	u	Aradu.A05	13254025-13257260	0	0.495368	0.0374058	0	GCGCTTTTAGGATACAACTTGAGAAATGAACTTATTACAGCTGAACAATAGTCTCTTTTAAGTAACTTCCCATCCATCTTATAAATATTCCACAACCTCATCCCTTCTTCTTTCTTCCTTCCCTATTGTTGCATATTGAGTCACCCGGTAAGGAAAGGCCTCTTTCCAGATTGTAGCTCTTTCCAACCTTTATCATTTCTTACCTCAAAACGATTCCAAAAGTATAAGATAAGATGTTGCATAAAAGCTGCTGTAGTAGATAGAGCCAAATATGAAAAACCATATGAATAAAAGAAGAAATATATGTGAAAGACCAGAAAATACAACAAAAAGAAACGAGGGAAGAACTTTATTGAAATCGGCGTTCGGACACTAATGAGAGTAAAGAGTTCGCACAAC…
TCONS_00072129	u	Aradu.A05	13254025-13257260	0	0.149837	0.0950408	0.241362	GCGCTTTTAGGATACAACTTGAGAAATGAACTTATTACAGCTGAACAATAGTCTCTTTTAAGTAACTTCCCATCCATCTTATAAATATTCCACAACCTCATCCCTTCTTCTTTCTTCCTTCCCTATTGTTGCATATTGAGTCACCCGGTAAGGAAAGGCCTCTTTCCAGATTGTAGCTCTTTCCAACCTTTATCATTTCTTACCTCAAAACGATTCCAAAAGTATAAGATAAGATGTTGCATAAAAGCTGCTGTAGTAGATAGAGCCAAATATGAAAAACCTGGAATTTTTTTAAAAAAAAATTATTTTCAGATAATATTAATTAAATTGCACCGAAAAAAATAAAACACTACAAACATTACCATATGAATAAAAGAAGAAATATATGTGAAAGACCAG…
TCONS_00072225	u	Aradu.A05	20219126-20220164	0.16491	0.0630103	0	0.0780761	ATTGGTATTTGCAAGTTCTTTCACAGGGAAAAAAAATCAAGAAGGATAAACTATCTTAAGCAATAGCAATAGCTATTTATTTCACTAGGAACGAGGCCAATCATCAGTTCATCACTACAGTTGTAATAAAGTGAAGAATTTATATTCTTTTAAGCAATTCCTAGTGAAAACAAATCTGCATCGATAAAAGAGAATAACCTCTAATGAAAACAATTGAACCTAATGATCACCTAAACTATGAACCCTAACACCCTTTTTACTTCAAGAAAAATCAAAATTTTTAATAGAGAATAACGATTTTCCATTTATGTCTCTTCACCTTTATAATATATCAAATCAACTTAACTTAATATATCAAATCAACTTAACTAAATATATATCAAATCATCTGCCTTGGCC…
TCONS_00072811	u	Aradu.A05	11947448-11949517	0	0	0.132715	0.103704	TTTTGATTTTGTTTTGAATTTGAATTGGCTGTTGCTTATTTTTTTTAATTTTTTTAATTTGGGAATCGCAAGCTGAGATGCTTCATTTGTGGTTGTTTGTGAAAGTGCTTTCCCGACATGTCTCGTATTTTCTAGCGGCACTGCTTCCTCTATCCTTTAGCAGATTTGATTCTCTGGCTTCTTATGGTTCCTTGGAAGAAGAAGTTCCACCATTCATATCACTATGGTAGCATCCATTTCTCAAACAATTAATGTAGTTCAAGCTATCTCCATGAGAGAGGATTTAGTTCGATATATGGAGAAGAAGGAAGCTCCAGCAATGGTAAGAAGCATTCTATGTTATTTATAGGGCAAATTGATCAATAGAAGTGAGTTGGCAGCAAAGAAACTTCTTAAAAA…
TCONS_00072959	u	Aradu.A05	48091028-48094998	0.0874068	0	0.035306	0.0413824	CTTCGTTCTTGATGGATCTGTTTCGGTAGGTAATGATTTCTTTCAACCCTAGGAGCTTTGCTCTCGTCTCCAAGTTTCGTTTCGTGTTCCGTACCATACGGTTTCTAGGAGCCGTGTTCTCCTGGGAGTTTGTTCCTCGCCGTTCATCCGGTTTCCGGATTTCCCAATTTTCCGCTCAGATTCAATATCTCAGATCCCTGTGATGGATTTTGGTATCTGTTCCGCGATTGAACCAGGTTTTGCTCCTATGATTAATTGTCTCAATGCCATTGAATGGAGATGATAATGTGGGAGTGCCTATCAAGGTATGGGCTTTCTATCTAACCTATTTGGTGAGTGGTGATGTGATAGATATGAATTGATTAATAGCTTTTTCCTGATTGAATGAAAGATTTGGAA…
TCONS_00073001	u	Aradu.A05	81938823-81940074	0.176194	0.201965	0.996373	1.25127	AAACAACAAAAGCACAAGGTGGAGAAAAGAAACAAAAAAACTCAAAAAGAGAACCAAATGAACCTTCGACAACGAAAAGTGACACATAGCAGAAGAACACCCCTCTAACCCAAATTCAGACTCTCTGGAGATCAATTTAATTTCTCTCAAGTGTCTTCCAAACGATCTGCGTTTCTATCTGTATGTCTGTAACCGTAAGTAACCACCAACCATCTTCTCAGTTTTTTTCTTTATATGAATGCTGTTCTGTTTTTCGCTTTAACCCTTGTAGCATCATTCAATCCTAGAGCTGCATCGTCTCTTTATTTCAATGTTTGCAATCCAAATTTTTAAACTTTTGCTCATTCTAGGGCTACCCTTTTCTTATTTTTCTCAAATTTGTTGTAGTTAATATTTAGG…
TCONS_00073234	u	Aradu.A05	106638254-106639525	0	0	0	0.273581	TGCCATCCTCCGGAGTCCAGACTGAAGCAGCCGCGAAGGAGCCTCTCTCCCCCTTATCCCCTCCTTCTCCCTCTCCCTTTCTCGTACCCGCTCTCTCTCCATCGTCTCCCACGCAGTGAAACAGCAGTAGTAGTGCAGCACGCACCATCGCCCTCCGTGAAGCACAGCGTAGCGCAGTCCAGCCGCCGTGTCTTCCGTCACACAGTTCTTCTAGCCTCGTCGCCTCCGTCGCAGCATCTCCCTCTGTCGCAGCATCTCTGTCGTCCTCTGTAATGGAGCCTAAGCCTCAGGAAAGGAGAAGGTGAAAGAGGAAGAATGTGGAATTAGTGCACAACATGAAAATTTCAGTCTCTTGCCTTTTTTTTTTTTGCTTCTTGATTTTTCTGAGTGAGGTTGATT…
TCONS_00073824	u	Aradu.A05	94233003-94234324	2.93943	1.59109	0.989429	1.15972	GTCTATTATTAGTGTCACTATGTTCTTACTCTTAGGATAGACACAAAATATACTAATTCAGTATCATAATGTTTCTGTCCATGTCTCATCTGTCAAACACGATGTATCTCATTGTCCCTGTCTCAATATCCCGTTCTTGTAAACAAAGTCTTAGAGTTTAAAAAACAAAACTATGATGATAAACATACAAACTACAAAACAAAAAATAAGAAAACAATCTAACAATTTCAGTAATAGCATTTCATTCACTAGTTCTACAACCGGTTCATTCACAATCGCAAAAACATTCCCTCATGACATTAGAACTACTGCTGCTATAGGAACCACTTGTCAATCTTCTATTTCTAGATGCCATTGTTAAATAGGCTTCTGCACCCATATGTAACAAGGATGAAAGCC…
TCONS_00075628	u	Aradu.A06	41810793-41812109	0.248344	0	0	0.376248	GCCTACTAAGGGCCCAAAGGACAACAAGTAGTTAACCACCCAAGCCCCACCATACCCAGAGAGCAATCCCCATCAAATTCTTCTGCGCCGTTCTTCATATTGCTCCTAATGTGGCCAATGATGCCAAAGGAACTGAGAACTAGTGCGTCATTAGCTTCAATTCATATTTCAGAGATTCCATCTACAAATCATCAGATTGAGAGCTGCAAGTGTTTTCATGCATATCCACTACTTCAGAGGTCTTGTTCGTAGCCATCATTAGATGAAGAGGAGCCACAGGACCAAACCTAAAAAAGGAGTAAACTATCACAGAAGATGACCGAGCCTGGTCACATAGTGTCCTATGTTGTCTTCCTTCCGATTACATGCATTCCTTCAGAATAGTAGCCGCACATGCAC…
TCONS_00075730	u	Aradu.A06	56121241-56122662	0.49392	0	0.0665026	0.038974	CTCATCATCATCTCATTTCATCACATGCTTAATTTCTGTCCAAGTTATTAAGAAAGAAAAATGAGATAAGATTGAAGAAAGAAAAAGGAAAGAGAAAACTAAAACTCCACCCTTATCTCTCCTTGTTCCCAACGTTGCCAATCCTTTTTCCTTTCACCAAATATTCTAACCTTTCACCACTTATTCTCTAAGTTATCTAGTAAGAAGAAAAGAAAACAAAGAGAACGAAAAAAAAAGAGAGAGAATGACCGAAATTGAGAGGAAGAAAAAGAGAGCATGAACACTCAAACCTTCATTCAAATTCTTCTTCCATTTTCAAGAACATAACCTCTCTTCTTAAGAATCCATGTTAGCCCAATATTCTCATTATCTTCTTTGTTTTCCATCTCAAGATCATCA…
TCONS_00076201	u	Aradu.A06	89075713-89077761	1.54293	0.214376	0	0	GCAGTTGAAAACGGAGTTTCCCTTATCTAACTTTCTTGGTCTTCATGAATTTCATTCATTCCTTGCATTACTATCAAATCCAAATTAAGGGACCAAAAAAAAGATTCATCATATACATTACATTACATACAATTCAATTCTCTCTATAGAGCTACTACATTCTCTCATCATAATATTTCTCATACTTTTGTGATTGAAACCAAGGTCTTACATTGTTTCCGGGTCATGGGCAAAAGTCAAACTTCTTGGTGCAAATTGGGCTAACTGTATGTCAAAGCCCAAATGTGATTCCAATTTCCACCTTCCACATTTGCAAGAGTGGCCCAATATGTCTTTCTTCATAAATATCCTAAGAATCCG
TCONS_00077799	x	Aradu.A06	4213967-4215531	46.0573	23.5861	25.8386	33.1627	CCCCACTACCACAAATTATGATGTAGGCTCTCCTACTTGAGGAGACCTTAGGCAGGCACCCTTCCTAAGTGCAATGGAAGTCACCAACCTAGGCCATAGGCCTTCTTGATCACCCATTGACCCCGTCCAGGTAAGTATACTGAAATGTTGTTGCTTAATCTTTATTTGTACACTGCATTCTCACCTCCCTTTCTTGCTCCCAGCTGATGTGGGACTATCTAGCTTCTCAAGGGTTTTTATGTTCCTTCTATCTCTATGAACCTGTGGTTTCTCCCTTTGGATTACAGTATCTCTTTCACTGAACAAATGGTGAGGC
TCONS_00077907	u	Aradu.A06	5822331-5824678	0.812106	0	0	0	CATTGGAACTACATTCAAGAACAAGATTCTCAAGGTTAATGTCAATCTTAGATCCTGATTTTATACTTTGTTCCCAAGCATTGTCCAACTCCCAAGCAAGTTGATAGCCATCCGGTAACAATATGATAAGCCAGACAGAGAAGTTTTCACCTTGAAGTTTTAAAAGTTCATTAACTACAAGATCTCAATAGCAATGCATCCTCCTTGGCCCATATTATGGTTGCACAGCATGAGCATGGAGAGTCACCAAGCAAAGTCACACGGCCCTTTCCCCAGGTCATTGTTGGTGTCCTGTCGTAAATATCTCACCGCTGAATAGCCTCTTCTTATGTATCTGTTACATTATCACACCAGCCTTCGCAGCCTTCCTTTTT
TCONS_00078369	u	Aradu.A06	12262847-12263665	1.12843	0.123189	0.13023	0.228965	GGCCCTCCAACTCTTGTAGGAGTTCCCATAAATCATTGGAACTTATTACAAGAAATTGTTAGCAACTACCAACAATAGGTCATATGACTACTTTTCTTGAATTTTGAAACTATTTCACCCAATTTTTGGGGTAAACAATCAGCAACCACAGGAACAATACCTTCAACCCAATACACTTGCTTGTCTTGCTTCAATTCTTCAGACAGTACAGTCTCTCACCCTCACCCTGTCTGCTTCATTCTCAAGAAACATATTCAGTTAGAAACTTTAACCGTCGAAGACTGGCCTGCAGTGTAGCTGGGTTCAGAAGGAAAGCTTATATACAAGCCACATGGTGAGGATGGCTTCAACAACAAAACCAATCTAGCCAACCTTCTTCCATCTACAAGTTGTGTCGGA…
TCONS_00078824	u	Aradu.A06	26953218-26956585	0.615598	0	0.710448	0	ATATTTCAATTTATTTTAGCCCACAGAGAAGAGGACGGTCCATATTCTTCGGCCCACAATTTAGGCTTTGCACAAAGTCAATAAAACTAATTGAGGATAAGATTTTGTAAATCATCATTATCCATTGACAAAGACGTGATGAAGGTTTATTTTGTCTGTCTCTAGCCGTTGGACAGAGCAAACCAATTAAATGGGTTTTCTAGTACATCTATGTATAACAACAAAATGTTATAGTATGTATATGAGTACACATTAAACTGTGAACCTGGCCGACATATTTAACCCATGAATTGATACATTGGAAGTTTGGAACAAATAGGCCAGGTGATTAAATCTCATAAAACTTTGAGATGACAAGGATCTTGACTAGAAGGAGGGACAGCACAAGTTAATCAACCT…
TCONS_00078889	u	Aradu.A06	32631391-32634155	0.194006	0.0247091	0.0261214	0.122468	GTGCAAAACAGATTTGATTAAGTATAAACCCCATTGTTGAATCAATCCATTTGAATCCAATGCTAAAACCAATAGCTGTTGAAAGGTGTACCATATAAAAATTACTCAACTTGATTTTAGCTCAGTGTCAGATTAAAATATTAAATTAGTCAAATGTTATTAGTGGAAGATAATTTACTCATGGAAATCAATATTTAGATACTTATTTACCTTATTCATGATCATGCATTGAAAATGCATATCTTTAAGGCATTATAGAATAAAAATAGTGGAAGATAATTACAAGGAAAGCGATTCAAATGAAACACTTGTATTTGTACAAAAGAGCCATGAAAACTGGGGAATAATCATGAATAAACTACTGCATTATAAAAAAGAAATAGACACACTAATTAACAA…
TCONS_00078942	u	Aradu.A06	39406109-39407497	0.973478	0	0.131071	0.307259	CTTGAACTTAAGTTTATCTACTTCAAGTTGGCAAAGCAATGTAGTAGGAAAAGACAAACATAAACTTAAAACTAGCTTTACCCTTTACCTTTAATAAATCGAAATAGCGAATTGCCAACCTGCACAACAGACACAGAAAACAAAAATGAAACTGCAGAATTTTTTTTTTTTACTATTCAATTCATAATCAGAAAAGAAACCAGCTTGAAATAGGTGTGAAGAACAATTTTAATCAAGGCTGACAGCATTTGTTTCCACTATAACTTTGTCAAGAAAGGAAGTGAAATTTCTAATCTTGCCTCAACAGAAACTAAATGCTTCTCAATGGAACTAGACGATTCCCCTTCTATTACTCTCTCGCTTGTTAGGGATCGATGCTTTGACTCATCGGAAACCTTG…
TCONS_00079297	u	Aradu.A06	78614995-78616103	0.946182	0.154939	0.272992	0.511961	AGCCTTTTATTTGGATACTATTACTTGTCAAGTTTAATACAACAACTTGCTGCAGATACATAAGGGAAGTATAACTACTAATATTGATAAATTACCAAGGCTTATAATTTGTAGGCAAGGGAAATTTAATGTTTTCTAGTGCTGTTAAAGGCTCTTGATCACTCAAAGAATCTTCTCCTGAATCTATACCATGTCCATCCTCTCTAGTTACTTTTTTATAGTCATTAGCTATACATCCTTTTTGCAACTCTAGCATCTCTGAGGGAAGTTTCTATTAAATCAAATTAAAAACCACAAATCTGAGCTACCATGTGAATACTATTCAATTCCGAATACCAAAGCAGAGTATGTAAGGTACTAAAGGCCAAAGATAAATATTAAGACTTCAGAGTTGGAAAA…
TCONS_00079915	i	Aradu.A06	98789920-98790482	12.24	13.0709	17.6211	8.46955	AGGGGAGGTTTCAATTAATACGAATCAAACAAGAACACGTCAAATATATATTATATAACAAAGTAACAGATTGTTCCAACAGCAAATTAAATCCAATATCATTGGGGTATGTACATTATTCCAATCAAAGGGGTCTTTTGCAAGTCAAAAATTACATTTGACACATTTATCCAGTTCCCAGCACATACTATATATTACGCCATTAATAGCACCTTTGAAGAGGGATTTTAGTTGTAGTAGAGCTCGAGGCCCATGCCGTCGTGGATCTCGTAATCTTTGAGGGTGATGTGATCCTTGTAGATGGTGTACCATTTCTGGATGC
TCONS_00081035	u	Aradu.A06	11463087-11463829	0.0824552	0.630103	0.266447	0	AATTGTTTTAGATTAGTGTGCTCTTGTTTATGTTTGGTCTATTTAAGTAAATCTAGGTCTTTGACTGTGAAGCTTGTTAGGGTTCAGTTCACTGCAACACGGTGGATTTGCTATTTGTTTTTTTAGTCGCTATGTTCATGGATGATTTAATTTTTTTAATTTAGTTTAATTTATTCTATTTTTCCAATTTTTTTTTTCTGGCAGGCTCTCTTTGCCAAAATAGAGAAATATTCTATGCTAGTTGGATTGATGGGTATTTGAAGATAAATAGAGAATCGGATTGCTGAGGAAGCGATCTTTTATCTATTTATTCGGTTGTATGTTTCTTTGTTTGTGTAGTTTTTGTGCTATAAAGGAGTGATTTTTTTGCTGAAATGAATGGAAGATAATTAAAAACAT…
TCONS_00081191	u	Aradu.A06	26942798-26943974	0	0.600626	0	0.165386	GTTATTTTTGTGCAGGTTTTGGTTGGAGAGTCAATTGTAAAATAAAATGATCATGGGAAGGGAATCACCAACCTCTTTGGCAAATATATAATTCACCAAAATTTTTTTGAGATATTTGAGTCAATAGGTTTTGATAATGCCCTTTATCTACTTGTTTCTAAAATGGTGTAGTTCTCTTGAAGATGTCCCATAACTTGATTTTTGCTTTGTGATATTTCGTTTGGTTAGTCTTATAAACTTGCTTTTAATCACTTTTGATGTCATTACTTGGTCAAATTAGAAAACCTTTGATTTTTCCTTTCTATGAACTATGAAGCTTATGATTGACGTGTAAAAATTTTTCATAACTGCTCATAAAGTTGCAAAGTTGAATCTTTGGATGATGTAACTTTTGAATAT…
TCONS_00081221	u	Aradu.A06	41810869-41815235	0	0.783129	0	0	ATTCTTCTGCGCCGTTCTTCATATTGCTCCTAATGTGGCCAATGATGCCAAAGGAACTGAGAACTAGTGCGTCATTAGCTTCAATTCATATTTCAGAGATTCCATCTACAAATCATCAGATTGAGAGCTGCAAGTGTTTTCATGCATATCCACTACTTCAGAGGTCTTGTTCGTAGCCATCATTAGATGAAGAGGAGCCACAGGACCAAACCTAAAAAAGGAGTAAACTATCACAGAAGATGACCGAGCCTGGTCACATAGTGTCCTATGTTGTCTTCCTTCCGATTACATGCATTCCTTCAGAATAGTAGCCGCACATGCACCCACCACATCCCTCCAAACTATCAACACACCTGAAACCCGTAGATCAATGTGAAGTAGCCCATCCTAGCTAACTCT…
TCONS_00081519	i	Aradu.A06	103366561-103368446	0.703295	2.49373	0.318169	0	TGGCTACACTATGAAGAATGAGGGACAGCAAGGACATAAGGACAGCACAAGATCAAACTGCACAAGATCATTAGCAAAGTTGGGTAGAACAAAACAAAAATGCAGAGCAACGGGCAGCTATTGTAATGGTGCAAAATGGAAAAGAAAGCACGCCAGGAAAAGGACAGCTACAACAGGCAGAATCAGCAAAAAAAAAAGAAGAGGCAGTGAACCAATTCAAAGAAGCAAGCTACTCACTATATAGCTGGCTCTCAACAACATTTGAAGAGTAAGGAAAATAGAGTGAAAATTTCAGAGCATCATCTTATACATGCAGAATTATTTTCCTTCATCTTTGTGCTTCATTTTAGATTTCATTGTTATAGCTATCTGATGTTTACCTTTCTGTAATTGAGAAAA…
TCONS_00081587	u	Aradu.A06	107583453-107584515	0	1.55148	1.85885	0.768976	ATTTGATGATGACACTGATCTGAGATCTGCTACATATACTATCATCTACTCCGAGACATCCAAACCTCACTGAGCACACCAGTGAGAAAGCCAAGGAAGCTAAAGATATACAAGTGAGAAAGCTAGTGGATACAGAACAGAAACTCTTGGAAGCAAAAGGAAATGCAGATCAAGTTATAGTGTTGTGTTTTAAATTGTAGTAGGAGCATTTGTTTGTATTTGTGAATGTTATAAAAGCAAGTATATGAATGAATTAGATTGGCTGGTTTGTTGACATTGAATTCTTGAAATTAGATTGTCTGTTTTGGAAGATTCTTCTCTTCTTTACCTAGTTACAAACAAAACAAATGCAAATGCAAATTCTTCTCTTCTT
TCONS_00081839	u	Aradu.A06	5823806-5824928	0.0539369	0.824346	0	0	GTGATCAGCATGTGAATTTCAATAATCATAATAATAATAACTCATTCTGCCCTGTGTCTAAATGTGTTACTCCTATTCTTACTCTTTGCAAGTCTGATTCCGGTTTACCTAATATCAATGATTCATCTAAATATGCTTTATTAACTAATAAACAAAATTATAACCCAATAGAACTATGGCATAGAAGACTTGGCCACACAGCTGTACCTGTTATAAGAGTTCTTTATGAATGTAATTACCAATGATAAGGGTTAGTTAGTTAAGATAAGAGTGTTAGCTTTATGTATAAATAGGAGTAGTTTGTATCTCTGTAAAGTTAACTCACACAAAGGAGTAGTTTGTATCTCTATAAAGTTTTTATGATTAACCATTATTTTCAAAAGCCTTATATTCAAATCA…
TCONS_00081966	i	Aradu.A06	11499985-11501821	0.134505	0.479666	0	0.254723	TTTCTTGCCAAGGAAGCCTTTTTCTTTGCTTCAACACATCTTGAAAAAGCCTGATAACATACACAAAATGGGCACAAAAAGTTTCCTTCTGCATCAATCTGACTAGTCAGGCAGCTTTCATGAACCATAATTGGACAAGTAGTTGTTCTACAAACAAGCAATTTACCGGCTTCTTTACACTTCATACAAACATTACTTTCTGTCAGCCTAGTGCTTGTTGAGATATCACGTCCAGAAGTGCAGCGAGAGCTCAATAATTCGTGCTTTTCTGCAGCAAGACCAATTTTTTCATTCTGATATTCGTCACCATCAGTTAATATCTCTGCCCCACCAGCTTTATCATCTGCAGCATTAGGTTCCTTCCCCTGAGCACCTGTTTTTCTTTTAGATTGCAATTCA…
TCONS_00081976	u	Aradu.A06	12258197-12259390	1.24207	1.22035	1.57679	1.00809	GCTTTATTGGTCTACCTCTTCTTCTGAAAGCTGGAAGTTTCTCCTCTTCGCCATTTCTAGGATCCTCCGGCTCAACAATAACAGTGTCCTTCTTCCCTTTCCCTCTGCCTCTACCCATAGTTAAAGGACAATGTTGACAAAGTGTACTAAATATCTCTAATAAGAAATCTTGTATCTTGTAACACTTCTCTGCATATCAAAAACAACCCATTTTACACCAACAAAAATGTTCTGATTATGCAGATATAGAAACCGAGCATACCCAGATGAAAGGTATGGCTTTTC
TCONS_00082103	u	Aradu.A06	39408439-39409941	0	0.250806	0	0	GCTTCTTGTTTGGTTTGGTGAAGACACTGGCATAGCCTATTCCATTTCCTTTTCAACTGGTTAATTCATCCTGAAATTTAATACATTCAATTATTATTCATAAGCCATCACTGATCACTAAACTTAATTTATTTGTTTGTTTAACTAATACCTTCTGATGATTTGTTTCGGTGGTATGAGGCTGAAGCCATAAAGGTAACGTTTTCTTGTGGCCTGGTCTGAGAAATTGAGATTTCTTTTCATAATTTGAGGCACATTCTTCACAGCAATTGAGCTTTGTTTCCATTACACTACTGGCCAAAAAATAATCTTCAATAAATAAACTAACATCCAAAATTAAACAAAATAATGATAAATCATTTGATTGATGATGATAAATCACTATTGGTTCATAATTGA…
TCONS_00082213	u	Aradu.A06	84900278-84901045	0.374741	0.515462	0.121094	0	TTTCTGCGAGAACCACATGTCCGTACATGTTGTAAACTCAAATCCAAATTTAGCGATATACCTTCGGTCCCGTTGAAGCAATTCCTTCATCATTGAAGCATGCACATGACCAACTGCTCGAGTGAGGTGTCTATGTCCAGAGAAGACATCCAGCCATGATTGTATACAGGACTCTTTGAACTACAACTGCCTTGCAAAGGATGTTGCGTGGTCCAACAAAGAGAATAGAGATGCATCTATCATCTTTTTTACGAACCAGCGGCTAATGCAAACCAAAAAGAAGTCCCAGCTCTACAATTTCCATGATAGGCCACAGACATAAAAAGAATGTACAAGGACAATATAAAAATGTGACTGCAAGAAGACTTGAAGGAGAGGTTATAGCATTGTGAAAAATCA…
TCONS_00082344	i	Aradu.A06	98787815-98788560	0	0.563393	0.595594	0.155133	CTGGTCATTGTTTTCACTCCATGCTTCTCAGCAAAGTCATCCGACAATTATTTTACAAGATCATTGAAGCTTGTAGGTTGGAAACCTTGTCATAGATTTGGTGATCCCTTGAAGTTTAAATATGTGAAAAAAGAAAAAGAAACAAATAAACAAAGCCTTGTTTAATGGATCATCAGGAAAATAAGTAACTATCTTTTGCGTGATAAGTAACTTCTAGCCAATGCATCCAGCTCGGCACGTTTGACCTCAGATACAGGGGCTGGCGCAGTACTGGAATTTTTCAACCTCTCTGAATCCCTACTCAGAAGTACTAGTTTGCATAGGTAATCCTCTTTTGGGGGAGAAAGTTGTTCCGCTCTGATTTGTTCTTTAATTATCAAAAGAGGATTAAGAATCCAT…
TCONS_00082411	x	Aradu.A06	103007586-103011919	0	0.432782	0	0.0595844	CTCTATCATCGACCACTTAGACCACTTTCTCACTTTCCATCTTGAAAAGAACCATTTTTCCAACTATATTCCTAGCATCAATTTCTCAAAAAACCTACTATACTATAAGGGGATGGAGGCTTCCAATCAGTCGCAATTCATGAGTGGTATGCAATCCCAATTCTGAAGAGAAAAAGTTGTCATGTATCACAGAAACCATGGCAGGAATTGAACTCGCCTTATCAGAAAGCAAAGCATCAAGGTTACTTCTTCATAAACAACTTCACTCATTTCACCAATCTAACCCCCTTTTTTTATCAACATCCAAACAGTGTATGTAGCTATGGAGAAGAAAACGCCTCTTATATCCTTGGATTCAATATTACACGCAACTTTGCTACTCCTTGCATTAGTTTTCAT…
TCONS_00082450	u	Aradu.A06	105035143-105036549	0.158158	0.332367	0.0958266	0.0748793	CTTGAAAGGTAGAACCACTCCAACGGTGGTTATGGGTTCACCACTATAAGTACACTGACAACCCTCAGGTATTCCTAAGTTCCCATACTCTCTAAACCTACTGAGACCCTTGCTAACTTAGGTATCGGAGTGTCTTTGCAGGTACCATCCCCTTCTCCTTCCTTCGCACACAAGTCGGACAGAGGTCTCACGCGCGGGATCAAGTTTGAAGGCCTCCTTTCCAAAACGATTGGGCCAACTGTGCGTGTCCAGTCTATCAACCTCCGGTTACCCAACGTAACACCATCTTTCCCTTCGGATTTCTCTTGCCCATTTTAGCTTGGGCCAATTTTTCAGGATCATAACAATGTCCCATTTTCATAATTTCATTACAGTTGTGCCACAATTCACAACAATATC…
TCONS_00082518	u	Aradu.A06	109557323-109558044	0	0.433247	0.32715	0	GAAGAAACATGTTAATTTGTTATATTTTCTATTCATAAACACAAAAACAAAGGAACAACCCATAAAACCATTACAAAAAAACAAGAGTACACATTATATCTAACATCTCCAACACAAATTGAAGCAAATATTGAGCTCCAAAAATTTCCAAAGCCTTGCAACTCTATACAATAACATTTCATAAGAGTAATAATGATAGTTATTAGTTGCACACACTTTTTACTACTACTCCAATATATGCTCCTCAAATTACTTGCCCTCCAAGTCATCATTAGACTAACACCACTTCAACTTGTTCTTAAATTACACAATATATGTGTAACTATCATTTCTTTTTCCTTCCTTCCAAACAACACAAAATCTAACAAGTCATCTTCTTCTAAAAATTCGAAGAGCCAA…
TCONS_00082568	u	Aradu.A06	111813471-111823490	5.4377	2.69286	4.4665	3.30796	CTAGAAGTCACCATAAGATTATGGTAGTCAAAAGTATTGACTGGAAGACAAACACTGCAAAGGAACAGGAATTGTCATGTTCATACTAAATACATGGGAAGAAATTAGAAGAGACAAGAGAAAAGATCTAGGGCATTCAAACTCCAAGTAGAAGTCACCAACTCCACATCTAACTCGGATTAGACGGACAATGTTACTCAACCAACTCAACGAACATAACACTGCAAGAAAACAGGTTCAAATTGAAATTGGAATGAACCATTAATGCTAGAAAATAAATATGGCAGAAAAATTCAATAGAGAAGACGGGTTTAATCCAAGATCATGAGCCTCTATTATTGTTGCAAAGCTTCTTTTCCAAATCATATCTTCTAATCCAAAACTTTAAATTGCTGCAAC…
TCONS_00082569	u	Aradu.A06	111814685-111823490	14.9289	7.95122	9.31935	9.53109	ATAATCCAGATAATGTCGAATCAACAATCAACAGAACAGCTGCGTGAAAGAAAAGCCATGTTCAAACAACACAACTACCACTGAACCCGATCATCAAATTAGAAAAGCTCAACCAAAATTCCAGGAAAGATCTTAAATGAAGCTAACACATCATCCACATAATTCGCTACACCTGACGAGAGAAAATCATAGTTCCAATCCGACAAACAAGAATGGCACCCTGTCCATATGTTCATAGCCAGTTCTTTTCCCTGTGAAACTGTAACTATTCCTAAAATTATCGAATCCAGAAAGAAGCATTTTGATCAGCAGCTAAGCAATCCAAAATCCACAAATCCAAGAACAGTTCTATAAACGACTAGATATAAATTCACAGGAAAAACAGATCAAAAAACACTC…
TCONS_00082570	u	Aradu.A06	111821197-111823551	2.19491	1.30911	0.929831	1.57143	AGCAAAATTCTCCAATTAGGGTAATGTACCAAATTATGGCAAACACGTATGCAGAAAGCTGAAAATAAACAAAAGAAACAACTTGCCAAACTGATGAAGACCAGATCAAACCAAAACATAAGGTGAGAACAAATGGCAAAGTTAAGTTGGGAAAATTGTGCAGACAAAATCTTGCTCCTGAATCCCCGAAGTTAATCTCCAATACACTCCGTGGTTTAACTGCACAAAAAGCGTGTTCACGATTCAATTCCAATACCTCATCTAGAGAGAGAACACCAACCAAAAATGTTTGAACTAAAATCAAATCCAATCAAATCCTCTTATCCTTATTAGTGAGACTGAGAACTAATAACCCCCCACAACTGATGCACCATGTGATCCTGCTCGGAGATAATCTCC…
TCONS_00082813	u	Aradu.A06	11462397-11463829	0.179127	0	0.289417	0	TGGGTGAAAGAAAAAAAAAAGAAAAAAAAAAGAGAAAGCATAGGAAATGGAGAGAGAAAGAAAGAAGGAAAGAAGAAGAAGCTCTTCTCTCTATCCCTCTCTTTTCTCACGATTTTATCTTTCTGTCTTTTTTTCTCGCCAGATTTTCTCGGAATCCAAACACACTCTCTGAGCTTCGCTTCTTCTTCTCCCTTGAGATCTGAGGCGACTCTCTCTTTCTCTCTCTATATCCGTTCTCACTTTCTCTCTCTAACCGAAACTGATTCCTTCTTTCGTCGTCTTCTTCAGTTGCTTCAGCAAAGTGGCTCTCTTTGCCAAAATAGAGAAATATTCTATGCTAGTTGGATTGATGGGTATTTGAAGATAAATAGAGAATCGGATTGCTGAGGAAGCGATCTT…
TCONS_00082998	u	Aradu.A06	69511235-69513095	0	0	1.15083	0.134889	CTTGATGGCTATTTACTATTTGATATAACATATAGAATATTGAATATGCTTCAGTGATATTGTTGATGTTTCTTACTTCCTTCTCCACTCTCTAGCTTAGACCAGAATCCACAATATTAGTTTTCCATTTTTTCACTTTCATTTAGTTTACAAGCCTCCTAAATCTGGCAAGGATCTGTTTCACTAATTTATCTTTTATTTCACAAACTACTCCTAGCTTCATTAGTTCATTTTAACAAATGTCATCTCTCAATTTTACCATGTCATTGGGGTATATTTAGAAATACCACTTGCATTCTTAGTCTAACAAGTACACTTTAAATTCATTCAAAGCATGTATAGACTTCTAGATCCATCAGATGTGACTTTTGACAGAAGGACAACTGTTGTTGGTGATTT…
TCONS_00083181	u	Aradu.A06	100870045-100872454	0.389265	0.446201	1.02203	0.276444	CTTTTCTCAGCGCCGCCTCCTGTGTTAAATTTTTCTCCGATCCAACGTTGCTCATCGTCCGAATCCTCCAATGAAGCTGACAGGTTCACCGTCTTCGTCGAAGCGAAGCCATGGCGTTGATTTTTTATTTGGGGGAAAATGCTCCGGATAAGCTGCTGCATTCAACTTTGCTAAGTTGGAAAATCTCAAAGTCCAGGGTGTTCAATTTCCCAGAAAGATTATGAAGTTAATTTGATATTTGACTCTTGCAAGGAGAAAAAAAGAGATGCAAAAGCGATTGTCATTATTGCTGGATGATAATCCTGCGATCATAGAAAGACGTGATACTCTTGAAAGAGGCTCGAATTATATTGGAGTATATAATCTGAGATAGATGCAATTATTTAGTCTAAGTAGATA…
TCONS_00083193	u	Aradu.A06	101968971-101971191	0.491343	0.300378	0.873254	0.372198	GGAGAAATGACATCATCTTCTATAACAAATAGTACTATCTTCTATTATTCTATCAAAAAAGTTATTTGGTTAATGAGAGTAGGTATCGTTACTTGTGACTAACTCCCCTTTGTCATTTGTTGCAAATCAATCCCATCAGCAAGTACTTTCATGGCCTCTCTGGTTATAGGTTTTCTTTCAAAAAAGAAAAACATTTCCCTTCTACAAATCACGTCAGATCTCCTGCTCTTCATTCTTCGGATGGATGATTATCTGCCTTCTGCACATTCGATTGGTAGGTGTTGATTGCTGTCAAATTTTCGATGATGTGATGGTCATTCATACTGTTTTGACTCATAATCAGTGCTCATCCTTCTTTCCAGCGTAGTCCTTATATGGAGATCAATTATTTTGCAAGAT…
TCONS_00083653	u	Aradu.A06	32630196-32631035	0.727757	0.476687	0.923877	0.984438	GTGAGAACATAGACCCTATCATTAATAAACTCAGATAAGTGATCAACAAAATGAAAATTGATATCTTATTGGACCCAAAGGAAGATACTTACTTTGTTCTTGGAACATAGCAAAACTATGAAACAAGGTCCAGCAACCTTTCGTGGGTTTCATATAGTTTCTTCAATTCATCATCAGTCCATTCTTTCTTAGCATTGTCATGATTGCGTATTTCCTTGATCAAATCATCTTGCACTCTGTACATCTCATCCAAAACTTTTATCATTGGACTTAATAAAACTCCAAGGCTTGTACCGCTATCTCCTTTATCTGCTCCATTGCTGAGATGTATGTCTGAGAACTGTGACTGCAGACCACCTTGTGCCAAAGTGTGCAGAAACTCATAAATCTATAACCTGA…
TCONS_00083654	u	Aradu.A06	32630196-32633244	0	0	0.273606	0.213796	GTGAGAACATAGACCCTATCATTAATAAACTCAGATAAGTGATCAACAAAATGAAAATTGATATCTTATTGGACCCAAAGGAAGATACTTACTTTGTTCTTGGAACATAGCAAAACTATGAAACAAGGTCCAGCAACCTTTCGTGGGTTTCATATAGTTTCTTCAATTCATCATCAGTCCATTCTTTCTTAGCATTGTCATGATTGCGTATTTCCTTGATCAAATCATCTTGCACTCTGTACATCTCATCCAAAACTTTTATCATTGGACTTAATAAAACTCCAAGGCTTGTACCGCTATCTCCTTTATCTGCTCCATTGCTGAGATGTATGTCTGAGAACTGTGACTGCAGACCACCTTGTGCCAAAGTGTGCAGAAACTCATAAATCTATAACCTGA…
TCONS_00083655	u	Aradu.A06	32630196-32634161	0.478051	0.167436	0.11264	0.358357	GTGAGAACATAGACCCTATCATTAATAAACTCAGATAAGTGATCAACAAAATGAAAATTGATATCTTATTGGACCCAAAGGAAGATACTTACTTTGTTCTTGGAACATAGCAAAACTATGAAACAAGGTCCAGCAACCTTTCGTGGGTTTCATATAGTTTCTTCAATTCATCATCAGTCCATTCTTTCTTAGCATTGTCATGATTGCGTATTTCCTTGATCAAATCATCTTGCACTCTGTACATCTCATCCAAAACTTTTATCATTGGACTTAATAAAACTCCAAGGCTTGTACCGCTATCTCCTTTATCTGCTCCATTGCTGAGATGTATGTCTGAGAACTGTGACTGCAGACCACCTTGTGCCAAAGTGTGCAGAAACTCATAAATCTATAACCTGA…
TCONS_00083656	u	Aradu.A06	32630196-32634161	0	0.0327977	0	0	GTGAGAACATAGACCCTATCATTAATAAACTCAGATAAGTGATCAACAAAATGAAAATTGATATCTTATTGGACCCAAAGGAAGATACTTACTTTGTTCTTGGAACATAGCAAAACTATGAAACAAGGTCCAGCAACCTTTCGTGGGTTTCATATAGTTTCTTCAATTCATCATCAGTCCATTCTTTCTTAGCATTGTCATGATTGCGTATTTCCTTGATCAAATCATCTTGCACTCTGTACATCTCATCCAAAACTTTTATCATTGGACTTAATAAAACTCCAAGGCTTGTACCGCTATCTCCTTTATCTGCTCCATTGCTGAGATGTATGTCTGAGAACTGTGACTGCAGACCACCTTGTGCCAAAGTGTGCAGAAACTCATAAATCTATAACCTGA…
TCONS_00083668	u	Aradu.A06	39406843-39408256	0.452389	0	0	0	ACAGGTACTTCAAGTTATTGATTCAATCAACAAAGCAATTTAAAAGCATAAGAATAATCCTCTCTTGAGAATACTCTGCTCTCTTTAAAAGTGAAATTTAAACAAGAAAAAATCAACAATAACAATAATAACAAAAATAAGAATAATAATTTAGCTGACACATGGTGAAATTTACATTGGTGATTTTAGTTTGATCTGGCAGTGCACAAATAAACAACGCAGAATACAGAAGCTAAAACCCCCAATTAAAAACCCTAAAATAAAAACCCAAAACCTCCCAAATTTCACAGAACCATCATCATCATCGGGTGCTTACCTCGCTTGTTAGGGATCGATGCTTTGACTCATCGGAAACCTTGATGCTTCACAGCAAAGCAGAGAAGCAGTCGGGAGAGAGCA…
TCONS_00083669	u	Aradu.A06	39408434-39409971	0.76212	0.550039	0.820909	0.240548	CCTGAGCTTCTTGTTTGGTTTGGTGAAGACACTGGCATAGCCTATTCCATTTCCTTTTCAACTGGTTAATTCATCCTTCTGATGATTTGTTTCGGTGGTATGAGGCTGAAGCCATAAAGGTAACGTTTTCTTGTGGCCTGGTCTGAGAAATTGAGATTTCTTTTCATAATTTGAGGCACATTCTTCACAGCAATTGAGCTTTGTTTCCATTACAAAAATAAAGCGAAGCAGAAAAATGGTTTCTCTGCACAGGAGCCAATCAAGGAAATAAGATTTAGGTGGTTTAGTCTGCTCAATATGTCCACTTCCATGTCCTGATTTTATATCTGTACACCATAACCAACATAAAAATAAAAACAATAATCAATCAGATAAATAACCGATTAAATCTTGTTTGTA…
TCONS_00083738	u	Aradu.A06	78822226-78823778	0	0	0.543997	0	ATTTTTTTACATTTTTCTATTGCAAAATAAATATAAGTTTAATGAATACAAATTTTCATTTAACTTGTACTCAAACATTCATAGTATTTCAAAATAACCAATATTTGATATTATAAATAGAACCAAACATGATGTTTGATTTTTACAATGTGTCAAGAACAAAGACAATAATGCCAAATTAATTATCAAAATTTTATTAAAATTTTTACATAAATGCACGGACAGAGTGATTAAAATAAGGCGAGCCATTCTTGAATGTCATATCATTTCCATCATTCATTTATGCCAGCAAATTCTTTGGCCATGCTAGTGGGTACCATTTTCAGAGGTATTTTGGTTAAACGTCTTTGCATTGAAAAATGAATCTGCCTCCAATAAAAATTCAATATAAACCATTAA…
TCONS_00083739	u	Aradu.A06	78822912-78823693	0	0	0.681792	0.199783	ACAAGTTATTAGTAGAACTATTTGGATTGCTTAGTGTAGAATGTTTCACTTACTACATGATTAAGCTCTAGTTTCATATCTGTGTTCAAAAGAGACTGGTAACCTTTTTGACCACCCCAGAAAATATAATTTTCTCCCCCCAAATAATATGTCACCTGCAAATTAAATCAGCCAAATGGATCTTTCTTTTACTACTCTACATTCAGTTCATACACACAAATGTATCTCCATGGCTTTTTTCACTTGAACAGCAGCACATGCATACACCTGTAATTTAGAACTAGTAGCACCACCATGCATATAGCTAGAATACATGAATAATTGAGTCGTTCCCATAAAACTTTCTTGTTGCTCTTAGTTTAAAGGTCTTCAGCAAGAGCCACCACTTCATCCAAATTT…
TCONS_00083780	i	Aradu.A06	86750643-86754101	0	0.196283	0.415004	0.405357	GTGAATTTTGATAAGGCTATAGAGTATTCCATTATATCTAAACTCTAATGACACGAATGCAAACCTGAAAAATAAAGGTGGATCCTATGATGCGCATTTCCCACTTCAGTATCACAAACCGAGCAACCCCAGCAGCCTTAGTACCATCTTGTTCTGAAAAAACAAACCTACTAACAACTGAGTAAACTAAAGCAGCTCCAGCCAAGATGATGCTCAGGATTACAAAAATAGCAACCTCAAATAGTTGAATTACAATGACAGGAAAGATCACTGTAACCAATGAACTGCTGTGGCAAAATGGAACCCGACTGGTAATAATTGGAGCGAACAGCAATGCCAATCCAAGTAGAAGACTAGTAAGAGACCAATCCTGAAGATCTTCTTCAAGAGCAATTGTAA…
TCONS_00083797	u	Aradu.A06	89641273-89642226	18.5756	21.1365	101.664	179.273	AGTAATTAGCCCTCCAAAAAACTTGCAAATTTTATGAATGTTTCATCATTCGCCAATCTACTTCGGAGTTTCTATGGCCATCATCTTCTCCGTCCTCGAGCACTTATCTTGAGAATATTCTTTTCCACTATCTCCTCTCTCCCGCATCTGCCGCATCATCTACCTCGACTCTTTACAGATAGAACTCACTCAAGAAGCTTCTAGAAGAGTAACCCAAATGCAAGAGCAACAAAAGAAGCTAAAGCAGTTGGAAGAAGCAAGGTTGATGCGTCCGATGTGGGACTTGGTGCTGGAGCATCAGCAGCTGAAACACTTGTTGCTGCCATCACCAAGGCAATAACCACAGCCAAGAAAACCTTAACCTTCAATGCCTCCATTGCTCTCAAACAAAATTCTAGA…
TCONS_00083830	u	Aradu.A06	94005700-94006651	0	1.77768	1.16645	0.759558	CCTCCAGAGAAGCCAACACCTTCCACAAGATGCCAAGAAGAGAAACCAAACTTTCAAGCAATGTTTGTTGCCTTTGTTCCAGAGATACGAGTCTCCAGTAAACAGAGTATATTAGAGTGATAACAACCACATAAATCCTTAACCAACCTGTTGAAGCTTGCTCCACCATGGGAGAAATTGAGACAGAAACCACAGGAGAGTTTGCATCAACCATTGCTCCGGGGTCCGGTGGATTTGACGTTGTACCCACGTCTCCCATATTGCGATTTACTTTATTTGCAGCCCTGGTATCCTCCTTCGAAGGAAGATATGTTTGAACATAGGGAAGCCCTTCCAAGCCCAGCTTGTCACCTCCAGTCATGAATTGTGCCTGTCTAATCAATTTAATTGAGTGCCAAT…
TCONS_00083912	u	Aradu.A06	102848708-102849801	0	0	41.1632	0.23308	TGACAATTACTGTACACAAATGCCATAATTAGGACCAAAGCCATGACTATAATCACAAACCCTTCCACAAGGGGACTGCTCGCAATTCCAATCCAATACACACAAATCAATGCAATAATCTTGAAGCAGTTTCCTTCCCAATGACGTTATTAGTCCATTATTAAATTCATTCCCAGACGATGATGCTGCTGCAGCGAAATAAGAAG
TCONS_00083913	u	Aradu.A06	102848708-102849803	0	0	82.1037	0	TGACAATTACTGTACACAAATGCCATAATTAGGACCAAAGCCATGACTATAATCACAAACCCTTCCACAAGGGGACTGCTCGCAATTCCAATCCAATACACACAAATCAATGCAATAATCTTGAAGCAGTTTCCTTCCCAATGACGTTATTAGTCCATTATTAAATTCATTCCCAGACGATGATGCTGCTGCTGCAGCGAAATAAGAAGAC
TCONS_00084069	u	Aradu.A06	112384346-112384693	0	0	2.68061	0	AGCTATCACACAGTGCATGTTAGATGAAGTTTTAATGAGTTTTAAGTTTTGTACCTTCAATTTTTCTTGAACTGCGTCACACAATTCTGGTAGTTGTTTTGTACCTTCAATTTTTCTTGAACTGTGTTACAAAATTCTGGTAGTTATATCATCATAGGTGAAGAATTTAGATATATATGATGTGAAACTCTGAATTAGATCCCTCAATAATAATCGAGTATATCTGCAA
TCONS_00084078	u	Aradu.A06	521240-522129	0	0	0	1.19142	GTTAAAGTAGTTTGCTTTTTGACATTCTTTCTTTTAAAGGCCTGATAATCATGCTATGATGATGTAGCTTCTTTGCAAAGCTTTCCTATGGAGAAAAATCCTTCGCAAGCTGCAAGTTTTCCTTATGGATTTGAGGCTTTGGTCACAGAGGTATGTGATGAGACTCAGATTGCTGAATTGAAAGTAAAGCTGACCTTTCTCGTCTCTTGTTTTCTGCTCTTGTAAAATTTGAAATCACTTTCAGTATAAATGAAATGAATGTGAGACTGTATCTTATAGGCTATAGGAGGGTATGGTTTTCTGCTTTCCCTTTTACTGTGTCTAATTGTTTGGTATGAAATTATTTGGGATTTTCTATTGAAATATGTAATATAATGCAGCATGTCAAAAAATGATGTT…
TCONS_00084230	u	Aradu.A06	6979313-6980478	0	0	0	0.579216	CAGAAACATTGATGAATTTCCAACCACCTACCTGGCCGACACAGTATTATACTACTAGAGAGGCCTCAAGGTTAGGTATTCATGCTCTTCACATCTTGTACATGTATGGAATCTATCCTCGCTGTTAGTACGGTATTGTGCTTAAACCTGATCCTATTCGCTCTTTTTGACAATTACCTTAGCTACTGGATTAAGTCATTGCTCATTTGCTTGCTACTAATTCAATTTCTATTTTTAATTTGCTTGAGAGAATGATTGGAAATTTGGAAATGGAATATTAGGTTCATTTCACTGCGTAGTACGGTTTATATACAAATAAAACATAAAAAAGGACACAGGAAAAGCTATACAAATTGCTGAAGTTGAGGGTGCTAAATAATAAAATTGAGGTGATGGCGG…
TCONS_00084452	u	Aradu.A06	41810866-41812290	2.19193	1.00502	0.354153	0	CAAATTCTTCTGCGCCGTTCTTCATATTGCTCCTAATGTGGCCAATGATGCCAAAGGAACTGAGAACTAGTGCGTCATTAGCTTCAATTCATATTTCAGAGATTCCATCTACAAATCATCAGATTGAGAGCTGCAAGTGTTTTCATGCATATCCACTACTTCAGAGGTCTTGTTCGTAGCCATCATTAGATGAAGAGGAGCCACAGGACCAAACCTAAAAAAGGAGTAAACTATCACAGAAGATGACCGAGCCTGGTCACATAGTGTCCTATGTTGTCTTCCTTCCGATTACATGCATTCCTTCAGAATAGTAGCCGCACATGCACCCACCACATCCCTCCAAACTATCAACACACCTGAAACCCGTAGATCAATGTGAAGTAGCCCATCCTAGCTAAC…
TCONS_00084481	x	Aradu.A06	67541860-67543132	0	0	0.309669	1.37926	TATAAGTTTGGCAACAGAGCCTGATAATGAGTAGCGTACACTCCACCACCACACACCCGTTAACCACCTTATCTGCTGTTTCCTTCCAGCTCAAAGCACTCATCAACAACGTAACTACAACTACTTCTATAACTAACTTTACTCCATCGTGGTCAGATGCAAAAGGGTATCAATCAAAATGTACCCTTACCAAACCATATGCCAAATTACCAAAGCTTGGTAAAGAAATTAAACCAAAATCAAAATGAAACATACCTACGATGACGAATTCGATGGGCAACTTGGGCGGTGGAGTCTTGAATGAGAACTCGGGTCCGGAGCCTCCACAGCGGTAGAAGTAAGTGGTGCTGGGCTCAAGTGGCCCTATCACGGCGTTGTGGATCCTGCCGGAGTTATAGA…
TCONS_00085085	u	Aradu.A06	12265110-12267152	0.703295	0.322465	0.681792	0.799132	GTGGAGTGAAGGTACTCGAGCAATGCGACTTGTGCTTCCTTTCTGACCTTCGAGGGGAACTTGAAATCACAGTTTTTTAGTGCGGATTGGGGAGCAGATTTGGCGCTGTGGAATCTAGGACTTTGCGAGGGTTTAAGGCAAGTGTGGGATATTTTGGAGATGAAGTATGTTAATTGGAGTTTCCGGAAATGGGACATAGTGGGTATCGACGGTTTTTGAAATGGAGGCGTTTTGAGTGTTAAAGGTTGTAGCTTGACGAGAATCGTTATGAGTGATGAGACAGAAAAAAGAAAAAAATGTATGATAAGGGGTACGACGTCATTTTGGCACAAAATGGCAATGGGAAATAAATGGATAAAGAGAAAGAGAGGGTCAACGAAGCCAGAAGACCCGTCGTCG…
TCONS_00085183	u	Aradu.A06	39408481-39409947	1.60806	0.502707	0.295245	1.31502	CATTTCCTTTTCAACTGGTTAATTCATCCTTCTGATGATTTGTTTCGGTGGTATGAGGCTGAAGCCATAAAGGTAACGTTTTCTTGTGGCCTGGTCTGAGAAATTGAGATTTCTTTTCATAATTTGAGGCACATTCTTCACAGCAATTGAGCTTTGTTTCCATTACACTAAAAATAAAGCGAAGCAGAAAAATGGTTTCTCTGCACAGGAGCCAATCAAGGAAATAAGATTTAGGTGGTTTAGTCTGCTCAATATGTCCACTTCCATGTCCTGATTTTATATTTGGTGACAGAGGATATGACCATGGTGATGAGCGGCGACGGTGAAGAAGAGATGAGCAGTGACGCAACGGCTTGGAGACGGTGCAGCAGCTCAGCGGCGAGCTCCAGTCGACGGCAG…
TCONS_00085770	u	Aradu.A06	8884702-8885664	0.348717	0.133241	0.0469521	0	CTGGATAGCTCAGTCCCTCCTTCTGGCCTATATCATCTCTGTCGATGTTGTGATCCCCCGTCCAACTCCTCTGTGTGACCTCCCGTTTTCTCCCCTTTTCTCGCTTTGTCTCTCACAGTGTCGCGGTCACTTTCAAACCCTAGCCCTTCAACCCCGATTTTTTCCATTCCAGATCGTGTTTCTCGAGCCTTTCTTGCATTATGCCATCCTGTGCTTGAGACGCTCTCTCGCTCTCTCTTGTTCGGTGTATCTTTCGATCCGAAACCCTAGACCTTCTTTCCCGCTGTCCTCCTTCCAGTTCGGGTTTCTCTCTGGGTAAATTGTTGATATCCAGAAGAGAATGAAGGGAAAAATGGGATTTAGGATTTCTTCGATTACTCAAAACGCCGGTATATGCCG…
TCONS_00086088	u	Aradu.A06	97260689-97265403	0	0	0.0959778	0	CCTTCCCTTACTGGCCAAGCCCTTGTACCGAATGCTGATCCATCACGACCTTCATAAATTTTTATTCCACTTAATCAGGAAGACTACTCAGACGAGAATACAGGGAACCATTGCTATGAGTCTGAGGACTTGCATAGCCTTGCAAGTGAATCTGATGGTGAAGTTCTAGTATTTTTCTAAGGTTATGCAATTGTGGAGTCTGAAAATAAGGACAGCTTTTTACTGCGATTGGAGAAGATGCCAATAATTATATATTTCCCATAGCTTATGCAATTGTGGAGTCTGAAAATAAGAACAGCTAGAAGTGGTTTTTGGAGCTCCTGCAAGATGATATTGGTGATCATGGCATTAATGGATTCAACTTAATATCAGATATGTAAAAGATTGAGCATAATAGCA…
TCONS_00086319	u	Aradu.A06	1895434-1896950	0	0.184487	0	0	AGGATAATTCAGTCTTTTTAAAATATGTGTCTTATTTTTTATTTTTATCAAACACAAGACACAAACACAAATATTTTATATCCATATTTTTAATGTCTATATTTTTATATTTATGTCTCATTATATACATCAACCAAAAGTAGCTTAATATATAGTATGTGTGACAGAAGGGCAACCGAATAGAAAGTGTGACAGCCTCATTGTACTATACCCTTATCTACCAATGCAACTCCTCCAGATCAACGAATTCCTACCCAAACAGTCCTGAATTGATGTAACAAATCACGAGAGTGGTTAAATGCTTATGACTTTGTTGTTTCTCAATTTGAAATAAATCCAGACAAATTAAGAAGGTGATCCATTATGCAAGATTTCGGAATTTGGTCCTGAACCACTCAG…
TCONS_00086551	u	Aradu.A06	32630205-32633012	0.293921	0.501047	0	0.278311	TAGACCCTATCATTAATAAACTCAGATAAGTGATCAACAAAATGAAAATTGATATCTTATTGGACCCAAAGGAAGATACTTACTTTGTTCTTGGAACATAGCAAAACTATGAAACAAGGTCCAGCAACCTTTCGTGGGTTTCATATAGTTTCTTCAATTCATCATCAGTCCATTCTTTCTTAGCATTGTCATGATTGCGTATTTCCTTGATCAAATCATCTTGCACTCTGTACATCTCATCCAAAACTTTTATCATTGGACTTAATAAAACTCCAAGGCTTGTACCGCTATCTCCTTTATCTGCTCCATTGCTGAGATGTATGTCTGAGAACTGTGACTGCAGACCACCTTGTGCCAAAGTGTGCAGAAACTCATAAATCTATAACCTGAAAGGTTCAC…
TCONS_00086552	u	Aradu.A06	32630205-32634161	0.334322	0	0.432134	0.970805	TAGACCTTTGTTCTTGGAACATAGCAAAACTATGAAACAAGGTCCAGCAACCTTTCGTGGGTTTCATATAGTTTCTTCAATTCATCATCAGTCCATTCTTTCTTAGCATTGTCATGATTGCGTATTTCCTTGATCAAATCATCTTGCACTCTGTACATCTCATCCAAAACTTTTATCATTGGACTTAATAAAACTCCAAGGCTTGTACCGCTATCTCCTTTATCTGCTCCATTGCTGAGATGTATGTCTGAGAACTGTGACTGCAGACCACCTTGTGCCAAAGTGTGCAGAAACTCATAAATCTATAACCTGAAAGGTTCACCAGATCTGATTGCCATTGTTGTAAGAGCCTGAGCAGCAAGAATTCGAATCAGTATCACTAATCTCCAGATGCAAGTG…
TCONS_00086630	i	Aradu.A06	80706512-80707251	6.32761	1.54981	0.393214	0	TTCTTTTCTGACTGGAACAAAGTCATCACAAGTCTAACTTTAACTCATATCTTAGCTAAAATCCTTTTGTTTTTCCTCTATTGGCATCCTCTTTTTGTTTGCAATAGTCCCTTCCCAGAATCGTTCCCTCATTTCTCAATCCCGTAACCTTCTTCTCAAAAAATGCTTTCAATTCGTCATTTAATTCCGCCGTGGAACTATCTTCGACGACTACCGCATTGTTGGACAGAATGAAGACCAAATCGACAACGTCTCCCTCTTTCACTGCGCGTTTGCAGCGTCGCCACCATCTATTGCGGCTCCTCCTCCGACAGGAGCAATGACCGCCTATTGTTCATATTTTATGATTCTTTAATTTGTGTGTGATTTAATCTTTATTTCTGTGATAATGGTGATAAT…
TCONS_00086748	u	Aradu.A06	100282862-100284170	0.626571	0	0	0	TTAACTGTTTTGCTGGCCATAAAAATATTCATGGCTTTGGTTCTTCACATTGTTTTAGCAGGCCACTCTTTAGCTATTGAAAGTATAATATCTAATTTGTATTACCACAAACAACAACGAAATTATATTCATAGTTGAAAAAATTTCATCTCAAGTTCTCTAAAATAACCTTCAGTCTTACCAGCAAGGCATACAAGCATCCTTTACAGGTCTAGTTGTGTCTAAGCTGGTATCTTTGGATAGCCTTTTTTAGCCAATTGAAGATTTTCATTGGCTAGTTGAACCAACTAGGATCTGAAACATCTAGAACAGGAGAAATATGCCAAAGAGACAAGACTTGTTGTGTTATTGGGTAGAGGAACATCTGCATCAAAAGCAATATAAAATGTCTTCGAAATT…
TCONS_00086894	u	Aradu.A06	111816597-111825658	2.84909	2.77594	4.14297	0	CCCAATCAAGATCTCGCTTCCAGGATCTTCAATCCAGCTAACAGACCATCCAAGAAAACTCGCCATACTTAAGCAGAGAAAATCATAATTCCAATCCAGCAAATAATGAATAACACTCCATTCATATGTTCGTTCTTTTCCCTGAGCAACCTAATAACAATTTTCAAAGTTATTGATTTGAAAGAAAGGATCACGAGTGGTTCAAAATTATATTAGGTTCAAAGATCATCATGAAGAACAAACTCCTCGTTTTATTGAAATCCAGAAGAAAGCATCTCAATCAGCAGCTAAGCAAATCCACAATCCACATATCCGAATACAGTTCTATAAAAGGAATCAGATAGTAATTCACAGCAAAAAGATATCGAATCTTCTAGATCATGAATGATATCTTGAAAT…
TCONS_00087223	u	Aradu.A06	18164870-18166405	0.40778	0.13355	0.094122	0	CGTCACATCTTAAAGTATATGTACTATGTACCTTCCCTGGCAACACTCCTCCCCATCCAACCCCAATAATAATACACTAAGGAGGAAGAAGAAGAAGAAATGAAGAATAGTTTCGTTGATCATCGTCATCATGTGGGTTTAGCAAAGAGTTGCTTACAGAGTTTATTGGCATTCTGTCCACCTCCTTTCCTTTCTATCTTTTCCTTAGCTGAGGGAGGAGGTGGGCATGCTGCCAACTGAGTTCTGTTGCCTTCTCTTTGTAAATCCCTCCTGATATCTATCTTCTTTCCCAACAAGTAAGGTGATTTGATATTGTATCTGCCGCGATGATCTATGGTGTTGATAATTACTAGATTGGATTGGATTACCAACTGATAAAAGGAGGAGATTTGATTTGAG…
TCONS_00087423	u	Aradu.A06	96455206-96456299	0	0.097642	0	0.362964	GCCTAACGGTTGAAACGGAAGAAAGATCGGAAACCAGCTAACGCTCTCAATCTCACTCCAAATCTTGTTCTCTTTCACAATCTTGCTCTCAATCTCACTGGCACTCTCGATCGTGCTCCTCTGCTCCTTGAATCTCTCTCTCGTTTCAACAAATTCTAAGGTTGGGTTTGTTATTCTTTATTTTGAGGGTCCAACGTTGTCTGAATTGTCTGGAAAAAGGCTATGACTGATTCCAACGAGCTTCCAAAAGAAGGGGTAAATCTTAGTTCCAAAAGGTGAGGATGATATATATATCCAACAATACATCTAACAATGTCTTACAGTCTTATTAAACAAGATTGAATTTAGATTTTACATAGATTCTGTTTTTGAATTACAAAGTCCAGAGAGAGCTGGA
TCONS_00087449	u	Aradu.A06	100229319-100230964	0.218565	0.125266	0.132426	0.310435	GAATAATTGAAGGACTCATTCTTATGCTTAATTTGAATTTTGTTCTATGTTGAAAATGTGTATATCTAAAGTTCAAAATATGACTTTAGTCCAAAATTGTGCGAGAAAAGTTATTTTGAGATGGTTATAATGGTTTATGAAAGCTTGATGTTTGAATGTTTAGATGTATCAAATCATCTGTTGCATGTGGTTTTACTGAATTTAACAAAATGGAAAGAATAATGTTACCCCTTTGTTTGTGAATTTTCATGGAAGAAAGGTAAGGGAACTAGTCTATTCTTTAAGCTGTCAATGAAGAAAAGTGAAGGGGAATTCATTTATACGACTTGTTATTTACACTTTTTCTGTGTTTTTCCTGTGAGACAAAATACAAATGCAGCATACTGGAAAAAAAAAGAA…
TCONS_00087533	u	Aradu.A06	107583567-107584453	8.89057	4.15187	2.79311	1.87075	TTTAAGGGGAGAAAATGAAGATCTGCTACATATACTATCATCTACTCCGAGACATCCAAACCTCACTGAGCACACCAGTGAGAAAGCCAAGGAAGCTAAAGATATACAAGTGAGAAAGCTAGTGGATACAGAACAGAAACTCTTGGAAGCAAAAGGAAATGCAGATCAAGTTATAGTGTTGTGTTTTAAATTGTAGTAGGAGCATTTGTTTGTATTTGTGAATGTTATAAAAGCAAGTATATGAATGAATTAGATTGGCTGGTTTGTTGACATTGAATTCTTGAAATTAGATTGTCTGTTTTGGAAG
TCONS_00087772	u	Aradu.A06	9695350-9695983	0.132494	2.02498	0.428144	0.250915	ACACCTCTTCAAAAAAATTTACCAAACTAAATCTAAATTTCAACATCACTAGTCAAACCAAATAAAATGTGGCCATAGTGCCACACAACAGTTTTCGGTTAGGATCCGCACAACGGCTTAAAGTAAACAAAAGATAAGTTTATTTTTAACACTTCAATCTCAAAGTACCACAAAAAAATACAAGCCCAAGTCTAGGACTCACTCAACAAGGAAAAAAAGGGGACAGACCCATATCACCGCGGCTCGACTTAGACAGACCATCACATCCAGCTCAGCGCTTAGGACAACCACCACTGTTCCAACTTGCACCAGCCTGATATATACACCAGTCCGCTTTCAATTCATCCGAATCCTTCCATTATTTTATCATATATCTCAAGG
TCONS_00088021	u	Aradu.A06	89675169-89675488	1.06388	0.487796	0.687569	1.20886	TGCAACTTGGTTGGATGAGTTAGTAGTTTTCTCCTGTGGCTGTGGTTGAGGGGTTGAGAGGGTTACTTGTACTTCTTCCTGTGACCCTGCTGCAATGGTGGATCCATTTCCATTACCCTTTTTTTTACCTTTATTCTTTGGTGGGGGTTTAGGCCTTGGTGGTCCCTTGCATGTTTTTGCATTGTGGCCAGATTCGCCACATTTTTGACAGGTAACCTTGAATGTTCGTCGTCCTTTT
TCONS_00088062	u	Aradu.A06	96419918-96421691	0.216632	0.165545	0.0700028	0.328202	GCGGTAACCTGACCTAAATTCTCGTTAACATAGCAAGGCTCACCAACTGGGTGTTCAAAGTATAAATTAAATTCTAAACAATCATTCGCCGATAAACTGTTTCTCAAATAATTTATCTAAGAATCTCCCTTAATCACATACAGACCAAATTCTAAATTTTGAGCTGTGGGTTCTAATCAGTACATTATAGCATAATCAGCATATCCTAAACTCTTTAGTAGTTCTTCTAGATAAAAAAAAGTTCACTAAATCTAAGTCTATTGGAGAAAATTTATGTACTTTTCCATCCAAATACTTCAACACCCCAGTACTATCCTTCCCAAGTCTTCCACCATGGTGAAACACGAGTACTGCAAAGTTAGACATCTCTTAACAAACAATTCCTCCGTCACGGCGCCG…
TCONS_00088119	u	Aradu.A06	102894750-102896149	0	0.588548	3.60869	0	GTCACATAACTTGCAACATTTATATTCATACAAATACACTGCATACACCCTTCTTTATTTAGGAAATGCATACTGTAGTAGCAAATTAATTAACGAAGGCAACGTCATCAGCTACGTTGTGTTTAATTCATATGGAAATCCCAATAAACAGATCTTATGGGCTGACTTTATTGGCACAAACGCAGGACGTCGGTAAACACTCTGGATCGCAAACTTGAACCACTTTTCTTCCGAGTGACATCATCACTCCATTAAATTCGTTCCCTGAAGATCCTACTGTAATGTGTCATGTTTATTGGATGATTACAAGTTGCACATGTTGAACTTC
TCONS_00088258	u	Aradu.A06	111821295-111823565	0	0.438324	0	0	GACCAGATCAAACCAAAACATAAGGTGAGAACAAATGGCAAAGTTAAGTTGGGAAAATTGTGCAGACAAAATCTTGCTCCTGAATCCCCGAAGTTAATCTCCAATACACTCCGTGGTTTAACTGCACAAAAAGCGTGTTCACGATTCAATTCCAATACCTCATCTAGAGAGAGAACACCAACCAAAAATGTTTGAACTAAAATCAAATCCAATCAAATCCTCTTATCCTTATTAGTGAGACTGAGAACTAATAACCCCCCACAACTGATGCACCATGTGATCCTGCTCGGAGATAATCTCCAATCTTGAGTGTCCACAACTAGGATGAGGGAACGGCCTATCATCATTCTCAAAGCTAACAGTCAAAATCATGAAGAACAAAACACAAACTGCTATACC…
TCONS_00088588	u	Aradu.A07	3626362-3628770	3.26845	4.76828	4.80078	3.09486	GAATTGAAGATTTGGACCTTGGACATGTGCATGTTGCAAACCATCTTGTAGTTAAGCGGTGATTGTTGCTTGTACAACCTAGATCATTCTCTTGTTAGGGAATTTTTTAAAATGTGTTGATGAGAAGTTCTATGTTAGAAAATCATGTTTTCGGGGAGCTTATGCTATTGCAGCCTGAGCATTAGACTTATAAATCAATTGTGTAGATTGTCAAGAAAGGAACAAAAATATGATGCCGGATTGCAAAGACAGTGTACTGATTTGTGAGTGTAGGACCGATCTGTGACCCCCATATATTTCTGATTACATAATATACTTATGACTTGGGTAATGTTGAGCA
TCONS_00089023	u	Aradu.A07	10921151-10925628	0.406601	0	0	0.0770014	CAAATACTCTTTGAAAAATACTCTTTGAAAAATTGAAACTCTTCAACAATGAATATGATTCTTGGCAAAAATAAAGCTGATTTTTTATACATGTTCTTAAACTGGGTGAAATTTTGAATGCTTATATGAAGACAAATGGCAAGCTAATGCTAACAATGTTAAGGACATAAATTTAGGTAAACTTAAATAGTAAAACACAACTCAAAGCAGATTTAGTCAGTAAACATGTAAACTTTAGAATTTGATACCTTTATTTCTTCCTTATACCGAGAAAAATAGGCGACTGCCCATTTTGTTTTTGTTTTTGTTTTGATTTCCTGGAAGTTTTGTTTGTGCTGAAAAAGTTTGCAACTTATGTGATTGTGATTTAGAGTTTAAGTGTATAATGATATCAATAAA…
TCONS_00089392	u	Aradu.A07	19163991-19166015	0.436971	0	0	0.103441	CGTTATCATAGTTAAATTTGTTGTTGTAAGTTGTAAATGAGCTGAATTTATTGCTGCTAAGTTGAATTGTTGCTGAACATATCACTGAGCAATTTTTTTGTTGCTAGATAACGGCACTGTTCTTTTAAGTAGCAAGTAGGTTTAAACTTTATAATCAAACTAGTGGGATTTATTTTAATAATTGTAGTTTTTAATATATGAATGTTTTAAAAGTGCATGAGTTGGTTGTGGCTGTGTTGTGTTGAATATGTTAGTTGAATTGTTTTTCATTGTTAAAAAATGAAATACGTTGTTGTCTTCTTATTAAGGTTGGTAAATTAGGAACTGGGAGGATCAAATTGAGTTAGATGGACAAGTGATTGAATTGAGTTACCGTGACTCATAGGGGTTCTATTCCCT…
TCONS_00089393	u	Aradu.A07	19163991-19166015	0.570628	0	0	0	CGTTATCATAGTTAAATTTGTTGTTGTAAGTTGTAAATGAGCTGAATTTATTGCTGCTAAGTTGAATTGTTGCTGAACATATCACTGAGCAATTTTTTTGTTGCTAGATAACGGCACTGTTCTTTTAAGTAGCAAGTAGGTTTAAACTTTATAATCAAACTAGTGGGATTTATTTTAATAATTGTAGTTTTTAATATATGAATGTTTTAAAAGTGCATGAGTTGGTTGTGGCTGTGTTGTGTTGAATATGTTAGTTGAATTGTTTTTCATTGTTAAAAAATGAAATACGTTGTTGTCTTCTTATTAAGGTTGGTAAATTAGGAACTGGGAGGATCAAATTGAGTTAGATGGACAAGTGATTGAATTGAGTTACCGTGACTCATAGGGGTTCTATTCCCT…
TCONS_00090150	i	Aradu.A07	67199301-67203511	2.0496	0.522086	0.551926	1.05124	GGAGCCAACAGTTTAAAATTGCAAATGGACTCATGTTGGGCTCAAACCTATAATATATAAACCCTTCACTTAACCCATTTCAGCACACTCCCCCTTCATTAACTCATATACATTCAGCACAAAGAAGGAAGAGAAGAAGATAGTGGTGCCCTAAATATTATTATTCAGCACTTCACTAAAATCCACATAACTTTCAAATTGTAGCTCTGATTGATGACCCATTTACGGCTACGCGTTCGTCTCGACTCCCTCTTCGATTCTATTTAAATATTGTGGGGAGGTTCAATCTTGAGTTCTAATGGAGTTTCAATCCAAGGTTACGTGAGATGAGATGAATTATGAATTGTTTGGCTTGAATTTGGCACGGAGAAAATTTGCTTGGCGTGGGACCGGTATGGG…
TCONS_00090944	i	Aradu.A07	2889629-2890238	1.20276	1.1489	4.69633	1.23379	TGATGATGATGATGATGATGTGGAGGTGGAGGAGGGTTCTTTGATTGGTTCACATAGGGTTCATGTCCATGTCTGTAACCATTGTATTCATGTTCTGATCCTTTTTTACTCAAACAACCACCCATGATTGTGTCACAGAAACAGAAAGTAAAGATGGTTCAGACAATTCAACAAACACCACCAATACAATACTTGAAGCTTGAAAGTGAAGATAATAGAAGAGACCCCAGATAAGGAAAAGAGAAGAATATGCAGAAAAATTAAGCAAAGTCTGAAACTTTGATAATATATGCAAAAGGGTATATGAGAAAATGGATCAGAGAATCTGGGTTTTTGTGAAAAGTTGGATGGGAATAAGGGACAAGCTGGTCAACTATTGAATTTGGATTTGGATTTGTA…
TCONS_00091378	x	Aradu.A07	9000548-9001375	1.08534	0.221172	0	0	ACCATCAGGTCGGTATAGAGTCTTTTTATTCCTCTTTGGGAAGCGTGGCTTTAAAATGGTACTAATTGGTATTTAGAAATTACCCAATGCTCAATTTTAAACATAATAAAAAAGGAAAAGAAAACAGAAAATGAAAAACAAGGTAATAAACATCACATCCTATGTAGAAAGGACTTCAGCATCCAATCCTTCAGTGCCATCTTCTTCATCGCCTCCAGGGGTACTTAATGAAGATTTTGTGGGAAATGTAAGTCACGTGTATAATTATTCTAGTTTTCTTTTCCCTGTGTTTGAAGGATACAGATAACACTAATTCATTTTGGATAAAATGTTTATATATGTAGGCTTATGAAGATTTAGACAATGTGCCACAGAATCAACCACTAATGAAGTCAGTTG…
TCONS_00091519	u	Aradu.A07	12570499-12573133	0.931829	0	0.0836425	0	ATAAAATATCATAAAATTCATGACAACACTTGGTGAAACAACACACTAAATCATTATTTTAACATACTAAAACAGCAACTCAGCAATTCAGAACACTAAATCATACTAAAACAGCAATCTCAGCATACTAAAAACACTAAAACAACAACACTAAATCATACTAAAACAGTAATTTCAGCATACTAAAAACACTAAAACAGCAACTCAACAAGTTCCAATTGACATATCTCTTCCAGTCTTTCAATTGACACTATATCAGCAAGCATTCATTCCTAAGATGGTTGATGAGATTGCATTCCACTTTGAACCTCAGGATCTCCAACACTAGTAACTCCAGAAAATTCTAACTGGCTAGATTGTGCTGCTGTCTCCAAAGAATGAGCATCACTTGAAGCTGGA…
TCONS_00092182	i	Aradu.A07	38256701-38257249	0.710114	0.155044	0	0.288172	GAATACACTTAGTTCAGTCCAAATCTAATAAGGTTTGAATATTTAAAACTAAAAATTATTGTGCAATAAAAGCAAGAGATAAAAATTAAACTTTGATATTTTAAGTCATAGTAAAGTATTTGAGTCAACTGAATTATTTTTTATTTTTTAAAAAAATACTACTAATTTTTTTAACAAAAATTTGGGGGGCCGTGACCCCTCTTGTCTTAACTAAGCTCCGCCCCTGGTCCTTTGTTTTCGTGTGATGACGAGTTTGTATGTCGTTGTCATTGTTTCTAGTCCAAAGAACCAAGATACGCACGAGTTTGTATGTCGTTGTCATTACTTGTGTTTTCAAGTTAATTGAAGATGGCTTACGAGTTACGTCCAAGAAACAAGTTTCCGATTGACATTATTTCT…
TCONS_00093297	u	Aradu.A07	1482679-1483053	0.809923	1.6092	1.83204	0.460145	AAACCTCAAGGGGAGGTTCAACATGATCATCATGATGCCTCAAGAATAGTAGGCCCTTCTTCATCATCACAGAATCAATCACAAGCCAAATCACCTCATGAAAAGGTACCTTATTATCTTACTCTAATCTTCACAAAAACAACACTGTTTCTCAACTGTATCGGAAAATCAAAAGAATTCAGAGTTTTCCTGATTCCTGAAGGATTTTCTGATGAATATCTTCTGACATGAAATATGATGGAGAAAGAGAGAGAGAAATAGAGAGGGATGGATGTGTACAAAGTACTGAGAAACAAACAAAGAATCAAAGGG
TCONS_00093401	u	Aradu.A07	8027833-8028434	0	2.35239	1.24342	1.27524	CAGCGCCGCCGAACCTTTCGTCCCAGCACCTCCTCGCAGACAGCACCAGCCAACACCATCGTCGCAGAGCCAGCACCACCCGCGTCACCACCCACAGCATCGTTTCTGGCCTCGCGGAGACAGCACCACCCAGCCACCCACAGCATCGTTTCTGGCCTCGCGGAGACACGGATAGCAGCCGCCATCGAGTCAAGTCAGATAAGGAGCCTCCAATTTAGGAATTGCTGGTTATTGAATTATTGTTCAGTGTATTGAGATCAGCG
TCONS_00093455	u	Aradu.A07	12725813-12727084	0.0899109	0.171769	0.108952	0	TATTTTCAGTAGGCCAGTGGTTTCACTTGATAAGTTCTGTTGGTGATTTCATCCTTTTATCTAAGCATTATGACTTCTGTATGTGTATGTGTTTCCTTTTCTGATGAGAGATTTTTCATGTTGTCTGTTGTTGGAGAATGAATTTGAATAAGTCGTTGTATATTGTTTCTTGCATCTAGGTTGAGCACCACATTAGATGAAGTTATAGTGTATCCCATTCCAGCAGCACTTTACCTTGTCAAAAATTTGCTTCAGATATTAAAAAACTTGAATATTATCAGTACAGGTGTTCTCTACCGAATTATACTCAAGAAGAGGTAGCTTTTGTTCTTTATTTTCAATATAAAAAAAATTGTTGTCAATTCTCATTTCATTATCATAATCTTTTGTTAAGGATCG…
TCONS_00093528	u	Aradu.A07	19164239-19165985	0	0.650395	0.152793	0	TGTTAGTTGAATTGTTTTTCATTGTTAAAAAATGAAATACGTTGTTGTCTTCTTATTAAGGTTGGTAAATTAGGAACTGGGAGGATCAAATTGAGTTAGATGGACAAGTGATTGAATTGAGTTACCGTGACTCATAGGGGTTCTATTCCCTGGTGGCAATTGTTGAGAGGAAGCGTAGAGAGAAGCTCAGCCAGCGCTTGATTGCTTTATCTGCCCTTGTTCCTTGCCTTAAAAAGCTTGATGTTCATTGATCACTAGTGTTCACTGCATCGCTATTCACTATGGTTCTTTGTTGTTCGCTGCTTTTCCTTTATCAATCAAGGTTGGACTCTGTTTGCTCTTGTGCTTTCTAGACTCCGTTTACTCCTATGTGGAGTTTCTTATCCATGTCCATAGGCA…
TCONS_00093536	u	Aradu.A07	21034733-21037879	0.185982	0.568493	0	0	CCAAATCCGTGTTATGTCAAACTTCGTCACTACTTGTCTCTATCAAACCTAACATATATAACTTATGTTTTTTCGTAAGGTCCTTTACCATGCTCAATTTTCCATCACCTCTCAACCCTCTAACATTCCAACAACTAAAGATCATGATAAATTTTTTTACATATCTTTTTGAATTTTTTTGTCTGCATCATTTTGCTTTCTCTTTCTATTTATCCAATATCCTATTTTGAGCAATTTCTTTATTTTGTGCTTGGAGGTTAGCCATGATGTCATCTTTTTCACTGTACAATATTGCACCATATTCCACTGTCAGTTTCCATGTTTTCTATTTTTAATCATCTGCTCCTCCAATACCAGCCTTTGATTACCTCTGGTTCCCAAGCTCATGACATCTGTGTC…
TCONS_00093632	x	Aradu.A07	46081506-46083243	0	0.146323	0.0773434	0	ACTATCGAAGTTTTATTATTTAGTGAATAATGAAAGAGATCATATTGTGCGAGGAGAACTAGGGACAGTGAGGAATTAGGGTATGAGGAGAATGAGCTACTGCCATCAGTGCATGAAGAAATGTTGATCAGCTCAAATGGACAGCTGGCAAGCAATCCGCTAATCCAGGGACTGAGAAAGAGCAAAAGGGAGAGGGCTACTAATAGCTGGCTAAGGGACTTTGTCCGTTAGCTTTGTGGATAGGGGAGATAGAATGAGAAACCTTGAAGGACGGATTTAACAGCTGCATTAGGAACAAGAACGCCAACTATATGCTGGTTATCAGCAGAAGTCTCAATGCGAACAACACGTAGCCTCCTATGGTTTCGGCGCAACTGTACAGATTTAAATCTGTAGATG…
TCONS_00093863	u	Aradu.A07	77273438-77281980	0.0821853	0.879257	0.132788	0.466923	AAAAAGAGAAACATTGGAATACCCATTACCTAATATCTCCATCCCCGTTTCCCCAAGTCCCCAACCTTAGGTAACCCTCACCTCACCTTATCTCACTGCGACACCACCGGTCTGTGTCGTCTTCTTCGTCTTACTTAACCTCACCTCACCTCACCGCGACACCATAGTCTTAACTCTCAAGTCTCCGACGACGTTCCTGCACCATGGTTCCTTCGTCTTTTTTGTCGTTTCTCCTTGCTCGGCTTCGTCGTCGCCGTCATCACGTCCTCTCCATTGTCTGCTCTCTCGGACAGGTTGGTGGTTTCTGTCGTCTTCGTCCTTTACTCTCTCGGATAGGTGAACGGAAGGATCAAGGACTCGCACGGTTATTATGATGACACGATCGGACCTTTGGAGCGG…
TCONS_00093864	x	Aradu.A07	77273436-77293116	0.699864	0.869082	0.282694	0.414184	AAAAAAAGAGAAACATTGGAATACCCATTACCTAATATCTCCATCCCCGTTTCCCCAAGTCCCCAACCTTAGGTAACCCTCACCTCACCTTATCTCACTGCGACACCACCGGTCTGTGTCGTCTTCTTCGTCTTACTTAACCTCACCTCACCTCACCGCGACACCATAGTCTTAACTCTCAAGTCTCCGACGACGTTCCTGCACCATGGTTCCTTCGTCTTTTTTGTCGTTTCTCCTTGCTCGGCTTCGTCGTCGCCGTCATCACGTCCTCTCCATTGTCTGCTCTCTCGGACAGGTGAACGGAAGGATCAAGGACTCGCACGGTTATTATGATGACACGATCGGACCTTTGGAGCGGTTGGGAGTGGTACTTGCAAAGACACTCTAACATTCAAATCA…
TCONS_00094274	u	Aradu.A07	43432357-43432873	5.11627	2.8961	2.29622	3.05027	CTTCTTTCCTTACCTTTGGTTTTGATAGGCTTATGACAAAAGTTGACCATGAACAAGATAACCGCAAACTTGTAATAATGAACTTGATAACCAAATCGAAAGCTCTGAACTTGATCTTCCTAATGCTCAATTCCTCCGAAGTGGGGTTTTGGGTTGGTTGATGTTGAACTAATCTATTAGCACCAGAAGCATGGCGATCAAATTCACTCAACGACTTGAGCTTAGCAGAAATATCCTTCACCAGCTTCAATATCCTCTATCTCGTGT
TCONS_00094364	u	Aradu.A07	62340244-62340980	0	0.144532	0	0	GGCACCATAGTAGTAATTTTAGCAACAATTACAATATTTAATCACACTAAATCATCCAAAACAAGAAAACACAACTAACAGTAACATATAAGACTAAACTAGCATCCTAACCCTTACCTCTTTGTTGATCAAAAGCACAAAACTTGTCCCTGATTCTCCCTTGAACCCGAACCCTAGCAGAGAAGCTCGAAGAACAGTTGGGTGAGTGGAATGCAGCTCCCTTTTCAGCTTCGATCAGCTCCTTCCTTGGCTATCATTCTTCTTTTCTTGGTGCTGTGGTTGATGAAGAGCCAGAAAACTTGAAAAACGCTCCTGTTCTTGCTTACTGGTGCTTTGACTGTTCCTCGTTCCTTGCCCTCTCTCTGCTTTCTGTGAATTCAAGGAAGGAAGAGTGGTGCT…
TCONS_00094467	u	Aradu.A07	71665001-71666026	0.0539369	0.618259	0	0.153217	GTCTTGAGTTTAACTTTGTGGAATAAAAATTTGGATTGAGAAATAATGACCTGTAGGTTAAAATTCAACTTGGTAGCAAACATCAATGTTCCATGCACTAATAAATAATAATAATAATATCTTATTTAGGATGTAACAAGCTAAGCTAAATAATATATAGCATCCAACTCCAAAGTACACAATTAATTAACAGATTTATAAAACAGCAAATTTTGAAACAGCAAATTTTGAACCTTCCACTATCTATTTTTACTTGCGCAAAGAATCTTCATTCCTCCCACTAACTGTACCTGTCTCTGTCCTTTTAGCATTTGTCCCACTTACTGGCCGCTGAACAATCATCCATGAGCTGTATTGCTCATCACTCCCATTCATCACTTTTTTGCCCTTGTCTTTTTC…
TCONS_00094488	u	Aradu.A07	72798503-72799370	0.707257	0.270235	1.14272	0.418559	GTTTTCTTAAACATCAGTATAATAATGCTCTACAGAGTTTGCATATGAATAATGACATTCCAAATTTTCAAATTTCGTACCACAATCATATTTTAATCAGACAATTTTAAAAATAAATATTGGTGATTATATCCAAGGTTCTGAGAACCGGATCGGATCATCAAACCATTTTAATTACTGGTTCACTAGTTTATTGATCCAACCGATCTAACCGTGGTTCAACCAAAAAAATCGTTTTAGAATAAAATAAATAAATTATAAACTTGGCTACTCTTGCAGCTTCTTCAATCTCAACTTGGTCAGCTTCTGAATGTTGTCGCAAACAAAGCCAGTCTTGGCTCACTAGTCCTATTTGCTGCCTCAACCATTTTGGCTTCAAACTCTTAACATCATTCCCAT…
TCONS_00094839	u	Aradu.A07	47359474-47361018	0	0	0.330931	0.129295	TCTCATTCTTCTTCAAGGTCATTACTTCAGCCTCTGAAGCACCATTTCAAGAACAGTCACCTCGTCGCCGCTAGTCTAGCCACCGCTAGAACGAAGCTGCTGCCTCTCCCCTGTTGCTTTTGACGTTAACCACCAACTCATCGTCCTAGCTGCTGTGACCCATGTTAGTTCTATCCAAATGTTGTTCACTTGTTTAATTTACTGATTTCTTTCATTTTTTTGGTCATTCCCTAATATGTGGATTTGTTCGTGACCTAGCAATAGGACTTTTCTCTTTTTCTGATATTCAATTTGATCTGCGTATTTAACCATTGGCTTTCATAATTGCTTTTTACAAAACTGAGTTAGAATTTAATTGAACGAAGATTGTAGATCAACAAGCCAGCAAATGATTTGGAA…
TCONS_00095272	u	Aradu.A07	19075792-19078098	0	0	0.996656	0.0947178	TTTTATGGATGCACTCTCACTGTTATTTCTAACTTCAGAGTAAATACCAGCATCATATTCAGATCCAGATCAATAGGACATATATTCAACTGCAGTGTGCTTTTAATTTTGCCGTTCATAGCCGCGATTTATCCGGCATTCGTTACCTTCTTCACTGGTTTTCAAGTGGTTCCTCAATCATGGCATCAATGGATGTTCATGCCATTTGCGCCACGTCTAATTTGTTGAATGCATGTTGTTGATGGTAAAGCTTCCCTAGGAAGCTTTTCAATTAATAATAACTAACTCCAAATTGAGGTTGAATGACTTTGCATCACACGTTACTTAGATTTATTTTGTGCCTTTAAATACTCCTATTTTTAAGTATTTAAAAACTTTTTTGAATTTTTTAAAAGGACA…
TCONS_00095273	u	Aradu.A07	19082230-19083114	0	0	1.38759	0.191341	GCACCAAGGAATTATAACATAAATAAATACGAATGAAAAAGCAAGGATATTAACATACACACGCAGATTGGGAAGGTTTCTATATGTTCCTCGCTCCCATCTAGCTATGCAAATTATTTAAGGGAAGCTAAATGGTTATAATATCAAACTAATATAGTATTAGATGTGGTATGGAACTCAATTAATTTGAGTATCATAACTCACTCCATGGAATAATAAAAATGAAAAAAAAAAAACTTGATATACGAAAAAGTAATGAGTTATATGCAACTTGACTCATTATTTGTGATTCTGATTCATGGGTGGGTAGCACGGGCCCTACGTGATCTTGGTGGCGCCTTTACCGGATGATCGCTGAAACGGCCTCGTTCCTCTCCGTCATCCCCAAAAACAATGGAT…
TCONS_00095345	u	Aradu.A07	35386704-35387627	0	0	0.318419	0	ATTCATACCTTTGAGAAGAAGAGGGCTAACCATCCTGTTATGCAAAATGCTGTTGACATTCTCATTGCCTGTTTCCTATGAGAAGCAAGGATTGTTTATCAAAATTTAAAGTCCCTCATAAACTGCATAAACTTATTTGGAATTTAGATTTCACATACCCCTTTCCGGCCAACTCTAACTCTGCCACCACCACCTCTTCTCTTGCCACCGCCACAAAGTGATGGAGTTACAAAGTTACAAGAACTTGCAACCTTGTTAGAAAGCAAGTGCCATGATAAATTGTACAATATCAACTAGCCATCAGCTAGCAAGAGCCCATAGATATCAAGAACTCCAATGACAGATTTAGAATTTGGCTAATGCATCCCTGCTACCAACAGCTGCAACAGGATCAAGGGT…
TCONS_00095918	u	Aradu.A07	55439095-55439710	0.10375	0.158567	0.0838153	1.08064	GTGGAATTGGTGGATATGTAATATTGTAATGCTTTCAATGCCGTCGAACAGCACCGGCGGTATAGGATGCATCCAAAGATATGCAAATCCTCTTCACTGCATTTTGATGACAATAAAGCACAAAATAGGAGCCAATAACGTATATTTGATGGATTGCTGCTGGTTGTTGACTTGTTTATTTCATTGTTGCTGCCTTGCTGGTTGTTCTGTTGAATTACTGAATTGCTTTTGAGTTTTGAATTGATTTAGTATGATTTATCAAGTGTTGGAGGTTTTGAATTACTGAATTATTGTTGAATTACTTTATTGTTGGTATTGTTGATGCTTGGTTAATGATTTTGTAAATTGCTTGATTTTGTAAATTGTTTGTAAATTGATTTTGTTGTTTAATGTATTTCT…
TCONS_00096807	u	Aradu.A07	14287555-14288460	0.888765	0	0	0	AAGAAATCTGTAAAGACTTTCAGTGTCTTGCAACGCTTTTTACTAGGGACATTAGAGACACTTTAAGCTTCTGCATAAAGGACATGTGAGTTATATAAAAAGTTTACTGATCATTTCTAATGCCATTGTGTTGTGAATTTTGTGTCACTATTTATAGACTGGCAAGTACAAGTGGCAAACTTACAAAGAAGTGTACGAGGTGATACAGAAAGTTGGAAGCTCTATCCACAGTTGTGGTTATAGGAAAAGAAATGCGGTATCTATGGTGCCAATTGCGCTGGGTGGATAATAAGCATGGAGGTTCATTTTCATTTATTCGCTTTCACATTTTGTTTCGTCATCCTCTCAATGTTTCTTGTTGACTAAGTGCAACATAAATTAGGTGCTAGAGCAGTCGAG…
TCONS_00096850	u	Aradu.A07	19162472-19165618	0.391694	0.0997746	0	0	GTTCAAGATCATGACTACTCATCTACTCGGATATATATATGTGTGTGAACCAAACTAATAACAGTTGCATGTCGTTGGGCTGTGGAATATTCTATCCACACGTTGGGAATATGCATGTACACTACAAAAAAAAAGTTTTATGGTCACATTTCTTTTGTCACGCTTTAAAAACGTAGCCAAAAGTGGTCAATAGTCACGTTTTTATGAGGGTGACGATTGAATGGAGACTTGATCACGTTTTTTCTTGTTATGCTTCAAAAACGTGGCAAAAGAGGTCAATGGCCACGCTTTTATGAGGGTGGCAATTGATTTGAGATTGACCATACTTTTTTTGCCACGCTTAAAAAGCGTAGCCATAGAGAGAAACAAACACGCTTTTAAAGTGTGGCGACAAGGTTT…
TCONS_00096986	i	Aradu.A07	67199386-67203508	0.519468	0.396965	0.139885	0.24594	CACTCCCCCTTCATTAACTCATATACATTCAGCACAAAGAAGGAAGAGAAGAAGATAGTGGTGCCCTAAATATTATTATTCAGCACTTCACTAAAATCCACATAACTTTCAAATTGTAGCTCTGATTGATGACCCATTTACGGCTACGCGTTCGTCTCGACTCCCTCTTCGATTCTATTTAAATATTGTGGGGAGGTTCAATCTTGAGTTCTAATGGAGTTTCAATCCAAGGTTACGTGAGATGAGGTAAGGAATTTCAATCTCCCAAAATTTTCCACTATATGCGAAAACCTAGACTTGAACTATGAGGAATTTTTGTGATTAGATGAATTATGAATTGTTTGGCTTGAATTTGGCACGGAGAAAATTTGCTTGGCGTGGGACCGGTATGGGATTGAG…
TCONS_00097692	u	Aradu.A07	19922496-19924553	0.2058	0.0524225	0	0	GCCCATTGCTATTGCCATTGCCATATTTTAAAAAAAATGTAGTACTTGTCTCAGTCTCAAGCCTTCCTTTTTGATTTTGCTTCTATTCTTTGTACTTCATTTGCTTTACCCTTCCTTTCTTTTCCAATTGCTTCCCCTTTATTTTATTTTTGACATGCTTTTTATTGTGTGCCCATATAGGTCAACACCATGCATTCACAAGGATATGATTGGTAGAGACGGAGATCGTGGCTGTGGCCGTGGCTGAGGCCGAAAGGGGAGGCCTAGGTAGAAAACTCTCACCTATTCTGCAGTGATCAGGACAACCATAGAGTTCTCAAAGGGAGGATGATTCTAACGATTTTGTTGACTCAAATGATTACTTAGACGAGTATGAGTAGGTTATTTAATTACTTTACT…
TCONS_00098255	u	Aradu.A07	56864774-56865660	0.299792	0.400915	0.181641	0.993547	CTAGTGCTCTAATGCAGGAATCGATCAGCATTGTTCCCATCCTTCACAATCCAGTATTCACCCACAGGCACAGAAATTCAGCAAAAATTAATGAAATTGAAAGTTCAAACACTCCCCTTCCCTCTCTTCCAGTCCAATACAACTTCTAAAATATATTGTTGCAGGAGCACGGCAAGCCCTAGCTGCGGCGGCGGCTTCAATCGACCCCAGGAGCGACGACAGTGCACGACGGAACAGCCTCCTCTCTTGCGTCGCATCTTCGTCCTCTCTCTCCATCTCGTCTGCAAATCATCTCTCTCTCCCCTCTGGGCTCCCTGCTCTGCGACGGCAATGGCGGCGGCTGCAGCGACGTTGCGGCGGTGACCCCCTCTCACTCTCTATTCTCTCGATCGCGCTCTC…
TCONS_00098408	u	Aradu.A08	666332-668082	0.448714	0	0	0	TAGTGTGATTAGGGATTACTTGTTGCTGTTTTGTAATGTTTGTTGCTGAATGCTAAAAATGGAAATCAAATCAAATGCTGTTTGTTGCTGAATGATAATTTTTGTTGCTGATGCTGAATGCTGAATGCTCTTGGTAGTATTAATTTTGTACTGCTATTAATTTTCTGGCTGTGCTGCTGTTGTGGGTTCTGGGTTCTCGTGTGCTGTTGTGTGTTTTGTGGCTCTGCTGTGTTGATCGTCTTTCTCAATTGTCAATGTTCACTCTTCACTTGCGTTGTGTTGATCATCTTTCTCAATTGTCAATGTTCTTTATCTGAACTGAGAAGGAAAATGGCAATCTGAACCAGCAAACGGATTTCCGCAGCGTCAGCGCGTGCTCACACTTGCAGGAACAAGAAA…
TCONS_00100655	u	Aradu.A08	43974627-43976265	0.463882	0	0	0	CTAATTTCGTACAAACTCCCATAAACTTTGATCCAAACGGATACTACGCAATTACCTTGGGCTGATATCTCTGAAGGCACCGTCCATTTCAGACCTAATTTTGATCAAAGCCATTAGCTCTTCTCGCGGCCACCGGTTCGCGCCGCTTGAGTTCCTCTGCGTCTGCCTCTCCTCGCTTCTGTCAACCAGATTCTTCTCAACGAATTGAACCAAAAATACGACTCCTGGTGTTCTTCTCATGTTCTTGATTCGCAGGTTTCGTGGTAGCCGAAAAGAAAATTAGTTTTGCATTTTATATTTCCTACGTTTTCAACTTCTAATTTTTTAGGAGGGGCCAGCATGGATAGTTGCTACCGTTGTAGCCATGGATGCTGGGAAGGATGAATGGTACTATAAATC…
TCONS_00101329	u	Aradu.A08	3696488-3697720	0.473729	0	7.5584	7.17711	ATTGCAAACATATTGTATATGATAAAAGAAACTTGCCTCTGAATTGGCCCAAATGCTATTTTCATTGCCAATTGGGAAAGTGGGAATAGTCCAGTCGGTACCAAGTACATGATCATGTGTTTTCTCTCCCATATGTTCTGTGTGAGAGAAGCAACATTTCTGGGCAAAGAAGGACTATATATAATTCCACTCCACTCCATCAAAGCTCTTGATCAGTGATGATAATTAAAGCTAACATACAAGCTAAGCTTGGTCGCTAATTCAATGAATTGAATCACATCTTTCACGATGTCTTTGTTGTCTTGCAGCCTTTGCTCATTTTCTTTATCCGTGTTTCGTTGTTTTCCATTGTTGATGTATATGTGGGAGGTGTATGCATGTTCTCAATAATGCAAGCTC…
TCONS_00101913	i	Aradu.A08	13990091-13990645	1.50345	0.842528	0.485828	0.474534	ATGGTTGGCTTGAAGTTCCAGTAAGAGTTACATGTGCATAATATCCTAAGGGGAAATTGTTGAGTAATAGAGACCATCGTAAGTCATAACACATGGAATTTGATATGCAGAATTAAAGGTTCACAATACAGATCACCTATTTTTTAGTAGGGCACATTAAACACTACTTAGGTTTGATTTAGACATTTTTAGGATATTATTACTACTATCAGAATTTTTTCCCACTGTAGCCATGTCAATGTTGGACATTGCTAGGAATCTTTCCCAAAACCCTCTACAAAATCAACAACACACCATTACCACCATAACTGCATTTGAGACTTTTGTCATGCCCAATTGCTGCCACCTCCCCACAAGATCTAAGCAAGCCCAAAACTGCAGAGGATGTTGGCTTTGCAA…
TCONS_00102966	i	Aradu.A08	34437980-34439613	0.244237	0.186641	0.197308	0.0462532	GTCTAACTATAAAATAAAAACAGCATGTCTATGTCCATGTCCAATGATAACAAAAACCAACAAAAAACATTATTTCATTAAACTATTAATAATTGCTTAATACTTTTAACACAACTCCTGCCAGTCTGCCACCACTGCGTTACTCCACAGTTTGTGTCTGCTCCTGGGTTGAAGGAGGAAGCTGCGGAGGCGCCGACAATCACGGACCGCGGCGGCAGAACCGTTGAAGGAGCTAGGGTTTTGGTTTGGGTTGCGACTTGTGAACTGTGAAGAAGCTATGGCTGAGCTCAGTGACACACTCACTAGGGTGTTTTTTTTTGGACAGGACCCGGGTCAAAAACCTATCCCAGACCCAAAAAACAGAAGCTCCAAGACCCAACCCGACCCGGATTTCAAAAC…
TCONS_00103218	i	Aradu.A08	39069232-39070289	0.33815	0.0430677	0	0.0533651	TAATAATTTAATAAAAAATAGCAGCATTCATTTACATATACGGTGCATTCTTTCTAATTTACAATCTTCGGGATCTGATTATTCTTGCTTATAGTTTCATTCTTGACTATCTGGTTAAAAACAAAACCAGAAAACTTGTTGTCTCCACTTCCTTTATATTTTCCATTAGAGTAATAACTAAGAATGCAAGTCAAAACATAGGGTAGAAAAAGGTACATTCCAAAATTCTAAAGAGAAGTGGTATATTAGCAATACAAAATTTCTGCCAAAGAGCATACATCTTGTGATGATGAAGCAGTGACTACATATTGTTTTTTGTTTTCCTGCAACTCATCTCTTTACCTAAACATCTGAGGCTCTTTCCCAAATCAAAATCAAGTCGCACCAAAAAAATTATCA…
TCONS_00103382	u	Aradu.A08	41575171-41578077	0.468936	0	0	0	ATTGGTTACACTACTGTAGCATTGTCTTAAATAAATAATTTTTTGGCTGTATTGGTGAACATCTGAATTTTTTATTTATATTTGTTGCTTACCCTTATTAACTTAATTGGTGATTGTAAATGGTAAAGCAATGCTGCCTTATTTTTATGCTTACATATATCTAATAGATGCTATTTTTAAGTATGTGCATCATGGCCAAATAAGATTGTGTTAAATCACAAAAAAAACTCAATTCAGTCAAGAAGCTGAACTATTTGTTTCCATAATATCGCACAAAATGATGACGAAAGAACATAATGATGAATCAGAACTTGTGTCACACAATTAATATCATGTTGATTTATCTAATAAATAGTGGTGTTGATACAAGAGTAATTATTGTAAAAAACCATAATTTAG…
TCONS_00103447	u	Aradu.A08	42692417-42693673	0.415861	0.19862	0.209972	0.541441	GCATAATACACAACCTTAATGTGTAGATTTTTGTTTTTTTGTTTTAATTTATTTGTTGTGCTGTTTTTAAGTTTTCTAAATGTTCAAAGAACTGAAATACATATTCGCAACAACTATTAAAAAAAAAAAGATTTTTCTCTTTGTAAATAATAATAGTTATTTTATCACTATAAAATGGAAGAATATCTTACTCCCAAATATCGGTGGGAATAACAACTTCCCCTTGTTTGGTCCCAGCAATCATAAATTTTTCAATACACATACTAAATGTGGTTTTTCCCAGTACCAAGTAATTAGTTCCTTTTGCAAAGCTACTTTATTTACACTACATACATAGGTAAGCCATTCAATGTATCGTGCACTATGAAAATTTACCTACCATATTATAGATATACATAA…
TCONS_00103779	x	Aradu.A08	47186545-47187914	1.07031	0.545269	0.864652	0.253366	CTGTGGATGTGGTTTATCTTATAGAGGATTAGATTACATATCGTTTTATCATATATGTGTGATACATCTTGTATATGGTTGTTTATAGTGAATATACAGACACAACTTTCCCTCAAGTGTGTTAGCCACAAATTAGAAATAGTATTAATAGCGATAATTTAAGTGTTTGAGGACCAACCTGATACAGGAGTTATCACTGATAAGTGATAACTGCAATTGTATGTAGAAATGTGCTTGAGAGAATGTTTGAATTATCATAAGATCATAGAATAACCACCATCTTACATGAAGCACAAGAGCTGCATGCTATTGGAAGCGAGCAATGGTGTAGCTCCTCAGTAAGCTTTGCATCCAAAGTACCTGTATCTGTATGTTATGTTCCACTTGTTCATTCACATT…
TCONS_00104463	u	Aradu.A08	31399602-31401700	0.228597	0.611411	0	0.64937	CTGGTCATCCTCATCCACCGTTTCAGGTATAGTTTTGCATGGCTTTCAATTTTTGATGTATTCTCATTTGAAATTATGGTTTCTGTGCTGTTCAGGTATAGCTTCAGGAATCGAAAACATTACACACTAAATAAACCAACAAACCCTAGCAACAACATTATCAATCTTACTCTCACAACCATAAAAAAATGAAAGTAAAATCAAGCTCTGCTGCTGACACCGGTTTTATGGTGGTATTTTTCAAAGCAGCATAACGTGTTTTCTATCTTCTGTGTCAGCTGAGCTTCATCACTCTGATATTAAGTTTTCTATCTTCTGCTATTGGTTCTTTTTGTTCTTGATTATTTTCATGCCTTAGCTTTAAGAAGTGTTTGATGTTGTGGTTGTAGTTCGGAGTAA…
TCONS_00104590	u	Aradu.A08	41148317-41148906	232.861	133.855	103.882	166.885	CCCATTCCCTGTTATCGTCGCTTTTGAAAGGCGTTACGTTCTTCGTCTAAATTGCTTTTGCAGAAGGACGTGTCAACGAAAGCGTATATCAATTTTCAACGTCGACCTCTTTGAGTCTTTCATGTCTCCACCAAACTACGAATTCTTACTATCGTAGTTTCTTTTGCGGTCGTGTTGTTTACACACATTCACTTATTCGTATTTTTATCTTTCTTTTGTGTGGTTGCTTCTTCTGGTGAACATCCTTTTTTATATTGAAGTTGGGGATGTTCTTGTTTCCGAAGCATATATAAAATTCTTATTTAGCCAGTTTTAAACAGCGTGCTGTAATTTTTTAAGCTACATTGCGCTACCTGTCTACTGGTACAATGAAAGTTCTGGTGACTTAACTGTGAAGAG…
TCONS_00104647	u	Aradu.A08	43974642-43976266	0.441591	0.6267	0.713483	0.238936	CTCCCATAAACTTTGATCCAAACGGATACTACGCAATTACCTTGGGCTGATATCTCTGAAGGCACCGTCCATTTCAGACCTAATTTTGATCAAAGCCATTAGCTCTTCTCGCGGCCACCGGTTCGCGCCGCTTGAGTTCCTCTGCGTCTGCCTCTCCTCGCTTCTGTCAACCAGATTCTTCTCAACGAATTGAACCAAAAATACGACTCCTGGTGTTCTTCTCATGTTCTTGATTCGCAGGTTTCGTGGTAGCCGAAAAGAAAATTAGTTTTGCATTTTATATTTCCTACGTTTTCAACTTCTAATTTTTTAGGAGGGGCCAGCATGGATAGTTGCTACCGTTGTAGCCATGGATGCTGGGAAGGATGAATGGTACTATAAATCTTGCTGGAGGTGTTC…
TCONS_00104832	u	Aradu.A08	1474635-1476011	0.245551	0.469111	0	0	GGACAAAATGATATGCCTTTGTAATGTAACAGTGCGCCGTATTTGCCAAACGCACACCAAGGTACTTCTAAGTTTGTTATTACATACAGTGATGTGTGTGTTTATATATATCTTGATTACCTTTTTGTTTTTGATCACAAATTTTATCACAAAAATAGCAGAGGCAAAGAGGCAGAGCAGAAAAGAGAGAATGCATAGCAGAAGCACAAGTAGAAGTCTATTTGTTATAGAACACTATTTAAACAAGTCATGAAAGATATTCTAATCCTAAATATTGAGAGCGACGAAAGTGTATACCTCAGAATAATTATAGTTAGATGTGGATTCAGCCGTAAAAAATTACTTGACAGGCAAAGAGAGAAGTGAGAATTAACATTGACTCCTCCAAAGTAAGCATGA…
TCONS_00105322	u	Aradu.A08	31355108-31357607	0.779286	0.74439	0.157387	0.276712	GATCAATTATACACAAAGCAACAAAAATCCAAAATCCACCATCAATTTTCAACAAACATTTCTTGGAATCAAGCCATTACCAGTTGCTACACATTCTAGTTCAAGAGAAACTTTAACTAGTTTTCCATGGATCTTAAAACCTTATATTCCTCACAAAACAATAGCAACAATTGGCACAAATGTCTTCCTATCAAGTCACTATAATATTCAATAAAAATTCAAAAATAGCAATATTTAAAGCAATTTCTTCAAAAATGGCAAAAGTTTCCCCGATTGAAGTTGGAACACCATGTCGATAAGACTATTGTCCCTTAGAATGCTAAGGCCAGCCTTCATTCTATCATCACCGCTCAAACCAGGAACATCTCTCAATAGTGCCATTAGCTTCATTCTGCGCTC…
TCONS_00105519	u	Aradu.A08	45188202-45189163	0.616895	1.41425	0.498361	0.584132	CAATCTTCATTTAAGGGTCTATTGCTGCATGCCTATTGCAAGTCAGCAATGCAAGGGCATTCTAGAGCTCTCTGAGCTTTCGCCTCATCTCCTTGTGTTAGTCGTTAGATGGCAGCAGCAGGGGAGAGACGAGAGAGGAATGTCGTTGGCCGTTGCTGTGTTAGAAATCGACGACAGTGAGCGACGGAGAGTAGTTCGACGACGGCGACTGTGACAGTGGCAGTAGGGGAGAGACGAGAGAGGATGCTGGAACGGCGATTAGGGTTTTTCAGTTTTTTTCAATTTTTTGAGTTTTGAAGATTGAAGTTACTGCTGTGAATAACCGTGTGCTTACCACCTTTTTTCTTTAATAACGCTTTCAAATTCCAAACCATTATCATTCCCTTCACCTTCTTCTCC…
TCONS_00106011	u	Aradu.A08	29727977-29729799	0	0	0.553684	0	AAATGTCCAAATCCCTAATTGCCTTCTTTGCTTCAGTGCTTCTCATTCATCGAGCTTCACTAAAGCTGCTTCAGAGGTGAAGTGAACAGAGAAGTGAGAACTGAAAACGCCTCACTCTCACACGGGTAGAGCCACCGCAGCAGCCGTCGAGAACTGAGAACACCTCACTGTCATCGTCGAGAACTGAGAACGCCTCACTCTCACCATCGTCCCTTCGCTGTCTCCCACTCTCCCTATTGCATGTTCTGTTGAAGCCTTGAAGGTGCCTTCCAGCTTCCAGAATTCCAGAGCAAGGAAATCATGAAGATGATGCTGTTGTTTGAGGTCTTGGGAGTGCTGTTGATGATGGTAGTGTATTTCTCTTTTGCAGAAGATAGTGGTTCAAGCCACTCTCATTTC…
TCONS_00106251	u	Aradu.A08	47659892-47662885	0.0554252	0.0847093	0.402979	0.472334	CGTAATTTAAAAACTGACAACTCTAGCGCCATCGCCTCCCCATAAGACACCTGACTCTACCTTCACCTCTGCCCTGCACCGCCATTGATGCCAACCCAGCCCCTGTGCCGTTGACTACGCCGGCCCCCGGACCCTGCCACCCGCCGGCGCTGACCACGCTGGCCCCGGCCCCTGCCATTGACTTTATTGTTGCTTAGGAGAGCCTTGCAAGTTTGTTTGAAGCTACCCTAAATTCAGCAAGAAGCCTCCTCTGCTTCTCCGACTGTGTGTTGCCACTTGCCACAAGATCAGTTCACGACTCTCTTTCAAGGTGAATCTCACTGAATGGCTTTATGCTATAATTACATAAAATTTTCATTGAGCAATGTTATATGAGCAACAAAATTTATCACTTTTGAC…
TCONS_00106707	u	Aradu.A08	29922044-29924068	0	0	0.416495	0	CCTATAAATATACCTGATACATTATGATTAATTTATATTATATGCTGTCCACTAAACTCTCTCTATCTAAGAACCTGAGGATACAAATTAAATCATCCCCAACACAGAAAATCATCTCTAAAATAGAAAAGAAAAAGATGGAGAATTAAATCAAAGAGACAAGGAAAGAGCAATATCATCATCACCATCATCATTGTTATCATGCATTATTCTTGAACATGTTGTTGTTGTGTTGGTGCTGTTGTTAGGAAGATTTCCATTGGCCCAACTTACATTAACAGGAAGAATAACCTCTGATGAAGCACCAATAACACATCTTCTTGTGAGATTGCTGCATGTGTTGCAGAGAAAGCATCTAATGTGTCTAAGGGCCAAGAAATTTGCTTCATGAACCCAGCT…
TCONS_00106741	u	Aradu.A08	33327701-33330497	0	0	1.26969	0	GTTTTTTATGAGATGGATAAAACATAAAAGAAGTCAACTTAATTGATACCAAAAATTCGGATTACAAAAAATAATATTTTCTGTTCTATGTGGTTTGTTATGACTTATGATGAGACAAGTACTTAAAAGATCTACTCTATTTGACATGGTCAGATCCTAATAAGTACTCAGCCCAATAGACTCCTTTGTGTGAAATTTTGTTGTAAAAATAAACGCTCAACCTGGGTTTTCTTCTCTTTGTGTTTGTAATCACTTGAATTTGATGATGAAGAGAACAACGAAAGAGAAAGTTTAGTATTGATTTCTTGTTCACTTTGTGGGTTTTCTAATGAGTCTTGGCTTAGCTTAAGCTCTAGGAAACTCGATGATGATGACGACCCTTTCTTCTTCTCATCATGC…
TCONS_00106810	u	Aradu.A08	39321240-39322988	0	0.587775	2.30795	0	GAGCTTCTCGCCAACCTTCCACTTCTCGTTCACACCAACAATGGCATCAGCTATCAGTTGGGCATTCTTTCGTTGGTCAGCCGATGATTGTTGAATCTGATTGGCCATCCTCTCGAGTACGTCAACCTGTTTCCTCTTCCTTCCGCATTGCCTAGTGCTTCCCGCGCTCGCACCGACCTCAGAATGTGATGCTTGTCCTTGCATTGCTGCAACTCCGTCTTGGTCTGGAGGTGGAGACATCTCGGACTGATCAAATCCAGTAGCAGTGTCGTCTGTCTCTTCGTTAACCTGTTCCTCCACATTGAAGCCACTAACGGCCGCCACTCCCGTGGCTCTATCCCTGCCAAAGATACCTTCCAGCCGGTGAAATAAAGGAAATGGCTTGCCAGGACTGTAGAA…
TCONS_00106824	u	Aradu.A08	40247891-40280136	0	0	1.0611	0	ATCTATGGGAACAAGCAGAGCTCCTAACCTTAACTAGGAGGTTTAGTTACTCATACTTTACAGAGAAAACAAAAAAGATCTGAACATAATATTCCGTGTGTGTCTGAATCTCCCCTCCCGGGAGGCGTGATCCTTTGGAGGAAGGAAGTCCCTTATTTATAGTAAAAACCTCTAAGACTAAACCTACAAGATGTTAATTTTAAATTTAAAAGTTACAAAGATAAGACTAAATAAGCTAAGGAGTGCTAAAATCTACTTTGGACCCACTTTAGTCATGTTCTTTGGTCAAGCCTGGCATTCAACTTGGAGCCCATAAAGGGGGTGATCTCTCTGTCTTCTGCTCCCTGGCGTTGAATGTCAGTTTTGGGCGTTCAACTTAGGAGGTTGGTCCTTCTTAAC…
TCONS_00106926	u	Aradu.A08	46945818-46947534	0	0	1.20495	0	GTACCGTGTGTCTTCATTGTTCTCTTTAACTCCAAATGTTTCAAGAGAAAAAGTGTCAACAGAAGAAACCCTAGCATGCAGCACATCAAGACCCAGATCTTGAAAGGCTTCCAATATGAACTCAAGCAAACCCTTGCAATTCCTTTCACTCACCACCTTTATCATGAACCCCCCTTCTTGTGCCTCAACTTTCATCATAGGAATTAATGGATCATAGTGAATGGGTTCTTGTGGTGTTTCTCCTGCTAGTTGGTTCAGTTGATGTTGCAACTTTTGCTTTAAACGGCGTCGTATACAATAATCCACCGCATCCATTATTATTGAGGTTTGGTTCTACCCAGCTAGTAAATATGCTTTTCATCCATATTTCAAACATGAAGTGAAGAAATATGAAAGAAT…
TCONS_00107126	u	Aradu.A08	11515268-11517012	0	0.230643	0	0.250066	ATCAAGTCTCCACTTTTATTTTAACATGGTTGATCAGCTTGACATTTTCAGCATATCATTGGAAAGCTTCCATCTGATGAGATTGAGCATGTGATTAAGACACCACAAAGCAGCATTGAGAGTTTGTTGGGGCAGATACAAACATCTCTTGAGCCATGTCCACCATTGATTGTGATCACAGATCAGAGAGGATTTTGGTTACGTGGTCAGAGCCCATCCCCCGAGGTAATCAAGGATATCACCTTGCTCATCATTTGACTCTCCAACAATTATTAAAATGCAAAAGCATTTATATTATACTACATTCCATGTCTTTGTTTTGTAGGGTCATTTTATGCCGTGGTTTGGACATTATGAAGCTGCATCCAGGCATAATCTCAGGTCTTTCTTCCAAGCCAA…
TCONS_00107127	u	Aradu.A08	11515651-11517012	0	0	0.321957	0.188684	TATTGGATATGTATAACAAATCTAGAATGATTGAACATGAATATATCTTGTTTGACAAAACACCACCTCCTTATTTTTATGTCCTTATTGGTTCCGTTCTCATTACCCATGGTGGAGAATAGATTAAGACACCACAAAGCAGCATTGAGAGTTTGTTGGGGCAGATACAAACATCTCTTGAGCCATGTCCACCATTGATTGTGATCACAGATCAGAGAGGATTTTGGTTACGTGGTCAGAGCCCATCCCCCGAGGGTCATTTTATGCCGTGGTTTGGACATTATGAAGCTGCATCCAGGCATAATCTCAGGTCTTTCTTCCAAGCCAAAGCCATAATATTGAATACAGCAATATAAAAAGGGTGAAAGCCCACTATACACTTCTTTTTCTTTCATTTTC…
TCONS_00107216	u	Aradu.A08	18520330-18521799	0.504676	0	0	1.07521	GCTAAATTGATTTAGTGTTCAATAAGAACAGCTACTGTGACTATTTGAGCCTCAGAGGGTCGAAGAGGACCCAATTTGATTGAGGTAATGCAAGAGAGAAACTTTTGGATTCTATTGAAGATCTGAAACTGGACTCAATTGTACTGGGAAGCAGGGGACTTAGCACAATCCGAAGTTTCTATATCCCGGTGTGAAGAGTGTTCCATAATGTCACCAGCTGAGAAAGGGAGGATAGTTGATCCTGTACTGTATTCAGAACTGGCTGGAGAGTCTTCATACAGATCCATTTGCCTGAATCATATTAAAAAAATATTAGTATTCTTGTTAAGCATACAGGAAATTATATTTTTGAAGTACCTCCAACATGGCTGGCCTCCCTCATTACTACTCAAGTCTTCA…
TCONS_00107217	u	Aradu.A08	18520422-18521799	0.0780952	0	0	0.517634	ATATCTGAATTGCTGAGATTTTTTATCTGGAATTTGCATGCATGTTCTTGTTCCTTCCTGTTCTTGTTATGACTGGTGATTTAGGTCATAAACACACTAAAGAGGGATCAAACAAACCACCATGACTTAACCTCACCCATTCACAGGTGTGAGGGAGTGGAAAACAAAAATTAGCTTCTTATTGTTCTCAACATGAACAAGGAGAAGGTGCACTTTTTGGCTTGCTAAGAGGCATCTTTCAGAACTCATTACTAACTGGTCTATATATGATAATAAGCTACTGTGACTATTTGAGCCTCAGAGGGTCGAAGAGGACCCAATTTGATTGAGGTAATGCAAGAGAGAAACTTTTGGATTCTATTGAAGATCTGAAACTGGACTCAATTGTACTGGGAAGCA…
TCONS_00107826	u	Aradu.A08	14375635-14378402	0.394017	0.100366	0	0.621818	ACCCTATCTATATATCGCAGAACCATACCCCAAAAACACCAGAAACTAGCTTTAATCCTTCTAAGTATTTTGGAAAACAAAACATTAGGCCACATGATCTACACATGTCTGTTTCAAAAGTACATTATTAGAATGAATGAATGAACAAGTGATGCAGAAAGAAAATGTTATGACACATTTCCACACCCTTCAGTTCCTCCATCTGCAACAAGATCATAGAGCCTTTTGTGGCTATGAATAATGTCCATTCCTGACAAATGGGGAACCAGGTGGAGCAATGAGACCAAGGCTTTCCATCACTCTTATCCTCCTTTTACTCAGTTCTTGGGACTTCCTGAATGGGGTTGTTGATTCCTGGTATTTGAGGGATCTTCTTCGTTTTGTTTCTGGGACTTAGCT…
TCONS_00107975	u	Aradu.A08	24784167-24785950	0	0	0.0634845	0.409258	GCACATGTTATTATATAGAACGTTCAAAAAAGAGGGGAAAATAATTATGAGCAACTCTTAAATTACACTTACTGTGACGTCTGAATAGATCCCAACTAAATACATGTAGATGCATACATATTTTTCCACACATCCCTCTTTAGCATGCATATCGCTTTTGCACTTTTGTAATTGGCAAAGCATGAAAAGGAAAATTGTCCCGCAAAACCACAATGAAAAGTGTTATTCTAAAGGGGAATCTATGGTGCTATCTCTTTAGGAAGGGAATGGGTAAAGTGCTAAGTTGGAGTCAAAATTTTGTCCTTATGATGCTAAGGTATAAATTGTTGTTGTGCTAAAAAGAATTCTTTAATTGATTCATAATATTTATCCCAAACAGAATTAAATTCTCCAACACCG…
TCONS_00108139	u	Aradu.A08	37506054-37506881	0.337771	0	0.272869	1.70577	CTGAGGTTTGAATCAGAAGCTGATCATGGGGTGTTGACCCTTGAAGCTTGCTTGCTGTTTCAATTCCATGCCCAATGATAAATATCTCTTTGGTGTAGAATACCATTAAGGCCCCACTGGTAAGTGAACCCTTAGAAATTCTGGTAACTATCTTCCACCACTTTGATAAGTCACAGCAAATTTGTGTCTTGACATATATATACATAGAAGATGTGATTATCCAATAAGATTGAGCAAATTGAAATAGTGACATAAAAAAAAGAATGGGTAGTTCTATTTTTGCCTCAAAAGAACCTCTTGCTTATATATTGAATTATTGAATATTGCATATAATTTACTGAACAAAGGTGGATAGTGGTTATGCCATAAATAGTTTATAAATTGCTTCCATACCTGTAG…
TCONS_00108176	u	Aradu.A08	39325254-39325930	1.079	1.01483	0.60347	2.27918	GGAACATTTACCTTAGCAAAGAAGCAAGCTCTAATCACCCAACAAACAGAATTTATAGTTACACCCTTTCAATTAACTAAAACTATACTAAAATACCTAAAATACCGAAACACTGAACATTGACATTAATCGGGTTCATCTCATCTACGCAAGCAATACATAACACTGAATTGAGATTCCTTATTATTATAACGTGACTCATGCTATTGATTCCAATTTCAGCAGATGCAAGGGATGCATGCAACAAGTATGTTTCATGTGGCAAATGAGGAATACAGCATATATCCATTCCTATTATGTCCAAATAAAATACAGTTATAACAATAATTTGAAGTTAATCATTCAACTAAGTTATTTCCAACTAGTGTTCCACAAAATAAATTACACATAAACCTCTTC…
TCONS_00108559	u	Aradu.A08	23885824-23887860	3.49043	0.851744	1.58759	1.11094	ACTCAATTCTCTTTCTCTCTCTCTCTCTATTCATGCAGCATCGATCAGGTCTCTCTCTCTAGAATTTGTAAATCAGATAGAGGAATGCGTCATGCTGAATAGGGATTTGCAGGTGCAGCTTACTGAGATAGATGTATTCTGATCACAGATATTTGTAACCACTGGAGTTAGTGTTCTTCTGATGTATCCAACACGATCGAGACAAGGGAATGACCCGAACAAGCGATAGGATCAAGTCAAGGACTAAACTTTGTGTACGACCAAGATTGGATTGCAGCTCAAATCTTATGGGCAACAAGAAAAGCAAGAACAGGAGAAGGACGACAGCTTTGCGAATTACCAAAATCTTGTGTCCTGGGAATCGGCACCTGCAAGATTTGGATTCTAACGTATGTATCC…
TCONS_00108766	u	Aradu.A08	43974659-43975986	0	0	0	0.159025	CCAAACGGATACTACGCAATTACCTTGGGCTGATATCTCTGAAGGCACCGTCCATTTCAGACCTAATTTTGATCAAAGCCATTAGCTCTTCTCGCGGCCACCGGTTCGCGCCGCTTGAGTTCCTCTGCGTCTGCCTCTCCTCGCTTCTGTCAACCAGATTCTTCTCAACGAATTGAACCAAAAATACGACTCCTGGTGTTCTTCTCATGTTCTTGATTCGCAGGTTTCGTGGTAGCCGAAAAGAAAATTAGTTTTGCATTTTATATTTCCTACGTTTTCAACTTCTAATTTTTTAGGAGGGGCCAGCATGGATAGTTGCTACCGTTGTAGCCATGGATGCTGGGAAGGATGAATGGTACTATAAATCTTGCTGGAGGTGTTCCAAGAAATGCATGGGCA…
TCONS_00108892	u	Aradu.A08	3695164-3697722	1.52899	0.553461	7.86628	6.17214	TTATGAATAAACGAAACTAATTTTATCTGTAGATTTCTATAAATGAAAATTTATAATTTACACAAAAATTGAAAAAGTTCAGTGGCTAGAGGGCAATCGTTATACCATACCCGATATGCTTCTTTCTTCTTCCTTCTTCAAACCTGAAAGTTGCAAGCCTTCGTTCTTCAAACGTACGATCGTAATCACAACCCCAACTTACGCCTACACCCAACAACTCTCTGAATTGGCCCAAATGCTATTTTCATTGCCAATTGGGAAAGTGGGAATAGTCCAGTCGGTACCAAGTACATGATCATGTGTTTTCTCTCCCATATGTTCTGTGTGAGAGAAGCAACATTTCTGGGCAAAGAAGGACTATATATAATTCCACTCCACTCCTGCAAAAAATATCAGCAT…
TCONS_00109069	u	Aradu.A08	18526227-18527511	0	0.149896	0	0	GTTTGGATTGGATTGGATCCGTTATGAAAAGTAGATGCGAAATCTGATTCGATCCAACAGTTTGCAAAAAATAGAATCCAATCAAATTCGAATTAGTGCGATTTTAATCGATTTTCGATTTGAATTGAATTAGATGAGCGATTTAATTTGGATCGGTTTAAACACCCCTAAAAGAGATACTCCATAGCCCACACCGCTGCTGTGTATGTCAATCCGAAAATAAGGAGATATACAATGTTCAAATAGCAGCAAAATTAACTTGTCCCTTTCTGGCAATGAAGGTGACGCCGGTGGAGGGTGAAGGCAGCTGTCCGACGACTAGGGAGATTCAGAGGCCGCTTCTCAGCAGAAACACTCGGTATCACAGCAGCAGCAGAAAACACACAACTCTCATATGAT…
TCONS_00109286	u	Aradu.A08	39321242-39325926	0.552828	0	0	0	GCTTCTCGCCAACCTTCCACTTCTCGTTCACACCAACAATGGCATCAGCTATCAGTTGGGCATTCTTTCGTTGGTCAGCCGATGATTGTTGAATCTGATTGGCCATCCTCTCGAGTACGTCAACCTGTTTCCTCTTCCTTCCGCATTGCCTAGTGCTTCCCGCGCTCGCACCGACCTCAGAATGTGATGCTTGTCCTTGCATTGCTGCAACTCCGTCTTGGTCTGGAGGTGGAGACATCTCGGACTGATCAAATCCAGTAGCAGTGTCGTCTGTCTCTTCGTTAACCTGTTCCTCCACATTGAAGCCACTAACGGCCGCCACTCCCGTGGCTCTATCCCTGCCAAAGATACCTTCCAGCCGGTGAAATAAAGGAAATGGCTTGCCAGGACTGTAGAACT…
TCONS_00109307	u	Aradu.A08	40184054-40188968	1.13656	0.0789574	0.0834704	0	GATAAAATAATTATGTAAAGATTTCAAACTACAAGAAAAAATACTAAGAGAGAAAAGATTGATAAGTTATATTTCCTTGTCGTCCCTCTCCTAGTTATCAGTCTTTTTGTAATTTTCCATCTCCTTCACACTTTGAATCCAATATATCTTTTGACTCGGTGTTCGGAGGCAAATTGCTGGTTTCACCTTCAACATTGTTATTACTTTCACTGAAGTGGCAGAGAGATGGAAACTTTGAAGACCAATGAGGTTTTTTCTTTGCAAGAGCGCTTTTATTATTTGTCTTCATTTTCTTCTCCCTCTTGGAGATTTCAGGACGTAACTTTTCTTGTTGTTTCTCATTTGATGTGGTGTCTTTCTGTGTCATTTTCTTCCCTTTTTTCATTTGGCAAGGTTTCC…
TCONS_00109523	i	Aradu.A08	4188652-4189284	0.415002	0.634269	0.0838153	0.0982404	AATTGGTTGAAACAAATCAGGTGTCATGGATGGTGGAATGGAAAATGAGTGTGTTAGTCTTTGTTTTGCTTTTTTGTGAAACACATCACAAAAGAACATTTTGACGCACAATACATTCCGCTGTACAGATTAGATTTAATTTGCACATTATTATTATTATTATTGAACAACTTTCTCCTAATAGAATCAAAGAACACTAAATGGATAAAAATACAAAGAACGAGGGGAAAAGAAAAGAACAACTCAGTTAAAGGTATATTTCCTAACCTGATTTGTCTTTGTCCTTTTTGTTTTTATTTTCAATATTTTCTACTTTTAAAATTTTGTGATAATTTTATTGTTTTTATTAATTTGTTTTTCTTCACAAAAATCTGAAAAGATAAAACAAAACAAAAAATA…
TCONS_00109592	u	Aradu.A08	11755848-11759272	2.02537	0.960667	0.394946	1.71941	AAAGGAAGGAAATAAGAAGAAAGAAATGCAACCCTAAAGATAAAACTGGGGGCGAGGAGAGGAAGACGTTAAGCTGAGTCCATGGAAGAGTCTTCTAGCAACTTCCACCGTCTCCTTTTGCTCGAGATGGTCACAAACTCTTGTCACATTTGGTTCTGTGAGATTTCAATTGAAACGGCAAAATCCAAGGATTAGAAGCAATGCTGATGTTGGAGCCATCTCCAACCTTCCAAATCAGTTCTCTTTTTCAACAACTTTGCGGCCCTCCAACAAGCTCCTCCATCTCCATGAAGGTGCTGTGAACGATGTCCGAACCTCCTTATGTTCGTTTCTTGGTTGGTTGTGTCGCACGGCAGGGTAAGGAAAGGGCATTCAGTGCTCTCCAATGACTGAATTTTT…
TCONS_00109708	u	Aradu.A08	24424351-24424924	0.766645	0.439389	0.309669	0.725929	TTTGGTTTGCAACACTGTGCCACTGAGCGTGGTCACAGGTCATTGCAAGATTTCAGCTTGTGTTCTTGCCTTGTACTGTACAAAATTGGAAATAGGGATCCCAAGCTTGAGAATTAGGGTTTGGTGATTGTGTTCCAGGGATGAATAGTTCTGGTTTGGGAGGTAGTTTTTTAGGTGGTCCTGGTGGGGGTATCTTGGACCTCGAAGTGCCATTTCATAGACACCAACAACAATCCCAGATGGGTCATCCGTCGGTGACGGGAC
TCONS_00109863	u	Aradu.A08	38858817-38860690	0	0.581414	0.460984	0.720429	CAGTTTGCAGCTGCCATCATCCTCCCGCAGCTCCCACCCGCTTACTGTTGGGCTTCTTGAGCATATTTTTCTGGCAATAGATCTATTGCAATTGAAATTGCACTCAAGATGGCCTTCCTTAAATTTTCTGTTGATCATGTGGGCTTGATTATAATGACCTTGAGGATACCACTAATGAGAGATCTTCTACTGAGCTGATAGTAGGTATCTTCTATCTTTTAATTAATTTATTGTAGTTTTTGCATAATTATGTTGAGTTGATGGTT
TCONS_00109880	u	Aradu.A08	40177615-40179698	0	0.122729	0	0	ACGAAAAAGATTCTATTTTGCCGGGGAGTCCGTGTAAAATTAGTAAGAGAATCCCTTTTCCCCTTCTCGCTTTTTGGAGATCAATTTAGAGGGGTTTTTGTTTCTAATCTGCAGGAGTTCTATAAATCCCATAATAAGTTCTTAATCCTCTGAAAATGAAAACCTAAACCCGCAAGTCTCAACATCACCTTCTCAATGCTTCCCTAACCAGAAGCTCTGTTTTGCTGAGCCTTTGTTCGTGTTGTTGTTGTGCGTCTCTTCGATTTCTTCTCGTCAGAAACTCTGTTCGCTGGCTGCTGCTGCAACTGGTTGCGTAGATGACGCTCCTGCTTGCTGTTCATGTCGTTCTTTTAGCTCTCGATAAGTGTCTATTTTGCCCTTCTTCCACAGTTGCTCCAA…
TCONS_00109908	u	Aradu.A08	41964015-41965474	0.742829	0.454122	0.960156	0.562702	ACCAAGTGCAGTTTCTTCCTCAAGCTCGCCGTCCGCCGTCTTCTCTTCGTTTGCTCAGCCACGCTTCTGCCGCCGTTAGTCGTCGTGCTCGCCTCCTGGTCTCCGTCTCGGTCGCGCTTCTGCCCCTCTGCTCAGACTGCTTAGAACGAAGGATTTGTGTTATTGCTAAATGGAGTCACACGCAATGATTCTTCCGTCGTGCTATTATTCAGTTCCTCTAGTATTGTCCACTACCCAACCTACTCCTCCATTTCTTGCTTTTCCTTCAAAAACTTCTCTTTCATTTCCGCGCCTCAATTTTCCTACCACAGCAGGAGGAAGGTTGTGGCACTGTCTAACTG
TCONS_00110448	u	Aradu.A08	37808933-37810949	0	2.7729	0	1.77336	GATGGGTGAAGATGACTGGATTTCTCTGGCATGGATTACAATAACATGGTGAATTTTCAGTCCTTCTTTTCTTCTTTCTTTTCTTCTTGCTTGGTTTCTTTGACCTCTTTGGCTTCCTTGACTTTTGCAGGGCCCTTCTTTGGCTTCATGAAGCAAAAGCATGAGCAACAGGGACACTGAAACAAGAACTTCATTGTCCCTATTCAATTCAATTCTTCCCTTAGATCTCAGATTCCTGCTCTACAATGGAGAAACAGAAAAGGCCTCACCTTTTTTATTATTGTTTTATGACCTATCTGCTTTATCTTCTTTCCTAGTGTAATAATGTATACTACTACTTATTTAATTAATTCCTTTCTTTTTCTTTCTGTTCCCTTTTTCTATATTTTCATTTATTTA…
TCONS_00110486	u	Aradu.A08	41576081-41577030	0.305569	0.311345	0.0822852	0.675129	TACTGTATCATTAGTGCTTGAAAATTTTCTATGAGAATATTCATTCTTCTTACGAAAGCACAAGAAAGAAATGTTATCTCCCCTTTGTGTGTATAGAAACAAAGAAATGAAATCAAATTGGCTGAGAAATAGATGAAGAGGTTCCTGCAGCATCAAGAGGTGCCCAAGCTGAAACACTGAACAAAGGATCTTATTTGGCATTGACTCTGACATTGGAACTAGCACATATAGTCCTTGAAGCTCTTCTAAGTTCTAACACATGAACTATGATAAAATGTATTTGTACTTATGATAAAATTAATTTGGTCATTCTTAAATAAAATTTTATGATTAGAAAATAATTAAAGTGACATTATAAAATGTATCTGTAATTAATTTGATGGAGAGGATATCATTGTA…
TCONS_00110502	u	Aradu.A08	42693900-42696684	0	0.135458	0	0	TCCCACCATCAGGTAAAAATGGCATTCCAGTTGAAAATAATAAACCAAACCTTTCCGTCTTCTATCTTTGCTTTCTTGGAACTCATCTAGATCATCAGCACTCTTTGACCGGTTCCTGAAATTGAAAAAATTAAGTCTCCATATTTTCTAGTCAATAACAAGTGAATTAATAAGCCAATGATGATGATTAATTGAGCTTGGCTCAAGCCCGGGAGGCGGGGGGAAAAGCACCAATTAATCAGGGCCCTCCTCAGTATCAAGTCCAATGGTATTTCAGGGTATGTCAATTGTCAAAGAACCGAAAGGATTAGTCCAGCAATGCTTGGATATCATCAAAGCATAGTTATTAAAGCCGACTAGACAATTAAGGTAGGGCCACTGGGTCATTAGTTCAACCAG…
TCONS_00110564	u	Aradu.A08	46504490-46505881	0.157415	0	0	0.0372636	ATGGAAGAATGATGAATGTAACAACAAAGAATTGAGAGGTAAAAGAAGATGAAAGCATGAATTAAAATCTAGATCTAAGATTATTGAACTAAACCTAATCTTAATTCTAGAGAGAAATGAGAGCTTCTCTCTCTAGAAACTAACTCTAACTACTAAACTAAGCTAAACTAAACTAATGGTAACTAGCATCCTCATCCCTCTTCAATCCTTGGCTTAAATAGCATCAGAAATGAGTTGGATTGGACCCACAAGACTTTAGAATTTGCTGGCCACGTATTGCTTTAAGTGGATCATATGGCAGCAACAACGTGTGCGCATACAATGCACGTGCGCGTTACCATACGTGTAGAAACTATGACAAATCTTATATCATTTCGAAGCCCCGGATGTTAGCTTTCT…
TCONS_00110962	u	Aradu.A09	3784200-3785883	0.39436	0	0.318586	0	ATTGTCGACTGTTGTCTCAAACTGCTGCAACTTCATTGAATTGATGCGGTTTCTGGTGCGTAATTAAGCCCCGCTCCAATTGTTCTGACCTGAGATAGTTTTGGGCATTCACCGCATCAAATAACCCTGGGAAGAGGGGTTTTGTTTCCCTAAGATACCCAAAGAAAAATTTAGTAACCATAACACTTCAGTCTTTGGATCGAGAACCCCAGCAGCGCAAAGGTGAGTCAAGCACTGGTCTCCTCCTCTGCCGTCGTGGCTCTTCCCTCTGTCAATTCCAGCTTGCACATCCGCTTCATTGTTCTTTTCGGTCACCAGTCTCCTCCCTCAGCCGTGTAGCTCCCGTGCACGAAGGTAAAGTAGAAGGGGTCCGAGTCTTCTCCTTTCGTTTTCCATTTC…
TCONS_00112033	u	Aradu.A09	41544795-41546264	0.469977	0	0.116822	0.0684641	CAAAAACATCAGATTAGAAACTTCTGTTCTTGCAACTATTTAATAGCGGGAACGTTAATATGAAAAATGTTTCTTCTCCTTTGATTAAAATTGAAACGATCAAATTTCAAATGATACTCAATCTCTCAAAATCTTTGCAAAAAACTCATGGAAATAAAGCTACGTTTCAAATCTTCACCAAAAAATACAAAAACAGAAAAACAGAAGACGGAAGATTATTGAAAGTATTGTTCATTAATTGTCCAATTTTTTCACATTTTTTTATTGCAAAACCCTAGTTTGTTGTATTTCTATTTATTTAATAGATTCATTTTGTGTTTTTATGTTGAAGTATATATTACTATTTTCATTATATTGTTTATTTGGTGATAAAATTTTTAGGTTGGTGTAAAAATGTTA…
TCONS_00112385	u	Aradu.A09	79681148-79682850	0.385424	0	0	0	ATTGAAGAAATAAATAATTTTTTATTAGTTTTATCTACTTGATTGTCTCTGCTCTCTATTTGCTCTATTTTATTGTGTTGTATTTTTTTTTTCTGTGAAAAGTAAATAAATAAACACAGAAAAGATTCAAACTGGTCCACATTTTGAAGGGGGATTAAAATGATGGATCCCAACATGCTCTTAAAAGAAGAATCAATGGACTTTGCATTTATCTTTGTTCACATTAAAGTGAAAGAGAGTGATATATATAACTGATAAGGCTATAGGCTTAGAGCACTGTGCTTTTATTCTTATGATGAAATTGTAACTAAGCGTCACTCCTTTGCATTTAGTATGTCAATCTGGTGACAGTGAAGAAAACATCACAGTTTTATTTGACTTGCTTGTAACCTGTCCAGA…
TCONS_00112847	u	Aradu.A09	103072649-103076511	0.37307	0	0.26522	0	GTTGGTAGGTTGGATTGAATAAGTATTAATAAACTGAGCATATCATTTATGTTGTAGAGCATAATTTGTCTACGTCTTTTGTTTAGGTATTGTATTTTCAGTGGCTGAAACACGGTCAACTGGATAACGGTCATGAGTTGGAGCCATGGCTCATTGCATGGACTGCTGAAAAGCTCGAAAAAAAGGCAACATATATCCTTTTTGAGGGGTGCCTCGAAAAAAAGAGGAAGAAAGCAAAGACCTAAAAGGACAATCACCTCAGGCTGCAAGAAAAAAAAAACTTCCAAAAAAACATAGCCGAAGCATAAAGAAAAAGCTTCAGTTGCTCCAAGGGTAAGTATGTATTTTAGTGTAAATGTGTTAAGAGTATGATGCCATCTTGTTATGCATGATTTATAG…
TCONS_00112985	u	Aradu.A09	106793409-106795553	0.355632	0	0.172379	0.404094	CTCAGAACACCCCATCCTTCGCGGGCTCCTCATCCATCCCCTCCAAATCCTTCATCGGCGGCACCTCTCTCCGTTGCACCGCCGTTGCCTGAAGCTCCATCACACCCCTTTTCTAATCTCTCCGTCACACCCGGTCACCAGTCTCTCTCTTTCATCTTCGACGCCGATTAATTTTGCCACCCTCTCGACACTGTTTTCCGTCGCTGCTCGTTGAAGCTCGTCAGCGTCGTCGCCGCTTCTACCTTTTCTTCTCGTCACCGTTGGTTCAGACACAGAGATGGCAAGCTTTCTGTGAAGGAACTCCAATTTGTTGAGCATTGAATTGAATCAGATTGGGTTTTGTTGTTAATGAGAAACCTCACTGTCAACTTGTCTAGCCCTGAATTTGAGCCGTTTTAT…
TCONS_00116248	u	Aradu.A09	106585037-106586492	2.56502	0.753896	1.11578	2.00843	GTTGCTGTTGCTGCTGCTGTTGCTCCCTAGCTTTAATTAATTGTGTCTCGTAAAAAATGTAGAGACCCAAGAAGCCTACTAATCATCTATTCAATTTTTCTTTTCCTAAATTTGCTCATGCATTCAAAGTTGTCTGTAAGCAACCATTTATAGCTTGGTATTCTTGGGGATATGTGGTGCGGAATATGGACATTAATATCGTGGCATAAAATCTCAATCCTTAGCTGGCAGAGAAGATATTCCAATATAGCTTAGATGGCAGAGAAGCCTATTGATCCCCTATATGCATTGAAGCTAGGCATGGCTTAATAAATTCATTGCCTGATTGATTGATTGATGGTTCCCCTATGAACATTCTGATGGTAGCAATCTAAAATCAGATACAGGATAAGCAATTTT…
TCONS_00117013	u	Aradu.A09	116781944-116783025	0.656798	1.23196	0.241181	0.0565379	GACAGGTAGTATGAATTGGTCAGGTTTAATGCTTTTGTTAAGTAATATTGAAATAGTAAATTTTTTCATTTGCACAGTTAAGTCAACCATTTTGATTAAACAGGAAAAAAATAGATGTACTAAAAAAATATATGGTGCTTCAATTCATTGAATAAAGACTGGTACCTAAAGACAAATATATGGTGCTTCAATTCATTGAATAAAGACTGGTACCTGAAGATCTCTAGCTTACTATCAGTTGAAGCTCCATTTCAGAAGTAACAATACATAATGTTAGCCAAGTAAATTTTCAAACAATCTAGTTGCTAATTACCTTAGTCATGTATTTTCACAGATACTGCACAATTTTTAGTGATTACCCAATATTCCAAACAACCACAACTATATAAAAATGTTTCA…
TCONS_00117205	u	Aradu.A09	119633691-119638010	0	0.210842	0	0	TACGGTAAAGCCAATCATGACCAAAAGAACTATGTGATGAGAAAAAAGAGAGAAGATCAAACCAATGTAATTCTTAATACCGAGAATAATCAAGTGGGAGCTGAAACCAACAATAAAGACCAAGCGGGAGGCAACAATCAAGTGAAATAAGATAAAAATGAAGAAGCCAAAAGAAAGAAAAAAGAAAAAGCCATAATGACTCAAAGCATGGATAACTTTGGACCCTAAATAGTGGTACAGAGGCAGATAAGGGGAAAATGAATTAAAAGAGGAGAGCAATAAGAATGGAGTAGGAATAGCAAGATCACAGAAAAAAAGAAAGATAATAAATCAATATTCAGTATCTTCGAAGTAGAAGAACCACAACAAGAAATTGAAGAACCACAAGCAAACAACAAA…
TCONS_00117472	x	Aradu.A09	9042017-9043758	0.322779	0	0.59602	0.349299	TAAATATTTGTAAAGAGAAGTAATCAATTTATACCTATGAAGACTATATTTTCAGCAAAAATTTGAAGTTTATGGTTTCTTGATAGGTTGTAGTGAAATATGGAGAAGCAGTGATAGAAGTAGAAGCATCTGGACGCGTAGCCACGAACGGTGCGGCGATCGGAGTTCGGATGAAGAAGTTATGGTGGATAGAAATTGGAACGAGGGTTTGAAACCCTTTTCTTCCCCCTCCTTGTGCTTCAGCGTGCTCCTTGCTGAAATGGGGAGGAAGATGAGCTTTGGCTCATTTTAAGTGATGAATTGGTTGGGCCCACGAGTCTGGTTTGGGTCTGGTTCGACCGGTTCGGCCCGTTTGGCCCAATCTTGGGCCAAATTCTTTAAAATTAGTGTCAAAATTTT…
TCONS_00117714	u	Aradu.A09	72963160-72965766	0.283702	0.260158	0	0.0537269	GAAAATTACATCAGTATCTCTTGGTAACAATGATCTGATCCATTTTTTACTTATTACCAGGGTTTGAGATTAGAAATGCTGAGTGGAAGGGTATACTGGAGTTGGAGGAGGTGAAGGGAAAACATAGAAAGAAGGTGTTTTGAGGTATTTATACTTGTGTTCATTTGACCTCATGCCGTATTTTCTATCTACACAGTGACAATGAAACTATGCCTATTGACTTAGCAGTAGCACCAATAATATAAAGATTTATCTAAAGTAATTTTCTATCTCAATTTCAAAGAATGTCTTTTGCAAACAGTCAATTTTAATAGTTCCCCATTCAAGGATGGCAAAGAAAAAGTTGTCAGTTGAATTGCGTTGCTATTTTCTTTTAACTTAACTCACCTTTTGCAAAAC…
TCONS_00117851	u	Aradu.A09	103072308-103075558	0	0.859959	0	0.0710384	TTCTCATCTCAGGAAGACAAAAATCTGGCACATGTAACCATCAAAAGGCAGTTCCATATAAGAACAACCACTGAACTCCGAGATTTTGTATACAACTGCCCTATGAAAGCGGAATTAGATAGGATGGAGTTTAGAAGATATTTCATACTAGTAGTAATGAAGATGTTCTTGTGCTCAACAACACAATAGGTAATTTTGCCATGACACATTTACCCAGTCCTGAATGTTTCTGATCCTAGGAGATTCAATTGGCCGTTGCATACGCTAAAGTGGTTGGACATGGCAGTAGAGAAATATAAGTTCAAAAAGAACAAAATTTGTGAGGGCTGCATGTTCGTTATGTTGGTATTGTATTTTCAGTGGCTGAAACACGGTCAACTGGATAACGGTCATGAGTTG…
TCONS_00117852	u	Aradu.A09	103072308-103075558	0.244494	0.488649	0.151935	0.267125	TTCTCATCTCAGGAAGACAAAAATCTGGCACATGTAACCATCAAAAGGCAGTTCCATATAAGAACAACCACTGAACTCCGAGATTTTGTATACAACTGCCCTATGAAAGCGGAATTAGATAGGATGGAGTTTAGAAGATATTTCATACTAGTAGTAATGAAGATGTTCTTGTGCTCAACAACACAATAGGTAATTTTGCCATGACACATTTACCCAGTCCTGAATGTTTCTGATCCTAGGAGATTCAATTGGCCGTTGCATACGCTAAAGTGGTTGGACATGGCAGTAGAGAAATATAAGTTCAAAAAGAACAAAATTTGTGAGGGCTGCATGTTCGTTATGTTGGTATTGTATTTTCAGTGGCTGAAACACGGTCAACTGGATAACGGTCATGAGTTG…
TCONS_00118113	u	Aradu.A09	117407370-117413427	80.2047	29.77	14.069	24.6741	TGTGTGTATGTGCTTGTTTATTTGTTTTGTGTGTGTTTGTTTATCTTCCATATGGTGCTTGAAGGTTGTGAATGAAACCAGCTGCAAAAGCTGTAGATGATTTGTCATTTGTAGTTAACCATGGAACCGAGGGCTCTGTATTCACTTTTTTATGGCTAAGTTGCTACATAAAAATTGATTTCCTTTTTTGTTGTCATTTTGCAAGTTGTTTATTTTTTGCTGTAGTATTGGATTTGGGATGAGAAATTATGTATCCTGCCCAATGATGGAACACATTTTATAATGAGCGGTTGCACTGATTTGTTCATAACTGGATGTGCACCACCATCTTCACCATCATCATCACCATCAATCTCAGTCTCAGTCTCAGTCTCATCACAACCTTCTACTCTCTTTCTC…
TCONS_00118252	u	Aradu.A09	2935042-2936304	0.879426	1.00806	0.14209	0	GTTGATTTCTGTGATTATGTATGTAAGAAAAAAGAATAAAAACAACAATATTACTAAAGAATTGATTCATTGGTAGAGCCTTGGATGGCTCCAAAAATTGAAGTGCAAAAAGCCAAACTGGTAAACTTTGATCTGAGTTTTTAGTTTGAAGAGAACTCTAATTAAGGTAGCAGTTCTCATCATATTTGTGACCCACCTTAGTAACTGAAATCTTCACAATATGTTTAACAAATGGTCTCACTGTTACCTCAGTAACAACATTGTTATTTCCGAATTCCCCATCTTTGCTTAGCCGTCCATACTTCACCGGAAGTTACTCAGCTCCTTTCGTATCTTATAGACATCTTTGCTAAGCTTCCTGACAGTGTTTGAAAGCAAAACATTCTCCTTCGCCAACCT…
TCONS_00118276	u	Aradu.A09	3856346-3857097	0	0.411143	0.0724404	0	GTCAATTTTTAAATACAACACAAATAACAAACTACAATAGCATAGACAAGGTTATGTGACAACTAAAATGCTATGAAAAATAAAGAATTACAACAAAAATACAATAATACATATGAGTTCCAATTAGAAAAGAGAGAAGAAAGAAAATAAATATGCATTCAATATCATGTTTCTGAAATTTAAATATTTTTAAAGTTTAAACTAACAAGTTTCACAAAAGGCATCATAAGATAAAATCAATTAAATTCCTTCAAGAGTGCATCTTCGTCCAAAACTACACAAGCCAACACAATTTTCCTTGACTGCTCCATTGTTGTATACCAATACGGTGGGCGGTGGGCAGATTGGGAATGCAATCAGTTGATATTATCTTAACAAATTTATTTTGTTACAGGATAT…
TCONS_00118295	u	Aradu.A09	4999451-5001642	0	0.620035	0	0.256095	TCTTCATCCAGTTCCTCAATTTAGTTTAAACGCATCAATTCCTCTTTCGTTCATCACTTCTGTTTGGCTTATGATCCTCACAGAGAGCAATTGCCTTACCAGCCTTTGATATTATAGTCCTATAATCTTGGTGCGTTTCACTTATAGCCAATTTGGCATCAGTAAAAAAAATGGATGCTTCATGAGATTATCAAAGAGATGCTTTTTCAAATACTCTGCAGCAGGAGAACCACCATGACCATCAAATATTCCAAGTAAGCATATTGAATTACCACCAATTTTCAATGTTTTAATATCGTAAAAGTCCTCCATCTTAATACCCACAGCTAAGCCTTCCATCCTCACTATTCCGCTCTCCACTTGCAAACCGGCCATCATCATCTTTCTCTCGCATCATAT…
TCONS_00118322	u	Aradu.A09	7178845-7179622	0	0.554527	0	0.0687115	CTTATGTTCGTCCTATTGACATCAATCGACCAATTGCAAGAAGCGAGCCACACCAATCTTCCCCGCCTCATGAACAACCTTTACATCAGCATCAGTCTGAGCAAACTCATCAGCAATAGCCATAAAGGGGTAACCCTTTGTCAAGAGTGAATTCATTGGCCTATCCCGATACCCATGAAGACCTTGCTGACTTTCATAGGCGGCATTAATCTCCTCGGCCGTGAACACCCCACCACTTTCCTTAGGGTTCGTCCTCTATTTTCTCTTAAACCTCACTGCCTGGTGGGCAGCGGATTGAGCACCATCTGCTTCACTATCTTTGATCACATTAGTAGAAGAATCCTCTTTTTCATTCTTCTTGACTTTATTCACAAAAGCTTTCAAATTCGTTAGGGTGGG…
TCONS_00118567	u	Aradu.A09	47699297-47701341	0.374741	0.644328	0.227052	0.354838	CGAAGTTTGGCATTCCATTTGGGCCTATGATATTAAGTCATGATGATTATAGTATTACTAAATTACGAATTGAGATTAGGGTATAATAGTCAAGTTAGGGGAAGGGCGTGTGTGAGGAAGGTGTGGAAAACAAAGAAACAGGGCAAGTAATATCTAAATTACAAATTGGTGCAAGTTATTGCTAAATTATATGCCGCAATAAATAACTAACCTGAAATGAAGTTACACTTCTCTCTAACTTTGATATGTATTGCAGCTTCCTATGTGCAGAATGTCTATTTGCCAAGATTCACTCTTGGAGGAAAACAAAAATCAGTTCGAATGCATCCTTTGGAAGTGTCACACCTAACTCTTTGAGCTCCCTAATCGACGACGTGAGCACAGAGACAACGATGAGAA…
TCONS_00118800	u	Aradu.A09	106582410-106584012	0	0.938014	0	0	ACGTAGATAAAATATTGTTAGAAGCTTCCTTTCATGGGAACAGGAACAAAATGTTAAGATCCTACTCTTACATAAATATACTTTATGTTGAATTTAAGTTACAAAAAAGAATTTCCAGACTTACTGTTATTGCAATAGGTTGTCCAACTGCCACTTCTTTTGAACCTTCTGGTGCAAGTATCTTAGCCAAGTATCTAGAACCCAGCTGATAGGCATGAGTAAAAATAAAGCATGTTTGATAGATCAGAATAAATAAATAAATAAATGTTTGTAAAATTTGTGCTAGAAGTTTGGTCTGTAAACAGAAAACAGATAATAATAATAATAATAAATAAAAATAAAAATAAAAAGATATACATATGGAAGGGATTGTAATGTAATCTACCACAAATTGCATAA…
TCONS_00119378	u	Aradu.A09	20292085-20293097	0	0.181577	0.511881	0.374987	AAAAAACAGTGTCTCTCAGCTTCTCTTAACCAGTTAACCCTAAAGGCCTCCCCAGTTCCGCGATTCATCAACCATCGTCAACACTCATCAGCCAGCCACCACCAGCTGCAGTAGGCAGCAGCTCTTACCATCGCTGAACTCCTCTCCTCGGTCAGAGCTCACCGTCGCCGCCGGAATTGTGACTGACAGAGGGTGCCATCGCCGAACGTCTCTGCCACTCACCCTCTTCTCCTCGCCGTGGAATCTCTGCTCAGAGCTCTTCTCGTCGCCGTCGCGAACTGTTCCTGATCGGCTGTCGTCTCCTCGCCATAACGAGCTCTGTTCCCGGCGTCTCTCTCTTCAAGCTCTCTCTCTATCTCTACGAGGCCACTGTCAGCGCCGTGTTCCTCCGAGCTCACT…
TCONS_00119469	u	Aradu.A09	54574716-54575725	0	0	1.26612	0	TATATTTTGCTTGATGTAGAAGAGTTTATGAACGTAGAGGTAGTACAAGGTGTTTTGATGCAAGTGAAGGGCCACCATGTACCAGGTTTGTTGAAGGTAAGGCCCCCGTTTTTTGTTCAACCTGGAAGCAGATATATTTCATGGGTAGTAGTAACATATAGATACTGGAAAGTTGAAAAACAATGGCATAATATCGGCAGTATCACCTCTGTTTAGCCAGGCATGAGTGAAATTTTGCTGAACATTTTTGCAAAGAGGCATCCAGCACTCCATAGATCAATACAAACTCCAAAAATTTATCATCAAAATTTCTGTACAAAACATTATTACACAAAGTGGAGAGGGTTCCATACAAGAGGCATTGGAGGGTACCCAAAGACCAAAGTACAACTAGACAAA…
TCONS_00119626	u	Aradu.A09	103072713-103076069	0	0.167423	0.0884961	0	TTTGTCTACGTCTTTTGTTTAGGTATTGTATTTTCAGTGGCTGAAACACGGTCAACTGGATAACGGTCATGAGTTGGAGCCATGGCTCATTGCATGGACTGCTGAAAAGCTCGAAAAAAAGGCAACATATATCCTTTTTGAGGGGTGCCTCGAAAAAAAGAGGAAGAAAGCAAAGACCTAAAAGGACAATCACCTCAGGCTGCAAGAAAAAAAAAACTTCCAAAAAAACATAGCCGAAGCATAAAGAAAAAGCTTCAGTTGCTCCAAGGGTAAGTATGTATTTTAGTGTAAATGTGTTAAGAGTATGATGCCATCTTGTTATGCATGATTTATAGGATACGATCCCTGTAGTTCTCTAATTGTACCAATATTTCTTAATTCGCAGTACAAATTGAGTGT…
TCONS_00119663	u	Aradu.A09	106793418-106795493	0.74725	0.380688	0.764648	0	CCCCATCCTTCGCGGGCTCCTCATCCATCCCCTCCAAATCCTTCATCGGCGGCACCTCTCTCCGTTGCACCGCCGTTGCCTGAAGCTCCATCACACCCCTTTTCTAATCTCTCCGTCACACCCGGTCACCAGTCTCTCTCTTTCATCTTCGACGCCGATTAATTTTGCCACCCTCTCGACACTGTTTTCCGTCGCTGCTCGTTGAAGCTCGTCAGCGTCGTCGCCGCTTCTACCTTTTCTTCTCGTCACCGTTGGTTCAGACACAGAGATGGCAAGCTTTCTGTGAAGGAACTCCAATTTGTTGAGCATTGAATTGAATCAGATTGGGTATATTTTGGAATGGACTTTGTTGAATATGCATTCTACTTGCTTGTTGTTTTGTCTATTTCTGACTTTTTG…
TCONS_00120243	u	Aradu.A09	63871002-63876531	1.87834	1.44696	1.23597	2.381	CTTTGCATTAATTCATGAGGAACAGCAGAGTTCCACACCTTAATTTATGAGATGTAGAAACTCCAACGTTGAAAATACATAAGTGATGAAGGTCTAGGCATGGCCGAATGGCCAGCCCCCAAAACGTGATCAAGAGATCAAAAATGATCCAAAGATAGTCTCAAAAATGATCTAAAGATGTGAATACAATAGTAAAAAGTGCTATTTATACTAAACTAGTAAACTAGGTTTACAAAAAATGAGTAACTAAGTGTAGATAGTGCAGAAATCCACTTCCGATGCCCACTTGGTGTGTGTTTTGGCTGAGCATTGAAGCTTTAATGTTCATAGGCTCTTCTTGGAGTTTAAACGCTAGTTTTGGTGCCAGTTTGGGCGTTTAACTTCTGCTTTGGTGCCAGT…
TCONS_00120268	u	Aradu.A09	80239875-80240489	0	0.360651	0.838783	0	AATAAACATCATTCACATAAACACAAACATACAATTATACTAGTCTTCCTTACCTCTTTTGGACTTCAAAATTCTATTTCTGTTTCTTACTTGAATTAGAAACCTATCCTTAAGCAGCTGTTCTTGAAGGAACCAATCAAACTAACAAAAAATGGAGCACAATGAGAGTTGATTTTTTTTAATTTTAAGAAGAGGCGAGGAAAGGAGGATGCTGGTTCTTAACCAGCAAGAAGAACTCAAATAAAATTGATTGGATGAAAGTCCCCTATTTTCGGTCAGCCTCCATTCTTGCTCCCTTTCCTCTCTCGGCTCCGTCTCTGTCCCTTTCTTCGCTTTTGGTTTGTGCATTTTTTGTTGCATGTAGAAGAATAAGAAACTTGGTTCATATACAGCGGAGAA…
TCONS_00120309	u	Aradu.A09	93137708-93138781	0.361694	0.230332	1.75318	0.342485	TCTGACAACTATGCTTCTAATCAAGCAACATACTTTATTCTATAAGATTTTTAAGAATAAGTATTTTAGGCTTACCTTATTCCTGGATGCTAAAACTGGAGTTTGCCCTTCATGAGCGTAGTGAAGTCTTCTAGAAGGGAAGAAGGTCTTGGAGAAAGGAGTGAGATAGATAGTGAAAAAAAGAGGATTGGTGAAGCTTTGGGATGATCTCTGGTTTGGCATTGTTGCTCCATTTCGACTGCCCCGAACTGATGACTGAGCTCAGAATCTTCTCTGCGTGAGACAACTACTGGATGAGCCTGGATTCACCATAACTCTAGCCATTTCACAGTAAATTCAAGCTACTCTATAGCCTGTCACTTCTTTCACCCATCAATAGAGTACTTCCCTAGATGAAGT…
TCONS_00120389	u	Aradu.A09	106585043-106586492	3.37415	2.79079	3.59167	1.84179	GTTGCTGCTGCTGTTGCTCCCTAGCTTTAATTAATTGTGTCTCGTAAAAAATGTAGAGACCCAAGAAGCCTACTAATCATCTATTCAATTTTTCTTTTCCTAAATTTGCTCATGCATTCAAAGTTGTCTGTAAGCAACCATTTATAGCTTGGTATTCTTGGGGATATGTGGTGCGGAATATGGACATTAATATCGTGGCATAAAATCTCAATCCTATTAAGAAAAAGAAGGCAGAAGTAAGAATACAGCAGCTAATCAATGCTATGGTAATTCACTCAAATTTGAGAGGAGCAAGGGCATAAAGAATTCATTAATAGCTTATCAGTTACCTTAGCTGGCAGAGAAGATATTCCAATATAGCTTAGATGGCAGAGAAGCCTCTGTAATTCATACTTAGTT…
TCONS_00120390	u	Aradu.A09	106585043-106586492	1.62106	0	0.883207	0	GTTGCTGCTGCTGTTGCTCCCTAGCTTTAATTAATTGTGTCTGCAAAGTGAGTTTCAAAAAGTACCATAAAAGTCAAGGGTCTTTCAAATAAGAAAAAGTGATAAATTGATCACAGTTCATTTCAAGAAGGGAAATCAAGAGGTGTAATGGAAAAGTAAGGCTAAGTGGGAAATATTATTAAACAAGTAAACTAAGAAGTTGAGATATAACAGGTTCAAACACCTCGTAAAAAATGTAGAGACCCAAGAAGCCTACTAATCATCTATTCAATTTTTCTTTTCCTAAATTTGCTCATGCATTCAAAGTTGTCTGTAAGCAACCATTTATAGCTTGGTATTCTTGGGGATATGTGGTGCGGAATATGGACATTAATATCGTGGCATAAAATCTCAATCCTT…
TCONS_00120651	u	Aradu.A09	119662090-119663541	0.193881	0.370399	1.87953	0.0917922	ATCAATAACAAGAGATAGATTAAGAATGCCATTCATTCCCGAATTTCGACATCCCAGAAGCTTCCAAGGATTGAAGTTGTGATAATTCTTCCTGGTAAGCACGAGCACAGCTTCATCATTCTCCACGTAGAAAGGATGACAGAAGCCTTCTCTAACATAGCTGCTACTTAAATCCGGATCATATCTAGTTATGATACTAGGAGAACCATTATTGGAAAGTGTGCAAACATCTAAGAGATTATGAACAACATCAGGATCCATGTCATATGCTGCCATGATCCTTCAAAACAATGAACTCTTCTGTCTTATCCCAAGAGTTCAATATCTTTTCAATCTTCACACTTCCTCAATATGGTTCTTTGTGAATAGCTAGTAGAAACGTTGAAGAAGACTTCAATC…
TCONS_00121056	u	Aradu.A09	89151794-89155102	0.0854001	0.587346	0.0689908	1.61729	TCTGCCAGATCTGTTAGCTATCTCATCGGCGTAGCATTGTGCGCGGTTTGAATCTGCGGTAGCAACACGAGCATCCTGTCACCGTCACCTTCACCATGCCGGTTGTTTTTACATTTTTACAAGAGGAGAAGTGCCCCACCCATAGCAAAAGGGATCTTCTATCCCATATCTGCTCACTGCTCGTGCCTCTTTCCTTCTGATTTGAATGTTTGTTAGGCCATTTGAGTTCAAAGACAGTAGTATGTTACTTATCAAGTAGAGTTCTTACCTGCTGCTGATCTTATATTGAATGATAAGTGTAAAATCAAGAAAGTGATCAAAGAACTGGATGAGAAAAAAGAGACACTAAATGTGACCTGGGTCAAAGTAAACAAGTGAGTTTTTTCCACCACTTCACAT…
TCONS_00121089	u	Aradu.A09	96741024-96741978	0	0.0446721	0.283352	0.221413	GGATGATGGCGAAACCACTGAGCTCAGAAAAGAGGACGGCGGGTCGGCTGCGACACTGAGAAGACGAAGGCGACGGTGCTTGAGACAGAGAGATGACGGAGCTTGAGGTGCGGTGAAACGCGAACGGCGGAGCTCCAGACATTGCAGATGGCAGAGCAGGAGCTTGAGGTGTTTTGAATGGTGGACGCTGTGTGAAACTTGAATGTGTGGGAGAATACAAAAGTGATGAGTGATGAGTGCTGGATGATGAGAGTGATTGAGTGAATACATGCTTGATGCATACATTCATATTAAAAATAACAATTGGAAAAAACCCTACGGGCAAGGCCAAGGCCAAGGGCGGCTTTGGCCAAGTGTAGATCTAGTCAAGGGGAATGAAAGTGAGGTTAATGTATCTGC…
TCONS_00121133	u	Aradu.A09	103072309-103074658	0	0	0	0.319331	TCTCATCTCAGGAAGACAAAAATCTGGCACATGTAACCATCAAAAGGCAGTTCCATATAAGAACAACCACTGAACTCCGAGATTTTGTATACAACTGCCCTATGAAAGCGGAATTAGATAGGATGGAGTTTAGAAGATATTTCATACTAGTAGTAATGAAGATGTTCTTGTGCTCAACAACACAATAGGTATTGTATTTTCAGTGGCTGAAACACGGTCAACTGGATAACGGTCATGAGTTGGAGCCATGGCTCATTGCATGGACTGCTGAAAAGCTCGAAAAAAAGGCAACATATATCCTTTTTGAGGGGTGCCTCGAAAAAAAGAGGAAGAAAGCAAAGACCTAAAAGGACAATCACCTCAGGCTGCAAGAAAAAAAAAACTTCCAAAAAAACATAG…
TCONS_00121163	u	Aradu.A09	106793382-106794226	0.24696	0	0	1.48101	GTTTAATTCTCGTTCCTCTCTTCATTTCTCAGAACACCCCATCCTTCGCGGGCTCCTCATCCATCCCCTCCAAATCCTTCATCGGCGGCACCTCTCTCCGTTGCACCGCCGTTGCCTGAAGCTCCATCACACCCCTTTTCTAATCTCTCCGTCACACCCGGTCACCAGTCTCTCTCTTTCATCTTCGACGCCGATTAATTTTGCCACCCTCTCGACACTGTTTTCCGTCGCTGCTCGTTGAAGCTCGTCAGCGTCGTCGCCGCTTCTACCTTTTCTTCTCGTCACCGTTGGTTCAGACACAGAGATGGCAAGCTTTCTGTGAAGGAACTCCAATTTGTTGAGCATTGAATTGAATCAGATTGGGTCATAGCACATGGCATCATGGCTTTGATCTTTTGG…
TCONS_00121337	u	Aradu.A09	117304886-117306213	0.131683	0.134172	0.992889	0.997518	GATCAAGACATTTGAGTGATTTTTCTATTTTTGGGATTGTTGATGATCTCTATGACAGCCTTTGAATCACACTCCACTTTAACTTTTCTCAAATCCCATCAGTAAGAAGGGGGTGCCATCTAATAAGTTGTTCTTCTTTGAGTCTTCTGTAAATTCATCTTTGTTCATTGTTGTATGCTTTCCTAATCTCTTCTACTTCCTATAGAATCTTCAGAATCGTGGACCTCCCAGTTTCTCCAACTCCAGATCTTCTAGACGGCGATAATGAAGATCTCTTTCCCCTTGAGGTTAGGGTTTATATTCAATTGGTTGAATAAGTTAAATTTGGTCGAATTTTCAAAATTGAGGGCAAAAAATTTAGGTACTTCTTTTGAGTTTAACAAATTCACCCAAATCTGT…
TCONS_00121445	u	Aradu.A09	3113396-3114026	0	0	0.136588	5.28315	CCTCTGCCTTCTCAATTTTGCCTCCATTTTCATCCTTCATTGGATGCATCAGCCCCTCAACAAAGAGAGCCGAGGCTTCTCTTGGTTCTAACTTTTGAACTACATCTGCAGCCACTTCCCTAACTTGGATGAGTTGCACTTGACTTAAGGTCCTTGGCTCTAGTTCAATGGAGCAAGATCTCTTTTCCATGTATGATGACAAAGAAACCTAGATTTGATCTCAAGAATATTTTTTGGTACACAAAAGAATATGTAATTTGATGGGTAGAAATTGTAGCCCATAACAAAAAGCACTTAATG
TCONS_00121570	u	Aradu.A09	14784543-14786497	0.845645	0	0	0.915124	CCCCGTGGAGTTTCCTTTGACTTTCCCATAGCCCACGGAACATCAGGATCAATGGCTATAGTACGCCAGACAGCATCCCAATCAAAAATCATGAATCTAATAGACTTCTCGGCCTTCTGAAAACCATATGTATCATCTGTTTTAGGCCGAGAAGTGGAGGATATCCTGTATAGCCTCCTCTGTGACTAAGATCTGCTTTCCCCTAAGCTGCACTTCATCAAGGGTCGTCCTATAATAGTTAGAATAGAACTCACGGACCCATGATGTGTTTACCTCTGCTAGATCTCTATCCAGAAATACCCAACCTCTCTGTTCAATCTGAAGTTCAGTGTACTTTCTCAAATCGGTTGGTATTCTGAGCTTTCTTTCCAAGTAGAGGTTCCGATTTTCCACAAACAC…
TCONS_00122073	u	Aradu.A09	119631843-119638003	0	0	0	0.878491	ATCGGCACACGCCATAATTTCCTTTATGGAGAGAATTTGTCAAAATTTAGCCTGATTACACAAAGAATAAAATTTGCCACATTGAGGATGGATTCTCTACAAATTTTTTGTGAGACCCCTGGATGGAAGACACCAATAACCTGTCATAGCTACAGAACTCAGACTGAGGACATAATGTATGCCTTCAAAAATTGCCCAATTGTGTCAAGGATATGGATAAATATGATAAAACCAGAGGCAGTGCAAGCATTCTTTGTAATCAATTTGAAGGATTGAGTTTCTCTCAACCTCAACAATAAACTTGGGAACTCACCAGGCATGAATTGAAAAGATGTCTTCATTGTCACTAGTTGGAACCTGTGAAACATGGAAGGAACGGCGATAAAGGGAGATGTGGTG…
TCONS_00122085	u	Aradu.A09	119926795-119927611	1.10606	0.788878	0.774399	1.25678	CTGTAGTCTTCTAAAAACTCTCGAGCATCTAAACCCCCTTAACACGTTATTCTTCCTTTCTGCTTACCCATTTTTTTCTTTTTGACCTTCTATTTACTATTTATCAGTAAAAATTATGCTAGTACAGGCAGGTTAGTAGGTTACTACATACCAAAATGAAAATTTCCTAGTCCTTAATACTTTCAATGTAATCAAATTCCCATAACCAATGCAAGAGATTAGAGGTAAATACATCCTACTGATTCAGTGAATTTCAATAAGCTAAGAAGAAAAATAATAAAGCTATCTAACTTCTCAATCAGCACACCACTTAGAGAAAGCAGAAACCCTAACAGAAAGGGCCATAAACACAAGCCTATCGCAAGTATAAAAGATCAAACAAACACCTTTCTAAAAGAT…
TCONS_00122540	u	Aradu.A09	103072308-103076149	0	0.0848431	0	0.0450553	TTCTCATCTCAGGAAGACAAAAATCTGGCACATGTAACCATCAAAAGGCAGTTCCATATAAGAACAACCACTGAACTCCGAGATTTTGTATACAACTGCCCTATGAAAGCGGAATTAGATAGGATGGAGTTTAGAAGATATTTCATACTAGTAGTAATGAAGATGTTCTTGTGCTCAACAACACAATAGGTAATTTTGCCATGACACATTTACCCAGTCCTGAATGTTTCTGATCCTAGGAGATTCAATTGGCCGTTGCATACGCTAAAGTGGTTGGACATGGCAGTAGAGAAATATAAGTTCAAAAAGAACAAAATTTGTGAGGGCTGCATGTTCGTTATGTTGGTATTGTATTTTCAGTGGCTGAAACACGGTCAACTGGATAACGGTCATGAGTTG…
TCONS_00122571	u	Aradu.A09	106793390-106795473	0	0	0	0.552888	CTCGTTCCTCTCTTCATTTCTCAGAACACCCCATCCTTCGCGGGCTCCTCATCCATCCCCTCCAAATCCTTCATCGGCGGCACCTCTCTCCGTTGCACCGCCGTTGCCTGAAGCTCCATCACACCCCTTTTCTAATCTCTCCGTCACACCCGGTCACCAGTCTCTCTCTTTCATCTTCGACGCCGATTAATTTTGCCACCCTCTCGACACTGTTTTCCGTCGCTGCTCGTTGAAGCTCGTCAGCGTCGTCGCCGCTTCTACCTTTTCTTCTCGTCACCGTTGGTTCAGACACAGAGATGGCAAGCTTTCTGTGAAGGAACTCCAATTTGTTGAGCATTGAATTGAATCAGATTGGGTATATTTTGGAATGGACTTTGTTGAATATGCATTCTACTTGCT…
TCONS_00122728	u	Aradu.A09	117304779-117306151	0.32964	0.629759	0	0.208089	AATTATAAACTTTTATGCGCCAGAGAATCAGCACATTTATTGTCTTCTCTATAAATATTTATAAAGAGAATGTTTCATTCCCATTTCTTCCAATTGTAAATGTTTCTGATCAAGACATTTGAGTGATTTTTCTATTTTTGGGATTGTTGATGATCTCTATGACAGCCTTTGAATCACACTCCACTTTAACTTTTCTCAAATCCCATCAAATCTTCAGAATCGTGGACCTCCCAGTTTCTCCAACTCCAGATCTTCTAGACGGCGATAATGAAGATCTCTTTCCCCTTGAGACAAACACCTTTGCCTTTTGTGGCCCCCTCCATTCCCATATAATCACCCATCTTGATTGGTGTGGTTTTGACCACCCTTCCAACGCCTTGAAGGTCGCATCAGTGGAGA…
TCONS_00122838	u	Aradu.A09	3858529-3860175	1.3981	1.24646	1.03534	0.551605	CACAGATTCAAAACATTAAGATCCTTCAATAGTTTTCTTAAGCGGGAATCAAAGTTGGATACAACAGTCATCTTAACTGTGCCAGTGTTTATCATCTTACTATGATAGGAGGGACAAACTTAAAAGAAAACAATGGTTAAAGAGGAAAAAGATATATTTGATTCGTGAAACTTCCAACATCCTTGAGAAGAGTAGTTGTTTCATAAGCTCCATCTGAAAGATGCCACACATCTCCATTTGCACAATAGTAAAATGGTCACATTGTAAACTTCTTCAAAATAATCTTCATCACTGGAACCAGGGACTTCAGAAATTACACAAAATGGCCTCCCATCTCCCCAAGTGTAGCGGCGGCGGCAGAAACGTGTTGCGGCGTCGAGGATCAGAAAACAAACACGG…
TCONS_00123378	i	Aradu.A09	119994403-119995357	0.643036	0.446721	0.944507	0.664238	GTTCAAGTTCGGGACCTTGCAAGCTCAAACTTTTGGCAATAACAAATGCATATTGGCATTCATTTCCAGTTAGTTCAAATAAAGGGATGCCAACTTTTGTCCAAACAGAGTTCATTTTCTACTAGAATTATCCCGATGAGAAATCCTTGTTGCTAAAGCATTCAACTCAATCTGGATCTAACAATTGAAGATGTCCTATTAATATAAATCCTAGAAAAAGTACTATTCCTAACTGAAAAACTGTTGACCATAAATGAATTAATGAAATCGCATCCATTGATCGATATTTCAATACAAGAAATATAAACGATAAGCATGGGATTTCTCAACCTGCTTCTCTTCCAGATCTGAGAGAAACTCACTGAGATGAACACATAAACATTACTCATTAAATCTTAC…
TCONS_00123661	x	Aradu.A09	51699500-51726002	0.142253	0.239154	0.137903	0.0538791	CCCTAACACCCTAAGCCTCTTCTCTCGCTCTCTTATTTGCCTTTCTGTGTTCTCTTCCGTCACTCTCTTCTCTCCCTTGCACACGCCAGAACCGCCGTCGCACAGAATCCCCTTCGCACACGCCATCGCAGACTCGCACTTCTAGAGTGTGTTCCTCGTCGTGTCGTCTCTATCCCGTAAACGTCTGCGTCTGCATCCTGCTCTCCCGTCCTGTGACCATCGCTGTCCTCCCCGTCCCGTGAACGTTGCTGTCCTCCCCGTCCCATGAATGCCGCTGTCATTCTTCCTGATTCCTGGTCACCCATCCCTCGCGCCGTTGGCTTTGGTGGCGCCATTTTGCTGTGCGTAGCTTTGGCCTACTTCATCTCTGACCACCGTTGGACGAAGAAGAAATCGATT…
TCONS_00123805	u	Aradu.A09	103072302-103074689	0.133338	0	0	0	GATGAATTCTCATCTCAGGAAGACAAAAATCTGGCACATGTAACCATCAAAAGGCAGTTCCATATAAGAACAACCACTGAACTCCGAGATTTTGTATACAACTGCCCTATGAAAGCGGAATTAGATAGGATGGAGTTTAGAAGATATTTCATACTAGTAGTAATGAAGATGTTCTTGTGCTCAACAACACAATAGGTAATTTTGCCATGACACATTTACCCAGTCCTGAATGTTTCTGATCCTAGGAGATTCAATTGGCCGTTGCATACGCTAAAGTGGTTGGACATGGCAGTAGAGAAATATAAGTTCAAAAAGAACAAAATTTGTGAGGGCTGCATGTTCGTTATGTTGGTAGGTTGGATTGAATAAGTATTAATAAACTGAGCATATCATTTATGT…
TCONS_00123806	u	Aradu.A09	103072302-103074689	0.201783	0.154198	0.0698621	0	GATGAATTCTCATCTCAGGAAGACAAAAATCTGGCACATGTAACCATCAAAAGGCAGTTCCATATAAGAACAACCACTGAACTCCGAGATTTTGTATACAACTGCCCTATGAAAGCGGAATTAGATAGGATGGAGTTTAGAAGATATTTCATACTAGTAGTAATGAAGATGTTCTTGTGCTCAACAACACAATAGGTATTGTATTTTCAGTGGCTGAAACACGGTCAACTGGATAACGGTCATGAGTTGGAGCCATGGCTCATTGCATGGACTGCTGAAAAGCTCGAAAAAAAGGCAACATATATCCTTTTTGAGGGGTGCCTCGAAAAAAAGAGGAAGAAAGCAAAGACCTAAAAGGACAATCACCTCAGGCTGCAAGAAAAAAAAAACTTCCAAAAA…
TCONS_00123830	u	Aradu.A09	106058183-106059819	0.935455	0.0857823	0.665026	0.673188	CTACTCACAGTTCCCAACTTTCCACTGGTTAAGCTCTCAGCTCTGGTGGGATTCCAAGGAAGGTCCTTGTTCTTCTGATCGGTGAGTTTTTGTGGCCATTCTTCCTTTTAAGCTTCCATTGTGGTTCATGCTGTTTTTTTCAGCTTTGATTCTACACTGTCTTGCCCTATTTTCTTAACTTTTTTTTTTTGTTATTTATATATGTTAGGTAATCATTTTTAGTGGGTTGAGATTTGTGTGTTTTGTCCCCAATATGTTTGGTGAAGTGATTGATTGGTATAAAGTGGATGCTTCAGTAGTATCAAAGAGAATGTTTAAAGAAGAAATTAAAAAAATAAAGTTGTGATTTTTATTTATTTTTCATGGAGATTTAATAATTGTTTTTGGAATCTGGGTTTT…
TCONS_00123978	u	Aradu.A09	117203775-117208766	1.34366	0.382062	1.08548	0.384647	GAGAAAGCACACGCTTTTTCTCATGTTGTCCATCTTCTTCTTTTGTTCTTCAACAAATAAAAAATCTCTTAGCTATTTCTGTAACGTGTGGTCAATGTGTGAAAAGTATATGAATATGTTATGTGATATATCTAGATTAGGAATTATACAATTCATCTGAACCAAAAAAAAAAAAGGAGTATCTTGTGTCCCACTTTTTTCGCTAGGGTTCTTAATGTCTCCTACTTGTGATAGGAGATTCTTCTTGTGATCTTCAGCTCCGGATTCTGCGGTTGGTTGCAAAAAGCTCATTTCTTTGCTTCTGGGTTGGTGCTGTTCATTGCAGATAAAGATGGGTGAGATTGGAAAAAAAAACTTGCATGGATGTGGATTATGCTGTTTAGTTGCATATGGCTATGT…
TCONS_00124166	u	Aradu.A09	10789786-10791144	0	0.194591	0	0	GGTACAGCAGAGCTCCACACCTTAATCTATGGTGTGTAGAAACTCCATCGTTGAAAATACATAAGAACAAGGTCTAGGCATGGCCTAATGGCCAGCCTCCCAAAGAGGGTTTAATCATAAAAACATGATCAAAAGATGTCTAATACAATAGCAAAAGGTCCTATTTGTAGAGAACTAGTAGCTTAGGGTTTACAAAGATGAGTAAATGACATAAAAATCCACTCCCGGGCCCACTTGGTGTGTGCTTGGGCTGAGCATTGAAGCTTTCATGTGTAGAGACTTTTATTGGAGTTAAACGCCAGCTTTTGTGCCAGTTTGGGCGTTTAACTCCCATTCTTGTGCCAGTTCCGGCGTTTAACGCCGGGCATTCTTGAGCTGATTTGGAACGCCGGTTTGGGC…
TCONS_00125111	x	Aradu.A10	5037937-5050245	0.854605	0.556643	0.477254	0	ATTCATTTCTTGCTTTGTTTCTCTCCTACTTCAACTACACACTCTATCAAGTATCGACCTTCCTAATTTCTTTCTTTTTCTTCTGTCCTCTAAGCTTACGGTTTCATTTGCTTATTCTGAAACAGGTTCATGTAGATGCTGGTATTATATTATACGGAGATCAACGAAGAAAATACTACATACATGGAAAATGATCTCGTTTTTCTTTTCATTAAAAGTGTTGAGACTTGAGAGCAATGGGGCGATTGGGCGGTGCCCGTCTGGTAGCGCTTGATGAATTGACAAAATTACCCTCTTCATGCGCTCTGATTGGCTAAGAAGTAAGAACCCCTTCCTTCGTCTTAAAAGATATATATTTGGTGCGAGAGTGACGTGGCAAGTTGTGCGCTGCCGGCTGTG…
TCONS_00125434	u	Aradu.A10	10129725-10130156	0.232478	0.532963	0	0.220131	AATCATCATCCGGAACCAAAAGTTCTAGCCCTAAGACAACTGGAAGAAGTCAAGGATCACAAAGAGCAGCAGCAGTAGCTGCTCTCTCTCAAGTTCTTACTGTTGAGAAGAAGAAACAATCACCTGATTCTTCTCCTGTGGCAACCAGAAGTCCTGTTGTGGAAACTAGCACTTCCGGTCATACGAAGTGAAATCCCCAACTTCTGTGCAGTTGCATT
TCONS_00126178	u	Aradu.A10	64981837-64983181	1.00598	0	0.0677239	0.238139	CTTTATCCTTGTTTACATTCCTTAGACCTCCTCTTGCATTATCTCTTCTGTCGATGCATCTCCTAAGATTGCGAGACGGTAACTTTCCAACGGCGAAGAAAGCGACGAAAAGCAAAGCTTCTCCTTCAAAAACAAATTCTCTTCCCGCAATGCTTTTCCAAGTATGATTTCGTTAAGGTGAATGTACGGTTGGGTGATAATGCGGATCACTACTATATGTTCTGTCCAGATTTTTGCTCAGTAAGATGCTAACTGTAACCAAGGTTGTTCCAGTAGCTTCAATGTTAACTCCTAACCAGTTTGAAGCAAAACTACTAACATGATTCAGGTAATTATCCCACAATTAAGGCTGCATGAAGCCTTTTGTTCCCCCTGTTATATAGTTTCCTTTCCTTTATT…
TCONS_00126196	u	Aradu.A10	66391839-66392940	0.601981	0.23001	0	0	AGTTGATATGCTTATTGCTTGCAATTCTTTTACTCTGCCAAATATTTTCAACTATATCATTGAGAGCTAAAAAAGAAGATAATTTTGTTTCATTACAATTTTGTTAGCTGAAATTGAATTTAATCAACTCAATTTTAAAGCTGACAAAATGTCACACTCACGATTTGCTTTTCAACGTAATGCATGATTCTCAAAGAACTGCTGGCTGGGTTTGTGGTCAAGTCTTATATTATGGTCAAGTTGAGATTTTTGTTCTTATTTCTCGGTTTGCTGCTTTGGTGTTTGCTTTTGCATTAGTGTATATGGTGGTGTGCCAGGTTTCAGTTGCTTGTTGTTAAACCATGTTTCATGCGTTTTCATCCTTTTTTTGCCCTTATTTTGTGAATGCAGATTGGCCCT…
TCONS_00126363	u	Aradu.A10	76168566-76171547	0.830004	0.158567	0.111754	0	CTCGAGAGAAGAGAAGAACAGAAACCTTAACTTCACTATTCACTTTCATCTTTAAATCCACTTTTCTCACAGACCAGAACTCCGATCGACGATCTGTTTGCGGCTACACGTTGCTCTCAACTCCCTCTACGTTTCTATATCACTTTCGCGAGTTGGTTGAAGCTTGGATTGGTGAGGAACTGATTGAGGCTTAGAGTGGTTGGAGAAAAAAATTTAAGAGGTTGGGACCGCCGTCAACTAAGAATTGGTGGCCAAATTAGGTTTCCTGCATACACACGATGCCTGCGTACTCATGATTTTGGATTCCTGCATATGCATGAATTCAACTTCCTGCATATACACTATGCCTGCGTACGCATCATTCACACACCCTCAAGGGACGAGACAGATACATGACAC…
TCONS_00126463	u	Aradu.A10	83764567-83766804	8.82746	8.29394	1.16907	1.37027	CACAACACAGCAGTAGCAACGTGAATTGAAGAGAGGAGAGGTGAGGGTTTTCTTTCACTATTCATCATCATCTTCTTGGAGCCATATCTCACTCTCCAGAGCTCCGATTTGCATGCCGTCAGTTGTCATGCAAAACTCTCGTCAAACTCTTCGATTTCATCTGAAAAAAATGGTACAATCTAGCAACGGATAATTAGTGAGTTTTGTCCCAATCCACATTAGGCAAGGAGCATTTGGATTGGAATTGGTGCCTTAATTTTGGTTGAAAGCTTGTATGGACTCAAATTTGGTGTATTATACATATTGGAAATTAACCAAGGATTGAGAAGGTTTGGTAGGTGGTGACGATGG
TCONS_00127078	u	Aradu.A10	101379467-101382702	8.29069	0	0	0.0892089	ATATCATTAAACACTAGATACGCGTGGTTTCGTTTCCGAGCTGGAGAGCTCCCCGCAACTCACGCCGGTTCCACTCCGAGGTGGACGGTCCCTTCCACGGTGGCACCTCCTCCACCTGGCCCCATTCTTTGGATGGTGCATGTGCTGCTCTGACACCAGTCGTCACCTATCGATTTGGGCTCTTCTCTCACGCAACCTCTGATACTTTTCACCGAATCACTGAGGCAACCTTCGTTCTTGATGGATCTGTTTCAGTAGGTAATGATTTCTTTCAACCCTAGGAGCTTTGCTCTCGTCTCCAAGTTTCGTTTCGTCTTCCGTACCATACTGTGTCTAGGAGCCGTGTTCTCCTGGGAGTTTGTTCCTCGCCGTTCATCCGGTTTGCGGATTTCCCAATTT…
TCONS_00127079	u	Aradu.A10	101379467-101382702	10.0053	11.3966	17.0807	8.13327	ATATCATTAAACACTAGATACGCGTGGTTTCGTTTCCGAGCTGGAGAGCTCCCCGCAACTCACGCCGGTTCCACTCCGAGGTGGACGGTCCCTTCCACGGTGGCACCTCCTCCACCTGGCCCCATTCTTTGGATGGTGCATGTGCTGCTCTGACACCAGTCGTCACCTATCGATTTGGGCTCTTCTCTCACGCAACCTCTGATACTTTTCACCGAATCACTGAGGCAACCTTCGTTCTTGATGGATCTGTTTCAGTAGGTAATGATTTCTTTCAACCCTAGGAGCTTTGCTCTCGTCTCCAAGTTTCGTTTCGTCTTCCGTACCATACTGTGTCTAGGAGCCGTGTTCTCCTGGGAGTTTGTTCCTCGCCGTTCATCCGGTTTGCGGATTTCCCAATTT…
TCONS_00127116	u	Aradu.A10	101926017-101928123	2.24527	1.22887	0.465719	0.660793	AAAAAGAAAGGGTTGAGAAGTGAGAATTTGAGATGAATTAGAAGCAAACGGGGCCTACGAACACGACGCGGTGTAATTGCGAGTAGGTTGGAATCGAATTGAATCAAATCACGTTTCTCACCTCCTTCCGCTCACTGCCACTCCTTTCTCTTCTGCTCTCTGCTCTGATTTCCTCTTTCTCTACTTTTGCGCCTGATACGGTGGTGGTTTGTGTCTTCTGATGCTTAGGACTTAGGAGTGTGCCAGCTACTCAAATACTCCCTCCGCAACACTGCGAAAATCTGGTACATCCTTTGATCAAATAAAAAGGAACGGATGTATGTTTCTACTTGTTAATAATTGAGATGGAAAGGCAACAAATTAGAGTCTCTGATTCACCTATTTCCATGGTGCTTTCAG…
TCONS_00129638	u	Aradu.A10	83122845-83123208	4.36654	0	0	0	GGCCATCCCTCTGTTCTCTATGGAGTAACGATGGTGGGCTATGGATAGTGGACAACGAGATGCATACAACAATGGTGGACTACGGGTAGTGTGGACGGCGAGATGCAGACAATAGTGGCCTGCGGGTGGTGAAGCAACGACTTGATTAAACTGGAGAAATATCTCTGTTGCGAAATGGAGGTGCTCCGGTCTTCTTCTTCGATTTGGAATGGCAGTGGTGAGTGGTGACAAC
TCONS_00129797	u	Aradu.A10	89312206-89385089	0.535058	0	0	0.253321	CTCCGAAATACCTTCCTAGTACCCATTCAGTCAAACAATGCATATCAGCTAGCGCACACCCCGTAAAAGAAACCATCAGGAACATATAAAAATGCCCTAGATCACATAACAAACTGCATGAAGACACTACCACCCATCCAGATCTAGAAATCCAAATCCCAAAAAATCATTGGAATAGAAGATATACATAAAATTTACTGCAAAGCTGCGAGAGAGAACTGCACAAGAATGTTACTTCAAAGGCATAGAAGTTGACCTGTAACAACCACCCATTAGCACCAACCATTCTGTAGTGTCAAAAGTTAAGAATAAACACACAGAAGGGCTACTTAGAAGGGCCAGTAAAACAAATTTCATAAACAAATCCACGAGAAATACGGAAGACGAAAGTGGAACACA…
TCONS_00129803	u	Aradu.A10	89382507-89385089	1.7502	0	0.166342	0.804252	ATACACACGAACACAACATATATCCACTCTACTTGAAAACATTGGAATCAGAAGCAATGTAGAGCAACTCGGACGAATTTTATTTGGTAAGAACATAATCCAAATAGCAACTCGGGTCAAAACAGCAGATTTCAAGTTCAGCGTGCAAGAATATATACCATTTGAATAGATCAGCATGCTTATACACGAGGACGACAAAATATTGGAGCTATGCGAACACATACACGAAAGCAGCTAAGCAACAGAACTGAACCATTAAGCAGCTAAGCAACAGAACTGAACCATCAATAATCTTCAATGATGTCGCATCAGTTATTGCAAAATCCACCTTAAAAACATCGTTCTGCTTTTACTTCTTCTGCTAGAGAAGATGACGGGTGCACTTGAACCATGGCATAC…
TCONS_00129806	u	Aradu.A10	89385469-89386298	7.52544	2.30031	3.42661	3.36855	CTTCAATACCCAAGTCCAAATACAAATCCCTGTTCCCCTCACGGCGTTGAGCAAAATTCTCCAATTAAGGGTAGTGTGACCAATTATGGCAAACGCATATGCAGAGAGCTGAAAATAAATGAAAGAAACAGCTTGTCAAACTGATGGAAGACCAGATCAAACAAAAACACAAGGTGAGAACAAATGGCAAAGTTTGGTTGGGAAAACTATGTGTAGACAAAATCTTGCTCCTGAACCCCCAAAGTAAATCTCCAATACACTCGGTCATTTAACTGCACAAAAGCATGTTCACGATTCAAATTCCAATACTTCATCCAAAGAGGAAACACCACCAAAAAAAGTTGAACTAAAATCAAATCCTCTTATCCT
TCONS_00130575	u	Aradu.A10	106404185-106408445	0.400653	0.382712	0.148349	0.58487	AACACGTATAAAGTAAGGGCGGCACAAAGAAAAGGATGATTTGAGTATAGTTCATCTCCAATTATATTTTCATTTAAAGATAATCAAGAAATACAATTAGTACTTTAAAGCGATTAACAGATTAATGGAATTGATTTAAGTCCAAGGATCAACGTAATGCCACATACGTCTTCAAATATGAAAAATGGGTTATGTAATCTTGTGCATTTTTGTTAATAACAGTTCAACAGTTAGGAAAAGAAAATATAAACATGCTTTAACTTGTCTACTTCACATTGTACTCAAAGCATGAAAAGTATATCTGACTGAAATTGAGACCCAAGAATACTTTTAATGTTTATCTATTCGATTGAACTATCAAACTCATTTAGCTTTGCCATGACATTTGTCTTTGTCTGT…
TCONS_00131230	u	Aradu.A10	64981856-64982636	0.162772	0.37316	0.525985	0.462383	CCTTAGACCTCCTCTTGCATTATCTCTTCTGTCGATGCATCTCCTAAGATTGCGAGACGGTAACTTTCCAACGGCGAAGAAAGCGACGAAAAGCAAAGCTTCTCCTTCAAAAACAAATTCTCTTCCCGCAATGCTTTTCCAAGTATGATTTCGTTAAGGTGAATGTACGGTTGGGTGATAATGCGGATCACTACTATATGTTCTGTCCAGATTTTTGCTCAGTAAGATGCTAACTGTAACCAAGGTATGAAAATTCACTCTTCAATTGTTCATTTTGCTTATGAGTTACTTTAGATGGATAGGATTGAGATTGGATTGTGTTGAAAAGTGTGGTGCTTGCCCTTATAGACTGGGTTTAATGCTGCAATGTGGATTCGATTTGGTTAGTATCATTGTGTT…
TCONS_00131372	i	Aradu.A10	93826554-93827897	0	0.490821	0	0	TACTGACTGACAAGCCTTACTCTCATCAATCCATTCATTCGGGTTCATGGAAAAGGATGCTGGGAACAAATTTTTTTTGGTCTGATTTGTCAGATTCATTTAAAGATCGGTGGTAGTTCTCAAGAGGAAATCAGCCTAGGCTTCATGTCACTCTGCCGCTCTCTTATCTTGGGAAACAACAAGTTAGGTGGGAATTTTTACGGCGGCCCTGTCCTTTCTCTGTCCCCTTCCATCATGTGACGTGTTTCACTGTTCAGTCCGAATTTCCTGTGATGTAGGTATGTAGTGGTTATGACTTATTTCAGATTCTTTGATATTTGTTTACTTTGATACTCAAGTTTCCTTTCAATTAACAAGATTTGTTTTTGTCCCTGTTTGGGCGTTCTTTTCTGATTCTAT…
TCONS_00131502	u	Aradu.A10	103995553-103996979	0	0.629071	0.306935	0.35976	ATAATAATAGAGATTTAATTAAGCTTTTGTGGAAGGAGACGTTTCCTCGTTTTTCAGCTGTTTGTATCTTCTGACACACCTTGATTGCATTTTCATTTTCATTTTCATTTTTTTTAATTATCAATAGATAGATTTCTCAGCTATCACAGAAACAAAGACCCTCTCTCTCTATCTCTCTCTCACACACAACGCCTTCAAAGGTTCTTTGTTGCTCATCATCAAAGGGTGCTTTAATAACTTGCTTGCTTGGCTGCATCAAATGATTTGAAAAGAGAGGGTAAGTCAAATCATCAAACAACCAAGTTCAATTATTCTCAGTTGGGTTTGGGAATTGCAGAAGATTTTGAGTCTGACAGAGATCTTTACTCTTTGTGTGTGTTAATTATAGTTGTTCTAAGA…
TCONS_00131707	u	Aradu.A10	1167289-1168236	0.234651	0.537943	0.0947818	0	TAAGAAAACACAGGAAACGAATTTAAAAGAAAAATGGATAGCAATAAGCTTGGCAAGAAATTTTGACGGATAACAGACAATTCAGAATTTGCAAAGAAGTTTGCTTGCAACAAAATTAGATTCCACTTTATTAGTAAGCAAATCAAAATTATAAGAAAGAAAGAAAGAACCCGAAGGAATTTGATGTCATGATCGAGGCGCTTGAGTTATGCAAGAATCCTATGCTTACCCGTGAATTATAGAACCATTACCGACAACACTTTAAGTTGCAACTCGTTTGAATATGTCTGAAACCCTAAATTTGGAATAAATAACTAACAGTAGAAACAGTATGCATTTGGAGGAAGAAGAAGTATGCAAGGATCTTTTCCAGCTTTCAAGCGCATGACGTGTAGCAGA…
TCONS_00131862	u	Aradu.A10	8334137-8337042	8.49601	12.1128	5.73669	2.40143	ACATTGTTCACTGAAGGACTCACATTTGATAGGACAAGCAACCCAAACACCCTTTAATTGGAAGAGGTAGGTGGTTTGTTTTGGGAAGAGTTAGGAGGAGAGTAGACGAGTGCGAAAACCATTACTCCTGGGAGCAACCCATACTTTGCCAACGCTGCCACTTTCGTAACGACTGGCTTACCCTTCAAAAAGGCCATTTTTACCAACTTCCCCTTCTCAACAACCTGTTCTTCTTTCTCTGTGTTTTTCGAGACTGGGTGAATAGAGAGAGATTCGAATGAGTAGAGGGAGGGAGTGGTGGTGGGAGAACACTGAGCAGCACGAAGACGAATACGAAGAGGAATTGGGGAAATAGGGAAATGTTGTCCGAATGCGCTAATTCCACTACCTTGTGATTTT
TCONS_00131943	u	Aradu.A10	22515510-22516854	0.2549	0.779153	0	0	GAGACAATACTATCTCCCTCTTTAAGAAGAGGGAGAAACTTAGAAGATCCAATTTTATTATTTATTTATAATGGAAAATTACCTTCAATGTACTTCTTTTGGAAGTAAAACTTATCGAATTCATCGTCACTCTATGCATATGACTGAAACATTATCTATTGTCTCAAGCTCTTCCAATTTTTCCTGCATAGTTTAAGAAAACACAGGAAATTAATTAGTTTGAAAGATGAATAGCAATAAAGTTTGCGAGAAATTCTGACAGATAACAGACAATTCAGAATTTGCAAAGGACTTTGGTTGCAACAAAATTAGATTCCACTTACCCAGTAAGCAAATCAAAATTATAAGAAATAAAGAAAGAACCAATCAGTAATTTATTGTCATGATCGAGGCGCTTGA…
TCONS_00131944	u	Aradu.A10	22517125-22517535	0.968783	1.60403	0	0.917331	CCTCAAACTCTGTTCTGTGCTTTGTTTGTTGCTAGAACAGCAAAACATGAATCATGATTTTCGCAAGATGTAGGACTCTGTTTTCAATTAATCGCTCCTTGAGGCCATAAAAGCTATAAGTTCAAGAAAAAATAAGGCTACAGTTGGTGAAAGAAAGAGGAAGAGGAGGAGTGGACATTGTTGATGAGATCTTTAATGGGGATCTTTTATCTCCTTAAGTGCCAGTGCTGACGATGAACCTTGCGAATTTTCCGGCTAGCTTCTGCTCCTTTCACAGCTGACCAGTGGTGACAAAGAAAGGCTTCATCTGCGC
TCONS_00132189	u	Aradu.A10	86505147-86506410	0.243369	0.743909	0	0.230444	ATAGGCAATTATGACTTACATGTTAAATTATAAATAGTTGTTTGGGATTTGGACTTAGAATCAGTGAACTAACAAGACCTAAAGTAAAACTAAAACAGTTATAACTAAATTCAAAATACAATGTTTTCACAACCACAAATAATGAAGAACCAAAGTCAAAGAGAACACCTGAAAATTTGGGGACCTATTATACTATACAACTTATATGCCATATAAGATATCTTCTTTCTTCCAAGTTCATCCATGTTCGTCAATATCAGATTCTTCAACTCAAGCAGAGATATTTGATGTTCAGTATCAACATTCATCGAAAGAAGATCCCAACTTTGAAAGGTTGCACCACTTGTGTAAGTAATAATGTGAGGAACCGATGGAAACTTTCGAAGAGCTCAAATTCGC…
TCONS_00132217	u	Aradu.A10	89386855-89390211	0.531378	0.322465	0.23989	0.207182	GAACCATCAATGCTAAAAAAAAATATGGCAGAAAAATTCAGTAGAGAAGACATGTTTAATCTAGATCATGGGCCTGTATTATTTTTCCAGAGCTTTTTTTCCAAATCATATCTTCCTTTTCCAAAATTCTAAATCACTGCAACCACTGAAAAACATTGGAGGTCATAAACAACGTGAAACAACTATATAATCAAGTTATTTTTATAATATTTAGGGGATAGAAAGAAAAAAGAATAATATAACAAGGACATATCAATCTCGGAATCTTGAACGGTCTCGGTGCAATCCCATACGCTTCAATTGGTTCCTAAGGAAAAGAGAAACAAAAACTGATTTTCCAAGCACGAGAGAATAACAAAGGAAACAACACAGTAGCGAATTTAAAATTAAAAAAAAGCA…
TCONS_00132435	u	Aradu.A10	106233777-106236042	0.104615	0.599583	0.211284	0.297177	GTGGGAAGAAAATTATGGTCACCCAATCTATTGGATGGGTGCAAAGACTAGTTGGAATAACAAAGAATGGTCAAAAGAGGATAAAACAACATCACTTGGATACAGAAGATATAACATAGACCTGAAAGGATGAAATAGCTAATGCCAATAAGCAAAATTTGCAAAGAACAAGATACCTTGCATGATCCACTTGGTGGTACAGCAAGCATATTCCAATCAATTTCATCAACATACTTCTTCCGCTCTCTGTAAACTGCTCTGGCACTATTGTATTTTGGTTGATATTCAGATATCAGACCTTTAGCCTGCAAAACACCTTAACATAAAATTCCGTGCCTTCATAAAATTCTTATTAAGTGCCACAGAAGAAAAAACTAAGCTGAAATATGAACACTATCA…
TCONS_00132436	u	Aradu.A10	106236564-106237004	0.424354	1.62141	2.17117	1.47333	CTCCACTGGGTTTTTCCATGTTTCAGGCTAGAAGAGAAGACAGTGGAAATCAAGCATTCATCGTGTTCAACAGATAAAACCGGCGAGAAGAGGTGGTTTTTGAAATCGACGAGAAATAAGGAAGATGAGAGAATAATTCGAGAGAGGAAGAGGAGGATTAACTTGAAGAGTGGGTTAACGATAAATCACAGGATGTATGGAGATGGCGGTCCTTCGGACCTGAAAAGGTAGGTGGCGCGGCGGTGAGCAGAGATGGTGGATCCGCCGGCGGAGGTGTTGGGCTGGTGGCGAAGGGTAGAGCCGTACAGGCTCTTTGTGTGATGTTGCAGAGACATTAGCATCAGTGCGGTGGTGCGA
TCONS_00132572	u	Aradu.A10	2572765-2573184	0.145131	0	5.51049	0	CAGGAATCGTGGTGTTCCTTCATGGTGCCAATTTCTTCTTCCATGCTCTCAGTCAACACCTTGCTCTCAGATCTCTCAGTTTCTTGGGGTATGTAGGGTGGTAGATTTTTGAAGACAACAACTCAGCAAAGTTAATTCCATGTGCAACCACTTGCAACTGTCTTTAGGCTTTGTACATGTTAGAGAATTATTAGAATCAATTTAGATCGTTTATATTTATATAGCATCTGTATATTAATTGTAGGATTCTATGTCTTTATTACTTTGATTCATTTAGCACCTATAAATACCCTTGTATATTGTACTTTTGATCAGACTGAATAACATACAGAACAGTTTGGTCTCTTG
TCONS_00132908	u	Aradu.A10	76168690-76171571	0	0	0.190198	0	CTCTACGTTTCTATATCACTTTCGCGGAATTGGTGGCCAAATTAGGTTTCCTGCATACACACGATGCCTGCGTACTCATGATTTTGGATTCCTGCATATGCATGAATTCAACTTCCTGCATATACACTATGCCTGCGTACGCATCATTCACACACCCTCAAGGGACGAGACAGGTTCCGTGCGTACGCACGATTGTGCTAATTTTTTCAAAAATATTATTTTTGAACTATTAAGCCTTTTTGGCGAGCTTATAATTTCCTGTAACCTCCGCATGAACTCTGAAAACCATATTATAGGCTTTGAATATGCTGGGTGGATATAATGGATTCAATTGAGTAATTCCCTTATGAGAACTTGTAAAGTGAAATGTTTTAAATGTTGTGGGGATGGTAGTTCGTC…
TCONS_00132909	u	Aradu.A10	76169036-76171571	0	0	0.317754	0	ACCGCCGTCAACTAAGAATTGGTGGCCAAATTAGGTTTCCTGCATACACACGATGCCTGCGTACTCATGATTTTGGATTCCTGCATATGCATGAATTCAACTTCCTGCATATACACTATGCCTGCGTACGCATCATTCACACACCCTCAAGGGACGAGACAGGTTCCGTGCGTACGCACGATTGTGCTAATTTTTTCAAAAATATTATTTTTGAACTATTAAGCCTTTTTGGCGAGCTTATAATTTCCTGTAACCTCCGCATGAACTCTGAAAACCATATTATAGGCTTTGAATATGCTGGGTGGATATAATGGATTCAATTGAGTAATTCCCTTATGAGAACTTGTAAAGTGAAATGTTTTAAATGTTGTGGGGATGGTAGTTCGTCCTGTCCATGAT…
TCONS_00132982	i	Aradu.A10	93826578-93827687	3.31089	1.45673	0.729469	0.475008	ATCAATCCATTCATTCGCTACCTGTGCGATTAGGGTTCATGGAAAAGGATGCTGGGAACAAATTTTTTTTGGTCTGATTTGTCAGATTCATTTAAAGATCGGTGGTAGTTCTCAAGAGGAAATCAGCCTAGGCTTCATGTCACTCTGCCGCTCTCTTATCTTGGGAAACAACAAGTTAGGTGGGAATTTTTACGGCGGCCCTGTCCTTTCTCTGTCCCCTTCCATCATGTGACGTGTTTCACTGTTCAGTCCGAATTTCCTGTGATGTAGGTATGTAGTGGTTATGACTTATTTCAGATTCTTTGATATTTGTTTACTTTGATACTCAAGTTTCCTTTCAATTAACAAGATTTGTTTTTGTCCCTGTTTGGGCGTTCTTTTCTGATTCTATTTTGAAAA…
TCONS_00133491	i	Aradu.A10	41455344-41459985	0	0.155831	0.411844	0.579269	TGCATTGCAAGAAAGTGAATGAATATTATGATTGCATTCACTAATCACATGATACATTAATATCCTATATATACAGAGAGTAATGCTCACTGCAATTGAGCCTAATGCAGTCCAATTACAGCTAGCAAAACAGATTTAGACTAAGTCAACTCTAGTTATAACAAACTCTATAACTAACTTACTCACTTGTAGATCCCTCAAACATAGTTGTAGTTGTGGTAACTACTCTAAGTTTGTCTCTAAACCTTGTATGTAGAATAAGATTAGCTGCAAATAGACAAGCACTTTGATTATTGCAATAAATGGTCTGAGTTGTGTAAGAAGTTGCAGGATTGATATAAGTTCAAATTGAGCTGCTGCCATTGCTTGATATTCAACCTCAGTGCTACTCCTACTCAC…
TCONS_00133557	u	Aradu.A10	70821639-70822343	0.0821853	0	1.65984	0	ACTGATAAATACACAACAACGTCTCCTCACTATATAATATATAACAAATATTTATGAAATTAATTAACTGTAAATATAATATAATTAACAGTAAAGAACATATACATGTAACAACTCCCACATATATATTTATATCAAAATCCTTTGCCGGGATCATCTCTGACATAATATATATATGACCAGTAATAAGTACAAAGTAAGCTGGTCCCGGGAATAATCACAACCTCACCATATATATACACATACATGTATGGTTGATGATGATGATCAATGACCAGCACCAGGGCTTGGGATATCTCCATGTTTTCTGTAGAAATCATAATCATAATCATCAGCTGGTGGAGATTCATAGCTACTTGGAGTACCATAATCTTCCATCTCCATAGTCTTATGTAACCT…
TCONS_00133603	u	Aradu.A10	86758166-86760064	0	0.149979	0.92866	0.053097	GAAAAAAGAACTTGTTAAAGTCAAACAGAACGAAGTCCTCCTTCAAAGGCCTTTTTAGAAAATTGAACAAAGGAAGCAAATATTGGAAAAAGAAAATTTTGTCCCTGTCATAAAAAAATATCGATCTAAGAAACTGAGCCACAAATCTTCACAATGTAAAGAAAAAGCAACTGAAAAAACTTCAGTCACACGAACAGGAGCAAATTAAACTGAAATACAAGTTAGATCAAATCTTGCAACCATATAAAAATTGAAGGCTTGTTATGCTAAGTGAATTGATGTAATCCTAAATATTTTTACTTTCTAGTTATTAGTAGTTCCATTGTCATTATATGTTTTGTTCTAGTACTTTGAAACACATTAAATATTTGTCGTTAATCGATTTTATTTTATTGCCCG…
TCONS_00133625	u	Aradu.A10	89386863-89390218	3.84292	0	4.85812	3.47135	AATGCTAAAAAAAAATATGGCAGAAAAATTCAGTAGAGAAGACATGTTTAATCTAGATCATGGGCCTGTATTATTTTTCCAGAGCTTTTTTTCCAAATCATATCTTCCTTTTCCAAAATTCTAAATCACTGCAACCACTGAAAAACATTGGAGGTCATAAACAACGTGAAACAACTATATAATCAAGTTATTTTTATAATATTTAGGGGATAGAAAGAAAAAAGAATAATATAACAAGGACATATCAATCTCGGAATCTTGAACGGTCTCGGTGCAATCCCATACGCTTCAATTGGTTCCTAAGGAAAAGAGAAACAAAAACTGATTTTCCAAGCACGAGAGAATAACAAAGGAAACAACACAGTAGCGAATTTAAAATTAAAAAAAAGCAAAATTAAA…
TCONS_00133729	u	Aradu.A10	100547243-100548174	0	0	6.10517	0	GAAAATATTTCATGAAAGTAAAATTTTGCCATTGTTGCAATATCTGCATTAGAAGAGGCAACTGAACCATCATTACCAGCTAATTGCCAGATTTGTTCCTTCGTGCATGATTTCAAAATTTCTAATAAGAGAAGTCTATATTCTATTCACCAGCCTTAAGTCATTTTTTTTTTGAAGTAAAGAGCTCAACACACAAGGTGGAGCATTAAAAGACAAACTAGTACATTCCAACAACTCCTAGTACATGACAACCCCTAGGTATTTTCGGCAGTGCCATCAACATCCATAAGGTTCACCACCAAACCATTCATCAGAGAAATCGAAGGACCTGTTCATGATTTGCTCCACGCTCAAGGCTTGATTTTTGAATATTCTATCATTCCTTTCTAGCCACATTGT…
TCONS_00133730	u	Aradu.A10	100547243-100548174	0	0	7.51421	0.0595098	GAAAATATTTCATGAAAGTAAAATTTTGCCATTGTTGCAATATCTGCATTAGAAGAGGCAACTGAACCATCATTACCAGCTAATTGCCAGATTTGTTCCTTCGTGCATGATTTCAAAATTTCTAATAAGAGAAGTCTATATTCTATTCACCAGCCTTAAGTCATTTTTTTTTTGAAGTAAAGAGCTCAACACACAAGGTGGAGCATTAAAAGACAAACTAGTACATTCCAACAACTCCTAGTACATGACAACCCCTAGGTATTTTCGGCAGTGCCATCAACATCCATAAGGTTCACCACCAAACCATTCATCAGAGAAATCGAAGGACCTGTTCATGATTTGCTCCACGCTCAAGGCTTGATTTTTGAATATTCTATCATTCCTTTCTAGCCACATTGT…
TCONS_00133851	u	Aradu.A10	106401923-106406908	0.295632	0.613198	0.443537	0.319922	TGAGGAGATGTTTGCTCATTTGCGTTATTAACTTTTTAAATTATATTTGCATTTACAATCCGTATAAAATGAATATTACAGCCGTAGTTAACTGTTGCTAAAGGAAATCATATTCCACACTACAATTGCTAAACTATTGAATCTCGATATTATATGCATTTTCTGTACAGAAATTACAGATATATACAACAAAAGTGGAGCTGCAGTTTGGGCTGCTACCAAGATTAAGCAAGACAACTTATCGATGCGTCATCCACTTGCGCCACCAGCACATAAACTGCGTCCTTCAGCGTGCTGTGGGTTCGGCCATAAAATACATAAACAAGTAGCCCTATTGCCAGCCATATAGAAACGCGCCCATGTACCAGACCTGAGCATCATTGTTGAGATCCACCTCTT…
TCONS_00133853	u	Aradu.A10	106404729-106407576	0.254547	0.141468	0.579523	0	AGTTCAAAGTGTGACTAATAATTAATCAGTATTATTATACATTTTTAGTTATTTTTCAAAGTATTGTCTACCCGTTTCTTCTTCCTTCTTTCTCAGTTATATCCTAATAAAGACAGATTTAAAAAAGAATCAGAGATATAATTAAAGAATAAAGACAGAAAAGTCACCTTTAAGTTTGTGTTAGTAGTGTAAACCCTTGCCAGATAATACAACATAAAATAGTATTGTCAATAAACTGCAGGACAAGTACACCTTTGATCTTAGCTTTAAGTCGAGGGTGAATCCTTGGTCGTGAAATCAATTAGATAGATATTAACTTCAAGTCCTTCCATAAACCACCAAATTCAACTAACAGTAAGAATAAAAAATTACCTATATATTCATTATTCTGAATCTATT…
TCONS_00133854	u	Aradu.A10	106406993-106408448	0.760837	0.484511	0.768307	0	ATCACATATAACAAATTAATAGTCACAAAAGATCTGAAAAGAGAAAAATTGAAGTTTTAACCTGTGAATTACAGAACCATTTACGACAACACTTTCAGCTGCAACTCGTTTATATGTCTTGAAATCCTGCACTATGATTCCAGTCCCAAGATGATTGACTTTTCCTTGGCCCTTCTGATTCTTTGAGAGAGTGACTTCAAACCACCAAAAGCTTGTCGCTGTGGGCTTCCCTCTTTTGTTGCATCATTTCATAGGTGTCAATGGCGAGGATAGGAAATTGCTGCCAGCTCCACCATTGCCGACATCGACATCTCCTAATCTATCTTCATCCTTCATTCGCAGCACCCACTGGCAAAGGAACGGCTGCGACGTCGTTCTACGGTGGACGCAGCTCTGCGG…
TCONS_00133884	u	Aradu.A10	107598427-107605282	0	0	5.36679	0	TTCTTCTTCTTCTTCTGCGCACGCTCAGCGTATTTTTCTTCTTCGCATTCCTCATTCTCCTCTTTTTTCGCATTCCTTCTTCTTCACGTGTTTTCTCCTCATCGTCATTTTTTTGTTGTTGTTGCTGCTGTATTTTTTTTTGTCTTTTTCTCCTTCTCTCCAGTTGTGTTGTCGAGAATTCGGCTTGAGATCACGAAGAGGGATTAGAAGATGTCTTTGCAATTGGATCTTATTGTCATGATGTCGATGTAGATATAGATTCTCGTTTTGTCTGAGTCAATGATTTCGGATCAAGTCAAAAAGAATTATCTCCTGTCTAAAGAGGTGAAGTCTTTTTTGACCTAATTGGAGATCATCAACTCCGACAAAATGTAAGTCTATATCGACCTCAACTTCATG…
TCONS_00134016	u	Aradu.A10	5040913-5042935	0.564518	0.390307	0.412615	0.73817	TTTTTCTTTTAGTACAAGCTTAAAAATAATTAAAAAAGTTCCAAGTGTACCAAAAAGTAATTGTTAGATGCGTGCCAACCACGTGCAGAAAGTGTTGAGACTTGAGAGCAATGGGGCGATTGGGCGGTGCCCGTCTGGTAGCGCTTGATGAATTGACAAAATTACCCTCTTCATGCGCTCTGATTGGCTAAGAACACGCGAGCGGTTCTCTCTTGACTCTTCACTTCTTCTTCCTCCTCCAGCGTAGCTCCACCTCTCGCTCGTTTTTCACCAGATCGTGGTGATGTTTATGCTCAACTTTTCTCATCGCCGCGATCTCTACGTAAGCTATTATTCTTCTTGCCTAACATGCATTGATTCTCGCTAGGTTTTGATTATTTTATTCTTTATCCGCTGGTT…
TCONS_00134471	u	Aradu.A10	103995564-103997009	0.575383	0	0	0	GATTTAATTAAGCTTTTGTGGAAGGAGACGTTTCCTCGTTTTTCAGCTGTTTGTATCTTCTGACACACCTTGATTGCATTTTCATTTTCATTTTCATTTTTTTTAATTATCAATAGATAGATTTCTCAGCTATCACAGAAACAAAGACCCTCTCTCTCTATCTCTCTCTCACACACAACGCCTTCAAAGGTTCTTTGTTGCTCATCATCAAAGGGTGCTTTAATAACTTGCTTGCTTGGCTGCATCAAATGATTTGAAAAGAGAGGTTGGGTTTGGGAATTGCAGAAGATTTTGAGTCTGACAGAGATCTTTACTCTTTGTGTGTGTTAATTATAGGCATGTAACTGTATTTTGCTTTTGATGTGTATGTCTCTCTCTATCTATGGTCTAATCCGTTTA…
TCONS_00134602	u	Aradu.A10	108809616-108810280	0	0	0	0.405703	CTACTCTGATTGCTTTAGGTTAAGCATTGCAACCTAGTTTTCATCGGCTTCTTGAGCGAAGGTATCACATAAGAAAAAATTGTTGTTCACTCGTCAACAAGGATGGCCACTAATAGCCTATGATGTAGCAGTAGGTACCTGCAACCAAAATCCAAGAAAATGCCAGGGTGTAGATTGATACTTAGGAATTGGCTGGATGTTTGTTATTTTATGGGTAATAGCATTGCTTCCATATGTGTGCACTATCCATGGGGAAGAAGTTTGAGATCAGCTTTATTCAAATTAGGAGTCCCTTCTTAGCATAAGTGAGAGAATTTTTCAAGCAATTCTCTTCTAGACTATTTACAAACTCTTGAGTGAATTTTGGTATCCTCAAACAGGACTAAATAGGCATAGGCT…
TCONS_00134912	u	Aradu.A10	60569405-60570321	0	0	0	1.38175	ATATAAATGATACATTTGAAAAGAAATTAGAAAATTACCAAAATCTCGAGCGGAAGCTTCCTTAGATGGGGAATGGATTCTTGAAATTGCTCAATTTTTTTTTTTGGTTTCCCACGGTATCCCCCAACCCGACAGGTGAAGGACTAATCCGTCGCGGATTAGGGTCTGCCGCTAGCCAATGGGTTGCATTGTACAAAGGCTCTGGATGGTTACTTGTTGCTACAGTTCTTTTCAACTAATAACATAGCAACGATTGCTTCCCTACCAAGTGTCATCAAGGCAGATTTAAGTTCTTTCAACCTTGTTTATGCGGTTTAAAAACTCATGAAACTGTCTTGCACTGACACCATTATATACATGCCATTGTGGTAGTAAATTATTTCCTGGGCTTCTACTTCT…
TCONS_00135038	u	Aradu.A10	89321841-89323113	0	0	0.440542	1.20484	AAAAAAAAGAACAAAACTTAAACAAATGAACCAGGCAAGTGCAGGAAACATATCGACCAGGATCAGACAACACTGCATAGGAAACACATCCACATTTTAATTCACAATGCTAGCACAGTAGGTTGGGGAAAAAAACTGCAAGGAAAGAAAGTTTAGAAAAACTGTTCTTGGTCTCTATCCTCTGTATGTGTCGCACTCAAAACAACCACGCTTCAAGATGGACAACGCTGCATAGAATATAGATTCACATTTTAATTCATATGCATGATTTATAATTGAATTTAAAAAGGGTAAAAGTAGAGGATCTGTTCTGTTTTAAGGAATTAGATATCTAGTCGTCCATGTCGAAAATTGCAGAAAATTCTTTCCAATATCTCCGGATTTACAAATCTCCAACCT…
TCONS_00135039	u	Aradu.A10	89386855-89390209	0.885055	0.284774	0.602102	0.352863	GAACCATCAATGCTAAAAAAAAATATGGCAGAAAAATTCAGTAGAGAAGACATGTTTAATCTAGATCATGGGCCTGTATTATTTTTCCAGAGCTTTTTTTCCAAATCATATCTTCCTTTTCCAAAATTCTAAATCACTGCAACCACTGAAAAACATTGGAGGTCATAAACAACGTGAAACAACTATATAATCAAGTTATTTTTATAATATTTAGGGGATAGAAAGAAAAAAGAATAATATAACAAGGACATATCAATCTCGGAATCTTGAACGGTCTCGGTGCAATCCCATACGCTTCAATTGGTTCCTAAGGAAAAGAGAAACAAAAACTGATTTTCCAAGCACGAGAGAATAACAAAGGAAACAACACAGTAGCGAATTTAAAATTAAAAAAAAGCA…
TCONS_00135509	u	Aradu.A10	27311813-27313538	0.0631638	0.241342	0	0.418665	AAAAAAGAGTTTTAAAATGGCATTTATATTACGGCGGTTTTAAAGAACCGCCGTAATATCCAAATTTTATGGCGTTTTTGGTTGTTGTCGTAATTGACTGTGTATTTAATGGCAGTTCTGGTGATTATGGCGGTTTTGAACCGCCATTATCCCAATATATAAAAGGAAAAAGTGCAATCCCTAACTGAAACACTGTACATATACACACGATGGCTCGCTCAATCTCCCTTCTATCTCTCCCTCGTCCTCGTGCTCAATCCATCGCTACCGCCACTTTCACCCTCCACCATCGCTTCCTCTTCAACAGAATCAAAGGTTCCAAGCCACACACCTTGCTTCCCCATTGTACGACGATAACGGATCTCCTTTCAGATCCCGAATCTTCTCCGGTGACAGACC…
TCONS_00135558	u	Aradu.A10	64984501-64986229	0.265163	0	0.0803299	0.25108	AGGAGGCTTCTTATGCTGCTTCCATTGCCACTCGCGTGTTCTCAAGCATGGTCAACCAATGTATCATTTGAAAATAATTAAAGATTCTCATGATTTTTGTTTTCAATTCCATTTCTGGATCATATCTGCACCATTAATTGCTTCTGTAATTCTTTTGAATGACATAATTCTTTTTAAAAAGATATTTGTTCAAGCACTTTTATGTGCATGAGGATATAATAGTGGAATGAGATGCATAGCTTCACTGTTATTGAGAATTATTCATTTTCATTGTAATTCCTTTATGGTTGCTATGTATCAGCCTTTGTGCCATCATTTGACCTCCTTTGTCAACGCATTTTTAGATTTGTTCGCTCCGAAACTTCTTCTTTGATTCAACTTTCTCTCCCTCCATATTTC…
TCONS_00135615	u	Aradu.A10	83489077-83489905	0	0	0.445787	0	CTTGACTGTATCTGAAATAAAACAGAGTGCAGGGAGAGTTGGTAGATATGGGTCAAATTTTTCTGTTGGAGAAGTAACATGCATGGATGCAGAGGATCTACCCTTACTTAATTCATCTTTAAACTCCCGATCACCCACTTTAAAGGTAACTTGACTTTGATCACCCTATATGTATGTGTTCCTAGACCAAAAAAGTTGATGAAGAAGAAAAAATGAACAAGAAGACTCACTTTATGTCAAGCCTTTTGTTGATAACTTGATATGAATAAATTTCATTTCAAGACTTCTATTTTGATGATTTATGTTTTAACACTTATTCTGATGTAGTGTGCTGGATTACTTCCTACTTCACACTTTTGCTATTTTTGTTTTATTTACAGGAAAACCATGTTGAAGGGG…
TCONS_00135673	i	Aradu.A10	93826539-93827926	1.45975	0	0	0	CAGTAGATGCGTGGATACTGACTGACAAGCCTTACTCTCATCAATCCATTCATTCGGGTTCATGGAAAAGGATGCTGGGAACAAATTTTTTTTGGTCTGATTTGTCAGATTCATTTAAAGATCGGTGGTAGTTCTCAAGAGGAAATCAGCCTAGGCTTCATGTCACTCTGCCGCTCTCTTATCTTGGGAAACAACAAGTTAGGTGGGAATTTTTACGGCGGCCCTGTCCTTTCTCTGTCCCCTTCCATCATGTGACGTGTTTCACTGTTCAGTCCGAATTTCCTGTGATGTAGCTGTTCTTATGGAACTGATTCACAAGTGAAGGTGTTTTTCTCCTTTGAGAAGGA
TCONS_00135750	u	Aradu.A10	101379467-101381350	12.9278	3.10252	0.863119	19.3228	ATATCATTAAACACTAGATACGCGTGGTTTCGTTTCCGAGCTGGAGAGCTCCCCGCAACTCACGCCGGTTCCACTCCGAGGTGGACGGTCCCTTCCACGGTGGCACCTCCTCCACCTGGCCCCATTCTTTGGATGGTGCATGTGCTGCTCTGACACCAGTCGTCACCTATCGATTTGGGCTCTTCTCTCACGCAACCTCTGATACTTTTCACCGAATCACTGAGGCAACCTTCGTTCTTGATGGATCTGTTTCAGTAGGTAATGATTTCTTTCAACCCTAGGAGCTTTGCTCTCGTCTCCAAGTTTCGTTTCGTCTTCCGTACCATACTGTGTCTAGGAGCCGTGTTCTCCTGGGAGTTTGTTCCTCGCCGTTCATCCGGTTTGCGGATTTCCCAATTT…
TCONS_00135903	u	Aradu.A10	377609-378755	0	0.969722	0	0	AGGTTGTTCTTGATTCGTACCTTTCTGAATTTTCTCTGTCCAATTCCTCAGCAATAGATACTTTAACTCCTTTATCATATCTGAGAATGCATGGACCTTGCGTTGAAGTTGAGGATTGCCCTTCTGGCATACTTTTTCCCTCCTTGCAGGCTCCTGGGTTCCATCAACAGAACCTACAGCTCTCTTCTTCAGCTGTTCCTTCCCCTCAACAAAACAAGGACCCATCACTTTCTGCAGATAATCTCTAACCGCGGAAAATGCATTGTATCGCGTATTCAAC
TCONS_00136055	u	Aradu.A10	16539856-16540430	1.14126	1.74424	0	0.463133	GTAATCACGAACTCGAAGTCTTAGATATTTGCTTATCTACATCATGGTTTTGATTAGGATATCAACACTTAAAACAAATAACTAAAAACAAGGACTCATGCTGCTATCTCTTCCACTTACTCCAGCTCATGAATGGATTCAACCTCCTCTACCGATAGCACAAAGTCATCGACCTCTTTGTAGTAGGCATTCTGTTTTTCAATGAAATCTTGCAGCTGGGAATTCTTGGACTTCTTTTGTTGGTTAGACATGCAACGCTGCTTCTTTCTACAAGGAACTGTCGAATGCTTGTCTTCGAGGAGATCCAAAG
TCONS_00136257	u	Aradu.A10	87856454-87857790	0.399485	0.183166	0	0.416095	CGTGTAATCAATTACTCCTTTCAAAATCATTTCCTTTACTTAAACAAACTAGCTTCAAATCCATGATTAAATCTAAAGCGTTTCAAAATGCTCGAAAAATCATTTTGTTTTGCTAAACCAGAATTCAAAAGATACTTTGAAGCTTATCTAAAACGTCAAAAAAATGAGATTTATCAATCGAAACCCAAATTCTTTTAAAGTCACGAAAACTCCTCCAAGTGACAATCTTTAAGTTAAATAAAGAAAACCATAAACCCTTTTCACCTTTTAAGAATAGCCTTGAAGCATAATTCTCTTTCGAATGACTTGCACCCAAAGACATACTATTTTTCTTAGGAAATAAGGTGAAGTCATAATTCCCTTTTCAATAACTCTTTTCAAAACGTAGCTTCATCACTT…
TCONS_00136265	u	Aradu.A10	89312207-89384322	0.044517	0	0.0719266	0	TCCGAAATACCTTCCTAGTACCCATTCAGTCAAACAATGCATATCAGCTAGCGCACACCCCGTAAAAGAAACCATCAGGAACATATAAAAATGCCCTAGATCACATAACAAACTGCATGAAGACACTACCACCCATCCAGATCTAGAAATCCAAATCCCAAAAAATCATTGGAATAGAAGATATACATAAAATTTACTGCAAAGCTGCGAGAGAGAACTGCACAAGAATGTTACTTCAAAGGCATAGAAGTTGACCTGTAACAACCACCCATTAGCACCAACCATTCTGTAGTGTGTGTCAGAAGTTTAAGAATTAACACACACAAGCGCTACTTACAAGGGCCAGTAAAACAAATTTCATAAACAAATCCACGAAAAATATGAAACAGCTTTCCAAGA…
TCONS_00136344	u	Aradu.A10	98564313-98565780	0.462387	0.353345	0	0	TGGGAGGTGTTGTCTTGAAAATTGTTGCCAATGGTCGTGCTTGTAACTTTTCTAAGCCTTTACAAAGACCCTTCAGCATAGTTCATTCCCCCACCAAGACGAATACCAAATACAGAAGCTGAGCCGTTCAAACAATGAGACTCTTTATCTTGTTCCCCCAATGAGAAAATGAGATTGAATAAATTTAATCAAGCAAGGAATATATGGCTGAGTTCAGGCATCATTTGTGACAGGCACAATGGTGTCATTTGATCCTTGTAGTAATTCCCGTTTAGTAGGACAAGGCTTTGTTGTTGTTGTTGACGTTGTTATTAAGTAAATATTAAGTAAATGTTATGCTATCATTGTCTAACTTTTTCAATAAATTTACAACACATTACTAGACAACACCGAAACAAA…
TCONS_00136438	u	Aradu.A10	106401921-106407599	0	0.258116	0	0.142147	TCTGAGGAGATGTTTGCTCATTTGCGTTATTAACTTTTTAAATTATATTTGCATTTACAATCCGTATAAAATGAATATTACAGCCGTAGTTAACTGTTGCTAAAGGAAATCATATTCCACACTACAATTGCTAAACTATTGAATCTCGATATTATATGCATTTTCTGTACAGAAATTACAGATATATACAACAAAAGTGGAGCTGCAGTTTGGGCTGCTACCAAGATTAAGCAAGACAACTTATCGATGCGTCATCCACTTGCGCCACCAGCACATAAACTGCGTCCTTCAGCGTGCTGTGGGTTCGGCCATAAAATACATAAACAAGTAGCCCTATTGCCAGCCATATAGAAACGCGCCCATGTACCAGACCTGAGCATCATTGTTGAGATCCACCTC…
TCONS_00136439	u	Aradu.A10	106404490-106407606	0.536488	0.131191	0.242706	0.0609594	CTGAAATTGAGACCCAAGAATACTTTTAATGTTTATCTATTCGATTGAACTATCAAACTCATTTAGCTTTGCCATGACATTTGTCTTTGTCTGTAGCCTTTTCAAATTCGCAGTGTGATTGACACTATCACATGGACCAACCTATGAATAGAAGAATTTTTTTTTTTTGGTGACTAAGAAACTTCTTATTTAATACAACTATCCAATCTATCAATTATTTGGAAAATGCATCTCTTCTAAGTTCAAAGTGTGACTAATAATTAATCAGTATTATTATACATTTTTAGTTATTTTTCAAAGTATTGTCTACCCGTTTCTTCTTCCTTCTTTCTCAGTTATATCCTAATAAAGACAGATTTAAAAAAGAATCAGAGATATAATTAAAGAATAAAGACAGAA…
TCONS_00136732	u	Aradu.A10	39341178-39342318	1.02	0.299791	0	0	GTTCTGAGGCATATTCACAGGGAGCAAAGCTTAGAACTAGAGATTGAATCTAAAGTGAGCAACTGCAAGAAAAAGGCATAGCAAGAACAGAGCTAGACAAACGTGAGCGTTTATACTGCATCTAGGCTATGATCTCAGCATTTCTAGTTCTGTTCTAATCCCGCCACTTTCATTCCCTGGATTCCATTCGCAAGATTCTACAAACGATGGACTATTTGAAGTCTGAAGATGAATTTGTGATCCAAACAAAGTGCCCAATGGTGATGAGACATTTTAGGGATGATCTAAGACTAGTTTAGCACCGTTAGAGAGAATAATGAGAGAAGGATTTGGTGAATAAGAGCTAGCAATGACCTTGTCAGAATATTTAGCACTAAAACATGTCTTGAAAGGAAAGTT…
TCONS_00136772	u	Aradu.A10	66391330-66392940	0.0949248	0	0	0	CGTCTCTTGTCACTTTACCCCATTTCATCGGCATCACTCTCCTGCTTGGCGTCGAGTTCTCTGTTGATGAGGAAGCCTTGCCATCATTTCTCCATTGCTTCGCATACGGGGATACTAGATAAGAGCAAATTGGTTGCTATTGATGCTAAAAATAGGAGCTATCCTCTGAATAAAGGCTGAAGCTATAAAAAAGTCCATTGTAAAATCCTACAATCAAACTTCAAGCTGTTATGGATTAGAATTGAAGTTAAATTTATTTCATCTCTTTTGCTGAATAGATCTGGTACATATGCTATCATTTATTCCGAGATATCCAAATTTCATTGATCACACCAGTGAGAAATCCAAAGAAGCTAACGATATACAAGTGAGAAAGCTAATGGATACATAGCATATGCT…
TCONS_00137121	u	Aradu.A10	1166828-1168231	1.44182	1.67171	0.602474	0.659086	CTTGATGAAACGATGAGAACTTTTTATATCTGATAATGGAATGTATTACAGAGCAATAAAAAGCATATGAAATTTAAGTATGTGAAGCAGTAATTAGCTCAGCCAAACTAATTAGAAATTGAATTGGGGCTTGTAAAACACTATAGGGGTGATTCTAAATAGATACCTATTTGATTCACAATTTTCATTGGAAACATATCTTTATCAAACATGAATGACTTGAAACAAACAAATGAATAATAGGTATGATAGGAAATAAAAAAAGAATTCACACAATATCAAACTGCTGTGACGTATTGCCTGGAAAATCCTGCAAGTGTTTGAATAGATGCTCTACACCTTGTTCCTCCCGAAGGAATTTGATGTCATGATCGAGGCGCTTGAGTTATGCAAGAATCC…
TCONS_00137302	u	Aradu.A10	23705944-23710578	0.0734678	0	0.0445135	0.46957	GCATTAATGAAACCAAAATTGACAAGAGTATTCATGAACTAAAAATGACAAAATTGAAAAAATGATAAAAGAAATTAAGAAGATCAAGACAAGAAAGCATAGAAACATATATGAAACTACATTAAAGCAAGAATTAAAATCTGAAATTAAAAAGAAATTAAGACAAAAATTCTAAATTCTAGAGAGAAGGGAGGATTCTCTCTAGAAAAACTAAGTTAAAATATGTAAAAACATAAATCTAAGTGCTCTCCCCTTTATCTTTCTTCACTTTGCCTTGAAATAGCTTTAGAAATGAGTTGAATTGGGCTTTGGAAGCCCAAAAATCGCTGCTAACAAGTTACAAAAGTCACGTGCCAGGACTTGTGCGTACGCACACTTACTGATTTTCTTCTTGTGCGT…
TCONS_00137507	u	Aradu.A10	89312224-89385089	0	0.398142	0.420898	0	GTACCCATTCAGTCAAACAATGCATATCAGCTAGCGCACACCCCGTAAAAGAAACCATCAGGAACATATAAAAATGCCCTAGATCACATAACAAACTGCATGAAGACACTACCACCCATCCAGATCTAGAAATCCAAATCCCAAAAAATCATTGGAATAGAAGATATACATAAAATTTACTGCAAAGCTGCGAGAGAGAACTGCACAAGAATGTTACTTCAAAGGCATAGAAGTTGACCTGTAACAACCACCCATTAGCACCAACCATTCTGTAGTGTCAAAAGTTAAGAATAAACACACAGAAGGGCTACTTAGAAGGGCCAGTAAAACAAATTTCATAAACAAATCCACGAGAAATACGGAAGACGAAAGTGGAACACAGATGAGCAGAAAATGCAG…
TCONS_00137678	u	Aradu.A10	106401923-106407633	0	0	0.0211174	0	TGAGGAGATGTTTGCTCATTTGCGTTATTAACTTTTTAAATTATATTTGCATTTACAATCCGTATAAAATGAATATTACAGCCGTAGTTAACTGTTGCTAAAGGAAATCATATTCCACACTACAATTGCTAAACTATTGAATCTCGATATTATATGCATTTTCTGTACAGAAATTACAGATATATACAACAAAAGTGGAGCTGCAGTTTGGGCTGCTACCAAGATTAAGCAAGACAACTTATCGATGCGTCATCCACTTGCGCCACCAGCACATAAACTGCGTCCTTCAGCGTGCTGTGGGTTCGGCCATAAAATACATAAACAAGTAGCCCTATTGCCAGCCATATAGAAACGCGCCCATGTACCAGACCTGAGCATCATTGTTGAGATCCACCTCTT…
TCONS_00137680	u	Aradu.A10	106404190-106407633	0.244	0.167813	0	0	GTATAAAGTAAGGGCGGCACAAAGAAAAGGATGATTTGAGTATAGTTCATCTCCAATTATATTTTCATTTAAAGATAATCAAGAAATACAATTAGTACTTTAAAGCGATTAACAGATTAATGGAATTGATTTAAGTCCAAGGATCAACGTAATGCCACATACGTCTTCAAATATGAAAAATGGGTTATGTAATCTTGTGCATTTTTGTTAATAACAGTTCAACAGTTAGGAAAAGAAAATATAAACATGCTTTAACTTGTCTACTTCACATTGTACTCAAAGCATGAAAAGTATATCTGACTGAAATTGAGACCCAAGAATACTTTTAATGTTTATCTATTCGATTGAACTATCAAACTCATTTAGCTTTGCCATGACATTTGTCTTTGTCTGTAGCCT…
TCONS_00137982	u	Araip.B01	2138970-2140271	3.84861	0	0	0	CAAAATCTTGTGAAATGTATATATTTGAGATTTTGAAGATTTAACTAAAAATACAGAGAGAAGAAGGAGTATCAGAATTATTGCTCTAGAAGAGAAGAAGAAAGAAGAAAAAGAAAGAAAGATGGCACTGGTATTAGAAAAAAGGAACAATTCTCACAACAAAGGTAAAGGAATTATAATCAATGAAGGGAATGACATGAATTCAAGTGATGATGATGATGACGACGACGAGCAGAGTGTTCTATTTAAGGAAGTACAACCGGTACATATAGGAAG
TCONS_00138424	i	Araip.B01	9440014-9441178	0.817616	0.728937	0	0.193548	CTTTTTCTCTTATTTTGGAATCATACCTTTTAGGTGCTGTTGACAAAATCTGATTGGCATTGCCACAGAGAATTAAAGACACTACAATGATTAATTGTTGAGTTCATTTCATGTTCTGGTAAATAGCGGTGGTTAAAATCCAATTAATTAAATTGGTATAGTCTTCAATGTGATTCCATAGAGCTTAATTTCATCTGTTCACATGTTTTACTCGCTTTAACATATGTTAATTGATATTATTTTTCCATTCACGAAATTCTTTCCTAGTGTTAACATGATGTCTATCAAAGTCTGGCAATACTTTCATGAAATCCCACTTTAGAAATAACAGAAGCACAGTAGAGAATAAATACTTTACTATAAACAATAACTGCACTAATAATTGCTTCTATTGGTGTT…
TCONS_00138638	u	Araip.B01	14071003-14072014	1.01104	0	0	0	GCGAAACATGACATGACAAATACTGTTGTTGCTGGGTGTGTTACTGGAGGTTCAATATCAGCAAAAGAATGCTTTGGTGTTGCTTTATGATTGTAGGTGGTCCAAAAGCAGCATGTGCTGGTTGTGCTGGTTTTGCGGCATTCTCAGTCGTTATAGACAAGTTCTCAGACAGGCATGAGTAGCTACCTATTGAATTGAAGTCACCCAATTTTGCATTCATTAAGCATAGCATGGATTTTCATAGTGATAATCTTTTGCCCATTTGCTAAAGGGCACACACAAAATTGTAGTATTTTATTTTACATCGATTATTGCTTATTTGTATATAATATCAATTGGTGGATGCATTCCTCCAATTCCAAACTAGATGTAAGTATGCTCTTAAGTATTAATGTAAAG…
TCONS_00139043	u	Araip.B01	28957732-28960331	0.46069	0.352049	0	0	GAAAAAAGTAATGTTTGGGTGTCTTCTTCCTAGCATTAGCATCATTACTCTGTTCTTCAAACTGTCCAACAATTTTGAAATTCTGAAGTATTCTTTCTTACTAATTCAACAACGCGTTGGCCATCGAAGTTATTACCCTCGAAGATGAACTTATTTTGGGCTTCCAAATTTTCAGTTCAAAACTCAGGGGCTTCAATTCCAGAGTTCAGCCATACACCTCGGGATTGCATGCAACTAATCAAGCAATGTTGGATACATTTATCAACTTGGTTACATCTTTGGCAGATTGGAAAAATCCACTGTGTAGGTATCAAATCAAGGGGAGGGTGATAGAACTGGTGAGCTAAGTCATATCCTAAAGCCACTAAGTGATTTCCACTTCTTCCATGGTTCGAGATG…
TCONS_00139140	x	Araip.B01	37090534-37092086	3.12966	3.52024	3.69304	5.52733	ATTAAACGAAACACAGTAACGGCGCTCTCGATCTCCCTTCTCTCTCCTTCGTCTCCTCCATGCTCCGACAACGCCGTTCTTCCCTCTTGGCTTCTCCTCTCTCTGCTGGTTACGATTTCTCTAGCTCCGCGATCGGGTCTTGTGTTGAAGCATTCCATTGATGTTGGTGTGGGGTGATTGACGCTGATCGGATCTTAGAACAGCACTATATTGGACCTAAAAAACCAACCTCTCTTTTCATCTCCTCATTTCTCCTTACGATAACTTCACTTTCTCTTTCCTTATGTATTTACTTCGATGCATGTGTCAATGGTTCAATTGCTGCTACTCTTATTATTGTTTTGGATTTTACTAGTTAATTCATCCTGCTATTTCTTAATATAGTGAATTGATGAATGA…
TCONS_00140192	u	Araip.B01	119354595-119356003	0.623239	0.0340189	0.0719266	0.0843056	TTGCACCACAATCTGAAAGGAAGGTCCCTCTCTTTTATAGGGTAAACGCCCCCAAGCTTCATGAATGGTGGAGAATTCCCTCAGGAATTAGTTAGGAGTTGGATTAAGATGGTTTAAACTTCAAAAGGGAGCTATTGATACCTAACAAACACTACCAAGGTAATAGGGAAGCTTTATGGACGTCGCGCTCAGGGCAAGAAGTCGTGGATGATGTAATGTCTATGTTCATGGCTATATTATAAATTTATAATGGATGAAATAACTCAAATACAAGTATATGTTCTCCTATAACTCCCCTGAATTACTGTCCTTTCTGTCATCCTTGTAGGAGTTGAATCTGTTGGCAACTATGTTGACATATGAATAGGCAAATAGATGCATTTGGTAGTTATCGTCGAT…
TCONS_00140248	u	Araip.B01	121074766-121076302	0.632522	0.16112	0.0567762	0.166369	TCACATCATAATATTGTATTAGCATCAATCAACAATTTATATGAATATAATCAATATTACTTCAAATACAATTTAACTAAATAGAAGGAACACAGCAATAAATTGATGGAAAAAAATTACCTCTCAACTGTAAAAATAGAAGTAATGTAAAAGGCGAGTACCACGGCAAAACACACTGCAGATAGAGGCGAGGCGATGGGGTCGGAGACAAGCAGAAGCTGGATCGACGAGTTAGTGTGCTGCACTTTGGAGGGAATGGGAAGCTTTAAAATGAGATCAAAACATGAGAAATTTCGGTGTGGATGACACCGTTCATGTGCACAAAGATACAACAAATTTTGTAGAAGAAATTTGTTAGATATATTCGAGTTTCTTATGCATCCTATATCAATGTTTGAT…
TCONS_00141748	u	Araip.B01	5618368-5619867	0.539502	0	0.167631	0	ATTTATTTTAGGAAGAAAATTGGGCATCATTCTCTTGTACATCAATATAAATCTATACAGAATGAAAAAATATTACAATTAACACAATATACTAATAACTGAAATTCAAAAAAGGAGTATAATAAAATCCAGAACCATTATAATGTAAGATCAACATATAGGTTTAAGGTATACCATTCTAAATATTGTATGCGATCTGCTACTCCTAGCGTTCATATTTGTTCATATATTAGAAACATGCCATTGAAGCCATTGAGCACAGCATGAATTATATCCTTAGCGAGCAGCTCGTAGAAGCCATGGGTGCTAGTTTCATCGAACACATGATCAAAAAGCATAAAAAGAGTTAGAGAGTGGTGTGTCGTGAATCCTGTGAAGCAAAACACGATTCTCTTTGAC…
TCONS_00141751	u	Araip.B01	5618368-5620004	0.783389	0	0	0	ATTTATTTTAGGAAGAAAATTGGGCATCATTCTCTTGTACATCAATATAAATCTATACAGAATGAAAAAATATTACAATTAACACAATATACTAATAACTGAAATTCAAAAAAGGAGTATAATAAAATCCAGAACCATTATAATGTAAGATCAACATATAGGTTTAAGGTATACCATTCTAAATATTGTATGCGATCTGCTACTCCTAGCGTTCATATTTGTTCATATATTAGAAACATGCCATTGAAGCCATTGAGCACAGCATGAATTATATCCTTAGCGAGCAGCTCGTAGAAGCCATGGGTGCTAGTTTCATCGAACACATGATCAAAAAGCATAAAAAGAGTTAGAGAGTGGTGTGTCGTGAATCCTGTGAAGCAAAACACGATTCTCTTTGAC…
TCONS_00141802	u	Araip.B01	6498019-6507902	0.530443	0	0.0714201	0	TTATTTTAGAAGTGATTATATTCATGGATAGAATCTAAACTTGTAACAAAATCAGAAAAATATCCACAAACCAAAATGTATTTATCAAAATATCAACAAAATATAATCTCTTGCTAAGAGTTGTGTAGTCTACTTAAAAAAAAGTATGCATCAATCCAAAATAATTACTGTATCATTCCATTGAACACATCCCTGCAGCAAGCTCTGGTGGCAGCTCCTCACCTTGCCGTTAAAAAAGATAAATCAAAGCACTCTCCATTACCTTTATCCTTTTCTTGTCTGCTGCTGCTTCATCTTCCATCGCCTTCCTTTTCAATTTCTCGGCTTCTAGTTCTGTCTGTAGTTCATTCAGCTTCCTTTGCGTTTCCTCTACTTGGACTCTGTTTACTAACGGTTGCA…
TCONS_00141915	u	Araip.B01	8587809-8591590	1.43131	0	0.0963577	0	AGGAGATACATAACAATACTAGTCTCGACCTGCGAAGACAAGACTGGCTAGAAAGTATATTATAGAACCAGAAGTTAAACAAAACATAATCCTGTTTCTCCAAAGATTAACCTCTAAGAGGGATATACATATACATATATCAAAAGTGGAGAAAAGTACTACATAAATATAAATAAATCCGGAAGTAAAGTTTTAGCTTCATCAAGATTCCAGCGCACTCAGAGAGGTGCATCATGTCCTGCTTCATAATACCTAGATAGAATTAAAGAGGGATTTGAGACAAATGGCTGCAAACGACTTGTCAATCGAAGTTCTGGATCAAAAGTTATGAACAAATGAAAATGATGATAATAGTGCCAAGGGTTTTGAGCTCTCACATCTCTTTTCTCTTCCTCTACC…
TCONS_00141969	u	Araip.B01	9341535-9342162	0.86911	0.590358	0.936152	0.0914391	CTTTTTTTTTTTTTGGTTAAGTGGATTGAACAGCCCCCAATCCTAGGCATTACACCCATGCATTACACACTCACACAATCCACTCACACACACTACATGGGGGTACACACAAATGATTCTATATTCCTCCATGAGGATTTGAACCCGGTGCAGCTCTATAGGAGGCAAATAAAGTTGCCATCTGACCCAGGCCTCGGCTGCCATCCTTCTGTACTATAGAGGCAATATGAGAATATTTGTACTTCATTTTGAAGTCCTCACTTCTTTCTCCCTTGCCTTCATTCCATATTACTGTAAAGCTCTATTAATAAGCAATTCTGGTTCATAATTTCTCATGATTTGCCACTGCAAGTGCAATCCCAATAAAATTTCTCAAGAAGCTCTGTCCAACAATTTCGC…
TCONS_00142206	u	Araip.B01	15384920-15387253	1.38286	0.198141	0.34911	0.327355	GGGGTCTCCACTAATACAACATCTTTTTCTTTTAGGTCTCTCTTCCGTTTGCTTTTAGCCCTTTGGGATAGTTTTAATTTGCTTTTTGCAGTGTTGCTGCTTTGCACAGGCTTCATGAGGAACTAATAAAGAGAGAAAAGCAATAAGAAATAGAGAACAATGAACCCTATACAAAAGCCAGGGTTTAGGATTTATTCCTGGTACCAAATATCTGCACAGAAGCTCCTTTCCTCCTGTGCTATAAGTCCCTCTCTTCAATCATATACTTGAGTTTGTAACCAAGGATGAATATGATTTTGTCTAAGAATTTTGTTTCTAGGAATGTGATTGTTGTAAAGTAATAGCGGCGACTCGGCGACCCAAGGGCTTCACTGCTGTTTGAATAAAGTACAAAATGGG…
TCONS_00142945	u	Araip.B01	53603908-53608270	0.386271	0.0632527	0.0222893	0.0261255	TGGTGGTTGGGAGGACTGAAGGAATTGGAAAGGGAAGTATTAGTTAGACTGAAGGATCTTTAGTCAGATGCCCTTATGGTTTAGCTTGTTTATAAGCTTTGATTTTATCTGGAGGAAGTTCTAGGATTGCCTTCGGCTTTCCTCTATTATTACATGTTATATATGGGGAACTGTTACCATGTTGGGGACCTCTGATTCTCACCCATGCGGATTTTGTGGTTTTCAGATGCAGGACGTGAGGTTTCTCGCTGAAGCACGCTGGAGACTTCTGGATTAGCGAAGATCCTTTGTTCTCGAGACTTTGTTTTGGTTTATATGTTTTGCTTAGATACTTTTATCTCCATTAAATAATACAAACTGTGATGACTCCTCTTATAGGAGATTTTGGAGAATAGGTTT…
TCONS_00143326	u	Araip.B01	101651399-101652455	0.412022	0	0	0.243838	CTCGAGTTCAAACGCTTGAAACGCTTTCTTGGCTTAATAAATTTTCTATTTTTATAACACAAAAATACTTTGTATACACAAGTGAAACTCAACTATTCTAAATGTTCCACTAATTAATATTAATGGTTTATCACAAAAATGATAAGAGCAAAAGCAACAACCTTGGTTAACAACACATCTGGATTTGCATATGGAGATGGATAAGAAACTCCACATAGGAGTAAAAGAAGTCTAGAGGGCACAAGAGAAAACGGAGTCCAAGATCTTCAAGGCCTCCTGACTGTTCATATATATCAAGGTCACAACACCATAAAAGGGGAGCAAATAGATGCCTCAATCCCTCTATGCACTGCAACATGACATCTCTCCAAGTTGTAAATCAAAATACTCCATAACTTT…
TCONS_00143331	x	Araip.B01	101672860-101674248	2.9208	1.45939	3.72087	2.44656	ACTACTTGTTGTAACAGACTCGTGAACGCTATCGCGATTGGGATTGACGGTGTCGAGGTGGATGTACGAGCAGTGGACGACACCAATTTGGGCAACGGTAATGGGACTCGAAGCGGCGTGGTCGCGATGGAGAGGGTGAAGTTCACGGATTCAGCACCGACAGCGGTGAGGGTACCGCGACCACCACCACAACCACCACATCTGAACTCTCACGCGGTGCCCACGATGCTACAACGCTAAACAGAGGAGGCGGCACCGACGAGGAAGAAGCAACAGATTAGCGATGCTTGAAGCGAGGCCTTCCTAGACGAACGCCGTCGCGGCTGCAACTCGGTCATGGTGTGTTTCTCCGATTGTGGCCAAGCCACCACCACTAATGGCGGCAGTGCTCCATTGGGA…
TCONS_00143366	u	Araip.B01	104096566-104099424	0.714742	0	0.0296107	0	TCCTAAATCCATATTTTTCTTGTAAAACTTTTAAAAGTTTCCTAGACTGTATGAATGACCAACCTGTCCCAGTCATAGGTTCATTAAGTCTATGCTGAACCAGTTTGATTTTTCATACCTTACTAGACCATAACATAAAAGAAGTTACCTACGCGGTATAAATGATCATCCTGCTCCAAGCATAGGTTCATTAAGTCTATGCTGAACCAGTCAGATACTTTATACAGAAATAGACTTCCAACACAAACCAGTCATGGCCTCAGGCCCAAGCAATTCAACCAACACCCAACTCACCACAATCCAGCCAATCAATTTCAAACACAAGTAATGAGGTTCAAACACAATCAAGAGCAATTATATCAAATATAGCAATTAACAGTTAACAGAATTATTCATTTA…
TCONS_00143458	u	Araip.B01	109728480-109733788	0.252338	0	0	0	GGACAGTATATAGATATATAACATAAGTAAATAGCCACTAGTCACGACCCGCGAAGTTTAGGCCGGCTAGGATACATTATAAAAGTATATGACAACAGTACCTCCTAATCTCTCCCAAATGAAACATGAAAGCCTCTATAGGCAAGTTCAAAAGAGTTCAATACATAATATAAGCTTTTCAAAATAAAGGTGGAGAGATTCTAAGCAAAATATAAAGTAGAGAATATAAAGATCTTCGCCATCTCTCAGATGAACCACAGCTAACTTCAAAGCACCTGGACCTGCATCTGAAAACTTGGGTCTCAACTCGGTTTACAATGTATAGATGAAGAAGCTGTGGTTGAATATTTACATAAGGAGGGACTAAAAGAAAATATCAGAACAGATGATAGGACAATA…
TCONS_00143682	u	Araip.B01	118452972-118453748	1.28574	0.600436	0	0.135273	GTCCGGTCAACATTTTGGAAGACAATGCTTTGGTTAGAGGAGCTAATGGATGAAGAGGGTAAGAGATGGGACGCTGACAAGATTAGAAATATGTTTCTAGACTTTGAAGCTCAACAAATACTAGAAATTCATCTACCAATTACAATACAGCATGACCAATTCTATTAGAAATTCGTGTAAAATGGAGAATACAGAGTTAGAACAACATACAACAGAATCATGAAGTACAACAGGTCCCAACATAGTAGCATATCCCTCTAGCCAGGAAACACCCCGCTGGAAAAGTCTCTGGAAGGCTTCGGCTCACCCAAGAGCCATCAATTATACTTGGAGGATCCTCAACAAGTCACTGCCAACAAGACTAAACCTGATCAAGAACTGCGAATTCGCTCGGAGCTT…
TCONS_00143694	u	Araip.B01	119285924-119287501	0.210988	0	0	0	GTCTAATATAAATCTTAAATATCTTCTAAATTTAAAACATTATATGAAATGTCAACCAAATCCATATGATCTTATCAAAATACAAAATTAAATGGTGAAAAGAGCAATGGTGCAAACAGCAATACAACTAGAAATAATCATTAATCACTCCTAAATTAATTCAAGAGTTCTTTGCATAGACTTTAATTGCTCCTGTTGTCTAGCAAACAGTAATTGTATCACTCACATGTTGAATGAAATGTCCGAAGTTGTGTTTTCCTTATAACTCAGGCAGGTATGCAGGAGATGGAAGACATTCAAAATAAAAGAGAACTCCAGCATAGTAGTGTTCTTAGTTCTTACCACCATCACCAATTATCTTATGTTCGTGGGGAGTCATGATTCTCTGATCATAGACCT…
TCONS_00143696	u	Araip.B01	119286215-119287501	0.430241	0.187874	0.148959	0.0581987	ATTCTAATATCACAATGAAGTAAGATGCAGGTGAAGAAGTTGCATCATGAAGCGAAGGTGTAAATCAGCATGTAAAGTGACTATTATACAGAAGCAATTATGAATACTACATTCAGAAAATTTTATTGAAATAACAGAGTAAAGGTAGAGTGTATATATAAAAGAAATGTTTAGTAGTGCATATTCTAATCAAGACAACACAATTAATCATCCAGAAACCTGCATTGTTGTTTAGGCTAAGATCATAGCTCTCAAATTAGTAGTCAAGAACTATAGGAAATAGAACCTTATAACTCAGGCAGGTATGCAGGAGATGGAAGACATTCAAAATAAAAGAGAACTCCAGCATAGTAGTGTTCTTAGTTCTTACCACCATCACCAATTATCTTATGTTCGTGG…
TCONS_00144263	u	Araip.B01	130315314-130316610	1.52167	0	0.99514	0.89196	CCCAACAAGTTAGATACATATCCCTTTTGATAAATGGCCATCTCCATCGAGGATAACTCTATTTAGTGTAGTAGTAATGTGTACAAGGTGAACTCAAAAACATTGATTCTCCCTGACCTATCCTAATCTCTAACCAATCTAACGGAACTAAACTAAGATTTTCACCACATTGCACTCTAATTTCCGGCCTACCATTGTTTTGATTAGCTCTTCAGTATTAGGAATCCTTTTTACAAAATAATGCACACCACAAACCTCTTCTAGCAGTTGCCCTGCCACCAAAATCCATCCAATATGAAACAGCAAACCATGTTCACATCAACACTACCTCGTCCATGAATTGAAGCTGCACACTCAAAAGAAGCCGTGAAGCAAATCATTTTCTTCGGCAGAACACCA…
TCONS_00144293	u	Araip.B01	130880918-130882572	0.58617	0	0.0526156	0.061671	TGCCTTTTTTAACTTTTAACCCTGCTCTCTCATTTTCATATTTATCATAGCAAGTCTTTTTGACAAATTATTCAAACCAACAACTACTAACCACTTGAACAAATTATTCAAATACCAATTTGGGATACAGTATTCAGTAAGCAAATAACAAAACATTAAAAAATCACACAATTTGAACAACCCCCCATGGTTTTGATGGATAATAATGAAAATTTGGTGCTGAATTCCATAGAATTGTCACTTCCTATATGTATATCTTATCAAAATTCATGCTGGAGCATTCATTTTATACAATAAGCACCAAAATAAATTAATGGCATAGATCCAATAAATTACTATGGAAAGCCAGATTACAAGCTTACCACCCAAGGCATCCTTCTATGACCACCTAGCACCTTT…
TCONS_00144343	u	Araip.B01	131335007-131336124	0.452843	0	0	0	CGAAGGTCATAGACAACTGTTAAATCCAATATCGTTGGAACTACAAACCAGAAATAATAAAATAAAATGGAGCATGAAAGAAAATATCAGTGTTTGGCTGAACGAAGGTTGGCACAGAATTCATGAGTTTCTAGGATTAAAGCATGGATATTTTGTGGTTTTTAAGTGTAACAGTTAATCCAAATTCATATTCATGGTGATTCGTTCGAGTACCTCAGAGATCGATTATTCAAGTTTGAGAAATTTTCATAACGATCGCAACCGTCCGAATCGGAAAATCATTTCCCACACAGCAGTGATCGTGATGGAAAGTTCTCAAACTCGAATAATCGACCTCTGAGTCACCCTAATGGATCACAACGAATTTAAACTAGGATTTACCGTAACACGTACATACCA…
TCONS_00144424	u	Araip.B01	133235076-133236054	0	0	0.193635	0.567403	CCTCAGACGCAAACCAAAGATGGAGAGCACATATTACCATCTCCAAGTCAAATAACCTAATTTTAAAAAGAAAACTTACCACAATCTTACCAATAAAAATGGGTGAGCAAATTTTTGAACCATTTTTAAAGTGGAAGTTTTAGTAAGATACTCATAATCTAAACAACAATCACATAGTTCAAATAAATGAAATCCACAGTCCACTTTTTTGAATATCAATAACCCTATAAAATGTAAATAGAAAATAATTTTATATGCCCAAAATAAGCATATTGTCAAGATATACAAGAATTCTGTTCCATAACTAGGTCAAACATAAATAACCAAAACTGCATGATGCTATACTAGTCTCGAGATATAGATGCAAAACAAAAATATGGATGGAATAATGCCAAAGTG…
TCONS_00144727	u	Araip.B01	136864571-136865595	0.557947	0	0	0.150947	CCCATTATTATACTAAGAATTAGTCTAATTCTCCAAGATTGTGCTTGTCCAGCTAAAATATTGTGCATTGCTTCCTTTTTTTCAACTTTCATGGGATGGAATGTGACTTTCTCTTCAAATGAGAGGAATATTTATCTTATGATCATAGAGCAACAGAATAGGACAAGTCAGTGTACAAGCATCTCGCGTTAATGCAGGATCTAGAAAAGAGTGTACTATAAGCAGTTAAACTTTTAATTACATCAGTAGCTGATTCCACGCTTATAATCAAAGAGTATATAAAGGGGAAAAAAAAATCATAAGTCACACCTATATTTCTCACATTGCTAAGAAAATGGGCAATTTTCAAACACCCTATTGGCCTAAGATTATGACTAAACATGTAGATTTTGATCTTTC…
TCONS_00145051	u	Araip.B01	13576342-13578628	0.227992	0.63157	0.276276	0.269854	ACCTGAAATAAAATACTCTCTGAATTTTATAAATGATCAAATAATTTCTTCAAATTGTTTTGTTTGTTTGTGAATCTCTGTTGTTCCTAACCCAAATTTCCGTCAGTTAGCAATCGGAAATCGTAGTAACATTTTGGTGACTAATGAAAATTCACCACCCTAAACCCCTCTGACCCGTCTGCTTCAACCTCCAGCTCCGTGCTTTCTCGCCGCCGCGGCTCTGTCATTTCTCTCTCAGCGTCGCTGGCTGTCGCTCTCTGCCACCAGGCCCTCCCGCTGTCACCGTCGCGCCTTTTCGCAGGGCTGCAAAAGGCATTTACACTTTCCAGTTACCCACTTTAGTTCTGTTGATGGTGTAGAGCTTCACCAACTTTGTACCCTGACCCTGAATATCTGAAG…
TCONS_00145101	u	Araip.B01	18253183-18254881	0	0.607173	0.0427918	0	AAAACTGCCTCCAGCTTCTGCGCGTCACGTTCTTGCTCCTTCTCCTTCATACTCTGCTCGTTCGAAGACCACCGAAGGAGATGGGAATGATGCTGGCTACTATGAATTGTGCATATTGGAAATCTCAGCTTTGTTGGCATTTGGAGCTGCTTTATATTCCTGCATTGCTCTTTGTGGTGCTTGACTAGGCTCTAGTTAGGATATAAATAACCATTTTCTAGTTGTACAGTGGACTAGTATATTATCGGGGCATGTTGATAATGTAGTCTTATTCTAATTAGAGTATCAAGTGTTGAAAAGAAAGAAAGAAAGGAAGTGATCAAACAAGTGACACAGAAAAATGTGGTAATAATATTGTGTATGTTACTTATTAATATATGTTTCGTATTTTCATTTTAT…
TCONS_00145150	x	Araip.B01	28830765-28840422	1.49896	0.900013	0	0	AACTAAAAGAGGGGAGTAAGGAAGAACTCTAAACACTCACTTCAATTTTCATTCCACCATAATTTTCAATCCAGATCTCCGATCGTCGCACCGTTTACAGCCATGCGATCACCGCATCGAGCTCTATAAAACCCATTGAACAATTTGGAAGAATCGAATTAGCTTTGTGGAGTTGTCGGGTCTTTTCCCAAATTTCCATTGGTAAGGACTTTGGAGGCTGGTTTTCTGTTTGGTGAGTATGTGGTGCTTTGGGCGTTGGTAACAGTGATATTTGTGGCGTTCCAAGTTTAGGGAGGAATCGGCTAAGATGGAGTCTCTTCTTCTTCTTCACCACCGCAATGAAAACCGGCTTGTCCGAGCCGGGATCGAGACTATTTCGCACCCTTGCCCACCCCGCCT…
TCONS_00145151	x	Araip.B01	28830765-28840422	0	0.602948	0.273176	0	AACTAAAAGAGGGGAGTAAGGAAGAACTCTAAACACTCACTTCAATTTTCATTCCACCATAATTTTCAATCCAGATCTCCGATCGTCGCACCGTTTACAGCCATGCGATCACCGCATCGAGCTCTATAAAACCCATTGAACAATTTGGAAGAATCGAATTAGCTTTGTGGAGTTGTCGGGTCTTTTCCCAAATTTCCATTGGACTTTGGAGGCTGGTTTTCTGTTTGGTGAGTATGTGGTGCTTTGGGCGTTGGTAACAGTGATATTTGTGGCGTTCCAAGTTTAGGGAGGAATCGGCTAAGATGGAGTCTCTTCTTCTTCTTCACCACCGCAATGAAAACCGGCTTGTCCGAGCCGGGATCGAGACTATTTCGCACCCTTGCCCACCCCGCCTCTAAA…
TCONS_00145317	i	Araip.B01	94006558-94008112	1.73616	1.27571	0.485504	1.32781	GGACTGATAATCACTGATTACGGGAATAACCCATGAATTGTTGTATGTTGATCTCGGGTATAACCCACGAACTGAAGATCGCTATGTTATTGTGTATCGATCTCGGGTATAACCCACGAACTGAAGATCTCTGTTTTGTTTGTAAATTGATCTCGGGGACGACCACGAACTGAGGATCACTGTTTCCCCTTGTGCGTATATAATGGGGTCGGGCTTCGCGCCGACTGCCGGTAGTCACGAAGGAGTGGTATTCTTACCACCGACACATATGCACTAAGGACACAAAGGGAAGCCATATCTGGGACTTGATCGTAGGTTATGTCGGGCTGCAAGGTGTAAACTGACACGTGAGCTCATGGCCTGCTTAGGACAGACATGCATCATATTGGTTGTGCATTT…
TCONS_00145378	u	Araip.B01	113644880-113647615	0.290448	0.468569	0.0521422	0.0611161	ATAAAAACTAAATAATCTTTGATACTTGCAGATAATGCCTTTGATTGGATTGTCATAAATCTTTTTCAATAGTTACTTTGTCATTTCTTGCAAGTTGAAAAATGAAGTTTCTCTGATTGGTAAAGATTAGGGTTGATTCGGCTCTAGTTGTGGCTTCTATGGAATTGTTCACGATCAAATCTGGCTTGTGTTTTTTGTAGAGACTTTGCAAAAGGAAATGATGAAGCTGTGTTTGGTTGAGGATGTGTTTGGTTGTTGTCCAAGGTTAGTGGGCAAAGTAACGCGGTGGGACAAAAGACTCTTGGCTGCTCGGACAGGATGGGCATGGATTGAGAGGGAAGAACTGGTCTCATTCTTTTTTGTTGTGTTTGATTGACAGCATCACTCTCTGAGCTAGTA…
TCONS_00145401	u	Araip.B01	116010165-116011349	0.825456	0.280353	0	0.434231	TAATAGAAAAAATAGAGATATTTTGAGTTCTTATTTACTGTTTATGAGGTAAAAAGTTGATGTAAAGTTATTTTTTATGACAAAGAAGCCATAAACAAAAACTGGGATGAGTTCCTACTGGAGATGGTCTAAGCTTGGTTGCGATATGGAGATGAAATCTCTAAAACTCTTCTTCAAACTTCATAGCCCGAGGCAAAACTTTCCCAGGCTCCCTGTGTTGCTGTTCGAAGACCCATATGTTATGAGTTAACCAGATCTGCCAAATCAAGTATGCAATTTGAGCCATTCTTGTCTTGAAATGTGGTTTGAATTTCTCCTCTCCATTAATTGGAATCACCAGTCCCATGCTTTCACTCCCTGATCTCTAGGAATTGCGTTTGTAAAGGGAGAATTGAACCA…
TCONS_00145402	u	Araip.B01	116010165-116011349	0.395841	0	0	0.267727	TAATAGAAAAAATAGAGATATTTTGAGTTCTTATTTACTGTTTATGAGGTAAAAAGTTGATGTAAAGTTATTTTTTATGACAAAGAAGCCATAAACAAAAACTGGGATGAGTTCCTACTGGAGATGGTCTAAGCTTGGTTGCGATATGGAGATGAAATCTCTAAAACTCTTCTTCAAACTTCATAGCCCGAGGCAAAACTTTCCCAGGCTCCCTGTGTTGCTGTTCGAAGACCCATATGTTATGAGTTAACCAGATCTGCCAAATCAAGAATTGCGTTTGTAAAGGGAGAATTGAACCAGATGCCACTAATTTCTGGGCATAGAATGACCGCGTAGACAGGAGTCTCCAGCACCGCCATACATCGTGGGCAGAGATAACTGACTTGAGGTTCAAAATAT…
TCONS_00145403	u	Araip.B01	116010165-116015728	0	0.338389	0	0	TAATAGAAAAAATAGAGATATTTTGAGTTCTTATTTACTGTTTATGAGGTAAAAAGTTGATGTAAAGTTATTTTTTATGACAAAGAAGCCATAAACAAAAACTGGGATGAGTTCCTACTGGAGATGGTCTAAGCTTGGTTGCGATATGGAGATGAAATCTCTAAAACTCTTCTTCAAACTTCATAGCCCGAGGCAAAACTTTCCCAGGCTCCCTGTGTTGCTGTTCGAAGACCCATATGTTATGAGTTAACCAGATCTGCCAAATCAAGAATTGCGTTTGTAAAGGGAGAATTGAACCAGATGCCACTAATTTCTGGGCATAGAATGACCGCGTAGACAGGAGTCTCCAGCACCGCCATACATCGTGGGCAGAGATAACTGACTTGAGGTTCAAAATAT…
TCONS_00145492	u	Araip.B01	125493727-125495120	1.0003	1.52882	0	0.189436	AGTGGTTTTGGTTCAACTAGAAATGAGTCTGCTGTGATGGAACTGATGGCAAAGTAACATGCTCAAATACCTGCTGGAAGACTGGGAAAGCTGTTTGGGATACGATGATAAAGAAGACTGCTACATATCAAGACAGTGTCAAGCTTTACAAGGAAGAATTTGAAAAAACAAAATTAGCTCTGATTATAAGTGTATTATAATGATACTAATGAAAGTGAGTATTTTGGTTTGGTTGTGAAGAAGAAGAAATCAC
TCONS_00145595	u	Araip.B01	133236705-133238042	0	0.219276	0	0	GCATGCATGATTGGAAAGAAAGCTGGGTGTTCTTTTTATATCTTAAAGATATAATGTTGGATATTCTGTTTGATAATGAGGATCCTGGATTCTGGTCTTGTTCTGGATATCTAGCTTTGGGAAGGAAAGCGATAGTGAGATAGAAGGCCTTTATGATGCTGAGGATGAACATGAAAATGATTTAGAAGCGCCAGTAGAACCTGAAACTGTTGTTAAGAAGCCTCGTGAACCTTCGTTGTTTACCAAGGAAACTGAAGAGCAACTTTCAAAGAAGGAATTGAAGAAAAAAGAGCTTGAAGCTGCTTTAGCAGAGCTAGGATTGCAAAAAGAACCCAGAAGCCAGGCTGACTCCCATGTGCTGAGAAGAAGGTCGAGGATCGCAATGGTGAGTTAGAAAAG…
TCONS_00145761	u	Araip.B01	658442-659959	0.44835	1.19917	0.271651	0	CCGTTGCTAAAAAAATTAGCCGTAAATATTATTTATTTATTTATTAAAAGATATCAAAGAGCATACAATACTAATGCTGTTAACCAGCTAGTAGATGATCATCATTTAAGAGAACAAGAACAAAAACAAGGCCTAATTTAACTGAGAATTGGGTTTAGTAGTGTCCTGTAGAGGTTGATAATCATCTTCAGTTTTCTGAGAAGGGCATTTCTGACAAATGCATTTTCCATTTATGCAGCAACTGGGAAATCCTTGACACACACTGTCACAATGTATCATCCTTGGACATTCAAAGGGTCCCCTTGCTTCAATTCTTGCTACTTCCACAGATATGCAAACTAACAAGAGGATCCAAAAAGCTAGCTTCATTGAACTCTTTGCCATTGTTGCTAATTTGCT…
TCONS_00145791	i	Araip.B01	1355919-1359378	0.371277	1.45407	0.562384	0.878897	TCTGCAAAATATTTCTCCCTTCTACAAATAATACCAGAGAGAACACTGTCATAAACTTGCCAAACGAACTATCAATAGTTCATATGCGCACAACTAGAGAGCACCAACTACACATCCATTAAATATGATAAGTATTTGATTTCTATCTTGAATCTTAATACCTTATTTCTATCCCCATTGTCTCTCATAGAAACTAAACGCTACCTATCAGAACAGAATCTTCCCATTAAGATTAATAGAAAACTTAACACGAACATTCTCAGTCAAAATATCAAATCTGGATCATCTTCATAATCAAAGTCTTGATCACTTGAATGCCTTAGTCTCTTTGCATCTCTTGGTCCGCCTCTTCCCCTCTTTGGTTTACCCGGTCCATGCGCATAAATTCCTCCGCCTTTT…
TCONS_00145819	u	Araip.B01	3135294-3137448	0	0.18739	0	0	GCTGAAAAAGTTTTTTAGAAACCAGTATTGTTGGAGCTTCTGTTTTCCTGGTTTGAAGCCTAAATGCAAAAAATTGTCGCATGGTCAATTTGCTCCTCTTGTTAGGTTTCAAACTCCCGATGATTTTATGTTGAATATCAATTCTGTAGCCATCTTCTCCATATGAAAAAAGAAGTGGATATTGTAAACCAAGATAAGCAACATGAATCTCATTCATACGCTTTAAGCGACCATCTTGCCTTTCTAAGATTATATCTCTGGTTGATGAAAGAGAATCAATATCACCAACAACTAAAGCTGCCACTTCAGAAACATCAGGCAAATTATAAATTCTTCTATCTTTTTACCTTGAACTTAAAAGCTTCAACCTTACATGTTCTGTATTAGAACCTGCAAATC…
TCONS_00145820	u	Araip.B01	3135294-3138906	0	0.287261	0	0.0593242	GCTGAAAAAGTTTTTTAGAAACCAGTATTGTTGGAGCTTCTGTTTTCCTGGTTTGAAGCCTAAATGCAAAAAATTGTCGCATGGTCAATTTGCTCCTCTTGTTAGGTTTCAAACTCCCGATGATTTTATGTTGAATATCAATTCTGTAGCCATCTTCTCCATATGAAAAAAGAAGTGGATATTGTAAACCAAGATAAGCAACATGAATCTCATTCATACGCTTTAAGCGACCATCTTGCCTTTCTAAGATTATATCTCTGGTTGATGAAAGAGAATCAATATCACCAACAACTAAAGCTGCCACTTCAGAAACATCAGGCAAATTATAAATTCTTCTATCTTTTTACCTTGAACTTAAAAGCTTCAACCTTACATGTTCTGTATTAGAACCTGCAAATC…
TCONS_00145844	u	Araip.B01	4747197-4748246	0.173156	0.396965	0	0	CAGAAAAATTAAAACATAATATAACTATACCCAAAAAGATGGCAAATTTTTGCCACACATTCAGGTGATCAAGTATAATCATTTTAAGCCAAAAAAAAAAAATCTTTACTACTTCCTACTAGTGATCAAGTGCATAAAAGAGAACAAAGAGAAACATGGTTGTATACAACACCGAATATGCCGCAATTAATAAATAGAATCTAAACCACTTTTAGAAACCAAAAAACATTACTTGCATAGTGTCTAGTGATGGTTGTGTCACAAGAACATCTCCAGTATGACAACATCTTTCCATCTTACACTTAATCACACATTACTTACTGACATTCTGACATATGAACTTCTAAAAGGAAAGGAAATCGTCGAGCACAAATAGTGAGTGAAGAACATTTGTAATTC…
TCONS_00145851	u	Araip.B01	5401853-5403065	0.140659	0.465782	0.227264	0.0887924	AAACTATATTACGATTTAAAAGAATTAAAGCTGTTGAAAGAAAAGATGGAGAATGAAATTGAAAAATTAAAAAGATATTTAGAAACAAGAGAAAGTGTAGAAATAAAAGAAGTTATTGAGGATTTAAGAAATTATATTAAAGAAAAAGACAAACAGATAAAAGATTTTATATATAATAATTCATGTAAAAAAGAATATTATAATTATGATAGAAATTAGAACAGAATTAAAAAATTATAAATATGAAATCAGAATTATAAATATACATCAAGGACTAATAATAAATAATCATATAACAAATATAAGAGAAATTGTAGAAATGGTTAATACTTCATATTATGAAGTTGCAAATTATTTTTATCAAAATCCTTTGAATAGATCACCACCAATTGAATATAC…
TCONS_00145859	u	Araip.B01	5617994-5622953	0	0.348939	0	0	GTGGATTTAAAAAAAAACTGCGGCGATTTTAAAATTGCCGCAAATTTGGGTGGTTTTTTTTTTAAAAAATCCGACAGTTTTGAACCGCCGCAATTATCATACATAAGCTTAAAAAAACTGACAGTTTTAAACTATAATATAATTTTTACAAATTCTAGCTTTCATAACCTTTCATAAAAAAATATGACAGTTTCAAAGTCCATTATCCTCTAATATCTAGTAACACATTAATTTAAGCAATCATGGTGGCAAAACAGGGCAACTCTTACTAATATGTACTAGCAGCATATTGTTTTTCTATTGTTTTATTGTTCTATATCATACCTTTTCTTTGATTTCTTATTAGTGATAAATGTAGAAGTTTTTAAGATGGTATTTATTTTAGGAAGAAAATTGGGC…
TCONS_00145860	u	Araip.B01	5617994-5622953	0.131453	0.594351	0	0.529006	GTGGATTTAAAAAAAAACTGCGGCGATTTTAAAATTGCCGCAAATTTGGGTGGTTTTTTTTTTAAAAAATCCGACAGTTTTGAACCGCCGCAATTATCATACATAAGCTTAAAAAAACTGACAGTTTTAAACTATAATATAATTTTTACAAATTCTAGCTTTCATAACCTTTCATAAAAAAATATGACAGTTTCAAAGTCCATTATCCTCTAATATCTAGTAACACATTAATTTAAGCAATCATGGTGGCAAAACAGGGCAACTCTTACTAATATGTACTAGCAGCATATTGTTTTTCTATTGTTTTATTGTTCTATATCATACCTTTTCTTTGATTTCTTATTAGTGATAAATGTAGAAGTTTTTAAGATGGTATTTATTTTAGGAAGAAAATTGGGC…
TCONS_00145861	u	Araip.B01	5619222-5622953	0.918484	0	0.52172	0.298961	TGAGAAATGTTTGTAAAATATTAATATTCTAAGACTTCAATCATGGAAAATAGTTTAAATGTTTAATCATGTGATAGGCCATGTAAAACAAACAAACCTTAAGAAATATTGATCTAGATTGTGCCATTGTGGATCTTTAAATATATTTCCAAATCTAGCTACTTCTGTGAGAAACCACTAAGCTCATCCTTACAAATTGCCCCAAAACCAGAGATAAATAACATAAAAAGAATTTTAAAACTCTGAAACGCAACACTGCTCTTTAAATGCACTAAACCTTTTGTTAGCCTCAGCGAGATTAATTTTCTCTTTAAATGCATTAAACCTTTTCTAAATTCTTCATCCAATTCCGTATATACTACTGCATGATCTAGAAGAATTGCATAAAGTTTCAAAAAG…
TCONS_00146324	u	Araip.B01	112179497-112180710	0	0.773655	0.272625	0	TTAGATAGAATTTAGTGTGATAATGAAAGCAATATATGATGTATGAAAGAAAAATCATCTGGCTTCTTATTGACCATTGCCAGAGTAGGACAAACATGATGACATGGTATCCCTACAGATTGAGAGTTTAGTTAATAAACTAAACTAAGCTATTATAAACAAAATGCTATTTATGAATTAATAATAGTGAACATTGTATTAAAAAGATAATCTGTTAGCATCTAGATTTGGCAGGTACATAGTTCTTCACCAAGTCAACCACTATATTTGTTAGGTATTCATGGACCTCAAACTTCTCATAAACATCATCTCCAGTCCATATTGATAGCCAATTCTTTGATTCTTTTCTAATCTCATCCAACCTACTCTGAATTACAGGTGGTAGTCTCCCTATGTGGT…
TCONS_00146556	u	Araip.B01	131127030-131127543	1.49577	1.63291	1.03574	1.41633	GCTCGACATGTTCTACGTATAGAATTATCTTCTACAAAATGGTTCCAGAGAAAACTAATTGCAATCTATTGAAAGCTAAAACCTTGGCAGTCTTGAAGGTGGATAATTGATTCGAATTTCGAAGTAGATGGGAATGGTTAGGGCTGCGATCTCTTCAACCAGAGCTGCTCGTATTTGGATTTTGGAGGCGAAAGGAAATTAGGGTTCACACGCTTATCAGATCAGATCGAATATAAA
TCONS_00146681	u	Araip.B01	136864741-136865537	0.217853	0.832393	0	0	GTGTACAAGCATCTCGCGTTAATGCAGGATCTAGAAAAGAGTGTACTATAAGCAGTTAAACTTTTAATTACATCAGTAGCTGATTCCACGCTTATAATCAAAGAGTATATAAAGGGGAAAAAAAAATCATAAGTCACACCTATATTTCTCACATTGCTAAGAAAATGGGCAATTTTCAAACACCCTATTGGCCTAAGATTATGACTAAACATGTAGATTTTGATCTTTCTTTACTGTTAACTAAAGAATGTGCCCCTATATCACCCACCACCAAGGCTTTCATAAAGCAAATTCCAGAGCTCCAATGTGATAACTTATTATATATGTCATCTTCCCCTTTGTCATCATTAGCTTTTGTCCAAAGGTGAATTGTGATAGGAAGGTTGAGAAAAGAATGAT…
TCONS_00146790	u	Araip.B01	2771831-2773166	0.100733	0	0.0813773	0	TCAGCACAAAGGTTGGCTTCTCTATTAGTGTGCAGGATCACAATCTCCCAAGATTTTTCTTCATTTGAATTATTTCCTTCATTATCAAACTGTGACAGAGGAACTCCTCTTCTAGCTCCCTCACTACGTTCCAAACTTCAATCGAGTCCATCTTTACATGCCCCCACATCCAGCTCTGTTGCCTCCATCTTTAACGGATCCGTCGACATTAAGCTTCACCCATCCTATTGGAGGTTTTCTCCAACCCAACTTTCTCGAATCTGGCTTCTTCCTCTCAGTACAAATGTAGTACTTCTGATGCAGTAAAAAAGGATGGCAGAGCACATAGTTGTACAATTCCGGGCCAAAGGATTGTCGCCGTTGGATAGTCTCGCACAGCGTGCAGGATGGTTTCTTCCA…
TCONS_00146914	u	Araip.B01	12429083-12430951	1.18677	1.07695	2.21708	0.983274	ACCAGCTCTCATCGTAAAATCTTTTTTTCTCTTTCGCAATTGAGACTGAAACCTGGGCATCGCATCTTCTTTTTCTTCTTTACTACTCTGTACTCTCCAACACCATTCACCATTCATAAGTAACCACGAACCAGAAAATGTCGCCGTGCAAGCCAGAGCTTCCCTTTCTGGACAAGCCCCTGCCGCCGCTCGCAGAATGAGAAGATTTTATATGGGACATCCTCATATAAATCCAAGATACGAGTAACACCAAAAGGGATAAGCCAGTAACGATGCAAGATAATCCCTATGCATATCACTTAGGGAAACACCCTTAAATGGACCAAATGCTTTTCATTGAAGGGAAGCCAAAAGGTTGATAAAAAAAACCTGTGGAATCACTGTCTGAACTTGAGGAAT…
TCONS_00146928	u	Araip.B01	13576379-13577221	0.3416	0	0.459939	1.29383	CAAATAATTTCTTCAAATTGTTTTGTTTGTTTGTGAATCTCTGTTGTTCCTAACCCAAATTTCCGTCAGTTAGCAATCGGAAATCGTAGTAACATTTTGGTGACTAATGAAAATTCACCACCCTAAACCCCTCTGACCCGTCTGCTTCAACCTCCAGCTCCGTGCTTTCTCGCCGCCGCGGCTCTGTCATTTCTCTCTCAGCGTCGCTGGCTGTCGCTCTCTGCCACCAGGCCCTCCCGCTGTCACCGTCGCGCCTTTTCGCAGGGCTGCAAAAGGCATTTACACTTTCCAGTTACCCACTTTAGTTCTGTTGATGGTGTAGAGCTTCACCAACTTTGTACCCTGACCCTGAATATCTGAAGCAACACTCGCCCCAAAAAGGCAAAAATGTGTTATCCT…
TCONS_00146952	u	Araip.B01	15228534-15229054	0	0.241342	0.765407	0.299046	TCGTAACCCTTGAATTTGGGGCTTTGGAGAAGGTTACTCGAGAATTCGAATCCTTTTTCCGCATCGCCAACGATTATCTTCCTCTCAACCAAGCCGAATTTTTGTTTTCGGTTTTGTGCATTTTTGGGGAAAAAGTTTCCTCAAAGGAGTGGTCAGGAAGGGAAAAAAAAAAAAGAAAAAGAAAAAGAAAAATATTTGATGGCTAGTGGGTTTGGGGAATCAACAACAACGCCGAGAAGAGAGTCTCATCCAAGCCCATCTTGCTCAGGGAACAATGGTTCTAATGATGCTGGTGATTTTGAATGCAACATATGCTTTGA
TCONS_00146953	u	Araip.B01	15229526-15230420	4.09278	3.18775	5.9769	3.05561	TAATCCTCGAGGCTTTACGCAGGCAGCGACACGTCAAGAGCTGAGGCCTGAGGACAATGCTCTGAAGAATCTGCTTTTGTTGATTGGTTTACTTGTACTTATCACCGTCATTTTTGTGTTGTAATGGATGTTTAGCTGCAGATCTTCTGTCTTAATCGATATATCGTCCGAGCGTGTGTGCGCTTTTGTGTGTGTATACATGTTCGACGGTTTAGAACAAAGGATTTTATGCGCGAGAATGCTGCCCCATTGGGTTCTTTGTTGAATGTGTCAAAACTAAACGAGAATGTTCAATTTGTGTAAATGCTTATTGCAAGTGTTCCAGCATGTTTGCTGCTAATGCGCTCTCTTTTGTGTACTCCCTTTGGGACCTTGTTCTTGTGTGCGTCATGCATGTAT…
TCONS_00147040	u	Araip.B01	37337916-37340771	0.249255	0.0146519	0.263319	0	TGAAAGAAAAGAAGCATTTGGTCTGCTAGGGTTTTTGTCCCTCTTTCAATCACTGCCATTCTCTCATCCTCTCCCTCTGCTGTATTTCTCGTTCGCTTATTCTCGCTGCCACAACATGCCTCAGACGATGCCACAACCTACTTTCATCGCCGCCACGCAACACACTGTCGCCGCTGCCTCAACACACTTCTGAGTGAAATAGATACCTGACTGATTCTCTTAGTACGGTGCTTTGTCTCTGCCCCTGCGAACTACTCAAGTTTCATTTTAATCATAATTTCAAAGATGAAAGAGAAGTCTCTGCTAGGGCTTTTCCACTAATGTTCATGTTCTTGACCCATCTCTGCAGCTACCACTGTCACTTTCGCTGCCTGCAATCAGCACCGCCACTATTCCTTC…
TCONS_00147215	u	Araip.B01	116010405-116012587	0.124976	0	0.444234	0.165674	TATGAGTTAACCAGATCTGCCAAATCAAGTATGCAATTTGAGCCATTCTTGTCTTGAAATGTGGTTTGAATTTCTCCTCTCCATTAATTGGAATCACCAGTCCCATGCTTTCACTCCCTGATCTCTAGGAATTGCGTTTGTAAAGGGAGAATTGAACCAGATGCCACTAATTTCTGGGCATAGAATGACCGCGTAGACAGGAGTCTCCAGCACCGCCATACATCGTGGGCAGAGATAACTGACTTGAGGTTCAAAATATTTCTCCACAATTCTGCCACTCCATACCTTGGATGTAGGTTTTTCTGATGAAGATGAAAGAAATGGTATGCAATTACATATCCTGAGATAACCGTATAAGCTCCTTCTATGTTGTTGTATCAAAAATTGATTCTTCTTCTC…
TCONS_00147294	u	Araip.B01	126514256-126515447	0	0	0.791973	0	ATTCACCGTAAAGCCCCTATTCCCTGACTCTCTCCACTCCCCATTCTCCACACTCTCTTCCCACCATTCACAAAGTCGCCGTCCTCTCAGCCCCTGGAATCGCGGATAGCACCTTCGCGGCGGCCCTTCCTCGTCGCGGTTCCATCTTCTCGGCGCGGTCCTCCCTCAGTCCCTCCCTTCCTCGGCGCGGCTCTTTTTCTCCCTCCGTTCGTCGTCCTCAATGCACTGCAGCCGCCGTCTCCTCTACGCCGTGTCTCTCTAGCCTCCTCGCACCAGGAGCCTTTGTCTTCCTCCACGCACTGGAGCCACCGTCTCCTCCACGCACAAGCAGGCGCCGTCGTCGTCCATGACATTGCCTCCAATTTGTTGCTCACTGTGTCCTGCTCAGTGCTCAGCTTC…
TCONS_00147557	u	Araip.B01	2615264-2617495	7.72339	4.10927	2.4702	2.02174	GACTCTTTCTTTTCAAACTATTACTCCCAAATATTTTCAATTATTAAATATGTTCTAAGTCAAGTCAATCTCCTTTTAAAGTTTTATTTATTAAAATCTAAATAATTATAGTGACTAACAACTTGACTAACTTTTGGTACCATGAATATCATATTCCACTTTTTCAAGTGACACGTGATAATTTTCCTATAAGGATACAAGTATTGATTGACACATGTCCACACAGGACAAATATGATTATCGTATTATCACAAGTCTTTTCCGTAGCTTGATGACAAGTACAATTTTATGTTGAATTCTTTAAAGTATAGGAACATTTCAAGTACACCGAAAGTATCGGTGCTTCAGTTATTTTAACTGTTGATCTGAATTATAAAAAATATATATAATATATATTAA…
TCONS_00147564	u	Araip.B01	3135326-3136696	0.226399	0.103805	0.219477	0.0857499	GGAGCTTCTGTTTTCCTGGTTTGAAGCCTAAATGCAAAAAATTGTCGCATGGTCAATTTGCTCCTCTTGTTAGGTTTCAAACTCCCGATGATTTTATGTTGAATATCAATTCTGTAGCCATCTTCTCCATATGAAAAAAGAAGTGGATATTGTAAACCAAGATAAGCAACATGAATCTCATTCATACGCTTTAAGCGACCATCTTGCCTTTCTAAGATTATATCTCTGGTTGATGAAAGAGAATCAATATCACCAACAACTAAAGCTGCCACTTCAGAAACATCAGGCAAATTATAAATTCTTCTATCTTTTTACCTTGAACTTAAAAGCTTCAACCTTACATGTTCTGTATTAGAACCTGCAAATCTTTCTTTCGCCATTCTAAATGATTTTGCCAAA…
TCONS_00147597	u	Araip.B01	5618347-5619760	0	0.429305	0.837864	0.204597	TGTAGAAGTTTTTAAGATGGTATTTATTTTAGGAAGAAAATTGGGCATCATTCTCTTGTACATCAATATAAATCTATACAGAATGAAAAAATATTACAATTAACACAATATACTAATAACTGAAATTCAAAAAAGGAGTATAATAAAATCCAGAACCATTATAATGTAAGATCAACATATAGGTTTAAGGTATACCATTCTAAATATTGTATGCGATCTGCTACTCCTAGCGTTCATATTTGTTCATATATTAGAAACATGCCATTGAAGCCATTGAGCACAGCATGAATTATATCCTTAGCGAGCAGCTCGTAGAAGCCATGGGTGCTAGTTTCATCGAACACATGATCAAAAAGCATAAAAAGAGTTAGAGAGTGGTGTGTCGTGAATCCTGTGAAG…
TCONS_00147784	u	Araip.B01	25013185-25015152	1.66752	1.1874	0.887873	2.54787	GGTTTGAATTGAATAGAAAAACAATAGTACTTTGCATTAATTCATGAGGAACAGCAGAGCTCCACACCTTAATCTATGATGTGTAGAAACTCTACCATTGAAAATAGATAAGAACAAGGTCCAGCCATGGCCGAATGGCCAGCCTCCCCAAATAGCATATGAATTTGAAAATAAGGGAAAAGACCCCTAGTACAATAGTAAAGAGTTTTATTTATCCTAAACTAGTTACTATGGTTACAGAATTGAGTAAATGATGCAGAAAATCACTTCCGGGCCCACTTGGTGTGTGCTTGGGCTGAGCATTGAAGCTTCCACGTGCAGAGGTCTTCCTTGGAGTTAAACGCCAGTTTATAACCTGTTTCTGGCGTTTAACTCTGCTTTACAACCTGTTTCTGGCGT…
TCONS_00148504	u	Araip.B01	13576398-13578619	0.249207	0	0.402646	0.412951	GTTTTGTTTGTTTGTGAATCTCTGTTGTTCCTAACCCAAATTTCCGTCAGTTAGCAATCGGAAATCGTAGTAACATTTTGGTGACTAATGAAAATTCACCACCCTAAACCCCTCTGACCCGTCTGCTTCAACCTCCAGCTCCGTGCTTTCTCGCCGCCGCGGCTCTGTCATTTCTCTCTCAGCGTCGCTGGCTGTCGCTCTCTGCCACCAGGCCCTCCCGCTGTCACCGTCGCGCCTTTTCGCAGGGCTGCAAAAGGCATTTACACTTTCCAGTTACCCACTTTAGTTCTGTTGATGGTGTAGAGCTTCACCAACTTTGTACCCTGACCCTGAATATCTGAAGCAACACTCGCCCCAAAAAGGCAAAAATGTGTTATCCTACAGCATTGACCGTTTTAT…
TCONS_00148769	u	Araip.B01	113659466-113667476	0.0530256	0.121563	0.257022	0.602513	AACACTACTGCCATCCCTTCCTCCTTTTTCATTTCTCAATTTCAGTGCTTCCCACCGGATCACCCCATTTTGTCGATGCCACTCCCCTCTTCGGCGTCGAGTTCGCCTCCAACGAGAAGGCCTTCACCATTTCTCCATTGCTTCGAATACGTAGCTGTAATCATAAAATTTACAATACTGACTAAGACCAAGTCCTTTTGACACGAATCACCATTAGCAAAATCTATTCAATAAGGATGCATACCTTGGCAAGGTGATAAATCTCAATTTTGTGGTTTATCTTGTGTTAATTTTAGTGGATTTTATCATCTTTTCTCACATTTATTCAATTAAATAGCATGGTTTTGTAATTCTCCCTTAATTTATACTTAAGTGTAAAAACATGCTTTTTAGGCCTTT…
TCONS_00148789	u	Araip.B01	116010361-116013386	0	0	0	0.539709	AACTTTCCCAGGCTCCCTGTGTTGCTGTTCGAAGACCCATATGTTATGAGTTAACCAGATCTGCCAAATCAAGAATTGCGTTTGTAAAGGGAGAATTGAACCAGATGCCACTAATTTCTGGGCATAGAATGACCGCGTAGACAGGAGTCTCCAGCACCGCCATACATCGTGGGCAGAGATAACTGACTTGAGGTTCAAAATATTTCTCCACAATTCTGCCACTCCATACCTTGGATGTAGGTTTTTCTGATGAAGATGAAAGAAATGGCTATTTCTGGGGGAAAGACACTTTGGAGCAACTGCTGAGTCCACTCCCCTGTTTCTGTTATTAATTGACACACCCAGTTAGTGTTTCATCCCTACACTCATTAGTTGCTATTCTTAATGGTGGTTGTTCCC…
TCONS_00148917	u	Araip.B01	132064111-132064824	0.092648	0.212398	0.374231	0.877276	GATTGATATATATTATTACTTAGTAGCAAAAAGCTCTCGCTACGTTCCTTCACTCTCTTCATCTATCTCAAAGCTATTCATGAAACCAAAAGAAGCCTTCACTAAAGATGATGATGATGGCTATAAAACTAAGAACTGAATTTGGACCACAATGTTCCCCTGCAGAAGCAGAAGCTTCATACTAAGCAGCATGGTGCTATCTTACCTGAGCTTTTTAATTTACATTATAATAATTTCTAAATAATTATAATAATCCCCACCCTAGCTACAAATGTTGTTGTTCATTTTTATTTTCTTGACCTTGTAAGACCTTTTTCTTGACCTTGTAAGACCTAAAACCCTGTGTGTTCTCCTTCTTTTTGCTTCCATGGAAGACACTATGCCAAAACTTATTGAAAT…
TCONS_00149093	u	Araip.B01	3135325-3138865	0	0	0	0.510175	TGGAGCTTCTGTTTTCCTGGTTTGAAGCCTAAATGCAAAAAATTGTCGCATGGTCAATTTGCTCCTCTTGTTAGGTTTCAAACTCCCGATGATTTTATGTTGAATATCAATTCTGTAGCCATCTTCTCCATATGAAAAAAGAAGTGGATATTGTAAACCAAGATAAGCAACATGAATCTCATTCATACGCTTTAAGCGACCATCTTGCCTTTCTAAGATTATATCTCTGGTTGATGAAAGAGAATCAATATCACCAACAACTAAAGCTGCCACTTCAGAAACATCAGGCAAATTATAAATTCTTCTATCTTTTTACCTTGAACTTAAAAGCTTCAACCTTACATGTTCTGTATTAGAACCTGCAAATCTTTCTTTCGCCATTCTAAATGATTTTGCCAA…
TCONS_00149094	u	Araip.B01	3136694-3138865	0.30069	0.367648	0.340079	0.626385	GCTGCTTGCATATAAAATAGAAAAGTTAAACACTAAACTAACTCAGAATAGGTAACAGTACTAATAGCATAAAAAAATTAATTTCTCATAGCAAACTCACCAGAAATATCATCATAGTTGAAATCATAATCAACTCTAACAGAAACTAATCCATCTTCTAAAATATCAAATTCAGAATCTTGAGAAAATAACTTCATCCCACTGATCACATGTCGTCCAGAAGATAAATGACAACTTGGATGTGTCATAGATTTCTTTGTATTTGAATAATCTTGACCAGCAGCTACTCCATATTGAAATGCATTTGGATTAAAAAATATTTGTGTAAAAGACTCTAGTCTTTCAAGTTCATCAGTCAACATATGTGCTGGTAGGTATGAAGTACTTGCAACAAACTCT…
TCONS_00149115	u	Araip.B01	4365532-4370526	0.566763	0.0866214	0.0457862	1.07333	CATAAAAAAAAAGACATATATATAAAACTTGTCACCACAAAAGTAGACTTTGAAGATAAAGTACCAAAAAGTAAAGTCATAACAAGTAAATAAAAATTGCAATTCCAACAAGTGTCATATATCTACTTCTTTTATAACTTGGTTACAAAATATCAAATTTCATGAGTAGTGTGATCATCCATTATGAGCTCCATTGTTTTTACCACTGCTCTGCAGAATTTTAAATAATCTTGTGTTAATGCATATTATAATGGCTACTTTAATTAAATCCAACAAATCCAATTCCAAATCCAAATTGATTAAAAATGAAAATGGTAAGGCAACTTTAATTAGGTCTCGCAATAATGCCTATTCAACCATTAGAACAAAAAAACAAATCAAAAAACAAATTTGTGACTC…
TCONS_00149149	u	Araip.B01	6043450-6044124	0.135717	0.207423	0	1.54211	GTGATATCAGTCATTTGGAAGTGACAATATCCATTTTCTATTTTCAAATTCAAAAAATGAATCAAGAGTTCAAGACATGAACTAAAATTAATATTTTTAAAGATAAAAGTTATCTAAACACAAAAAATTCTAAACTCTTGAAAGTTAAAATAAAAAATAAACAAAAAAATAAATAGAAAGAAGAAAGAAAAAGAAAGGCCTGTGCTTTTCCCCCTCCTCTGGATGCCAGACGTTGAAATTTGCATAGTTGCTGCGGCGCCTGTGGACAGAGCTCTCCTCTTCTTCAAACGTTGAAATTTGGTTACATTCTGACATCCATGGCTGCTATTGCTTCTATAACTCTGTCGAACACGCAAATTGAACCCTTTTTTG
TCONS_00149393	x	Araip.B01	45761046-45761719	0	0.200907	0	0.995777	CTCAAAATTCAATTGAAAAACTTATTTCATCATGTTATATGTATGTTTCCAGTTGTGTGACGTGGGGTGCACTATCTGACATGACTCTCCTCAGTTGCATTCTTTGCATTTGTTTAAGCTTCTTGCCTAGTTTCTGCCTCTTCCGACTCGAGATTTCTTACACGGAAAAAATTTGAGGCATCCAGCCACTGATACTCTATCCCGTGCAAGAGCTCATCTGTCACTTATTCTTGTTATGCAGCAAAATTTTGTAATAATGCTGGTTCCACCTAAACCATAACTGAGAAATATGTAAGATGTCCTCGTGAACTTGTGGTTTATAAACACCAATGTCGTCACCAGACGGGTTTTGCAAGCCTAGATTAAGATTCAAATCTGGTTGCATGCTAGAAAATCCTC…
TCONS_00149493	x	Araip.B01	101649524-101653340	0.08232	0.0838761	0.0665026	0.233844	GTGACATAGTCTCGTGTTAATGTGAAATTACTAATTACTCTATAGTACTTACCATAGATATGAGAACCATATCATACAATAGGATATGCCGGTTGTCGCGTATATCCAATCTAAGAAATTTTCAATTTCCAGATTTCTTTCTCAATTCCGCCGTATTTTGTCCTCTTTCATAGTCTCTCGGCTCTCACCCTCAACACTCATCCCAGAAAACTCTTATTAGCTTACAAATAGAGAGTTTCTAAGGTGGAAAATGTTTATTCAGGAGCTCTAAGTTCTATAGTATATTTTTATTAAAAATGCTGGTTGTCTAAAGTCTTTTAATAATTAAATTTAATCAAGTTGTTTAAAAATAAAAATTCGTGTTACTTTCTCTTTTTCTTAACGATCGCCCATTTCTTC…
TCONS_00149531	u	Araip.B01	109728479-109733679	0.0972221	0.0371474	0.196353	0.73647	AGGACAGTATATAGATATATAACATAAGTAAATAGCCACTAGTCACGACCCGCGAAGTTTAGGCCGGCTAGGATACATTATAAAAGTATATGACAACAGTACCTCCTAATCTCTCCCAAATGAAACATGAAAGCCTCTATAGGCAAGTTCAAAAGAGTTCAATACATAATATAAGCTTTTCAAAATAAAGGTGGAGAGATTCTAAGCAAAATATAAAGTAGAGAATATAAAGATCTTCGCCATCTCTCAGATGAACCACAGCTAACTTCAAAGCACCTGGACCTGCATAAATGGAGAGATTAGCTTCCAATGAAGATTCATTCTCAACAACCAAATGCATCCATGATGATAGAAATTCTAAAAAAGTAATACAAACACAGTTGGACTTACAAGAAGGTA…
TCONS_00149792	u	Araip.B01	134889721-134890075	3.96958	6.37027	14.7515	41.9102	TCGACGCTGAACCCTCACTCCGTCTATCTCCCATTCTGCACTACCCGTCTTCGACGTGTTTGCGGTGGCAATTTCTGCCGGCGATGGTGGCGGTGGAGAGTTTTGGAGGGTCGGCGACCTTAGTGGGAGGAAGGAAAGGGCTTATCATCTCTCTGCATTACAAAGAGTGATTTGGGGAATGGAGGTGAAGAAATGAGTGTAGACTGAAGGATTGTTTGATTTCCCTTTTTTTTTTTGGCCAAACCAGCGTTATCA
TCONS_00150027	u	Araip.B01	13576925-13578724	0.299614	0	0	0	CTTGATTTATTTTTTTAATTCTAATTTGGTGATATTTAAAGAGTGAAAATTTTACTTGGCTTGAATTACGGTTCAAACTTCAAAGTGGTGAATTTTGGTTACTTGTTTGTGATTATAGGGCTGCAAAAGGCATTTACACTTTCCAGTTACCCACTTTAGTTCTGTTGATGGTGTAGAGCTTCACCAACTTTGTACCCTGACCCTGAATATCTGAAGCAACACTCGCCCCAAAAAGGCAAAAATGTGTTATCCTACAGCATTGACCGTTTTATGCGCTGCATTTCTTTTGCAGATACCATCGATCACTTCAATTCCGGTTCCTAGTTCCAATTGCTATACTTTTGATAATTCTAGTCGTATTGTTGATTTCGTATCCTTCACTTCTCACAATCAAGAACA…
TCONS_00150062	u	Araip.B01	18380387-18382315	0.427364	1.55126	0.517871	0	CCCTCATTTCGCTCAATTCCCCAAACATTAACCCTAAACCTTCAGAGAATCAGAGTTCAGAGTGAGGCTTCTTCTTCTTCTTCTCCAACACCTGAGAGTAGAGACCAGAGACAGAGTCACCGTAAAGGAGAGACAGAAAGCAGATCAGCAAAATTTCGTCTTCTCCGATGTTTGAGAAAACCCGCCGTCTTCTGCCGGAGAGTAGAACTTCTTCTTCTTTGCCGAGCCCGCTGCTGCGGCATCCTCTTCATTCTCTTGCAAAGTTTGCTGATCATTTCTTGCACAACTCAAGTGACTGGATATACGGAAGCAGTGTTAACAAGGCACCTTCAATAAGCTGTTTTGATTAAGAGTCTGTATCTTCTTTGAAAGCTACTGTGAGGAACCGAATTTTGAAGG…
TCONS_00150096	u	Araip.B01	28839101-28840446	1.33788	0.749745	0	0.0844553	CGGGATCGAGACTATTTCGCACCCTTGCCCACCCCGCCTCTAAAATTTGTGTTCTTCTCGTCATGTGGTGTTCTTCGAGGAGGAAATCTTTTTCATCGAAATTGCCACACATACATACACAGAGACACATACTTCACATTTGAGACAGAAAATCAAAAAAGAAGAAACAAAAGAAAAGAAAATCTTCGCAGAAAATTATGGCTTCAAAGGAGACCCAAGACTTCTAGCCATTTCTCAAACCATCAGAGTGGTTCCTCACTTCCCCAAATAAGATAAATGAGCAATATATTCGTACATCCGTTGTGATAGATCTTTTGTTGGGGATGTGCAATGACCAGAAATACGAGTTTCAGAAGAAGATTAATGATTTCTGGGCTACTCTTTAAAGTGAATAGCATG…
TCONS_00150098	u	Araip.B01	28957856-28960258	0	0.114661	0	0	CGAAGTTATTACCCTCGAAGATGAACTTATTTTGGGCTTCCAAATTTTCAGGTACGCAGCTGCTCTCATTTGCATCCTGCCATTCTTTTTGCTCTTTAACTTTTCGGTTAATTCGAACCACCATTCTCATGTTTCCTGCTCAGTTCAAAACTCAGGGGCTTCAATTCCAGAGTTCAGCCATACACCTCGGGATTGCATGCAACTAATCAAGCAATGTTGGATACATTTATCAACTTGGTTACATCTTTGGCAGATTGGAAAAATCGTAGATATTCGTTCATGAATTCTTTGACCCACTAGTAATCTTTTATGCATTACTTTTCACAAGAAAATTCTGAGTTTGGGTTGTACTTTCAAGTCCCAAACTGATCTCCAAAGCCTCTTTCGCCAGCACTGTGT…
TCONS_00150242	u	Araip.B01	100768455-100771768	0.114647	0.262831	0.0926178	0.108558	CTTTGATCTAATTTGTAGGAGATGGTCTCCAGGGTGCTGGGCCAAAATGGCAAAATCACGCCTCGTCCCAACAAAGGGGCCATGTACCAAAATCAGGATCATATCCCACTGAAATAAAAGGGGATCGGCAGGAAATCTTTCTTTTTCTCTAACAACACAAGGCTATAAATAATGGAGGCAGAGGATTCTTAAGAGGTATCTTCTCTACTCCTAGTCCAAGTATCTTTTGGACTTTGTACTTGATCAATGGAGTTCTTGAAGGTCATCCCCAATTTAGTTCAAAGACGACGATGAATTGGTGATTCTACAACTCATTCATATATAATACAAGTGTCGTATAGACTATTATTCGTGTTGATACAACAAACAGTCAATTTTTAAATTTATTTATATGTTTTT…
TCONS_00150320	u	Araip.B01	122992640-122994122	0.321663	0.13656	0.202111	0.135369	ACAAACCCCATAATTCTGCCATGGTTATTGTGCATCTTCCTAAAATATAGGCTGAAACCTGCAATAAACCGTCCTCTACAATCTCGGATTAGTCCGCCGCTAGCTCTGTTGCTCTCAGGTTGGAACACAGACCCATCGACATTCAACTTTATCCAATCCTCTTCCAGGGGTTCCCAAACAACATCTTCTCTGGCGAGTCTCAATTTCTTGCTACTCTGTTCCGTGATATTCAGAACAGAATTATAGTTTTCTGCCAATGTCTGAATCAAGTGTTGCAATCGGTTGCTCTGGGGGGAAGTGTGATTGAAAATTATCTCATTCCTGTACCTCCATGCTGTGTTGCAGGTTATGATGAAAGTAATGGTCCATGGTGTACCATTTTGAAGTACAGTGGTTTTC…
TCONS_00150432	u	Araip.B01	133236706-133238064	0.457334	0.139793	0.517243	0.433045	CATGCATGATTGGAAAGAAAGCTGGGTGTTCTTTTTATATCTTAAAGATATAATGTTGGATATTCTGTTTGATAATGAGGATCCTGGATTCTGGTCTTGTTCTGGATATCTAGCTTTGGGAAGCAGGAAAGCGATAGTGAGATAGAAGGCCTTTATGATGCTGAGGATGAACATGAAAATGATTTAGAAGCGCCAGTAGAACCTGAAACTGTTGTTAAGAAGCCTCGTGAACCTTCGTTGTTTACCAAGGAAACTGAAGAGCAACTTTCAAAGAAGGAATTGAAGAAAAAAGAGCTTGAAGCTGCTTTAGCAGAGCTAGGATTGCAAAAAGAACCCAGAAGCCAGGCTGACTCCCATGTGCTGAGAAGAAGGTCGAGGATCGCAATGGTGAGTTAGAAA…
TCONS_00150433	u	Araip.B01	133236717-133238064	0.683623	0.379934	0.301237	0.176541	GGAAAGAAAGCTGGGTGTTCTTTTTATATCTTAAAGATATAATGTTGGATATTCTGTTTGATAATGAGGATCCTGGATTCTGGTCTTGTTCTGGATATCTAGCTTTGGGAAGGAAAGCGATAGTGAGATAGAAGGCCTTTATGATGCTGAGGATGAACATGAAAATGATTTAGAAGCGCCAGTAGAACCTGAAACTGTTGTTAAGAAGCCTCGTGAACCTTCGTTGTTTACCAAGGAAACTGAAGAGCAACTTTCAAAGAAGGAATTGAAGAAAAAAGAGCTTGAAGCTGCTTTAGCAGAGCTAGGATTGCAAAAAGAACCCAGAAGCCAGGCTGACTCCCATGGTAATATGATGTTTTTGATCTTGTGAAAGAAAAAAAGAAAAAAGATATTATAATT…
TCONS_00150436	u	Araip.B01	133517428-133519953	0.508509	0.242869	0.1027	0.361127	CCGCAGATTAAATTTTGAAATGGAAGAGACTTGGAAGAAGAAAAAGAATGTGAAAAAGGGTTAGGTGGGACAGGTGGCGTAAAGATAGGGTGTCTGTGACGGTTACGAAGTAACCAACAGAAAAATGCAAGTGTATGTGTTTGAACTTTGAAATCGAAAGAGAGTTTATAAATTTATATTTATTTTTAATTTTTAATGTGCGATTCCAACAACGTGTCTCTTTTCTTTTTCTTCATCTCGCTTCGTTTCTGGACCTTACACTCTTTTAACAACAAAAACAAGAACATTACAACACACATCAAAATTCTCAACTACATCAATATCCAAATACCCTAAACCTAACAGGTGAAAATGGCGAGCTCAGTGGAGAAGGAGGGTGCAGGGGAAGAAGCTGTGTCC…
TCONS_00150592	u	Araip.B01	3134779-3138914	0	0	0.0663124	0	CTCCAAGTTTCTTTCCAAACATGTTCTGGTCTGCTCACACTATTTGACATCAACATTACAGTGAAAAGCTTCCTTAGATAATCACCTAAACCCCAACATGAAGCTTCTTTGATAGCTTCAATATATTCTCTATCATCATTAAGTAATCCCAAAGCAAAGCAAGCATCTCTAAAGCTATTGTGAATAACACAATTTGCACTTTTGATTTGGTCATAGTTGGTAGGACCTCAAACAAAATTCAACATCATTCGTAAATAAAATAACTCTCCACATGTTGGAGGTACATAATAAAGCCTTCCAATAGTATAGCTACACTTTCTTCTTGACCAGATTTTTTCTTTTTTATTATAAACAAAGAATCTTGGAAACTCAGAATATGTCAACTCTTTAGCCTCCGAG…
TCONS_00150593	u	Araip.B01	3134779-3138914	0.121098	0.13881	0	0	CTCCAAGTTTCTTTCCAAACATGTTCTGGTCTGCTCACACTATTTGACATCAACATTACAGTGAAAAGCTTCCTTAGATAATCACCTAAACCCCAACATGAAGCTTCTTTGATAGCTTCAATATATTCTCTATCATCATTAAGTAATCCCAAAGCAAAGCAAGCATCTCTAAAGCTATTGTGAATAACACAATTTGCACTTTTGATTTGGTCATAGTTGGTAGGACCTCAAACAAAATTCAACATCATTCGTAAATAAAATAACTCTCCACATGTTGGAGGTACATAATAAAGCCTTCCAATAGTATAGCTACACTTTCTTCTTGACCAGATTTTTTCTTTTTTATTATAAACAAAGAATCTTGGAAACTCAGAATATGTCAACTCTTTAGCCTCCGAG…
TCONS_00150637	u	Araip.B01	6504361-6507966	0.196922	0	0.106056	0.124309	GGTGTGTGTTAGGAGAACCAATAACAGTGTATCACAATTATGATATGGGAGAGTATCGTACATAATAAACTCGACAATATATACAAGCAAAACCATGTAGGGAGCGACGGGATAACTCAAAAGGGAAACATAAACAAAGTTACTTGCATCCCGGATAACATGAAGCACACGAAAGGTATTGGGAAGGAGGCTTACTCATTACAAAATTCTGTGCTTTCAGAAAAGAATACTGGTAGAGAGAATTGCAGTGAAAGGGGAGATGCCGCAATAGCTAAGATTGGCGCAGAGTGGAGGACGTTGTAGCTGTTTCACGCATGATCGATGGGATGCTTAACTTCTTCGCCGGTTATAGGACCACGGTTGGCAGCTGCGCGATTCGACAGCCAAGACAGAAGCGGC…
TCONS_00150722	u	Araip.B01	15384918-15387249	0.611139	0.544854	0.740567	0.482235	ATGGGGTCTCCACTAATACAACATCTTTTTCTTTTAGGTCTCTCTTCCGTTTGCTTTTAGCCCTTTGGGATAGTTTTAATTTGCTTTTTGCAGTGTTGCTGCTTTGCACAGGCTTCATGAGGAACTAATAAAGAGAGAAAAGCAATAAGAAATAGAGAACAATGAACCCTATACAAAAGCCAGGGTTTAGGATTTATTCCTGGTACCAAATATCTGCACAGAAGCTCCTTTCCTCAATGTGATTGTTGTAAAGTAATAGCGGCGACTCGGCGACCCAAGGGCTTCACTGCTGTTTGAATAAAGTACAAAATGGGGTTGCTCCGGGTGGACGGTGGTGGTGAAGCTGAGAGTGTTGCGCGGCGGAGAACACAACTTCTATGACAACAGCGGCGGCAGCAA…
TCONS_00150748	i	Araip.B01	18706929-18707952	0	0	0	0.438234	CTTCAATCCTTTTTTCCTTTTGCCTTGATTTGCTTACCCAATTTTGTTTATAGAAGCTTTTTAGTTCCATTGACAGTTAGGTGATAGAAATGTGATCGTTTGTACTGCCCTAGTTCCTGCTTTTGCTTTTCTCGACGGCTCTTGGTGCTTTTCAGATCATGTGTTAATAGAGTATAAGATCGATGGTTTGGAACAGAATTCTAACCTAGACCAATGGCA
TCONS_00150821	u	Araip.B01	41308133-41309111	1.08119	0.642615	0.533771	0.910016	ACCTTTTATATTAATCAATAATCATTGTACAAGTTTGCTTCGTGGTGTAAATAAAATAAGAAAAGAAAAAAAAACACTTATAGCACTTAAACTCTATGAACATTCCATATAAAAAATCAGTGTTTTGTTGTGAATTAGATCAAAGATACACTGAACGATGTGAAAAAACTAAATGTGGTACATCTTCAACTTCAGCTAGCACAACTTCAGCTCTGAGTTGTTCATGAGCAGTTTCCCACCAAATATCAAATTGTGGTAAATAGAGAATTGATGGTGTGGTTCTTCTAGCTTCACCAAATATGTATACCAATGCCACTTCTGGTGTCTTAGCACTAGGATCTGATAGCAGAGATGGAAGTCCTAATGAATGTTCTTGTTAAGATATAGACAAGAAAAGTA…
TCONS_00150937	u	Araip.B01	101651559-101653325	0.917173	0.408848	0.493962	0	CCTTGGTTAACAACACATCTGGATTTGCATATGGAGATGGATAAGAAACTCCACATAGGAGTAAAAGAAGTCTAGAGGGCACAAGAGAAAACGGAGTCCAAGATCTTCAAGGCCTCCTGACTGTTCATATATATCAAGGTCACAACACCATAAAAGGGGAGCAAATAGATGCCTCAATCCCTCTATGCACTGCAACATGACATCTCTCCAAGTTGTAAATCAAAATACTCCATAACTGTTCCAAAAAGAAATCAATTAGATATTTAATTTAGTTCTTTCCTAATGAAATCATTGGTGGGTGTAGGACCAGCTAACCTTTTAACCATTTCCAACTTCAGCTAATCAATCCAAACGCCAAGATATCTTAATTTGGAGGAACCACTGCTGATAGTTGATGTA…
TCONS_00151041	u	Araip.B01	123021642-123022946	0.12745	0.146091	0	0	CAGCAACAAATTCATTCTATTCTACCTATCCTTATCCATCAAACACATGCAAAAACCAAAGTATATATAATTAACTTGAAATATATAATTGTGGTGTCGTACCTATTTGTTAGGTACGTCGTATCAAAGCTCACAACGTCCCCAAAGTGCTCATAAGCAGTACGACTTCTAGCATCAGCCCAAAAAGCATGCTCTATGTGATGTTGCTCATCCAATTTAACTTTGTAAAAGAAGTTGCAGTTTTATTGTTGCATCCGATGAAAATACTGCATTAACGATTGCTCATCCCCCTCCTCTTGTATGACTCTGACACTTTTTGCTACATGATTCCGAAGATCTTTTTCAGTAAAAGTTAATTTATCATAGCCACCAGTAGCAGTTGCTAAACTCTGATATGTG…
TCONS_00151157	u	Araip.B01	130528196-130528564	0.83414	2.03978	0.269545	0.473904	CATGGCTTCTTCCAATACCTGAAAATAGTTGAGTTGAGGGTCGAAGCCGTAGTCACTAAAGTGCTGGGGGTCTGGCATGGGAAAAATTGGGGATTTAGTGGTCATTGTGAAGGGTTTGTGGTAGGTTTGTAATTAGAGGCAGAAATTGAAGGAAAAAAGTTAGGTTGAAATCACTTGTTCTTCATTCGTGTGTAGTAGTGACTAGTGAGAAAGGGAGAAAATTGTGTTTGTTGTTTTATTTTGGGTTTCGGTTTCGATTTGGGGCTCAAGGGTGGAAAGGCAGTTGGGGTTGTTGCCTTCTTG
TCONS_00151178	u	Araip.B01	133099466-133101310	0	0	0.131114	0.245887	ATCTCCAGTACAAGTAACATAGTTTAGTGTAGCCAGTTCTACTCAATCTATTATTTGTTGTACAATGGATTTCAGCTTCAAAACGGCATTTGTGTCATCACAGGTGAATTCCCCATGTAAGCACATCTGGTTAATACTACAGGGAAACTTCTGCATGTAGTCAACATTTAAGTTCCTATTCACTTGCCACTGGCCATGTATCTGTGAAAATGGAAATCCATTTTGCATATCTCACAAGTCATGACCGAGAGGGCCGTTTCCGGTCAGGATGATGTTCCGACTTCCGACCTATCCACGTTATCACATCTTCTGACAAACTGGTCAAGAGTTCTCTGCTTTGAAGGCCTATGCCCAATAGTAGTATGCTTTGCAGGGATACTCAATGGCTGATTATTTGAC…
TCONS_00151379	u	Araip.B01	5662242-5662771	0.561064	0.107188	1.35977	0	GATCCTGAAAGTGGAGAAAATCGGGTCAAGATTGCTCACATCCCAAATATATCCCTATCAGATTGATCCCCTCGAAAGGGGATTCTTGCAGCAATCTCTCCTTTCTCCTGATGACCATGTCGAAGGGAGCAGGTAGATTTGCTGGGAAAGTTATTTCAAGGCATGGTAGAGATTACTTTGTTTCTGCCTTCATATGAGAGTTTTTCCTACATTTACTATAAGGTTGGTGATGGATTAATATAATATGGCTTGAGGCTATTAAAAGTGCAATAAGGTAATAGGAGGTTGGATATGAATTGGTGTGTGTGAGGAGTTTTTTTTTTATTTTTAATTCGAACTGACGATGATGGTAGGATGGGG
TCONS_00151463	u	Araip.B01	13919405-13920508	0.17456	0	0	0	ACTAAATAAAATAAAAAAGAATAATAGAAACAGATAAGAGGAATAGGAAATGAAAGGTAAAGTAAGAACAGGTCTTCAATTAGAAATGGTGGGCATCGTCGAGCGCCTTTTTCAATGAGTTTCTTCGAGACAGCCACCACTTCAATTGGAGTGCTTGTTTGATTTTTAAAAATGGCTTTGTTTTTGGTCTTCCATACATTCTAACACTGGCAAGCTAGCAGGTCTATTTTTCTCTCTCCACCATGACCACCACGTAGGGATGCTGATGAAGCTTTCTACTATGCTCAGATGCTTGAGAACTGGTGAGCAAAAATTGGAGTTCTAAAGTTGCTTTATTGCCAATATTTCTTTGATTCAAGACATTGAGTGATACAATGATTGATTGTTTCTTCCATAGAT…
TCONS_00151474	u	Araip.B01	15976625-15978929	0	0.112093	0	0	AAAGAAATGACTCAAATAAAGGATTCAGAAAAACCAAAGAAAGACGTGTTAGAGAAGAGAGCCTAACCTCACCGCCAAGCTCACCGTAGCGGTCGCTGCCGCCATCGCTGCTACAGTTCAGATCAAGCAACTGTGCTCTTTGACTCAGATCCTTCTATCCCTTTCTATGTTGTTCAGAGAAGAGAAAGGCTCATGCCTATAGCTTTCTATCTTTCTCTCTCATTTTCGATTTAGGGCTCACGAACTCGCTCTGACTCAGATCCTTCTTGCAGCTCCGATCTGCTCCTTCAGTGCTCATCAAAGATGGCTGGCGGTGGTTTTCAATGAAGTTGGGTACTAGTGAAGTTGCTTGGACTCTGATCTATTTTATGAATATTTGATTACACCATCATGCCATTT…
TCONS_00151534	u	Araip.B01	28957726-28959352	0.42583	0.275347	0.0529245	0.0930496	GAAAGAGAAAAAAGTAATGTTTGGGTGTCTTCTTCCTAGCATTAGCATCATTACTCTGTTCTTCAAACTGTCCAACAATTTTGAAATTCTGAAGTATTCTTTCTTACTAATTCAACAACGCGTTGGCCATCGAAGTTATTACCCTCGAAGATGAACTTATTTTGGGCTTCCAAATTTTCAGTTCAAAACTCAGGGGCTTCAATTCCAGAGTTCAGCCATACACCTCGGGATTGCATGCAACTAATCAAGCAATGTTGGATACATTTATCAACTTGGTTACATCTTTGGCAGATTGGAAAAATCGTAGATATTCGTTCATGAATTCTTTGACCCACTAGTAATCTTTTATGCATTACTTTTCACAAGAAAATTCTGAGTTTGGGTTGTACTTTCAAGTCC…
TCONS_00151535	u	Araip.B01	28957726-28960064	0	0.152679	0	0	GAAAGAGAAAAAAGTAATGTTTGGGTGTCTTCTTCCTAGCATTAGCATCATTACTCTGTTCTTCAAACTGTCCAACAATTTTGAAATTCTGAAGTATTCTTTCTTACTAATTCAACAACGCGTTGGCCATCGAAGTTATTACCCTCGAAGATGAACTTATTTTGGGCTTCCAAATTTTCAGTTCAAAACTCAGGGGCTTCAATTCCAGAGTTCAGCCATACACCTCGGGATTGCATGCAACTAATCAAGCAATGTTGGATACATTTATCAACTTGGTTACATCTTTGGCAGATTGGAAAAATCGTAGATATTCGTTCATGAATTCTTTGACCCACTACACTGTGTAGGTATCAAATCAAGGGGAGGGTGATAGAACTGGTGAGCTAAGTCATATCCTAA…
TCONS_00151665	u	Araip.B01	103176867-103177780	0.23912	0.137048	0.338055	0.0566052	GAAGAATTATTGTTTATTTTTGACGGTCTTTATTTTCAGCTTACCACTATTCCTCTTCTTCTCTTATCAACGACCCTGTTTCTCTTTTTCTCTTCCGTCAAATTTGAGATCACCTGCTCCTCTTCTTTCCTTGGCTCCGGCTTTCAGTTTTGGATTCCAATACTCACTCTTCATATTCAAAATCTCAGTTTACTCTTCAATTTCAAGATTCATCTCATTCTTCAGCTCCAAAATCAACTTAGTCTTGTTAGATTTCAAAATTTTTTTATTCAAGCTTCTTATACTATACGTATTAAGGTAAGTTCAGATTCTCAGATCTATTCCCTAATTTATATTTTCTGATTTGGCTTCTTATTGAGCTGTTCTATGATTTGTACTTTTTATTTGTTCCTCATAGCT…
TCONS_00151693	u	Araip.B01	114087335-114089118	0.977765	0.533704	0.338525	0.396787	AAATGTATAACTATGATGATAGGGTGAAGTGGATGCTGTTTTTGTTAATGCTATACTAGCTGTGTGGGGTTCAGCAACGGAATCTTGAGGCAAGTTCTAGCTGTGTGATCCCCCAAGAAGTCAGTGCTCACCGCCTCACCCACCCAGGCTCTACCATCATCTTCTAATTGCTTCTCACTGCTCACCCAGCACCACCAGCGTCTGCTGTCTTTGCCGCCGCTCCTCTGTTTTACAGCCTCTGAGCTGCGAACTCCATCGCCGCTTCCTGAGGCTATCTTCAACAGGTAATGTGAAGTCTTTGCTTTGTGAAATAGCCTACATGGCCTCTTGGTGACGAACAACTCTAGAACATTAGTTTAATTTGTAGCCTCTCTTTCTCTGAAAAAGTTGAGCACATTG…
TCONS_00151706	u	Araip.B01	116010253-116015680	0	0.908244	0.240039	0	CCATAAACAAAAACTGGGATGAGTTCCTACTGGAGATGGTCTAAGCTTGGTTGCGATATGGAGATGAAATCTCTAAAACTCTTCTTCAAACTTCATAGCCCGAGGCAAAACTTTCCCAGGCTCCCTGTGTTGCTGTTCGAAGACCCATATGTTATGAGTTAACCAGATCTGCCAAATCAAGAATTGCGTTTGTAAAGGGAGAATTGAACCAGATGCCACTAATTTCTGGGCATAGAATGACCGCGTAGACAGGAGTCTCCAGCACCGCCATACATCGTGGGCAGAGATAACTGACTTGAGGTTCAAAATATTTCTCCACAATTCTGCCACTCCATACCTTGGATGTAGGTTTTTCTGATGAAGATGAAAGAAATGGCTATTTCTGGGGGAAAGACACTT…
TCONS_00151719	u	Araip.B01	119301667-119303791	0.153563	0	0	0	CGTTCGATTGACTCCGAGATTGATTATTCAAGTTTCACAAGTTTCCATCACGGTGACCACCGTATGGGAAATAAATTTCCGATTCATTCGGGGGGTTTTGTATATGGAAACTTCTGAAACTCGAGTAATCAATTTAGGAAGCATTCGAACGAATCACGTTGGATTTAAATTTAGATTCTCCTTTGTACTTAAATGCCACGAGATACGGTTGCTTTAGTTTTAACAACTCCACAACTCCTTTCCGACGTTGATTCAAACGAGCACTATTATTTTATTTCTTGATCCATTTTACTTCTATTTCATCCCCGGTTGGTAGGTGTAATGATGTTGTCAACCATAGGCATTTCGAAATGTTATCTTTATAAAACACAGGCTACTTCGTCATAACTGCAACACTTG…
TCONS_00152069	u	Araip.B01	7924953-7927293	0.649735	0.602908	0.0374922	0.395504	GCTTTAAGATGGGGGTACAAAATAGATGAGAAAAAAATAATCAAAAGTTAATGGACTTTCTTACTAACTATAATTCCTGAAAAGTCAGGAAGTGAGTGTGACAACAGACATAAACACAATGAAGCCCTCAAAATCTAAACATATGGATTCCATTTCACTAACTAAATAACAAGATAAGAAAACAAATCAGAACTTGAGCTGGATTGGACCTTTATTTAAAAAACACAAGTAAATATCAATATTTACATGAATCAAAACCCCCCAAAAAAAAAATATTTACATAACATCATGAAATACAAAACATGACTAAACCCCACCCAAAAAATAAAAAATCTACAAGACAGGATTATATACAACTTCTACAGCTTTGAGTGATTACCTTAATAGAATGGTTAGCTC…
TCONS_00152078	u	Araip.B01	8756692-8757408	0	0.11353	0.360059	0	GTGGAACTTCTAATAGATAACGAGAAAAATTGGGAAGTTTAAACTTTAGATGGATAACTTAAATCGACTCTACTTAGGCTGTAATCTGAAAAGGAAATAAAGATAAAAAGGGAAATCAAAAGAGGCGACACACATTTTAGAAGTTGGATTTGATTTTAAGGTGAAATAGAAAACCGTATAGCTTATGAATACATCCTTAATCCCCACTTAAATTCGTTTTACTACAGTTCTTGGAGGATTCGGTCAGATAAACAACAGTTCACGGTTGCTAATGATAAATGTCAACAGTCATGGGAATTAGTTAGATACTCCACCTTTATCATGCACTCAATAAAAAGCT
TCONS_00152081	u	Araip.B01	8956240-8957392	0.353007	0.472079	0.285178	0.334259	ATTGTCCTTACTAACCAAATTTCCATGGTATTTAAAGATTTAAATAACAATAACCAACAATCATCAACATTTAAACATATCTATAAACAACCAAATATTCCATAAAACAATCAAATATATCCATAAACAGCCAAACAAAGTTCATCACATTAATATAATTCTAAATTCTCCTTTCATCATGTGCGTAATAATAGTACCACGGTAGAATTCGATTTACTTGAATCCCGAAGAGAAGAGGAAACGGCCGGCGAAGAGGCGATTGCCGGCGAAGACGCGACGACCGGTGAAGAGGCGACGAACTGCGAAGGCGTCGACTGACAAACTCACGACAACGAGAAGACGCGACGAGAGAGTGAGAGGTGGCGGTGATGCAACGAGAGACTTCCTGTTGGCTGTTGC…
TCONS_00152133	u	Araip.B01	15384985-15387249	0	0.53669	0	0	GGATAGTTTTAATTTGCTTTTTGCAGTGTTGCTGCTTTGCACAGGCTTCATGAGGAACTAATAAAGAGAGAAAAGCAATAAGAAATAGAGAACAATGAACCCTATACAAAAGCCAGGGTTTAGGATTTATTCCTGGTACCAAATATCTGCACAGAAGCTCCTTTCCTCCTGAATGTGATTGTTGTAAAGTAATAGCGGCGACTCGGCGACCCAAGGGCTTCACTGCTGTTTGAATAAAGTACAAAATGGGGTTGCTCCGGGTGGACGGTGGTGGTGAAGCTGAGAGTGTTGCGCGGCGGAGAACACAACTTCTATGACAACAGCGGCGGCAGCAACGTCATCGGCGACGACAATACCTGCCTCTAATCCCTTCCTCTTGAGGAATTTGTGCTTATTTTG…
TCONS_00152198	u	Araip.B01	24377177-24379103	0.0587656	0	0.0949481	0	TCCTTTTGATGAATCCTAAAATATAACAAACGTTCTGACTCAATCATAGTGCAAGCATCCACTACAAATTGCTGAAAAAGTTTTTTAGAAACCAGTATTGTTGGAGCTTCTGTTTTCCTGGTTTGAAGCCTAAATGCAAAAAATTGTCGCATGGTCAATTTGCTCCTCTTGTTAGGTTTCAAACTCCCGATGATTTTATGTTGAATATCAATTCTGTAGCCATCTTCTCCATATGGAAAAAGAAGTGGATATTGTAAACCAAGATAAGCAACATGAATCTCATTTATACGCTTTAAGCGACCATCTTGCCTTTCTAAGATTATATCTCTGGTTGATGAAAGAGAATCAATATCACCAACAACTAAAGCTGCCACTTCAGAAACATCAGGCAAATTATAA…
TCONS_00152319	i	Araip.B01	60674775-60675679	0.491704	0.140906	0	0.0581987	ATAAGTCGATGTTATATCAATGATTAGCACATAATTAATGATCAAAAGTAAACAAATAGAGCCTAGCACAGATGCAATACAATAATACAGCAGAGAGAATGAAGCAAAGTTCCCAATTTTTAATTAACCAAGATCCAGCACTAACGTCATCTTGGGCATGGGTTCAGAGAACAAATCTGTTTATTGATACAAATTTAGCCAAGGCTCGTGATATGACATACATCTCTCCTGATGCACGATGAAAATATCTGTTGAACAGTTGATAAATCATCAAGTTAAGTGGAGAAAATAGAAGGCATGAGGAAAAACATTTGTGAAATACCGTACAAATGCATCAAGAGTTGTGCAGTAAATATAAGTTAAATATGTGACTATCTCGCCTATTCTTGCTGATTTTGA…
TCONS_00152465	u	Araip.B01	122277017-122278168	0.412022	0.157429	0	0.0487675	GTTGGTTTCAGCTCAAAAGCTCATCAGAATTGTAAATTAAGTGGGTTGGAATTTGGTGCTTTTGCAACAGAGAAACGAAATTTTCTGCAGAATCCATCAATCTTTAAAATTTCATTTCTTCCAAACTACTCATCAATAAATTCTGAATTTTTTATGAGATACTCATAACACATTAAAGTTTCATAAAAAATAGTTTCATTCAAAAATAAGGCCTGGTCTGCTCCCAGAAACTGGTTTATTCTACTGTCAATTATGCAGAAAATTCTGCCTTGGACCTTTTCAACAACTTTACATACCATAACTCACATTTGAACTTATATCCCTTCCAAAATCACATTTCCAACCTTCCTTCAGTTATCTAGAGTTGCTTTCACAGCCAACATAACCCAAAAAGATCAT…
TCONS_00152603	u	Araip.B01	133099521-133100669	0.591463	0.406784	0.238908	1.1201	TGTTGTACAATGGATTTCAGCTTCAAAACGGCATTTGTGTCATCACAGGTGAATTCCCCATGTAAGCACATCTGGTTAATACTACAGGGAAACTTCTGCATGTAGTCAACATTTAAGTTCCTATTCACTTGCCACTGGCCATGTATCTGTGAAAATGGAAATCCATTTTGCATATCTCACAAGTCATGACCGAGAGGGCCGTTTCCGGTCAGGATGATGTTCCGACTTCCGACCTATCCACGTTATCACATCTTCTGACAAACTGGTCAAGAGTTCTCTGCTTTGAAGGCCTATGCCCAATAGTAGTATGCTTTGCAGGGATACTCAATGGCTGATTATTTGACACAGCTAAGGTGTTCTCATGGGCATCTCATCTGCCCCAAATTATCCAGTTTGAAT…
TCONS_00152859	i	Araip.B02	2030489-2032559	0.058322	0	1.36635	0.165674	AAAAAATTTCCCACATCCCCACCATTCAAGTCAATGGCAACCAAATTTTCTGAATAGAGATTTTTGACCAGGTAGCTTGTGTACATAGCGAGATGTAATCCTATACCTTTGGCTATATATCTTCATTTTAATTCTAAGTTCATTTGAGGTGGTAATTAAGCTGGATTGATGTGCTGGGAACCAGAAACTGTGTTCTCTGATCTTGGCTTCATGTTATTGAAAAGCAAAGACATGATGGAGAAATTTGGAGTGATACTTATTATTGAAAAGCTTTTCTTGTTGTCGATTTGGAGACTTTGTCAAACAGATTTCCCAAGGTGACAACTAATGCCGTCAAAGAATATGATTTCCACATTGAAAGATGACAATTAGAAGGTGAAGTTGTAGAGATGCCATCAG…
TCONS_00152861	i	Araip.B02	2058709-2061093	0.335607	0.192347	0.779475	0	ATACATTGGCTACATATCTTCATTTAATTCTAAGTTCATTTGAGGTGGTAATTAAGCTGGATTAAGGCGTTGGGAACCAGATACTTTGTTTTCTGATTTTGGCTTAATGTTATTGAAAAGCAAGGACATGATGGAGAATGTTAGAGTAGTGGCACTTATGATTGAAAAGCTTTTGTTGTTGTAGATTCTGACGTGAAGAAGGTATGTAGCTAATGCAGTCAAGATTCAAAGATTATGCTCTCCACATTTGAAGATGACAATCATGTACCTGAAATGATCATTATGAGAAGGTGAAGTTGTATAGTGATGCCATCAGCAACAATTTCATTCCTATCACCTTCACTCAATGAAGATCCACTGGGAAAGGGAAGTACATTTGAGGTTTAGTAACCAACCATA…
TCONS_00153244	u	Araip.B02	8268927-8271425	0.697838	0.377734	0.516772	0.35792	TCAAATTAAAGAGTGTCGTTTGCTAGGAGAACACTGTAAGAAGAAGCATCAACAAATTTGGCCAAAAATTTCCCACATCCCCACCATTCAAGTCAATGGCAACCAAATTTTCTGAATAGAGATTTCTGAGCAGGTAGCTTGTGTACATAGCGAGATGTAATCCTATACCTTTGGCTATATATCTTCATTTTAATTCTAAGTTCATTTGAGGTGGTAATTAAGCTGGATTGATGTGCTGGGAACCAGAAACTGTTTTCTCTGATCTTGGCTTCATGTTATTGAAAAGCAAAGACATGATGGAGAAATTTGGAGTGACACTTATTATTGAAAAGCTTTTCTTGTTGTCGATTTGGAGACTTTGTCAAACAGATTTCACAAGGTGACAACTAATGCCATCAA…
TCONS_00153458	u	Araip.B02	11741008-11742327	3.14632	0	0	0	AAAAAATATCACTTTAGTTTCAACGAAATTAAGCATTATAATTCTACAATGGCAAAAGGAGTACTACTTTTTTTTCTGTTGGTCTTTCTAGTATTAACGCAAGCAGATTGCATGAAATCCTTCCATGTAAGAAAATGTTGTTGGGAATATCATCTTGGTAATGATGTTTGCGTTAACCGTACTTGCAATTCAGTGTGTCAACAACATTGCAAAGGAGGACATTGCAGAAATTATGATAAACATATATGTCATTGTGCTTGTTAATTAATTATCATGATTCATAGAAGAGTTATATTATGAAAGCAAAATTTTCAATAACTATATTCAACTTATATTATATTGATCAGTAAATTATCGATAAAAAAATTATTTAGACTATGAATAAAATGATGAATATTA…
TCONS_00153496	u	Araip.B02	12173866-12174600	1.32145	1.38851	0.333607	0.547432	CACTGCTACTACTACAAATAATTTCAGTGGCATTGTAGCTTGTAGGCATTAATTAAAATTGAAAGGAAGGGGGTCCATAAAGGTTGAAGTTAAAAGGAAAACAGAACTGGGTCCTAATGCATTTCCCCATCAGCAATCAGCAGGTGGCTTCCTAACGTGCCATTCCTTCCAGTTCACGAGAGTTTGGGTTTGAGAGCCTCTAGGTGTGGCAAGCAAGTATGGCAGCTGGCTGAGGTTGGAGAGACCATGGAAGGGCAGGCGACTCCGACGGGGAAGACTTTTTTCTAGCCCTGGTTGCAGCACACTTCTTTTGCCTGTTTTAGGAGGTAGTGTATTTTAATTTATTTTATGGAGAATTCCAAAAACATAACTAATTTTGCCATGAAAGAACAATAATTC…
TCONS_00154450	u	Araip.B02	74147018-74151507	0.589951	0.556903	0.140175	0.1643	AAGAAAATGACACTTTACTAATTGAAAAAATTGACACTGAAAAATTTCTTCTTCTTCAACCTAGCGTCCTTCTAACAGCCATTTACAATGGTAACTTTCTTGCACTCAAAGACCTTACTACTAGCTCTCTAAGAACTTCAGGTTCAAACCAGGATTTGATTTCTGAACTACTATTCTTATTGTCTTCGGGAATTTCTTCAACTTGGTATCAGCTCAATCGATCTGATAACCATCTCAAGGTATTGCTCTTGAGATGTCAGAAAATACATGTTTGGAGTTTTCTACTCTAGTAGCAGTAGGTATAGTAGAATTAGATGCGCTATTATTTCCTATATTAATAGCATGTAGCAGATTTTGTTGTTATATATGTGAATTTGCCACCCCAGAAATAGGTACATT…
TCONS_00154473	u	Araip.B02	75296750-75300004	1.51271	0.552857	0.823552	0.217969	TTTGAGTTCGCTGAACCAAGACACTTGGATCTTCAGACAGTGACCACTTTTCCCATTAACAATGACAAAGTCTCCTTGACCTTCAATTCAATTCTTGTCCACATCTCTACCAATAAATAAATTAAAATCTTCTCATTTTCTTTCTCACTCGCATATTCATTCATCACAATTTTCTCACCCTAGCTACCTCTTTAATTGCTGCCGTACATATTCACTATCACGGGCCTGCAAGTACTCTCTAGTAGTACTTTGTCTGGATACCTTGTATCCTTTTTCGACAACAGATTAGTTCAAATTCAATTAGCATCTATCAGAACAAGTTGGGTTAAGGAGTAACTTTTTTTTCCGATTAATATTATTTTTTATGCAGTAAAGAGATTTGAATGTGTTCGAATATAT…
TCONS_00154474	u	Araip.B02	75296918-75298281	1.96153	1.49896	0.135826	0	ATTTTCTCACCCTAGCTACCTCTTTAATTGCTGCCGTACATATTCACTATCACGGGCCTGCAAGTACTCTCTAGTAGTACTTTGTCTGGATACCTTTAATTTTCAGGGTCGTGGGCACTGACAAGAAAAGGTGCAAGGTTTCTGGTCATGACTCATGAACGCTGAAGAGCTAGGTGGAGCCGCAACAGAGAGTTTTGAATGGTATAGGTGGCTCTTCAATTCTGAAGAATAGAAAGAGAAAGTTGTTACATGCATGTTACGGTACACAATGATGGCTTTGGTTCTCCTCACACTTTCAATCTTGGTGCTTCCGGTGGTGTTGCCGCCGCTGCCGCCACCGCCTTTGAGCCTTCTCCTTGTTCCCGTTTTCATCTTGCTGCTGCTATTTTTCTTGGCCTT…
TCONS_00154779	u	Araip.B02	88292594-88295116	0.216712	0	0	0.615607	CAGATGAGGGCTCGCTCTCCCTTCTATCCCTGATCTCCCTCGTCTCTCTCCATAGCTACCTCTTCAACCTCCACCGTCGCTTCCTCTTCAACCTTTAACCATCCCTTGTTCTAGGTTGCACTCACCTCAGATCTCTGATCTCAGATCTCAGATCTCAACCTTTCAACCTTTCACCCTCCCTTCTTTCGGATCTCAGATCTGCCGTCGATGCTGCTCATTGCCACTGGTCTACTACACTCCTTCACGCCGCCGACGGCTCTTTCTCGCCGTTGCTACTCAGCTTCTTTGAGGGGATATTTGAATTGGGATTTATGTTGCAGACCTAAAATTATTTGTCGCCTTCCCCCAAAAATTGTTGGTGGCTATTGGTGTAATGATACTGTTTTGTGCATTTCGTAA…
TCONS_00154815	u	Araip.B02	89018219-89022214	0.452389	0.107288	0	0	CCTCAGACTTTCTCCTCTCTCAACTCTCAACCCTAGGTTATAGCCTCCGCCACCGCCGTAAGGAGAGACTCAGCGCCGCCGCTGTCCATTGTGCTCAGGGGCCAGCACCGCAGGAAGTGAGAAACTGCCATCGTTCACTGCGTTGTGGTCGTGCTCCAAGTCTCCCCTGTTCACTCTCACGGTCTCACCAATCGCAGCTTCTTCTTCGAGTTCGGTGTCCGACGTTGTCTTCTTCTACTCAGCCCCACTTCATATGGCTTCCCGTGGTGGCTCCGTGGACTGTGGTAACTAAGAAGATCATAGCTACTGCAGAAACTATTAGAAGCACCAAAATCCCAACAACTAATGCTACATTACTACTACAGGAATAGGTTCTGAATCTATTTGTTGATGGAGTTG…
TCONS_00155055	u	Araip.B02	95165465-95166592	0.609677	0	0.089551	0	TATTACATACATATATAGCACTTCATCTTCTTCTTCATAATGGTGTGAGTTTTTTTTTTTATAATATAGTGTGGAAGAATCTGTAAAGCTCAGGAGGGATAGCGCCACGGAAGCATCGACGATGATCCGTTGTTTGTGAAGAGTTTTTACGCTCTTTGATCTTCTGTAGCGCTATCCATCCTGAGTTTCATGGGTTCTTCACACTGCTTCCAATGAATCTTTGGATTTTTTTTTTTTTTGGGATATGTGGATGAATATGATCTATGCTTTCATCATAAGAAGAAGAAAAACGTAACACCAATATTGGATTATTGGTCCCTCATAATAATCATGCACTATACAAGAGCAAGTGGCTTGGTTAGAATGAATATGGAGAAAAATGGAGGAGAGAAAAAAAAA…
TCONS_00155080	u	Araip.B02	95616570-95619213	0.810242	0	0	0.112275	AATTATTTCTGAGATTGATTTCAAAAACCCTGTTCATCTTCTCAAATTTTTCTCTCCTCTTCGTATCTCTTTTCCCCCCTGGAGCTCGGTCTCTCTCATCTCTCTCACCGTGGTGTCGCCGTTGCTCTCTGTCTCGTCATCGTCTTGTCCATAGTCGCGCGCCTTCGTTGCGCTCTTCGTCGCCGGCGGCAGAAGCAGCAGGTCCTGGGGCTCATCGTCTTCTTGCTTCGAATGTCGCCGTCAGCCTCCTTTGCGCAATCAGGAGCTGCTTCATGATTTGCCACACACTGTTAAAACCAGTGTTCCTCCTTCGTAGTTTCCATCATTCATTGCAAGCTTTTCTCCATTTCCTCGCACACCATTCTCCATTCCTTCTTCGACCTCGTCACCACAAAAAAT…
TCONS_00155619	x	Araip.B02	104147741-104148866	0.661518	0.321692	0	0.626385	AGGACATTGAGAAAAGAAGAGAGGAAAGCTCCTCCAACAAGTTCAGCAGCCATGTTCACAAGATCAAGAAAGTATGAAAGACGTCACTTCCAATTGATAGATGCCATAACTGCAGCCTTGGTATGATTTTCAATGTTTTTGTCTAAGGCATATAAAATGCTATCTGCATCAACTCTATAAACTGCAGAAGAATCACATTAACAACGACCTCAGCGACTAAGCGAAGGAGGAAATTTGACAAACACAAGCTGAAGAAACGAAGCTTTTTTGTAAAAAACTGTACCTGATTGTGCAGCTAGTTTGTACTTCTTTCTTATAATTTGGATTGACCAAGTAATAAATTTTATAACTTTCGTTTGCCATTGGCTTTCTTATTTAAACTTGTCCATATTTTTTACC…
TCONS_00156425	i	Araip.B02	7919984-7922097	1.03894	0.0407144	0	1.26123	AGCCACTTTCATTAATCAATAATCATTGTACAAATTTGCTTTATGATGTAAATAAAATAGAAAAAGAAAAAATACTTATAACACTTAAACTTTATAAACATTCCATATAAAAAAGAAAAGAAAAAGTATACTATGTACATAAAGAACTTAGTCCTTATATTAATCCTAGAAAAATGTATTTATCCGTTTGACTAGCTCATCGCTGCGACGACTTATTACTATTCCCTCAAACCAGTCAATCAAGTTCACCTGATGCACATCAAACAAAAAAATTGTACACTTGCCTGCAATGTTAGACCAATAAATGAACTGGAAAAAACATTTAAATCATAAGTAAAAAGGGCACAGCAGAAATGCACTTGCCTTCACTTTCACTCCAATGTACTTTTCTACTCTACC…
TCONS_00156426	i	Araip.B02	7919984-7922137	1.45551	1.21041	1.97127	1.05393	AGCCACTTTCATTAATCAATAATCATTGTACAAATTTGCTTTATGATGTAAATAAAATAGAAAAAGAAAAAATACTTATAACACTTAAACTTTATAAACATTCCATATAAAAAAGAAAAGAAAAAGTATACTATGTACATAAAGAACTTAGTCCTTATATTAATCCTAGAAAAATGTATTTATCCGTTTGACTAGCTCATCGCTGCGACGACTTATTACTATTCCCTCAAACCAGTCAATCAAGTTCACCTTCACTTTCACTCCAATGTACTTTTCTACTCTACCCTATGGGTTTGCTTTACGAGGACCATCTTCATCATCCTCGTCATCATCGTGACCACCATCCTTCTTCTTCATCATAACCAGATGACCATGACCCCTCGGTACGAGTTCAGAAAA…
TCONS_00157145	u	Araip.B02	33600252-33603472	0.995119	0.350975	0	0.144964	CTCATGAGTTGGTGTACGGCCCAACTACTTCTTCTGAATTCCAAAAAAAAGTTGAAGAAATTGGACCAAAAATCTCTGAGCGAACACACAAAGTAGTATGGGGGGAACCGCACTGAGGAGACTAAGGAACCTTATTCGAGAAATAGCTAGGCTCAATTGAAGGCCATCCAGGTTTTCATTGAATAAAGAAACTGAATTTATATGGTTATCAAGCTCTCCAATGAGTACATATCTCTTCCCCTGTTTTCTTTTGTGTTCCACTTCAGCTTTTCCCCACAATAATAAAGCAAAATTCTTTTACATTACCTTGCTTAACAGGAATTGATTTTTATTTCCTCTTTGGTTGTGTAAAAGGAAAGAGGGAGACCCAATTCACTAATCTGTTTGTTAAGTTGCAAA…
TCONS_00157396	u	Araip.B02	61348876-61349763	0.938602	0.4184	0.442315	0.0740628	GTTCATACTGCCATTGATAAGTAAGATATTACATTATGGGCTATACAGCATCTAGACTCTAGCCTACAAATTGGATCAATTCAGCCAAATTTGTAGCAAGAACAAAAGCACACCAGCTACAGTGACATGTTTATAAAATTTCCAAATACTCTCAAACTATGATTGGTAATTTATGGCTAATTAGCACATCTTCACATTTCCAAAGAAATTGTAGTTCATAAATACTTATACCCTATCTCATTAGGTGGAGAACATAGATCATTCAATGGAGCAACTACAACAAAAATTGAAGCATCTATCAAAAATAGCATCAATAGTAGCATAACTAATCCTAGGTAAAAAAGAACAGAGAACCAAAAAAAGATAAACAATTGAAAAGAAACCTAATGGTTTATTGGA…
TCONS_00158323	u	Araip.B02	97578510-97582262	0.911055	0.49144	0	0	GCATAGTCAAATTTAAAAATATGTTTGCTTCAAACCAAAATAAGTCCAATCTTAGGATTCTATTTTTCACTCTATCCTTTCACGGAATTCATCCCTGCAGCGATGTTTGCTGGCAGCTCCTCACCTTGCTGTTGAAATAGATATCTCAGAACACTCTTTTTCTTCTCTGCTGCTGCTTTGAACCAATAAGTAGTAATAGAAGTATGGCTTGAATATTAAATGTTGCGCGATGCAGATTTCCTTTTCCTTTACTTCCAACAGCAACACCCAATGCAATGTCATCAGTAGCTGCTCCATCCAATGTCATCACTATTCAACGAATGGATGCTATCAACCAGCACGACTAACATTGCTATAATCCGCAGCACTAAGAAATATCTTAAATCAAGGGCTCTCTGC…
TCONS_00158345	u	Araip.B02	98149167-98150706	0.629877	0	0	0.530156	TGGTCAAACACCCATGAGGAATCTTATTTGAGCTGTTCTTTTCAGATTGCAAGCTAGCTTGAGGATGTTGTGGGGAAAATATTCCAACAATTAGTATCATGACGATGGATTAAATTATCCTCGTACGAGTAATATTGTTTCTTTAATTTTGATATTGAAAACACATTCCCACGAGGGTTTTTTTCCTTTCCTCACGTACATTCATAACATTAACATAGGAAGAACTTCGAAAACTCATTCAATTATAACATCATACAGTATTTTTTGGGCAAGTTATAATTATTTCATTCAATTATAACATCATACATTTTTATTTTTGAGCAAATTACAATTCTCTCTGATTATACTTGAAAAGGATCTCACTTTAGCGGCTCAATGCCCTGGAATAAAAATTTAATT…
TCONS_00158347	u	Araip.B02	98149167-98150798	0.505099	0	0	0	TGGTCAAACACCCATGAGGAATCTTATTTGAGCTGTTCTTTTCAGATTGCAAGCTAGCTTGAGGATGTTGTGGGGAAAATATTCCAACAATTAGTATCATGACGATGGATTAAATTATCCTCGTACGAGTAATATTGTTTCTTTAATTTTGATATTGAAAACACATTCCCACGAGGGTTTTTTTCCTTTCCTCACGTACATTCATAACATTAACATAGGAAGAACTTCGAAAACTCATTCAATTATAACATCATACAGTATTTTTTGGGCAAGTTATAATTATTTCATTCAATTATAACATCATACATTTTTATTTTTGAGCAAATTACAATTCTCTCTGATTATACTTGAAAAGGATCTCACTTTAGCGGCTCAATGCCCTGGAATAAAAATTTAATT…
TCONS_00158447	x	Araip.B02	100211219-100231721	191.477	70.5449	0	0.120072	AGACTTTAATAACTTTTTATTTCAATAATTCTCCACAAACTTATTTTTATCACGGAATACATAAAAAGATATGTTTGTTCAAAATACATATGCATGTGAACAAACATAATGAGAAGAGCACTCAAATTAACCTATTATTATTGTAGCAGCAACAACCTCTTGTGGGAGTACAGTGACCAACTTGGAAGTGTTTAATTTCGACACACACTTTCTTGCATTCATTATTGTTACAATTTTGATCTTTTTTGTCTTCGCAAGACATTAGTGAAGTCCTATGCACGGTGCCACTTCTTGCCTCTGAAGTGAAAAGAAAAGACACAAAAAGAATACACAAAAAAAGCTTTGGAGCAGCATTAGTTGCCATTCTGCCAAAATTACTTTGTGTTCTCTTGCTTTCT
TCONS_00158613	x	Araip.B02	102728678-102732126	1.73208	1.56532	0.973404	2.01089	TCTCAACCTTGAATAGTGCGAAATGACAAACGGTTCTTTTTCAACGTTTGTATTTCATGTTCTTCTTTCTCCTTCTCCTCCTTCTTCTTCTCCTTCTTCTTTGCATTTTTTTTCCTTTTTTCTTCGCATTCCTTCTTCTTTTTCTTTGCGTGTTTCATCCTCATCGTAGTTCTTTTTATTGTTGTTATTGTTGCTGCAATTTTTTTCTCCTCCTCTTTCTATTGATTTTACAACATTATGTATTTTTTTCTTCTTTGTTTGATTTTTTCTCCCAAGAAGCATTATAAGAAAAAAAAATAAGAAGATAGGGAAGAAGAAGTAGTAGAAGATTAGGAGGAGGAAGAAAAAGAGTTTTGAATTATGGAGAACTTATTAGAATAAAAATACACCCAAAATTCT…
TCONS_00158633	u	Araip.B02	102933668-102940990	1.05856	0.202231	0	0	TAGCAATTATCAAAGTCAATATTTTAAAGTAGAAAGTTGAACTTGCCAGGTAACTATCGAGCATGCGAACCTCCCAGGTAAGTGTTCCTTGTTCCATGGCAACATGCATCCATTACTCTAAGTTACCATTATTCACATACTAATCCATTAGTAGCTTGAACATTGAAACAAACGCTAAAAATGATTTGCTTTGCTAAAAATAAGTACCTGTTTAACTCCCTCCAAACAGGCACACAAGATATTTATCTCTAACATGACCTATAGCCTCCACTTCAATTATGAATTCTCTCTTCTTGTTCTCAGAGAGAGTGACGGTGAGCGGAAGTCTTCTTTACGATTTGGGTTTGGATTGATTTTGCTTGTTTCTTTGGCGACTCGAACTGATGGCACTCGAACTGC…
TCONS_00158971	i	Araip.B02	107985085-107986630	3.65022	8.44363	0	0	CTGGGGAACAACATAAGATTCATTCAAAGGAGCTGAACTTGCCCAAGTTTTTGAGATGTCATGATCAACTACCTCAGTTTGGTTATATTGTTCCGGAAGAGAAAGTGGTGGAGGAGAGAAGTAAGAGAGGTTATTGAAGAAAAACATGTGATGATCATCAAAGGCATGCATAGTTTTGTTATCATCACCATTGTTGATGAATAAAGAAGAAGAATTATTAGGAGAAGAAGAAGGAGTTATAGAGCTCCAAAGTAGTGGCACCAAGGTATTATTATTGTTACTACTTGGACCATTCAGAAAAGCAAAAGTAAGTGCCATAACCATTACAAGAGGAACAACCATCAACAACAATGGCTTCAATGATGAAGAACCACACCAATAACAAAAACCCATTATTGT…
TCONS_00159052	u	Araip.B02	752864-753796	0.128757	0.787145	2.18436	0.731513	CATTGTAATGAAGTAAAAGTGCCCAAATGGCAGAGATGTCATCATATAAATCTTATACAAATATTTTAGCTTCAGGTGAAAAGTTCACGGATGTTAGAGATTTCATTGCATATATATATAATGGAGATGTAAAGTGGATTAATGTGTTGGGAAGCAGTAGTGTGTTTTTATTTCAGGTTTCATTTTAATTGATATCTACACTAGTAAATTAATGACTGATGTGTATCATATCCACACTACATGTGGACTTGCTTGGATTATTCAATTCAATGCTTTGCTTCGAAGATAGGAACCATAGATGGTTGTTTGGTTATCAATATGCTACACAAATGAGTTTCAATATCTAATGCAAAGGTTGTATCAAACTTGAATTGAAGGCTTTTCTTTCTCTG
TCONS_00159073	i	Araip.B02	2030893-2032566	0.741816	0.566878	0	0	CCTTTTTTGGGGTATCCAACATTTGAGATTTTTTTTAAACAACTGGACAAATCAAGTTTACTGTTTTTACTATCTTCTGCAGGTAGCTTGTGTACATAGCGAGATGTAATCCTATACCTTTGGCTATATATCTTCATTTTAATTCTAAGTTCATTTGAGGTGGTAATTAAGCTGGATTGATGTGCTGGGAACCAGAAACTGTGTTCTCTGATCTTGGCTTCATGTTATTGAAAAGCAAAGACATGATGGAGAAATTTGGAGTGATACTTATTATTGAAAAGCTTTTCTTGTTGTCGATTTGGAGACTTTGTCAAACAGATTTCCCAAGGTGACAACTAATGCCGTCAAAGAATATGATTTCCACATTGAAAGATGACAATTAGAAGGTGAAGTTGTAGA…
TCONS_00159074	i	Araip.B02	2058693-2060825	0.113353	0.389797	0.137359	0.321998	ATCAAGATGTAATCCTATACATTGGCTACATATCTTCATTTAATTCTAAGTTCATTTGAGGTGGTAATTAAGCTGGATTAAGGCGTTGGGAACCAGATACTTTGTTTTCTGATTTTGGCTTAATGTTATTGAAAAGCAAGGACATGATGGAGAATGTTAGAGTAGTGGCACTTATGATTGAAAAGCTTTTGTTGTTGTAGATTCTGACGTGAAGAAGGTATGTAGCTAATGCAGTCAAGATTCAAAGATTATGCTCTCCACATTTGAAGATGACAATCATGTACCTGAAATGATCATTATGAGAAGAAGATCCACTGGGAAAGGGAAGTACATTTGAGGTTTAGTAACCAACCATATCTAAATTATCTTCATTCAATCCAAAGTTCAAGAGAAGACGTG…
TCONS_00159180	u	Araip.B02	8190492-8196347	0.877761	0.726661	0	1.0043	CGGGATATAATACATTGATACAAACTATTAAAACCGAGTTTAAAGATTGTGGTTTTGCCTTTTCTTTTTATGAGTAGTGCAGTGTATTCAAATGCATTGCTAAATGAAAATATATTTTCCTTTAGGAAGTAATTGAAGCCCTGTAGTTCTGATCTGAAAACACTTGATTCATGTGATGCTATTTTCAGCAAAAATAGTTATATTGACTTGAATATAATGTTATGATCCTTTCAACTCCAACTTTATTTGTGGCATAATTTTACTTCTCTGAAATTTCTAAAGTTGGCAATTTTTTTTTAGCATTTTGAAGGGAACTCATTGAGAAGTAGTGAAATAACAACCTTTGATGCCATCTTCAATTTCAGTGGAACAAAATCCCAATTATCTTGGAGAGTAGAA…
TCONS_00159646	u	Araip.B02	89405739-89407120	0.369618	0.484206	0	0	CTCTCACTCTCTCAGTTTCGCTCTCTGCACTCACTCTCAGTCTCACTCGAAGAAACCCAGGGCCGGCGGCGAACCCCTTCCTCCCACCACCTCGTAGCGCCGTCGAAGCCTTCCTCCCAGCGCCACCAGACCATTCTTCCCAGCCCCTCCTTGCGGACAGCACCACCCAGCCCCAGCCAGCACCTCCCTCACGGTCATAGACACTACACCACCCAGTAGGCCAGCACCATCCAGCGGCACCCCAGCGCCACCAACAGGACCGATCTGGCCACCTGCAGCACCGTTTGTGGTCACCCATAGCAGTACTGCTGCGTTTCTGGCCTGGCAATGCTCTTCCTCTTTCCCATCCACTTGACTTCAGTATTGGTCTTTAGCAGGATATAAGAAGAGAACTTGGAA…
TCONS_00159697	u	Araip.B02	95617034-95619321	0	0.158567	0	0	CTCCATTCCTTCTTCGACCTCGTCACCACAAAAAATCCTTTATATTCTCGCTCACCCACTTCGCTAGATCACACTGTCATTTGAGCTCAGCAGCTAAAAAAAATCGGTTTTTGGTTTTTGGGGTTTGTTCAAAATGGCGTCCTTCACCATCCCTTGTCCCAAGTGTCTCTCTTTTTCACATTTGGGATTGAACTCTCATACCAAACAACGGAACATGCACGTGGCTGGGTTGGGATTGAAGAAATCCCAATCATTCGGATCTTTGGTTTGTGATTCAAACTCAAATGGGGTTCAGGTGTGTGTGATTTGTTCTGATTCCAAATGTGATTGTTTTTTTTTGTTCCTTTGTCGTGCATGGTTTATGTAGATTACATGTTTGAGACTTTGATTCTATGTTTT…
TCONS_00159849	x	Araip.B02	104147749-104148866	0.474849	0.408227	0.0479511	0.843056	GAGAAAAGAAGAGAGGAAAGCTCCTCCAACAAGTTCAGCAGCCATGTTCACAAGATCAAGAAAGTATGAAAGAGTAAGGGAAGTGGTTTGTGCGTCACTTCCAATTGATAGATGCCATAACTGCAGCCTTGGTATGATTTTCAATGTTTTTGTCTAAGGCATATAAAATGCTATCTGCATCAACTCTATAAACTGCAGAAGAATCACATTAACAACGACCTCAGCGACTAAGCGAAGGAGGAAATTTGACAAACACAAGCTGAAGAAACGAAGCTTTTTTGTAAAAAACTGTACCTGATTGTGCAGCTAGTTTGTACTTCTTTCTTATAATTTGGATTGACCAAGTAATAAATTTTATAACTTTCGTTTGCCATTGGCTTTCTTATTTAAACTTGTCCA…
TCONS_00159972	i	Araip.B02	2488202-2489336	0.611449	0.584069	0.185236	0.361859	TTGGCATTGTAACAGCTTTGGCAGCACTTAAAGAACCAAAATAAGTTGATATTTAATTATTTAATGTACATTTAGTTTAGCATATACATTAAAAAATAAGAAAGGTAGAAACACCACCTTCCCTGAACTACATACAATTCCTTCTCAAACCAAGCTATTATCATCTTGTTTTCTTACTCCAACCAAAATAGAAGTAAATTGTACAGAGGAAAAGAGTAACTATACCAACCTGAAAGCTAAAATAACAGAGCACCACTTTTGATGAACTTTGGATTGAATGAAGATAATTTAGATATGGTTACCAAACCTCAATACGTACTTCCATTAAGTGAAGTTGATAGGAACGACATTGTCGCTGATGGCATCAATGCAACTTCTTTTACTACTTCAGGGAAATGA…
TCONS_00160064	i	Araip.B02	7919984-7922112	0.339579	0	0.240039	0.200965	AGCCACTTTCATTAATCAATAATCATTGTACAAATTTGCTTTATGATGTAAATAAAATAGAAAAAGAAAAAATACTTATAACACTTAAACTTTATAAACATTCCATATAAAAAAGAAAAGAAAAAGTATACTATGTACATAAAGAACTTAGTCCTTATATTAATCCTAGAAAAATGTATTTATCCGTTTGACTAGCTCATCGCTGCGACGACTTATTACTATTCCCTCAAACCAGTCAATCAAGTTCACCTGATGCACATCAAACAAAAAAATTGTACACTTGCCTTCACTTTCACTCCAATGTACTTTTCTACTCTACCCTATGGGTTTGCTTTACGAGGACCATCTTCATCATCCTCGTCATCATCGTGACCACCATCCTTCTTCTTCATCATAACC…
TCONS_00160065	i	Araip.B02	7919984-7922137	0.527964	0.896572	1.51651	0.444377	AGCCACTTTCATTAATCAATAATCATTGTACAAATTTGCTTTATGATGTAAATAAAATAGAAAAAGAAAAAATACTTATAACACTTAAACTTTATAAACATTCCATATAAAAAAGAAAAGAAAAAGTATACTATGTACATAAAGAACTTAGTCCTTATATTAATCCTAGAAAAATGTATTTATCCGTTTGACTAGCTCATCGCTGCGACGACTTATTACTATTCCCTCAAACCAGTCAATCAAGTTCACCTGATGCACATCAAACAAAAAAATTGTACACTTGCCTGCAATGTTAGACCAATAAATGAACTGGAAAAAACATTTAAATCATAAGTAAAAAGGGCACAGCAGAAATGCACTTGCCTTCACTTTCACTCCAATGTACTTTTCTACTCTACC…
TCONS_00160066	i	Araip.B02	7920782-7921938	0	0.530018	0	0	CGTTGATCATGTACAGATATTAGCTCTCTAATTTTCTCATCTCCTGCATCAAGTTTAGCTTGCCTTTTCTGAAGTTCCTCTCGTTGTTCTGTAAAATTTATATACTAGTCAAGTGCTTTCTTGTTTACATGACTGAACTGCTGCAGTTGATCATGGCACCTGTGCAACGCTTTATGCAATTCTTTGATATTCCTCCTTTTGTACCTAAGAAGGTGCAATAAAGTTAGCTAAAACAAAACTATAGAGATAACGACAAACTGCAAGGAAATAACCTATGACTGTAACAGCACATATCTTCTGCATTATTTAAAATATGGCAGATTTCTTGATCATTTAAAAGAAAATTAAAAAAATAAAATAAAAACTTTATTTATGTCCCAAAATTGAAATAAAAAAGAA…
TCONS_00160190	i	Araip.B02	17542671-17546391	0.157744	0.120544	0.0849562	0.298733	TGGGGTGAAAGTAAGGCATCATTGGCATCATAGATTGATTGACAGAGGCCATGTTTTGCAAGTTAGTGACAACTTCTTGCATCTTTATGATTTGTGAGTTGAGCGCATCATATTTTTCACCTTTATTCTCCTTGTTAAAGATGGTTTCACCTGGCACATCCACTTCTTTAGATTTTAATTCCTCCTTATTTTCTACCGTCTTGACGCCCTCATTGAGACTAGACGAAATTTCGATGGCCTCCATCAGAGTGTTCTTCACTTGTGCTTTTGTTACATTTGATTTTTGTTGAGCGCTGCCAAGGTTTTCCCCAATGTCATCAGATGGTGATTGAGGTGTGTGATTGCTTTCAGCTATGACTAGACCATATCAGAGGTACTTCGACGGCTTCCCCTTTTTTC…
TCONS_00160191	i	Araip.B02	17542671-17546391	1.04404	0.964042	0.41	0.494294	TGGGGTGAAAGTAAGGCATCATTGGCATCATAGATTGATTGACAGAGGCCATGTTTTGCAAGTTAGTGACAACTTCTTGCATCTTTATGATTTGTGAGTTGAGCGCATCATATTTTTCACCTTTATTCTCCTTGTTAAAGATGGTTTCACCTGGCACATCCACTTCTTTAGATTTTAATTCCTCCTTATTTTCTACCGTCTTGACGCCCTCATTGAGACTAGACGAAATTTCGATGGCCTCCATCAGAGTGTTCTTCACTTGTGCTTTTGTTACATTTGATTTTTGTTGAGCGCTGCCAAGGTTTTCCCCAATGTCATCAGATGGTGATTGAGGTGTGTGATTGCTTTCAGCTATGACTTTTTTTGAAACGGAGTTGTTAGTTCCTCTTGAAGACATAA…
TCONS_00160218	u	Araip.B02	21500033-21500618	0	0.693493	0	0.190957	TGGGTCTCTACCCTAAGTTTTCACACGACATTATATATTAAATACGCGAAATCTAAACCATACCTTGACTGCTTTTTCATGTATTATCCGAAGCCAAACACAGCCCCACAATTCCAAAATCACCAAGACTTGGCACCGATTCTTCACCAAACCTCCAATGTCCACAATTCAAGTTCCAATATGTTTATTTATACACCATACCCACAGATCAAGAGAGTCGAATTCCGCAAGCTAATTCAAACCTAGAGAACCAAAATCAACAAATTCTTCAACTTGAGCACCCACAATTTTTGATAATTAAGGGGTAGAGAAACTGGATTGAGGGAGAAGATTACTAGCAAAATTGATCCGATAGAATTGTAGAGTTCGACGCGGTGAACGCATAGCCGCAAATGGTGC…
TCONS_00160266	u	Araip.B02	33507382-33512886	0	0.89043	0	0	AGATAAGTTTACTATCAGTTGATGATTATAGCATTAAAATACCTTCTCTTGCGCCTCCTTGCTTTCTGCAAAATCAGCTAGGTTTCTTCTTCTTTGGTAAAATTAGCAAATAGGTCTAATTGTTGGAGATTGAATTCCAATTCCAATATATGGTTGCTCAGTTCCCCATGGATGGATGTGAAACAAGCCGTAAGAAATGGATGTTTTGAGAGACACAATGAAAGGGTTGTTTGATCCTTAACTGTTGTCTCTCTCTGACTCTAGTGGTACTTTGATTAGATTCTTGAGGTTGACAACGACTTGCACTATGTTGAACTACAAGAAATTGGGAGAGGCTTTGAATCTTGTGTCATGTGCCTTTCCACCAAAATGCAAAGCAGACTCCTTAAGCCTACTAGT…
TCONS_00160299	u	Araip.B02	51068828-51074419	2.57167	2.22379	2.7336	1.53795	ATCCAACAGAAGGTATCTTGGCACCTTCTCCAAAAGATAAGCTATCCTGTTGCCTAGAAGTTACTGAAATTAATCTTATCTGTACTAAATGAACCTTGTAAAGTTAAATTATTTGACCTTGTAATAGAGCTTGAATTCGATAAACGTACCATCTCTACTATTTTGTACCAAGATGCTTAATAATCCTTCTGTTTCTCAACTGATGAGCAGTATACAGTTAAAAGGTCAAACACAATCGCAACTTCATTATAAATGAACATTAGAAACCAATAATATTACTTTACATGCATTAAAACATTATCCCTATAGAGATGCAAACCAAATAAAAAGGGAGAAAATTAGCACAACATTTGGAGCAATGAAGGAAAGAAAGGAAGCAAGGATTATAACTCTGAAAGA…
TCONS_00160457	u	Araip.B02	85663537-85665613	0.0969406	0.370399	0	0	GCATTATTATTACTATTGAACTAAATTGTATGTAGTGTACAATTTATATAGTGAGAGTTGTTACTAACTGGTGCTACCTTATCACAGCTCAATTTAACAGAATTACAACACTAATCTCTATCAGTTAACTACTTGTTGATTCCTCCTAACATCCTCCCTTAACCTAAAGGATGGTACTTCCTTAGTGTTTCTTCTTTAACATCCTCCCTTGACTTAGTGTGTGGGGTTTGTGTCTACCATTCAAAGCTTTGCTCTAAAGCCATGAAACGTTGCTTGAGGAAATGTCTTGGTAAGTATATCAAAAAGTTGATCCTGTGATATTATATGTACTATATATGTAAGCTGCTACACCACTCTATTTTTCACAAAGTGTAGATTAATTTCGAAATGCTTGGACCG…
TCONS_00160577	u	Araip.B02	98149418-98150707	1.79646	1.14401	0	0.972027	CATACAGTATTTTTTGGGCAAGTTATAATTATTTCATTCAATTATAACATCATACATTTTTATTTTTGAGCAAATTACAATTCTCTCTGATTATACTTGAAAAGGATCTCACTTTAGCGGCTCAATGCCCTGGAATAAAAATTTAATTGTATCTAATCAACTTTATCCAATTTGTCCTACTATTGCTTTGGCTTTTCAGAATGAAGGAAACTGCCAGTTTTAAAACAGCACAAAAACCTGAAATAATGGAAAACAGAATTTGAGAACAAAGGAAACATAATATCAGAGGGCAAAACAAAACATATTGAGATGAAAGAAACTTCCACCTAGCATACAGTACCTCGGGCATACATCTGCACAAACTAGAGTGAAATTTATGTTTACAGCAAGCTCAATGTC…
TCONS_00160581	u	Araip.B02	98153805-98155954	0.226705	0.433107	0	0	GTCTGTCAATGCCTTAACCATTTCTGTTGTTTGGAGTCCCGTATGTGATGGTGACTTAAAGCTGATGTCAAGTCGAACTGATTTGGACTCTTTGGAGGCATCAAAATTTATTCCAGAACTATTAGGAAAAGATGAATCTTCTAATTGGATAGCATCAGAATGACTGTCATTACCATGTTCATTATGAGTACAGTGTGGTTCTTCCTTTAATGATTGTACCATAGAAGAAGATATAACCTCCTGAGGTACTTCCACAACAAGCATAATAATAGGTATCTGACACCAAAAGGATACAGAATGTAATCAAAATAAAATTAAGGATAAAAATACTTCATAGTTTATAGCTTAGGAGAAGAAATGTTACAGCTGTGTTTTCCACTGTCTTCAGTGAGTCACTCT…
TCONS_00160582	u	Araip.B02	98153870-98154913	0.218803	0.250806	0.353522	0	GGCACATAATACATATCGCTACAACAACTATTAATTTTACTATAATGAATACATTCAAGAACAGAGAATAAGAGAACCGCTTAAATGATAGGCATCCAATTATAATATGTAACATGGAAACTATATGCTCACAATATGCCAGAGCACCCATCTAAATACTACTCCAAAATCCAAAATATATTTTCAATACATAGAAAACTTTATCCACAACCAAACAAACAAAAAGGTAGAAGATTGAGATCATATCCTTTTTTATTCCTAACATTTTGAAATCCGCTTCACTTTGTCCTAAAATATTGACATCAATTTAGTCCAAACATTTTTAAGTTTAACACAGTTTGGTTTCAGAAATAATTGACATCTATTCATAACAGAGTTTTGAAATTTCATCTAGTTCAT…
TCONS_00160824	u	Araip.B02	4396820-4398079	0	0	0.791543	0.463886	AATTGATTCATAGACCAACAATTTTCACTTTCTAAGTCTTTGCTTCTTCTCTTCAATTTACTCATCACTATCATCTTCTTCTTCCACATATCTCTCTCTCTCTTTCTCTCTCATAGCTGCATGAAAACAATAATTGCCAACAAAGAAATCTTTCTATAAACAGTGAATATATACTGCTTTTACTTATGGAAAATTTCTATATTTGAAAAACTTCTCTTTCTCAATTATTCATGAAAAATTAAAGGATCAAAGTTCCTCATGCTATAAGGGTGGACTCTTCTACTGAGCTAAGTACAAATTTCTAATCTTAATCATGACTGAGAAAAAGTTTGTTAGGTTTGTGTTTCTAAAGCTGATTTTTTTTTTTGCATATATTTCTAGAGTTTTTTCTTTTTCCCA…
TCONS_00161100	u	Araip.B02	52962819-52964101	0	0	0.943409	0	TTAGATTATCATCATTACAATTAAATAATAATAATTACAAAAATAAATAATAGAAGCGAGAGACAAGTCCCCCAAATAGTAATAATAATAGTAGCACTGACATTGGAAGTAAAATATGGTGAAATAGAAGCGAGAGGGTGTTGAGCAATGAAAAATGACTGCAAATAATGAACGGGGATATAGAATTATAGAAGAGTCAATCAATTGCCGTTAAAATCATATCCAAAGCTAAGGTAAGAAGATTCTTGTTGGTGATTTCTTATGTATGTTGATCAGGTAGAAATTGGGCTTTTGTCTTTGTTACTATGTTGAACTGTGAATTGTGAAAATCATTTGATACAGTTTATCTTGGAGCTAGTTTCGTTGACTATTGGTCAATTTTTTATTAGCCCTTGAATT…
TCONS_00161271	i	Araip.B02	94079232-94079987	6.0436	3.87129	1.50779	0	GCAATATTAAATCAATGCCTGTAATTTTGTGTTGATCATCTCTGGTAAAGGCAACTTTGCCGAGGATATCAATTTTGTATTGATTTCCTCCTTTCCCTGTTTGCCTAAACTAAAATTTTGCTGAACACAATAGTTTCTTGGTTGTACTGATTTTGTAGTCAGTGCACTCATCTATTGAAGCTAACATCATGCAATATTAAATCAATGCCTGTAATTTTGTGTTGATCATCTCTGGTAAAGGCAACTTTGCCGAGGATATCAATTTTGTATTGATTTCCTCCTTTCCCTGTTTGCCTAAACTAAAATTTTGCTGAACACAATAGTTTCTTGGTTGTACTGATTTTGTAGTCAGTGCACTCATCTATTGAAGCTAACATTTTGCAATATTTAAATCAATGC…
TCONS_00161283	u	Araip.B02	95431297-95434572	0	0	0.458092	0	GAAGCATTAGCACTTAATTATTAGTTTGCATCATTCTTCTCCTTATTTCCAACCATAGCGATGGAACATGGAATCTCTGAGAGCTATCCATTGTATTAGTTTGAATCTTTTTTTATAGTGTGTAAAGCTCATACTTGGAGGAGAAGCACTAGGATGTCCTTATAATAATCAAAACGCAATGTCCGACATAATGACCGATACAGATGGATGGAAGCCTTTTTTTCTATCTTCGGAACAATAGGTGAAGAAGATTGCCGTATGGATTCGCATACCAAACTTGCCCATTGAACTTTACAATAATTGTTTTCTATGGAGGTAGCATTCGGCCGGATTTGATGGAGTTTCTGCAGCACAAGAATCAAAGGAGATGGCAGCGAGGAGCGACGCGCACGCGTGCCT…
TCONS_00161403	u	Araip.B02	102851328-102855775	0	0.660091	0.604777	0.490751	CAAACTTATCACCAGGAACTTGGATCGGAGCCAAAGAGAGGTGGTAGATTAAGATCTAAAAAGGCTGGAAGAGGATCCCGCCGTGGTAGTTAGGACCTTTTTGCATCACTCGCTGGAAATTTTTCTGCTGACAAAATGCATGCTCGTTGCATTTGAAGGGGTGATTAAAGCGAGCCATGCTTTACTATCTCCACGTGACAACAAGCCCAAAAGGACGAGGCTAATGCTTCCCTTCATTGATCGAGGCCCGGGCTAAAACTCACCTTAAATCACCCTTATTCAACCCCTATGAATGAAACAAGTCCATGTCCGTGTGATGTTTTAAATCCTTGGTTTTCGGATTCACATTGTCACATAAGTTATATGCAAGCTGTCAAGATTCTTTTATTTACACAAAAA…
TCONS_00161542	i	Araip.B02	2575675-2577180	0.190691	0	0.564851	0.0601878	ACACAAATTAAAAAATATTTCAAGACTTAAAGTGTTTGTCATCACAAAAACCACACACACAATTATGTGAAACCTCATGAACACAATGCTGGATCATACGTTTGATTTTAGAGTCATCAGTGAAAGGAAATGAGACCCATTGGGTACAAACTGCACACACGATTGAGTGAAGTTAATAGGAACGAAATCGTTGCTGATGGCCTCACTACAACTTCTTCGACTACTTCAGGTACATGATTATCATCTTCAAATATGGAAAGTATATTCTTTGAATCTTGACTGCATTAGCTATTCATCACCTTGGGAATCAAAAACAACCAAAGCTTTTCAATAATGAGTGCCACCAACTTTCTCCATCATGTCTTTGCTTTTCAATAACTTGAAGCCAAAATCAGAAAA…
TCONS_00161617	i	Araip.B02	7919982-7922112	0	0	0.48486	0.442016	ATAGCCACTTTCATTAATCAATAATCATTGTACAAATTTGCTTTATGATGTAAATAAAATAGAAAAAGAAAAAATACTTATAACACTTAAACTTTATAAACATTCCATATAAAAAAGAAAAGAAAAAGTATACTATGTACATAAAGAACTTAGTCCTTATATTAATCCTAGAAAAATGTATTTATCCGTTTGACTAGCTCATCGCTGCGACGACTTATTACTATTCCCTCAAACCAGTCAATCAAGTTCACCTGATGCACATCAAACAAAAAAATTGTACACTTGCCTTCACTTTCACTCCAATGTACTTTTCTACTCTACCCTATGGGTTTGCTTTACGAGGACCATCTTCATCATCCTCGTCATCATCGTGACCACCATCCTTCTTCTTCATCATAA…
TCONS_00161761	u	Araip.B02	33503593-33506381	0.422332	0.242052	0.528833	0	TTGACATCAACTCCACCTATATTCAGCCGTTACCCACGGACAATTGGACAGAACCCAACAATTACCCAACGCTAGTTCAACCCACTTTGTTTGCATAGATTTGAAGAAAATTCTAGGACGAACGCGTGGCCGCAGACAGCTTATCAATCATCGTCGTTGAGCCATTTTGTAGCCTTTAATTGTATCATTGAGCCATTTTGTAACTTTTTTTTGAAATTTACTAGTTTATGAATTCAATTAATATTCTAAATTAATTCTTTTTGTTCAATGTCTTTCTAATTCATTTCATATTGCCTTAAGGCCAGATCAATGCCTAGAGGAACTCAGATATCACGTGAGCAACCACGTGATAAAGCTACTCTATTTTTGTCCTCAGCTAATAGTGCTCTAACATCCCGT…
TCONS_00161763	u	Araip.B02	33510753-33512759	0.486178	0.689976	1.23439	0.197296	AATGCATGAAACATTAGAAGAAAGAAAAAGATACATAACAAGCATAGCAAATGTCACAAAAAACAATTAATTTAGAAGATTAATTTACTATGATTACTAAATTGGCAACAAACATGCTGCTCCAACTCTCTTCTTTAGCCACCACATTATCATTATCATTATCATTATCATTATCATTATTAGTGGGATGTGGTTATAACACAGAAAAGTTACCTTTGATTAGATTCTTGAGGTTGACAACGACTTGCACTATGTTGAACTACAAGAAATTGGGAGAGGCTTTGAATCTTGTGTCATGTGCCTTTCCACCAAAATGCAAAGCAGACTCCTTAAGCTACTAGTGTCGGGTCGGTGGTGAAATGAATTAACGAAATGACCTCAGAGATTAGTCTTCAATTT…
TCONS_00161800	u	Araip.B02	51066325-51067629	1.12793	0	1.42147	0.46993	CTCTTATACAAAATCTTGTCTTACTAAACTTACCAAAATATAAGCATTGCAATAAACACTAATCAGTCAAATCTACCATCCAATTTCCTAAACTATATTAATATCTAATAATGTATTTAAACCATCTAATAAGTGTTGTTTTTACTACTTAGAATATGAACATACAAGACAAGTAGCTTAGCTAAGTGATGATGAATAAGATTTGAAGACCAAAAGTTTCCTCCTTTAACAACCCTGCCTTAGTTTCTTGGTCTCTTGTATGAGTTTCATCCCGGAGACTTGCTCCAACATCTTTGTTTCTTGCTCCAACACTCCAATTTTATTATCCAAACTCATCTCTCACAAACCAATGATATCACAACGAGGCAGATTAGCAAGGACATCAATAGTGCCTGTAAA…
TCONS_00161834	u	Araip.B02	66381580-66383239	0	0	0.379423	0.0370603	ATCTAGAGTTGTTAGTTAATATTATTTCCATTGACTCTAATCTCTTACTAATTCAATTAGTGAGTTGATTAGGACTTTTAGATTGAGTTAACTAGTTTTATTTGACTTTCTCTCAAGTAAAGATAATATTATACCTTCTTCCTTTGTTGGAGATGACTAAAGAGGATTAGCTCTTCATAATTATTGTTATATGATAATTAATGACTAGGATAGAAAGCCTAGATTCTCAATCCTTGCCATGAATGTCTCTCTTTATTACTTGCTCTCTTTAGTTATTTGAATTTATTCTATTGCCATTTATTTTCTTGCATTTTTATCAACCCAACCCGTTGCATCTTATAACCAATACTTGAGCACTCGATTGTGATTCCTAGGGAGAACGACCCCGGACTAATACAC…
TCONS_00161907	u	Araip.B02	84390127-84391751	0.34394	0.131415	0.83356	0.48851	CCAACCTTCATAAACTTGTCACCAAAAAGTGTGTTTGATCACATGACATGCTCTAACAAAATACCAAAAATCAAAGTCATAACAACTACCCATGAATTCCTAATACATGAATTACAATTCCAACAAGTATTACATTATTTACTTCCTTTACATACTTCATTACAAAATATGAAACTTCATGATTACTGATCATCCATTGTGAGCAAAATTTTTTTTACCACTGCCCTGCATAATTATTTGAACCCCGATGCTCCTTTGAACGAGTCCCATATGAATCACCATCATGATCTTCAGTAACAGAATTTTCTGCTTGTGATGATTCATTGGTTGATTTTTGGTATCTCGTATTAGCTTGTCTGTCTTTACTAGCAGTTCCATCAAGCCCGCTTTCATCCTTAA…
TCONS_00162001	x	Araip.B02	98148944-98150849	0	0	0.340514	0.345903	CGCAGTTCTAAAACATTTTATATATTTTTCTTCAGATGGTATTGGAAAGATACTTATCCACATCAGGTCAGGGTACCGAACTTGTTTTGCCCAAGAACCTTGAACTACAAGAAAAACTTCGAAGGGGTCCTCCCAAAGATGCCGATTTTTTCTCGGATGAAGATTAATATAAGTACATGCTTTTTGGCTATTAGCTTCTATAGAGAATCCTAGAGATTTTAAGTGGTCAAACACCCATGAGGAATCTTATTTGAGCTGTTCTTTTCAGATTGCAAGCTAGCTTGAGGATGTTGTGGGGAAAATATTCCAACAATTAGTATCATGACGATGGATTAAATTATCCTCGTACGAGTAATATTGTTTCTTTAATTTTGATATTGAAAACACATTCCCACGAGG…
TCONS_00162088	i	Araip.B02	104270221-104272106	0.083972	0.0962541	1.05148	0.198781	TCGAGATATATCCTGGTTCAATCCCAAAAGTGGGATCTACATCCAATCTCCACCACAAAAAATGGTAGAATTTTCCACTATAAACAAATTCAAGTTACAAATATCAATTCAAGCCAAATACAAAAACAAATTTCTCAAACACCACTTACAGCTTTTTCTACATATTCTCACATCCTAGCTCTCTTGCCTTTCTCATGACAGAAATTGATACTCACTTTTTAAGCTCTCTCTTTCTTATAAATAGAATAATTCATATCAGCTATCCTAAAATAGAATGAAATGATGAAGAATGAAAACTCTTACTAAGAGAAAAAAGATAATTGGACAATGTCAGTCAAAATATATAATTAAGTTTTTCCTTCCTTTTTTCTTTGAACATTGCAAAGTTTGTACACTTTA…
TCONS_00162136	i	Araip.B02	105882825-105885725	0.0811887	0.0310213	0.688681	0.0384384	GTTGTTTAGAATTATTTGTGACAGTGGATGTTGAACCAAGGATTTTTTACTAAATGTAAAAGATCCTTAGCCACTAAGAGAAGGTCATTAATTGATAATTTAATATATTTTTTTTTTTACAAAAAATCAGTTCTATTTTAAATTATCATCCGATTATATAATAATGTTGCATCTTTTTGGTAGGGTCGAATACAGAAAGTAGAACAAAATGAGTGCAGAAAGGAAGAATTTCAAGACTTTATGAGAAAGATGATATGAAATTGAGTAACCTCATTCATTGATTACACACTAGATACAAGGGGAACCTTGTATATGTGATGGAACTAGCTATACAGAAAGAGATCCAAAACAGACTCAAACAGGAAGCTTAAAACAGAGACTAACACCCTGACTTACTAT…
TCONS_00162137	i	Araip.B02	105885095-105885725	0	0.0896572	0.947818	0	GGGTCTTTCATCTCTTCAAGAACCTTGGTTTAATCAATATGGACTAAAGATGAAAAAACCAGAGAAGCAACATCCAACATATACCAGAATTCTATGAGATAAACAGAGTCCAGAGATTAGGAAAACAAAAAGTAAATTTTATGAACTCAAATCTGACAAAAATAGAAAGCTGAAATTCAATGGCATAACTAAAGTATGTTTTGTTTTCGTAATTCGAAAACTGGTATGAGTTTGCAAATCAAAGAGAATAATGTATTTCATAAAGTACTAACGCACCTCCTCCATAACATATTAATAGACAGAATCCCTGAAGAAATGGTGGAAAATCAGAATGAACGAAACTGATCCTCCTAGTCTGTGTCCTAAGTTTCAAACTGAATCCGTGGATCATTCATCTCT…
TCONS_00162330	u	Araip.B02	10803303-10804915	0.161985	0.433247	3.79494	2.5308	GCACTAGTTTTGCTATAAACCTTAGGTTGTTATTCTCACTGCGTTGAAGTCATTGTTGGAACTTAATTGGAATTTGGGATGATTCTCTCTAGCCACTTTATCATTAGTAGGAGCTTCTAGCTGCTTATGGAGGTTCCAGGCAACTCTTTATCTTTTCGTTGTTTGAAACGAAATTGAAAGGAAGGAGAGAGATGAATAAAATTGGAAAGAAGGTAATAATTTTTTTAGGAGAAAATGACAAATAGGTTCCTGACCTTTTGTCCCGCGGACATTTTCGTCCTTGACCATTGAAAAATATTTTTAAGTCCCTGACCTTCACAAAACTTAGACGGATCAGTCCTTCCGTCCAAATATTTCCGTCAGGAACTGATCTGTCTAAATGCCTCCGTTAGGGACTGA…
TCONS_00162427	u	Araip.B02	21893328-21894032	0	0	0.178707	1.04732	AGTACTCCAAAATTTAGGGCGCGCACAAGCACTGAAGACAGTGAGGCACAACCCTGAACCTGAACCCCCCTTTCTCTCAGCACGCAGCCACGCACCCTCCTCAGTCCCCTCACGCACGGCGCCATCCTTTCCCTCAGCCCTCTCGCTGTCTTTCACCAGCCACCGTCACCACTCGCCACCCTGAAAAAAATTAGTTAGTGATGATAAAGAAGAATGGGAGGAGGAGATAATTGTATTCCTGCACAAATTATTTAGGAGAACAAAGTAATGGATACTGCTATTGATACTGCTCCAGCTCCTGATGCACCACAATGTTGCTATTGATTCTCACCCGGTTTTCACCCGGTGTAATTGTAGCCTGAATGTGTATAGATTTCACGTAAACATAATTTGATTTCT…
TCONS_00162658	u	Araip.B02	89018194-89022246	0.196922	0.127332	0.159085	0.616766	CAAGCCATTTTTTATTTCCCCAATTCCTCAGACTTTCTCCTCTCTCAACTCTCAACCCTAGGTTATAGCCTCCGCCACCGCCGTAAGGAGAGACTCAGCGCCGCCGCTGTCCATTGTGCTCAGGGGCCAGCACCGCAGGAAGTGAGAAACTGCCATCGTTCACTGCGTTGTGGTCGTGCTCCAAGTCTCCCCTGTTCACTCTCACGGTCTCACCAATCGCAGCTTCTTCTTCGAGTTCGGTGTCCGACGTTGTCTTCTTCTACTCAGCCCCACTTCATATGGCTTCCCGTGGTGGCTCCGTGGACTGTGGTAACTAAGAAGATCATAGCTACTGCAGAAACTATTAGAAGCACCAAAATCCCAACAACTAATGCTACATTACTACTACAGGAATAGGTT…
TCONS_00162666	u	Araip.B02	89405731-89407298	0	0	0	0.254496	CCTCTCTACTCTCACTCTCTCAGTTTCGCTCTCTGCACTCACTCTCAGTCTCACTCGAAGAAACCCAGGGCCGGCGGCGAACCCCTTCCTCCCACCACCTCGTAGCGCCGTCGAAGCCTTCCTCCCAGCGCCACCAGACCATTCTTCCCAGCCCCTCCTTGCGGACAGCACCACCCAGCCCCAGCCAGCACCTCCCTCACGGTCATAGACACTACACCACCCAGTAGGCCAGCACCATCCAGCGGCACCCCAGCGCCACCAACAGGACCGATCTGGCCACCTGCAGCACCGTTTGTGGTCACCCATAGCAGTACTGCTGCGTTTCTGGCCTGGCAATGCTCTTCCTCTTTCCCATCCACTTGACTTCAGGATATAAGAAGAGAACTTGGAATCAATATA…
TCONS_00162667	u	Araip.B02	89405731-89407298	0	0	0	0.685135	CCTCTCTACTCTCACTCTCTCAGTTTCGCTCTCTGCACTCACTCTCAGTCTCACTCGAAGAAACCCAGGGCCGGCGGCGAACCCCTTCCTCCCACCACCTCGTAGCGCCGTCGAAGCCTTCCTCCCAGCGCCACCAGACCATTCTTCCCAGCCCCTCCTTGCGGACAGCACCACCCAGCCCCAGCCAGCACCTCCCTCACGGTCATAGACACTACACCACCCAGTAGGCCAGCACCATCCAGCGGCACCCCAGCGCCACCAACAGGACCGATCTGGCCACCTGCAGCACCGTTTGTGGTCACCCATAGCAGTACTGCTGCGTTTCTGGCCTGGCAATGCTCTTCCTCTTTCCCATCCACTTGACTTCAGCAGGATATAAGAAGAGAACTTGGAATCAAT…
TCONS_00162789	u	Araip.B02	101439475-101440989	0.419334	0.0801113	1.18566	0.992658	CACAACTTCTAACTTGTCCTCTCTCTTGATGAGTTTGTTGCCCGGAACAATAGTCATCAAGAAATAATTAAAGGGCTGAAGCTTGAAAATACTTTTGAGTATTGAAAAAGGGGAAGAAAATGTGAGGGGGGGAGACGCAACTGGAGGATAAAAAAAGATGTAGAACCAACAACGGAGTTAGCTGCTGAACGATAAGAAGTGCCTCATTACTACTATTAGTAATTTGTTTTGCTCTCAAGAACAGGAGTTTGGATTTGTGAAAAAATTAAAGAAGGTATGAGCAGGGACGCAACTAGAGAAAAATAGGTGAAAATTTAGTTGTTTTCAAGTGAAGTTGATAATTAAAAATAATTAAATTACAAGTTTTTAGATATTAACTTCACATGAAATTTGAGCACG…
TCONS_00162790	u	Araip.B02	101439475-101440989	0.201183	0.399722	0.845137	0.761993	CACAACTTCTAACTTGTCCTCTCTCTTGATGAGTTTGTTGCCCGGAACAATAGTCATCAAGAAATAATTAAAGGGCTGAAGCTTGAAAATACTTTTGAGTATTGAAAAAGGGGAAGAAAATGTGAGGGGGGGAGACGCAACTGGAGGATAAAAAAAGATGTAGAACCAACAACGGAGTTAGCTGCTGAACGATAAGAAGTGCCTCATTACTACTATTAGTAATTTGTTTTGCTCTCAAGGTATGGTCCTAAAGTGCTACCTGTGTTGTTATTTTTTTCTTTTTTCTTTTTTGGTTGGAATCGATGACTGAGATGAACATGTAAATGTTTACGAAAGGGAAATTAAATTTCTTCTAAGGACTCTTAATAAGATTAGTTAATTAATAATAAGTGTAATTTA…
TCONS_00162850	u	Araip.B02	104478600-104480144	0	0.0878108	0	1.52329	CTTGGGTTAGGGTCTTGCTTTTGAAGGCTATGGAGAAATCTTGGCCTAACACGGGCTTCGAAATGTGTAATGGATTAAAGCGAGGCTTCATTCAATGCATAGCAATAATTCATGGAAAATGACTCCACGTGAACAGATCTGAAACTGAAAGCTTTTGCCTCCATCAGCAGTGCTGCAATGAAGAATATGACAATGCATGGCAGGAATAACAATTCCTCATAATAAGATAATTTCGTGTAGTCAGAGAATTTGTCTCGACTCATTTCTTATCGACGAGTTATTTCATATTTACCATTTTCGCCTTGTGCATCCATTAAATGCTAAACAAGTGTTGATAGTTTGGATGATTGGTTTCTTTTTAATTTGTTTTAGATGTTACTTTCTTGTTAGTATGATATG…
TCONS_00162956	i	Araip.B02	2531950-2533797	0	0.448374	0	1.43525	GTTTAAAATTTGAAACATACAATTCGTAATATATTTTGTCAAATATATTTACAGACCCAAAAGAGAGTTAGATTCAGAGTTTGCTACAACGTTCTTGTCACAGCCCAAAATGAGCCATGACTGGCGCTCAGGAAAATAATCCTATAGCAAGCCTAGTATACTCAAATATAAATTGAATAAGAAAGTTACAAATATTTTACAAGTTCTAAAATAAATAGTTTTACATTTTAACAAAAATTAAAATAATTAAGAATAGTTGGACCCTGCCTGTGACATATGGAGCATATACTACTAGGAATTCGACAAGAAATAGGTACTCATTGCAGACCGTTACTCTTGAATAGAAAGTCTCACATAGTCAAATATTTGTTCCACAGCGATAATGACCACAACACCAGG…
TCONS_00162985	x	Araip.B02	5066514-5067530	0.143472	0.219276	0.173857	0.747188	CACAATTACCAAAAAATTCCACAACAGAGAACAATGCTTATGCCAACTCCACAGAATCTCCACAGGGAACAACACCATCTGTTCATTCCTATTTGAAGGTTAACACTGAGGTTCAGCATGGAGATAATCCAATCTTCTTCAAAGAAGAAACCAAACTTTCTTCATCGCAAGAAGGGGAACTCCGAATCATCAGAGAATTATTTTCTCTATGAAAGCTCTTGCACTTGCAAAGATCCTGGAGTGCAACTTACTCTCTCAGCAAGGAAGCCACACAGTGAAGCATTTCATCAAACAGAACACGTGCATGGCAAGAACAAGAACAATTAAGTTGAATATGGTTGTTGAAGTTTGCTAATTCTAATTCTCCTATGTTTCAGGCATATTTATGGTACTATATTA…
TCONS_00163013	i	Araip.B02	7919985-7922110	0	0	0	0.133375	GCCACTTTCATTAATCAATAATCATTGTACAAATTTGCTTTATGATGTAAATAAAATAGAAAAAGAAAAAATACTTATAACACTTAAACTTTATAAACATTCCATATAAAAAAGAAAAGAAAAAGTATACTATGTACATAAAGAACTTAGTCCTTATATTAATCCTAGAAAAATGTATTTATCCGTTTGACTAGCTCATCGCTGCGACGACTTATTACTATTCCCTCAAACCAGTCAATCAAGTTCACCTTCACTTTCACTCCAATGTACTTTTCTACTCTACCCTATGGGTTTGCTTTACGAGGACCATCTTCATCATCCTCGTCATCATCGTGACCACCATCCTTCTTCTTCATCATAACCAGATGACCATGACCCCTCGGTACGAGTTCAGAAAAC…
TCONS_00163041	u	Araip.B02	10270223-10273282	0.398308	0.217412	0.229839	0.377154	GGAAGAAACTGGTGGTCTCTTCTTGCTAACTTAAGGCAAAGCTTCTTGATTATAGCTTGAACCCTTAGCATCACTTGCTGCTGCAAACAGTTCTTCCTCAAACTGATCTACATCCATAGTTCAAATGTCTTTGTAAATTCGGGTGCTAACCAATCTCAACTGAGAAGGATTAATTTTAAAAGCACGAGTTCCTTTCTCTTCAGTAGCTGCTGCCACCTCGACTTCATTTAGCGACTTATCATGAATGCCTTCAATTTTACCTGCTGCTTTACTAATTGCAAATCCATCCCCATTTGTACCATATAAGAGAAAAGTCGATATGGAATTTGAATTTCACTGGTTAAATCAGAGAATGCACATTGCATAGTATTTCAAATATAATAACATTTTCAAATTTTC…
TCONS_00163042	u	Araip.B02	10270223-10273282	0	0.0651131	0.0229449	0.34962	GGAAGAAACTGGTGGTCTCTTCTTGCTAACTTAAGGCAAAGCTTCTTGATTATAGCTTGAACCCTACTTAGCATCACTTGCTGCTGCAAACAGTTCTTCCTCAAACTGATCTACATCCATAGTTCAAATGTCTTTGTAAATTCGGGTGCTAACCAATCTCAACTGAGAAGGATTAATTTTAAAAGCACGAGTTCCTTTCTCTTCAGTAGCTGCTGCCACCTCGACTTCATTTAGCGACTTATCATGAATGCCTTCAATTTTACCTGCTGCTTTACTAATTGCAAATCCATCCCCATTTGTACCATATAAGAGAAAAGTCGATATGGAATTTGAATTTCACTGGTTAAATCAGAGAATGCACATTGCATAGTATTTCAAATATAATAACATTTTCAAATT…
TCONS_00163043	u	Araip.B02	10284899-10286179	1.45084	0.431161	3.51621	5.6478	TGAGGAACTAACATATGAAATTTATTATTGACATTAAGACACTTCTCCAGTTTTGAAACAATACAAATTTCTGGTGTATGTACTACATATCATTTTATTCTGAAAACACTCCTGCAACTTGAAAGATAATAATAAATACTAAAACCATAAGCACCTGTAAAATTACAGGTGCAACTTTATTCATGAAAAATCCTTTCTGCAATTAAAGAAAACCACACATACTATAATACAGGTTTATTCATAAAACAACCTTCCACACTTACTGCAGAAATATAGGCAATTTATTCATGCACACTACTACACTCCAGCAAAAGAAGAAAATCTTTCCATTAGTAGTTGCTGCCATGGTGCTATCCACTTGTATTTTCATTGTATTCGGCATTTCAACTTTGCTGGGCT…
TCONS_00163160	u	Araip.B02	25861826-25863714	0.15725	0.160223	0.0423451	0.744494	TATAAATTGGCAATTGTTTCATTTATTTTCTTCTATAAAGAAATAATCATAGCATAGTCCGTACTTACATAACACTTATAGTATAGTAGCTTCCAAGCTTGGTGTGGCTTTAAAAACAAAACAAAAAACGCCATGAAAAATAACACATCTAAACTAGCATGGAATTGTAAGACCGAAGAAAGGGCGTGATCAAAGGTTGCTGTAGTTTATTTATTTATACATGTTAGTTGTGTATGTATTAGGGCACTATACTGTTGTTCAAACAATAACCCATCTCATTATAGTGAGTTGTTGTTTTAGCTTTGTATTGACTAGCTTGCTACTGAGATCATCACATATTTACAATGCAATAATGTGAGTTTGACTTGTACAATAATGTGAGTGTGACTTGTACCAGTT…
TCONS_00163183	u	Araip.B02	33502692-33508167	0.0854416	0.03731	0.0394425	0.392961	TTGCCACGCCAGGAATATAGTGCCCTGCACACTATCATTCCAAGGATATAGTGTCTAGCACACTTGCATGCTCATTCTAAGGATAAGTATTGCTCAATTAATCATGAAATCACTTCTTATTTTGCAATAATTATAGTTTATTGAATGTACGGATCATAATGTGCGTATGCACACACCAGGCGACTTCCCCAATGTGTGCGTACGCACAATTTGTAAACTTTTCAGGGTGTGCACGTAGGCATACATACCAGAATTTCTAGTTTTTTAGCAACTTCTGCAAAATCCTATTTTCAAATATAAACTTCAAACATGCATAACTTTTTTGTTAGAATAATTTTTTGTCCGTTTTACGAACATCATAAACTACTTGAATACAATTTTTATTTAAGACAAGTTTCA…
TCONS_00163186	u	Araip.B02	33511625-33512727	0.346312	0.463126	0.0699424	0.983759	TGTATACGTTATAGAATAATTAAAAAATACGTACAAAAAAAAGAATGATAAAAGAAATTAGTACGATTTTTTTCTCTCTTACCTACTAGTGTCGGGTCGGTGGTGAAATGAATTAACGAAATGACCTCAGAGATTAGTCTTCAATTTCTTTTGATATGTTCAAGAATCAACATTTCAAATAATAAGGAAGGAGCATTAGCTACTTTCTGTTATGGCATGTGATAAAAAAGGACAATATCTGTATCCGATAAGCTATATTGACTTAGGGTCTGGTCTGTTCTGGTCTCCTTGTTAACCACCAAGAAGCTGATTAATCGGATTCACAAAGTAGTCCCCATGCCTCGACAAGTCATCTTTGAACTAATTCTCCTAAATTTGTGCATTCGACCGCTGCAGAAC…
TCONS_00163420	u	Araip.B02	98152437-98155650	0.100793	0	0.0814263	0.439025	CGGCCGAGATGGTGCTCATGCTGAAGAAAACGTATAATTAGTAAAACCTGTATATAAAATCAAAAGAAATGCAAGATTAGCAGACACATACTCCAGTTTTCTACAAAATAAGATCGGCAACATGGATTAAACAATGCCATAGTATTGTATCATAGATCATATCATGTTTCAACCATTTATATTTAAATCATTCTTAAATAAAAAGGACAGAGGCCTGTATTTTCCCCGATATTTGCTTAAATACCGAGGACAAGATTCTAGGTAAACAAAAAATTATCTGGTCATTTGCAGTTAATTGCAACAAACCAGAGAGATCATAGGGATTTAACTCCTTTTAAATATACTTATAAAAGGAGAGGAGAAAAAGTAGCAAACTGAATTTTAAATTCTGAAACTCCA…
TCONS_00163425	u	Araip.B02	99144558-99148537	0	0.155454	0	0.207441	TTTTAAAATGACGTTTTATGTTATTTAAAATGGCAGCTACAAACCGCCATTTTTACCAGATAAAAGTGACATTTTTTATTATTTAAAAAGGTAGTTTTAACCGTCATTTTTACCGTGTTAAACAAATAATTTTTTGTTTAAAATTTCACAATAACAAGAAATCATAACCTATAAATAAAATATTACATAATTTATAAATAAAGTATTAAACAGATTAATAAGTTTAACAAGAAATCATAACCCATAAGATTGAATGTCTCAGTCATTACAAGAAATCATAAATGCATTGACTACTGCAGAACATAAAACTAAACTTTGGAATGTTGCATTAAAAAACCGGAAGAATAATGAAATAACTGAGCTTCCAAAATAGGGGACTTTCTATAAGGGCCAGTTATG…
TCONS_00163431	u	Araip.B02	99738157-99739617	0	0	0.190454	0.781311	TCCTTTGCTTCTTTCTTTGAGTCTCATCATCTTTAATATTCTCTTTCAACTTTTTTCATCTTGTTTCTTGAATCTGAACCTTACATTCTTGCTTTGGCTCCAAGTCTTTTTTGTGAACGTTGATTCACATCAGAGTACCTTTACGTTTACTTTCTTCATCTTCCAAATCGGTACTTGTAACCCAGATGATTTCTTCAACACTTCTTTAATGAATCACAAATGTAGAAATGCTTTTTGTGATTTGCCTTTCTGATTTGATTTTGCCTTTTGCCCTAGCCTCTTTAACCTTTTCTTCGTTGCTTGAAAATAGAAACCTCCTTTTTGTTGTTCAATTTGCCCTAACTTCAGGATTTCCTTTTCCTTTCTTCTTATTTCAGAGAGTTTACTTGATGTGAAAGA…
TCONS_00163443	u	Araip.B02	100694839-100696562	6.23225	2.30543	1.85997	3.53324	GTTTTTATGTAATATATTTGTAATGATACTTTTATTTTATTTCTTAAATTGAATTTAGATTTTTTTTATTTGCTTTCTCACAATATTTTCTAACCCAACAAGCAAATGACTAATCCATCATAGAATTGAGTTATATTGAAGGATTGTTGCATACATAAGGTCGGGTCTGAACTCTGACAATTACTTAAACGAACTAATGAGCTAACCAATAAGTTCATCAAATGAATTAACTTGGCTCCACAATGTAGTTTAGTCTTTCATTATTCCATATATCAACTATCCTTAAATATAATGAAATGATGAAGCATGAAAACTCTTAAGAGAAAAGAAGATAATTGAAGGTGTTCTTGTTGCATATTGATTGGTCTATCTGTCTTTGTGAAATTCTGTTCCACATCA…
TCONS_00163546	u	Araip.B02	105906222-105907423	0	0	0.138927	2.27971	TAGCGAAAAATGAAAAATCACAACTAGAAGATATATGTTCCTAGTTTACATTGTACTGTCAAAATTAAAAGCCATCAAGTTTGGACATTGAAATTTTAACTTCTCACATGGTAATTACAAAATGTATGAAACATTTGTTAAATATTTCATGCAAGAAATCCAAGCCATTCTCCATTCTTCTTGGCCAACCTTATCAGTCCCTGTCTCTGTTTTGCATCAGCTCCTATTGATTTGCAGAATTCAGTAATTACCTGAGAGTGTAAAGCAATGGCTTTGCCTCTAAGTTGGTTGAAA
TCONS_00163602	i	Araip.B02	1606497-1607645	0.141985	0	0.344109	0.224073	AGGAGGCTACAAGAAGAAGAGTTGCAGCTACACTCTCTATGAAGATTTTCCAGGGGCATCAAGAGATAGATAACTACTATAGTCAAGGATGGATTCAACCATTAAAATGTGCATTAGGAAGCTTCTATGGCAATTATAACTTGGTGAATATGTAAGTATTTTTGTAAAACTTTGGTGTTCAATTGTTCTGTCTTCTCTTCAATATTTTGCTGCTATTAACTATTGTCATATATACTATGCCTATATTATGTTTTTGGGTGCTTCCATATTATGCCTTTGGCAGGTTTAGTTTATTCCCACCATTCTTAGAGTGAATGATCATTTTACAATGTTAAGTATCTTGCCTATGAAAATTATATTGAGGTGCATTCTATATAACTAGTAACTTAATGTTTCCAA…
TCONS_00163740	i	Araip.B02	12899934-12901702	0	0.123308	0	0.0305581	AGGAAGAATTTTATTTTCAATAAAGTGAAATACAAATACTTATTAAAAACGTATTGGCATCACATAATAATTATTCTTCGAAAAAACGATAAATAGGGCTTTGACCTTTTGATCCGCGGATATTTAAGTCCTCAATGATTTGAAAATACATTTAAGTTCCTGATATTTTCTAAACTTAGACATATCAATTCCTCATATTCACTTGGGTCTGTCAGATCTAATGAAAAAATCAAACGTGACTTTTGTTGTACTGACTTGATTGATATGGATGTACACGTGAGAAAGTTTTTAAAATGGAACAGATTAGACTTAGGGATTGATTGGTCCAGATTTTGAAAAGATCAAGAATTTAAATATATTTTTAAATTCTTAGGGATTTAAATGTTTGCAGACTAAAAA…
TCONS_00164084	u	Araip.B02	101874546-101874879	0.210106	0.321115	0	0	CGCTGCAGAATTTGGAGAAGGGGAAAAACAATTAACACTTCCAAACCCTTGGTCAAAAATTCAATCCACCATAACTTCTTGCTCCGAGCTCCGATCGTCACACCGTTTGCGGCCACGCGATTACGGCGTCAAGCTCTACAATTCTATAGGATCAATTTCTTTGGTTCAAGTTTAGCTTGAGGAACTTGTGGGCCTTTACTCAATCAAGATATACTTAAGGTGAGCGTCCTTAAATTCTGCC
TCONS_00164402	u	Araip.B02	21497713-21500493	0	0.253289	0	0	GGGTAAAGCAATGTATCGCAAAATAAAAAGCGCAACACTCAAAGAATAGAATTACTTGCGAGCTAAGAAATCTAAAAGTTAAAGACATGAATAAACGAAAGAGCAAAAAGAGAGTCAAGAATACAGTGAAACTAGCCCCTGACTCAGCTTGCAAAGCCAAGGCTGGCCAGAGAATATATACATATACATACATAAGTATCCCAAATACCCAAAATACAGAAAAAGGACCCTAGCCCTCCTGTAACCTCTATGAGGAACAAAATAATCAAGTATCTTGGAGAGCAAGCTAAGTACATAAGTTATATATATACAAACATAAAGCCCAAAATACACCCAGGACTATTCCGCTTCCAGAACCCAGACGCTTAGCGAGGAGCCTCTCGACCTGCATCTTGACTG…
TCONS_00164468	u	Araip.B02	49700979-49703626	12.0202	4.86199	3.73353	3.80701	ATTTCTTTTTGCATCATAAATTATATCTAAGAATTGATATTTGATTGTTATTAATATATTTTTTAAAATATGTATTTAATTTTTAATTTTATTTCTATAATTTTATATTTTTATTTAATTATGATCGGATCAACCGGATAAATCAATGACTTATCGGTTGAACCAATAACCTAGTGACCCAGTCGTATGACTGGATCAATCACCGGTTCGGTTCTGATAACTATGATAATAAGAGTTTTATAAAAAAATAATATGCATGGGAGAGTATTGAAGAAAAAACATTATAAAACAAATAATAAATATAGGAATAATGAAGGACAAAATTGGTACATAAAAAATTTTTTCAATCCATCCTAAAAGAGTGAATGCAAAAAATTCCAAATCCTAAGCTATATCAAA…
TCONS_00164491	u	Araip.B02	61348865-61351342	0	0	0.110686	0.454077	AGATACTAAATGTTCATACTGCCATTGATAAGTAAGATATTACATTATGGGCTATACAGCATCTAGACTCTAGCCTACAAATTGGATCAATTCAGCCAAATTTGTAGCAAGAACAAAAGCACACCAGCTACAGTGACATGTTTATAAAATTTCCAAATACTCTCAAACTATGATTGGTAATTTATGGCTAATTAGCACATCTTCACATTTCCAAAGAAATTGTAGTTCATAAATACTTATACCCTATCTCATTAGGTGGAGAACATAGATCATTCAATGGAGCAACTACAACAAAAATTGAAGCATCTATCAAAAATAGCATCAATAGTAGCATAACTAATCCTAGGTAAAAAAGAACAGAGAACCAAAAAAAGATAAACAATTGAAAAGAAACCTAAT…
TCONS_00164587	u	Araip.B02	87142533-87148395	0.431959	0	0	0	CATTGATCATCAAAATATGTAGAAATTTATTACAAATTTACTGTGTTGGGATCATCTTCACCTTCATTTTCATCCTCTTGAGAGAAGAATCAAAAGGTGCAGCAAATTCACAACCCGCAACAGAACCTTCGAAGACGACGCCGACAGACTATTGACCGTGAAGGATGATGCCGACCAGACGACGAGCAGCCGATGACGACGGATGGGCTGAGCTCGCAGAAGAAGAGAGTATGGGTTGGACTTTGGAGACATAGGGGCAATAGCTCGAAGGACGGATGACGGCAGTAGCTTGACAGACAGACGGCAACAGTGGCTTGAAGAGAGGCTAGAGTTGGATAAGGGGGCGTCCGTGTTTCTTCTTGGCTTGAGTGGGAGGAGTGAGTAGTGAAGTGATACAGA…
TCONS_00164679	u	Araip.B02	99144678-99148923	0	0.0598492	0	0.333716	AACAAATAATTTTTTGTTTAAAATTTCACAATAACAAGAAATCATAACCTATAAATAAAATATTACATAATTTATAAATAAAGTATTAAACAGATTAATAAGTTTAACAAGAAATCATAACCCATAAGATTGAATGTCTCAGTCATTACAAGAAATCATAAATGCATTGACTACTGCAGAACATAAAACTAAACTTTGGAATGTTGCATTAAAAAACCGGAAGAATAATGAAATAACTGAGCTTCCAAAATAGGGGACTTTCTATAAGGGCCAGTTATGTCCTCCACCTCTGGTCAAAGATAATGCACAGGCTAGAAATGATGCATTCTACTCAACAAAATAATTACAAAGAACAAAGCATATTATGATCGCCTTATAAGAACCTATCGTCTAAAAGAA…
TCONS_00164680	u	Araip.B02	99144678-99148923	0.43311	0.253096	0.154363	0	AACAAATAATTTTTTGTTTAAAATTTCACAATAACAAGAAATCATAACCTATAAATAAAATATTACATAATTTATAAATAAAGTATTAAACAGATTAATAAGTTTAACAAGAAATCATAACCCATAAGATTGAATGTCTCAGTCATTACAAGAAATCATAAATGCATTGACTACTGCAGAACATAAAACTAAACTTTGGAATGTTGCATTAAAAAACCGGAAGAATAATGAAATAACTGAGCTTCCAAAATAGGGGACTTTCTATAAGGGCCAGTTATGTCCTCCACCTCTGGTCAAAGATAATGCACAGGCTAGAAATGATGCATTCTACTCAACAAAATAATTACAAAGAACAAAGCATATTATGATCGCCTTATAAGAACCTATCGTCTAAAAGAA…
TCONS_00164733	u	Araip.B02	102935297-102940996	0.524167	0	0	0	CTTAAAAAAGTTGAGTATATAAAAAATTACATGTTTGAAGAATGGATGCTACCATAGTGATCTAAATGGTGGAACTTCTTCTTCTGAAGTGATTTAGAATATACAGAACTAAATGCATAAAATCAGATTCAAAAGTAAGAAACACAAGAAATGCTAAGGAATGTAAACAATAACTCTTGTTTGCTACTTTGCTATGGCCATGAGCATTACCATAATAATGTTGATTTTAGGAATTTCAGCATATAAAAGAGAACTAAGGTTAATTAGGAATGTAATTAATCACATTAGTACATACTACTAAGTAGCTACTTATATTTATACATTTAAATTATACTTTGTACCAGTAGTTCATTCTCTATACCATCAAAAGGATAAATGAATAAAACATGCAAATCCAAG…
TCONS_00164839	i	Araip.B02	2058483-2061530	0	0.05657	0.259148	0.303749	GTAATACTCGTTAACTCTTATATGTTTCAAAAGAAAATCACATTTAAAAAGGATGATACAATTACCATGAAACAAAAATTGAAACACAGGGAATATCCTTTTTCCATGTATCCAACATTTGAGATTTTTTTTAGATGTATTAAACAAATGGATGAATTAAATTTACTTTTTTAATGTTTTCACTATCTTCTGCAGGTGGCTTATGTACATATCAAGATGTAATCCTATACATTGGCTACATATCTTCATTTAATTCTAAGTTCATTTGAGGTGGTAATTAAGCTGGATTAAGGCGTTGGGAACCAGATACTTTGTTTTCTGATTTTGGCTTAATGTTATTGAAAAGCAAGGACATGATGGAGAATGTTAGAGTAGTGGCACTTATGATTGAAAAGCTTT…
TCONS_00164840	i	Araip.B02	2058900-2061530	0.116105	0.133087	0.140693	0.192392	TTTCTATTCCTTGCTATAATTTTATTTTTGCTGTTTGGAGCAGTGAGAAAATAAATGATAGCTCAATTTGTGGAAAGAAAACTGTTATAAAAAGTGTTGTTTCTATCTTTGCCAATTCTTTATGATAACAGAGTCAGCTGTTGTGTTGCAAGATTCATATGGGACGGTAAAAGAAATCAGAAGGATCAAGTTATTGATTTATAATCTTTTTTTACCATAGACGAATCATTTGTTAAAATTAATAGTATTAGATGCCTATAATAAGCTATTTCTAATACTAAAGGTTCTGTAGTAATAACTGTTTCTTCCTTTCTGGATTTTGACTGGTTATCAAACAGATTCTGACGTGAAGAAGGTATGTAGCTAATGCAGTCAAGATTCAAAGATTATGCTCTCCAC…
TCONS_00164912	u	Araip.B02	8190472-8196348	1.45551	0.333681	1.5286	0.930294	GGAAGTGTCTTAGATGCTTTCGGGATATAATACATTGATACAAACTATTAAAACCGAGTTTAAAGATTGTGGTTTTGCCTTTTCTTTTTATGAGTAGTGCAGTGTATTCAAATGCATTGCTAAATGAAAATATATTTTCCTTTAGGAAGTAATTGAAGCCCTGTAGTTCTGATCTGAAAACACTTGATTCATGTGATGCTATTTTCAGCAAAAATAGTTATATTGACTTGAATATAATGTTATGATCCTTTCAACTCCAACTTTATTTGTGGCATAATTTTACTTCTCTGAAATTTCTAAAGTTGGCAATTTTTTTTTAGCATTTTGAAGGGAACTCATTGAGAAGTAGTGAAATAACAACCTTTGATGCCATCTTCAATTTCAGTGGAACAAAATCCC…
TCONS_00165136	u	Araip.B02	62275402-62276145	0.839252	0.641337	0.112999	0.39734	CTCTATTTGAACTCTTTGCCCACATCCTTCGAGCTCTTTGCCCTGCAGCCCGCCGCCCACAGCCACCGCAGTCTCTGCCGCCACTGCAGCCACGCAACCCCCGCATCAGCCCCGCAGCAGCACAGCCACCGCAGCCCCTACACAGACACAGCCTCCACCGCCACCATAGAAGATCTATCGCCGTCGTAGGAAGCTGTGTTGCCGTGATTGGAAGCTCCCTCGCCGTCGTTTGGAAGCTCGTTGGCCGTCTCCTCTGTTCGAGCGCTCTCCTTCTCTCTCTGTGTCGCCGTTGTGTTTCTGCCACTGCCCTTCTTCCTCGCAGCCGGGTGTTTTCCACCTGCAAGAGTTGCTCTTTCAAAAC
TCONS_00165165	u	Araip.B02	73997046-73997531	0.121587	0.0929136	0.687569	0.115129	GCCAAAGAAAAATAAAGAAGAAAGAAGGAAGAAGATAGACTTGACTTTACTTTGCTTAGTGCTTACACCGCTGATCGTCACTTTCGCTTTAAAGTTTTGTGGAATCCTCTCATGCTCTTGAATTAGATCCATGTGGTAGCTAGGTATTTAGTATTTACTGTTTATATTTTAGAGTAATCTGAGATATTCTTGGGTCTATCCTTAAGGGTTTGTTTGGATGGGAAGATGGAAATAGAAAGGAAGGAAATAGAAAGGAAAGAAAAGAAAGGAAAGAATTTGAATGTATTTTTATTTTCTCTTGAGTTGTTTGGATGAAAGAAAAATGAAAAGAAAGAAAAGAAAATAAAGAATAATTTCCTTTGTTTGGTTAGAAAGAAAATTAGGAAGAAAGAAGAATAA…
TCONS_00165229	u	Araip.B02	88292596-88295216	0.759916	1.2311	0.392897	0.748339	GATGAGGGCTCGCTCTCCCTTCTATCCCTGATCTCCCTCGTCTCTCTCCATAGCTACCTCTTCAACCTCCACCGTCGCTTCCTCTTCAACCTTTAACCATCCCTTGTTCTAGGTTGCACTCACCTCAGATCTCTGATCTCAGATCTCAGATCTCAACCTTTCAACCTTTCACCCTCCCTTCTTTCGGATCTCAGATCTGCCGTCGATGCTGCTCATTGCCACTGGTCTACTACACTCCTTCACGCCGCCGACGGCTCTTTCTCGCCGTTGCTACTCAGCTTCTTTGAGTGGCTATTGGTGTAATGATACTGTTTTGTGCATTTCGTAATATAGGCCATTTTAGTGCATGGATTTCAGTTCCTTGACATATGGCTTCCTCATTCAGCTTGCAACAGTAGT…
TCONS_00165275	u	Araip.B02	95165512-95167230	0.106163	0.32451	0	0.100525	AGTTTTTTTTTTTATAATATAGTGTGGAAGAATCTGTAAAGCTCAGGAGGGATAGCGCCACGGAAGCATCGACGATGATCCGTTGTTTGTGAAGAGTTTTTACGCTCTTTGATCTTCTGTAGCGCTATCCATCCTGAGTTTCATGGGTTCTTCACACTGCTTCCAATGAATCTTTGGATTTTTTTTTTTTTTGGGATATGTGGATGAATATGATCTATGCTTTCATCATAAGAAGAAGAAAAACGTAACACCAATATTGGATTATTGGTCCCTCATAATAATCATGCACTATACAAGTTTGAAGCCTTCAATAATTATGAATGGACTCTTGTGGAGACATCATTGCGTGTATTTGGGATTGATTCACGTATATAAATTAAATCAAATCAAATGTATATT…
TCONS_00165287	u	Araip.B02	95616527-95619232	0	0.433032	0	0.660394	GGGTTCAGAACCCTCGTCATCTTCTCAAGTTCTTTTGATAAAAAATTATTTCTGAGATTGATTTCAAAAACCCTGTTCATCTTCTCAAATTTTTCTCTCCTCTTCGTATCTCTTTTCCCCCCTGGAGCTCGGTCTCTCTCATCTCTCTCACCGTGGTGTCGCCGTTGCTCTCTGTCTCGTCATCGTCTTGTCCATAGTCGCGCGCCTTCGTTGCGCTCTTCGTCGCCGGCGGCAGAAGCAGCAGGTCCTGGGGCTCATCGTCTTCTTGCTTCGAATGTCGCCGTCAGCCTCCTTTGCGCAATCAGGAGCTGCTTCATGATTTGCCGACCATCTATAGGATGGGTCAAACTTAATGGAGGTTGGTGATGTAACGTATATTGCAAGGTCACAATATAGGAA…
TCONS_00165472	i	Araip.B02	2534159-2536746	0.153329	0.0585852	0.867072	0.290372	GAATAATTGGCGTAATAATACACAAAACAGTGGAAGTGAATAAGTGATTGAATAACAGAATCTAAAAAAATAAAAATAAGGACAAGACACCAAATTTTAACGTGGAAAACCCTCTCAATGTGAGAGGTAAAAACCACGGGTCATTCGGACCAAAAAAGAAGTACCGCTATAATCAAGTAGGGATACAAGAGAATCTCAAATAAGTGCACAAATCAAATGCTTACATCAAGTCAAAACAACCAAGCATCAATACATATAAATGTGAACCAAAAACATGAAAAATTTACAGAACCAGAGCTACTTTGCACGCGCAAGCCATATCTCATCCTCCAAATTTTATCATAATCGTCTAACCATTAAGAATGAAAATGTATATCCAAAACTCGCTATCAAAATTTT…
TCONS_00165531	i	Araip.B02	7919982-7922176	0.26449	0.808467	0	0	ATAGCCACTTTCATTAATCAATAATCATTGTACAAATTTGCTTTATGATGTAAATAAAATAGAAAAAGAAAAAATACTTATAACACTTAAACTTTATAAACATTCCATATAAAAAAGAAAAGAAAAAGTATACTATGTACATAAAGAACTTAGTCCTTATATTAATCCTAGAAAAATGTATTTATCCGTTTGACTAGCTCATCGCTGCGACGACTTATTACTATTCCCTCAAACCAGTCAATCAAGTTCACCTGATGCACATCAAACAAAAAAATTGTACACTTGCCTGCAATGTTAGACCAATAAATGAACTGGAAAAAACATTTAAATCATAAGTAAAAAGGGCACAGCAGAAATGCACTTGCCTTCACTTTCACTCCAATGTACTTTTCTACTCTA…
TCONS_00165532	i	Araip.B02	7919982-7922176	0.732475	0.37316	1.11772	0	ATAGCCACTTTCATTAATCAATAATCATTGTACAAATTTGCTTTATGATGTAAATAAAATAGAAAAAGAAAAAATACTTATAACACTTAAACTTTATAAACATTCCATATAAAAAAGAAAAGAAAAAGTATACTATGTACATAAAGAACTTAGTCCTTATATTAATCCTAGAAAAATGTATTTATCCGTTTGACTAGCTCATCGCTGCGACGACTTATTACTATTCCCTCAAACCAGTCAATCAAGTTCACCTTCACTTTCACTCCAATGTACTTTTCTACTCTACCCTATGGGTTTGCTTTACGAGGACCATCTTCATCATCCTCGTCATCATCGTGACCACCATCCTTCTTCTTCATCATAACCAGATGACCATGACCCCTCGGTACGAGTTCAGAA…
TCONS_00165546	u	Araip.B02	9709015-9710271	0.0856915	0.392901	0	0	TGCATTTATAAAAAAATAGTATCCATAAATTCAAAAACAGAAGTACAATGTTCATCATATTTTATATTTCCTGATAAAAATTTACAGAAAGGGCTTGTAAGGATAGCAGATGGCTTTGATAGTCTTATTGCTTCAGATTTTTCAATGGCTTTATCCTTCAATTTATTTGTTTCGTCAAAGAGAACCCGTGAAGCATATTTTTTTCTAAAATGGTCAGCTTGAATCTTCAATAATATTTCGTGTTTTTGCCTTTGAGAAATACACGGAGAGCTTCGCTGAGAGCTTCATCATTTTAGTCTTTCGTTCTGCTTGAAAACTAGCACAGAGAACTTTGTAGAGAGATTTTTTTAGTCAATGTTATCGTTGATGATTAAACCTAGGACAAAAAGTTTCGTGAGA…
TCONS_00165568	u	Araip.B02	11277238-11280691	0.104398	0.0797782	0	0	GTAGTAACGACTTCTTCCAGCGAGTTGTAGCAATCTTCAAAGTGAAACTACCATAAGAAGAAAGATCACACCATTTCTACCTGAGTTATTCCAGGGAGACGGAGGGGGATGCACAAAATCTGATCAACCAACTCAGCTAGCAGCCAACTCCTTAGACTATCTTTATCCCATTCACCTTTCTAGCATTACCACTTCTTTCTGGAGACATCCGCTCTTTTTCCTTCTGGGTGCCTCTCAAATTCTTCGTACTTTCATCAGGAGGTTTTTCTGTCGGAACCACTTTGTCCTTGAGCATTGCTTTACCAGACGTATTCCCTTGCTCAGTAGAAGTGCTGGGAGCCTCACACATGGGAACTTGGTTCTCGGGCCTGCTCTTCAGCATTTTAGAGACATCAAAAG…
TCONS_00165713	u	Araip.B02	33501733-33506346	0.167273	0.102261	0.0810791	0.205906	CTCCATTACTGTATAACAAGTAACCTTTAACCCATGTTCTCTTGTTTATTCGCAATTCAACTGATAAATACAATTGACTTCCTGACTAAGAATTGCAAGATAACCATAGATTGCTTCAAACCAACAATCTTCGTGGGATTCGACCCTTACTCACGTAAGGTATTACTTGGACGACCCAGTGCACTTGCTGGTCAGTGGTACGAGTTGTGAAAAGTGTGATTCACAATTCGTGCACCATTAATCACTCAATTATTGTTGCTTGATCCATCAATCCCAGGAAGATCGACCCTCATTTACCTGAGATATTACTTGGTACGACCCAGTGCACTTACTGGTTAGTTTGTAGATTTCAAAATCCGCACCATACATTAATATAACCAAAATGCGAAAGATAAAAGC…
TCONS_00165775	u	Araip.B02	61348875-61351707	0.0242703	0	0	0	TGTTCATACTGCCATTGATAAGTAAGATATTACATTATGGGCTATACAGCATCTAGACTCTAGCCTACAAATTGGATCAATTCAGCCAAATTTGTAGCAAGAACAAAAGCACACCAGCTACAGTGACATGTTTATAAAATTTCCAAATACTCTCAAACTATGATTGGTAATTTATGGCTAATTAGCACATCTTCACATTTCCAAAGAAATTGTAGTTCATAAATACTTATACCCTATCTCATTAGGTGGAGAACATAGATCATTCAATGGAGCAACTACAACAAAAATTGAAGCATCTATCAAAAATAGCATCAATAGTAGCATAACTAATCCTAGGTAAAAAAGAACAGAGAACCAAAAAAAGATAAACAATTGAAAAGAAACCTAATGGTTTATTGG…
TCONS_00165776	u	Araip.B02	61348875-61352061	0.29819	0	0.0963577	0.282354	TGTTCATACTGCCATTGATAAGTAAGATATTACATTATGGGCTATACAGCATCTAGACTCTAGCCTACAAATTGGATCAATTCAGCCAAATTTGTAGCAAGAACAAAAGCACACCAGCTACAGTGACATGTTTATAAAATTTCCAAATACTCTCAAACTATGATTGGTAATTTATGGCTAATTAGCACATCTTCACATTTCCAAAGAAATTGTAGTTCATAAATACTTATACCCTATCTCATTAGGTGGAGAACATAGATCATTCAATGGAGCAACTAATGGTTTATTGGAGCTCCGCCATAAGCAACAACCACCTTAACCCCTGTTTGATATGCAAACTTCCTAGCCTCTTCATGTATCATTCATGAAATCATGCAGATATCCACCTTAGAGTTCTGT…
TCONS_00165956	u	Araip.B02	97578429-97580800	0	0	0.0772697	0	GGCAAAAACAATAAAATTAACTGGAAAATAAAATAATATATTTATAAAAATATCAACATAGCAAATCTCTTGCTAAAAATTGCATAGTCAAATTTAAAAATATGTTTGCTTCAAACCAAAATAAGTCCAATCTTAGGATTCTATTTTTCACTCTATCCTTTCACGGAATTCATCCCTGCAGCGATGTTTGCTGGCAGCTCCTCACCTTGCTGTTGAAATAGATATCTCAGAACACTCTTTTTCTTCTCTGCTGCTGCTTTGAACCAATAAGTAGTAATAGAAGTATGGCTTGAATATTAAATGTTGCGCGATGCAGATTTCCTTTTCCTTTACTTCCAACAGCAACACCCAATGCAATGTCATCAGTAGCTGCTCCATCCAATGTCATCACTATTCAAC…
TCONS_00165961	u	Araip.B02	98149505-98150780	0.289147	0.257786	0	0	TGATTATACTTGAAAAGGATCTCACTTTAGCGGCTCAATGCCCTGGAATAAAAATTTAATTGTATCTAATCAACTTTATCCAATTTGTCCTACTATTGCTTTGGCTTTTCAGAATGAAGGAAACTGCCAGTTTTAAAACAGCACAAAAACCTGAAATAATGGAAAACAGAATTTGAGAACAAAGGAAACATAATATCAGAGGGCAAAACAAAACATATTGAGATGAAAGAAACTTCCACCTAGCATACAGTACCTCGGGCATACATCTGCACAAACTAGAGTGAAATTTATGTTTACAGCAAGCTCAATGTCATTGCAAACAATAAATTCAGCTTTATGTTTACAACAACAAAGTCTTGTCCCATTAGGTGTGAAATCGGCTACATGAATCAAACGTAT…
TCONS_00165976	u	Araip.B02	100202016-100202950	54.8236	8.13611	0	0	TTGATTCTCCACTTGCTACAAACATAATGAGAAAAGCTCCTAAGTTAACCTATTATTATTATTATAGCAGCAGCAACCTACTGTGGCAATACATTGACCGATTTGGTAGTGATAATGTTTAGTACACAAAAGACTGCATGATGAACTGTTACATTGTCCTTTGTAATCACAAAAACCCACATTTTCAATCCTATCCATTGTGCCACTTGTTGCGTCTGAAGTGGAAAGCAAAGCCACCAAAAGAGTGCACAAAAAAAGCTTTAGAGTAATATTAGTAGCCATTCTGCTAAACTCACTTTGTGTTCTCTTACTTTCTTT
TCONS_00166025	u	Araip.B02	103627104-103628023	0	0	0.0505818	0	GCTATAAATAGTCTTCTTAGAATTCTATTTGCTTGATTTTTTTCATTAGTTTCACAATCATTTTCTCCGTAAGCATACAAACAATATCTATGAGTGAATACAAGCTATTCGATGCATAAAATAGGACAATGTATGCCATACTTGACATTAAATTGAGTAAAAATTGACATCATACATATTTACCCTGTTAAATAAGTTTAATTATTATCATTAAATAACTCTTTTTAGAGAAATATGAGTATTTTCATGAATGTATTTTTAACACCAATTAGCTATTAAAAAAAATTCATCAATAATCCTTCACTCATTCCCTCCAATTAACAAAGTTCAATGATGTCCTGCTCAACCATAAGTTTCAACAACATTAAGAAAAATACAAGATTATTTACTGACCTTTTT…
TCONS_00167804	u	Araip.B03	25120692-25122220	1.50538	0	0	0.101817	AATTGCTTCGAGGGTTTCTCCCCCTCACCCCTACCCACAAATATCTCTCTTCTAGCCTCCTTCTTCTTTGCTGTTTGGTGGATATTTTCTAGGTGCATCTTTGTGTGGTTGTCATTATTTGCGGTCCATTTAGCCAATGTTGTTCACAAAGTATTGCTCATCCATGGAGAGCGCGTGTGCTGATATTGGATTTTATTCATTACCGTTGAAATACTCTAGAGATAAGCATGACTTTAAGAATGCATAAGGAGCAAACAAAGAAAGAAAATCTCAAAGAATAAAACTACAAGAGGAGAAGACAAAGTGCTAGTAACTTATGATGGCTGTTGGGAATGTTAATAGACTTTGAAAGTTGTATTTTTTTCTTTGTGATATTTGGCTTTGTATCTGTACAATAAA…
TCONS_00168024	i	Araip.B03	30310929-30312594	0.396697	0.429458	0	0.0626048	GATCTCCGTCAATCTTATTTTCTCAATTTAAGCACATTAACCTTTTTATAAATCAGAATCAGGAAAGGCTATACCAGTTCATGGCCTTCAAGAAATACTGTTTTTGTAATTTGCATCTTCTTTTAAAGAAAGGCACAGAATTTGGTAGATATCAGTTGAAAAGCTGCTGTTGTCCTTTTTATCTTAATATGATCAAGTATCTTAGATGTTCTTTTATAAGTGGTTGCTATATTTCATTATATTTCATGATTGTTATCTTATTTTTGATTAAGATGACTAGTTTATGATCATTATAAACAGGGATGAGTGCGTTGTATTTTGTATGAAATTTCATCACATCAAAACATTGCATCTTATTTTCTCTTTTCAATATTACTATTCATAATCCCGTTATTTCGA…
TCONS_00168089	u	Araip.B03	32008368-32014317	0.839432	0.164481	0	0	GTTATATATTTATTTTATTAATAAACTTGTAAACAATTGGTGTTCATGTTCCGTGTCAGAACTTGGGACGTAACAACCCAACAATAAATAAATCGTGTAGGAGTAAGTGGGTGATGATGAAAACAAAAGTGATTTGCCAGAAACCATAGACCATATATAATTAATAGGGAATTCTCTCAAAAAGCACGTTGAAAGATATATCCCTTGCTCGGAATCTCCAGGCGCCTATATATAGCCAGGTGATTGCTGTTTAAAAAGGTTTTGGTTTCTAACAAAATCGTTTTGATATATTATCTAAAGAAATTACATTTTGCGTGTCCCACGAAGATACATGTAGGTACGTATGTATATTGTATAAGCCCAACTGGTCTAACTAGTCATATTATAATACCAACAAAG…
TCONS_00168179	u	Araip.B03	34095005-34099200	0	0	0	0.317695	TATCAAGTGACTTTTGCAAATAAGTTGAGCTTATCTTTTATCATACAATCCTAATCTTACCATAACTTAATCTATTATTGTGTTTTGCAGTTGCTCAATGTTCCAAATCCTGCTGTTCTTGACATTCCTGTTTGTGCATTGGGGGGTGGATATTGGAATTATATATTATTATACAGATTGCCTAAAGACTAGAGCAAAGTCCAAAAACAGCCAATTAGACAGAACCCAGAAGTTACTCTTTGCTGTGATGTACGCTGTAAGATTGTAGGAAGAAGTGATGAACCCAATGTCTACATAAGCAATGAACAAACCACTGCGGCTGCAACGCTTTCCTTCATTCAAACTTCAATTTCATGATCAACCAAGTTGGAATTGTTACAGAGATCATTGAGGTGGTGA…
TCONS_00168400	u	Araip.B03	40628802-40640504	5.68327	6.66327	11.1951	6.56093	CCTAATTTTAGAAACACTGGGTCATTGCTGAAGACGCCTGCGTACACTACTGCTTCCATTGTGTGGCGATCTCCGATCCTATGCGTTCCTTGACGATCTCCTCCGGCGGGATCTCCTCCTCCTCCGACGATCTCCTCCGGTGAGGTCTCCTCTAGCTTTTTGCTGTCCTTCTCTGCCAAAATCCTTAGTGCCTCTCTTTCGTTCTCCCTTTCCTTCCATTGATGTGTCTGATGATGGAAACCTAGCGCAGGGGAATAGCTTCATAGATCATAAAGATTTTTGTTGCAGTGACTGTGGTGGTACTCCTGAAAAAAATTGGTAGTAAGCGACATTGATAAACTCTCAATATCGAAAGTTCCTCCTAAATCCACAAGGTCATGTAAAATCGCCAACCCAAGA…
TCONS_00168498	u	Araip.B03	44992755-44997182	1.35962	0.277064	0.439349	0.343309	AATTCTTGTAGGTAATACTTGTGTAGAAGTGAAGTCAGAGATGGTGAAATGGAGTGAGAGGGTGGATCTGGTGGTCCAGTGGTGGGTTGTTCATGCGTGAAGAACTGTGTTCGGTGCGTGTCTGGAGGCAGCGGTGCGCGGTCTAAAATTTGAGAAATTGGAACAGCGAGGAATGTGTGGCAAAGGAGGAATGGCGTATTTGAAGGAAGGCCATATTGGGATGCTGGTTAAAGACGAGATGCAGGTCGTAATTCACCTTGGTGAAATTGTGAATAATCGGATATGGTGACAGAGCGGAGTATGATTCCTTCTTTATTTATTTCTGTTTTAATTTTGTTGTAGTATTCTCTCACCTCTTGTATATTTATCTTTATGGCCTTAAAGGCTTACTTGAGAGAT…
TCONS_00168659	u	Araip.B03	67150978-67152215	1.11383	0.212791	0.449907	0.175779	GGCAGAGGACGAGGCCGTGGTGTACGGGGAAGAGGCCGAGGCTTTGGTGGGAAGTCAGTAGGGTACTACAATTACAATGAGTATGATGCACAACCAGCAGTCCGTGGACGTGGACGAGGAAGGGGAAGAGGTCGGGGATATGGTCACAATAAATTATAGAACAGATGGACTTGGCCGCGGAGGAGCTGCTTGATCAAGTTTGTGTTTCATAGTATTTATGTGATTCGGTAGAACTGTAGAGGATGGTTGCTCTCTCTGCCAAGTTGTGTGAAATCTTATATTTGAAAAACTCCAAATAATTTGGAGGATATTGAATACATTTCTCTCGCAGGACTTGCACTACAGTCTCGTAGACGTTTAGAATCTTTTATGAGAAGGATGATGATGAGGATGAAGATG…
TCONS_00169619	u	Araip.B03	119256645-119258165	0.450912	0.0313251	0.562965	0.46578	GGGATATTTAATGATTCTTCTGGGACTTTCAATTTAATGCAGTTCGGTTGTGCACCTCCATTCTTCTACTTGTCTTACACCCAAATGGAAGGCCTTTCATTACCTTTCTTGGTGTTGCTCCTGCTTGCTTCCCCGTGCCCTTTGTTGGATTTGAAACAAATTGAAGTGAAGTTGGAGTAAGCTCAATTTGGAGAGCAAGGGAACCTGGTCAAGAATGATTTCACGAGGTGTGGTCTCTGCATCAATACGAAAGCTGAATTCATGGAAGACATCATCCTCATAGAAAATCAAAAGAAGAAATAGATGATGTAGAACAGAATTTCGCTAAGACCGATAGATCAATCAAAATGCAACAAGAGCACCTTCAATGATAAGCATACAGTTGGAGTAGCCTGTCAA…
TCONS_00169720	x	Araip.B03	120883585-120885823	0.563864	0.359076	0	0.71189	CCACAATAATAATCCTTACCCATTGCTATCATCCTCTCTTTCTCTTCCCTTTTCACAGAACCCACTGCCATCAACAATAATCCCTACCCACTGCCATCAGCCTCTCTTTCTCTTTCCTTTTCACAGAACCCACGTCTACTGCTAATTTATTTGAGAATTCCCTTTTCAGCTTCAGAGTCCCGTCGTTCTTTCTGCCTTCATCGTGCATCGCATCTTTCCGTCGTCCTCAACGCCGTCTCCCCCTTCATCGCTACACTTCAAGAATTTCAATGGAGCCCCAGCCTCAGGAAGCATCAAATAGTCAAAGACACACATAATTGGCACCGTCCACAATCATAGTTCATGAATCAACAAAAGCACCATCCTACAAGTTCAGCAAAAAGTAAAAAATGAATCTAA…
TCONS_00172070	u	Araip.B03	13829033-13832343	0.146495	0.124387	0.0920474	0	GCACCACAATGAACATCCAAGGGATACACTATTGGAAATTTGGAATACAACGGGGCTGTTTTGAGAGAAAAAGGTAGTGGAGAGTTTGAGCTTTTGAAGAGTCACTAAGGTAGTATTTAGAGGAGAGATTGAAACTGAGAGACTAAGATTTAATGAAGTCTCTATAATGTATTTAGTATAAAGTATACAAGACTTTGCTATGTCTCACTATCTTATTTGATTTAAAATAAATACAAATACTGAAACAAATAAAATTACTTTACTATCCTTATTAAATAAAAAATTAAAAACAAAATAAACACTCCCACTTCTTCCAGCACCCTCCTAAGGTGAGACTGGGGCGAGATCTGTTAGGCCCTCTCCCGGTGCTTCTGGCACTTCCTCTCAGAGAGGCTTTGG…
TCONS_00172945	u	Araip.B03	33383713-33387564	0.4998	0.381936	0.546272	0.501095	TGTGATGCTAGAAAATTAATATTATAACAACCAACATGATAGCAACATTATAACCTGTAATGTCTATTTTCTTTTTTTTTTTGTCTTAGTTTATTTCCTTTTAAAAAAATAAAAACCTCACCTATTGGCTCACTATTCCAATCACGATCAGTCCAATAATACATCAGGTTTGCTTCTCACAAAAAAAAAAAATGAAATAAATGTTGCATTACAACTTGCACGTTTTTTAGGTAGAAAAGCTCCACCATTCATCATCCTCCCTTTTATGAGCTAACTATACATGTGTTACAAAAAAAAATAGTAACCCATTCTTTCTACCCCAGTAATAAACTCATACAATTCTAGTCCAATTGCTCACTAATGTTAACCTCTTTATTACCCTAATTAATCTTGCGCACA…
TCONS_00173442	u	Araip.B03	51643460-51648861	0.541112	0.330804	0	0	AGACTACTTATTTGCATTGACATACTCAAGAAACTCTGCTGCATTTATAGTGTTCAAATCCAAAGCATACATGAAAAATGACTCTCCAGATGAATGTTGACTTATTAGTGCTTTTGCCATATCTACCATATCAAGCTCGACCATTATGTCATCTTCATCCTCATTTGTTTAATTTTTTTAATTTTGGCATCGCAGTTGATTATTGCCCGCTGCTGCTGCTTGGTGGCTCTTGGAGGTGAAGAACTGTGGCTGGTGATTGTTTTCGAAAGAGAAAGGGAAAGTTTGAGAGTGAATGAATGAGAGGGAAGTGAGAGAGAGAGAGACGAAAGTGAATGAAATGCTGAGAGTGAGAGCGCGCGACCTATTTGGAGAAAGAGGGGGGAGTCGCAACGAGTCACG…
TCONS_00173711	u	Araip.B03	80079683-80082790	0.744542	0	0	0	CTGTTTGGCCGTTCAACATTTTGTCCGGGTTTGGAACCGGGTTATGTACTGTTGATGATTTCAAGAGGTAAATGAAGAAGAAGATGAAGAGGATGAGGTTGGTTCTTGAAAGATTGAGAAGTGGAGGTGTTTGCTCTTGAAACTTGATGAAGAAAATGGTAGAAAACAAGCTTGGTTTGATGGTTCTTGATCTCTCTCACTCTCGGCCTCCTCTAGCTCTCTTCCTTTCTATTTGGTTTTTCTCTCTTCCTTAACTTGGTTTAGTGGAAAGAAATAAAATTTGATAAAGGAAGGGGAAGGAAACCCAGTTGGAAAAGAGAGAGTTAAGCAATTGATTTCATGCTCTTTGTAAATCTTTCTTTCTTACTTCTAACTATATGAAATTTTGATGATTAATGG…
TCONS_00174281	u	Araip.B03	114569815-114570346	1.86514	0.438552	0.115905	0.135852	CGAAACACTTCAAATTCCACTCTTCCTTAATTTTCAAGGCTCCGACACCTCCAAGGTCAGATTTTCAGCTTGCAAATCCACTTCCAAGCCTTTCTAAGACCTCAATCAAGCTCCAACATTCATACATACATATCCATACCCAAGGATCAAAGGAGTGAGATTGAGTCTTCTCTTCAAGCTAATTAGATCCTCAAGAACAAAGTTATGGGCTTTGTAGTGCTCGGCGACACGATCGCGTAGCCGCAAATGATGCGTCAATTGGAGCTCCGGATCAAAAGTTATCAAAGATTGAAGATTAGGTGAAGGCTTGCTTCTTCTTCTCTTCTCCCATGGCTACATTCAGCGTGTTTTGC
TCONS_00174568	u	Araip.B03	120613465-120615120	0.815997	0.383733	0.152125	0.0594354	ACCATAATAGACTCGTTAATAATAGTAATGAAATCATCTGTAAGAATAGGGTGACATAAAATATTGTAAATAAACTAAAATAAGTTTAATAATAAAATTGCAGTCGTTTCTAGCACGGTACCCTGCTGTGGACGCTAGCACATTTGCACAAAAAGGTGTTGGAATTATCACACGGGGCCAAGCAGAAAACAACTGAAATCCATGGAATGTAGCGTGCACCTCATTCACAAACAACAATCATCCATACGGCAAGTCCCAAGCATAAAGCCAAAGAGCAAATGATCACGACCCTTATTTAGAGCTCATCTATATAGACTTTTCTCGAACCCTCTGTCATTCATCATAGATCATCATTGCAATCTGAATGAATACAATCAATCAGTATGGTCTCCATATTGT…
TCONS_00174719	u	Araip.B03	122646529-122648514	0.384389	0	0	0	CCATTTATAGAAAAAATCCAGGACACAATCTCACCTTTTTGAATTCAAATTGAGGAGGGAAATGGAGGGTAATGGAGTTGAATAACCAAATTTTTCATTTAATGAGGAAGAAGCTATGAATCAATTCATATGAATCACATCACCACTCACCAAATAGGTTAGATAGAAAGTCCATACCTTGATAGGCATTCCCACATTCTCATCTCCATTCAATGGCACATAGACAACTAATCATAGCAGAAAAAGCTAAAACAACACAAAAACAGGAAAAAGAAGTGATACTTTCGAGAAATCAAAAAATAGGAACCAAAAAATGAGATATCACACCACACCTACTACAGTGCAGCTACATGTCATTAGACCATAGGGAAGGCAGTCACCAACTACCCCAAACAATGA…
TCONS_00176047	x	Araip.B03	10307729-10313294	5.25127	0	0	0	GTTGCAGATATAAAAAAGGTGAACGGGCTTAGGTGCACTAAATGTTGCTGCTGTCAGCGAAGAGTTAGCAGCACGGCAGCAAGATGGTGATGCCGGAAAGCCAACTGGTGGAGATTCACCGTTGGAGATGGAAGAGAAGAACGGTAGAAGATATCTTGCCATGCAAAGTTGCTAGTAGGGTGCCGTCTATGGAGGCTAGATATGATAGAACCTATGAGAGTTTGACAGTTGGAAGAGAGATGGTTTTGATTTGGATTATGACCACCTTAATCGCAATAAATTTGTTAAGCAGTCACGCCAAAGAGATCTGTTAGGAAACGGCCATGGACGCCGCCCAGATCCATGACCCTGGCTCGGAACTTTCGAAACTGCACCGCGTGCGTACGGCGCCAAGGCTAA…
TCONS_00176170	u	Araip.B03	19450366-19452248	0.341407	0.500049	0.137903	0.0808187	GTCCTCAATCTTCAGAGTCTTCTCTAGTTCTCTTTAGCGCAAATTGAATCATATTTTCTTTTTCTGTTTTCATTATCATTTTCACTTTTATAGTTTGATTTATGCATTGACATAACAGCATAGCGTAGTTGCATTATATTGTAGGTGAAAGTAACAAGAGCATTGCCATTAGGGTTTGTTTCCCCTCTACATTTCGTGATGCCATTGGTTCTTGGATCTTTCACAATGCGTGATTCATCGGCTCTCTCATTTCCTCAAGGATTTCAAGAAGCAGAATAATGGTGGGAAAGAAGCTGCTGCGGTTTATGGGTCCCCATCGATGCGTCAATGGTCATATTTTTACCTACATGCCTCTCATTTTTTAAGAAGCCAAGTCCTATCATCAACGAGAAGGAGGAT…
TCONS_00176420	u	Araip.B03	40628751-40629906	1.18712	1.72362	0	0.899259	AGCGGTTCCAACCCGCCGTATCTCCCATATATATAAAAGCCCAATTCCAACCCTAATTTTAGAAACACTGGGTCATTGCTGAAGACGCCTGCGTACACTACTGCTTCCATTGTGTGGCGATCTCCGATCCTATGCGTTCCTTGACGATCTCCTCCGGCGGGATCTCCTCCTCCTCCGACGATCTCCTCCGGTGAGGTCTCCTCTAGCTTTTTGCTGTCCTTCTCTGCCAAAATCCTTAGTGCCTCTCTTTCGTTCTCCCTTTCCTTCCATTGATGTGTCTGATGATGGAAACCTAGCGCAGGGGAATAGCTTCATAGATCATAAAGATTTTTGTTGCAGTGACTGTGGTGGTACTCCTGAAAAAAATTGGTAGTAAGCGACATTGATAAACTCTCAATA…
TCONS_00176567	u	Araip.B03	96559206-96559861	0	0.204476	0	0	GCTTTTCTGACTGTTTCTTCTGCTAGGTAGTATCTGAATTGGAGTTTTTACATTCCTTTTCTAAGTTTATTAAATTTGATGACTTACAGTTTACATATTATTTGAGATGAGACTGGTTGATAAGATAAAAATTGGTTCATGTGAAGGGGAAAGGCGTTGATGATTCCTTGACGATCGAATACATGTTTATCATGGCGAAAAATAAGTATAGTGCCAGACAGTGAAGAGAGTAATAACAAGGTAGTATGATCTTAGTATAAAAAGAAAACCGGAATTTCATGTTATGATGAAGATACAAATGCTTTCTTCATTGCTTATAATAATAGAAGATCCCTGTTTATCAAAGAGAAAAGCAGTAAAGTAATTGAACCAATACTAACAAAAACAAAAACTACTGAA…
TCONS_00176837	u	Araip.B03	123776957-123778352	0.34131	1.33671	0	0	TCTCAATTCTCAGATCTCTTCCCTCCATTTCCAGTAAGCTTTCTCTCTCTCTGTCTTTTTTATCTCTCTAACTTCTTGGCTGAGTTTTCTTTGCGCTCCTAAATGCTTACTTTAATTTCTCGTTAGTTCTTTCTAAATTGCCCTTATTCGCTTCTTGTTTGTTTTCTTCAACTGTTGCTCCTCTTATTATGATCTATAATATAAGATAATCTATTTTTTATTTATTTGTTAGTCTTTTCTGTTGGAAAAAATTATGTATTTTGGATTTTAGCTTTCTTTATTGGGGTTTCCTTTTTGGACTATGCTAGTGCTGTTGCAACATTGATGTTTAATAGTCCTAAGTTATTCTTACTTACCCTTCCCTGTTGAAGTGATACTATTTTAGGGTTAAGCTGGGAG…
TCONS_00176941	u	Araip.B03	129146539-129150582	0	0.729026	0	0	AGAAGCCCTATTGCATGCACGCTTAGGCTTATATAATATTAGCATATATAGCACATTGAATAATTACCACTCCCTTCTTTCTTTCTAGTTTCTACAAAACAAGAGCCACTCTTTGTGTCAAAACCCATCATTGGATTTTTGTGTGGGGAGGGGGATCCAAATACTTGTTATAGTTATGCCTTCAACACTTCTACCTTTACCATTATTATTCATCACAAATAAACCCTATCATCTCCAATCTTCTTCTTCTAAAGACTTTGGTGCCCTCTAGGGTTTGTCAGAGGCATTGTTCCATAGCCATTTTGGCATTCTGTCCACCTCCGATCCGATCCGATTCGATTCATTAATTTGTAGGAGGTGGCCAGTAGGCCAAACGGGTTCTGTGAATATGTATTTGAC…
TCONS_00177108	u	Araip.B03	135515985-135517435	0.38106	0.258842	0	0	CGGTTTTATCCTTTCACTTTCACTTCCAGTTTCACCATTTTACTACTTCCACCTTCCACGTTTCAAAGTCTCCTTCTTCTTCAATTCTACTTCCTGCATCAATGTATGAGAACACACTCATGCTTTCAATTTCTTACTCTACCTCAATTGCTATTACGGACAACTCATTACGAAAGAAAGGAAATTTTCCAATGCATAACTAAAGCTAGCTAGTATCACTTAACAAAATCTCAAAGAAAATTGGAGAAAAAAAGTAAAAGAAAAAGTCACGAAACTCAATCAAAGAGAGTGTAACAGATAGAGATTCAATTTCGAGAATTCCTCCTCCATGCATGTAGCCTGGGATAGAAATTTTTCAGGATCCAGACTTCTATTTTCAAACACACTTTTATCCCTGTT…
TCONS_00177199	x	Araip.B03	3234919-3253014	1.60701	1.16725	1.41392	2.03391	ACAAATAAAAATAATATTTAATTCATACACAAAAATTGCACTTTCCAACAGAACACAAATGCTTACTTCTTAGTTACTTTTCCATCACTCTTATCACGAGATGTGCTGTGCTTCATTCCATTGTTTATTGACTTTGAACCACAATGGGTTCCTGGGATCTGGATTGAACTGCAAGTGAAACATTGCAATTGCTGGTGTCGGTTGTTTGAGTGGGGAGGTTAGGAGGGCATTCCTTCGACTCCATGCATGAATTGCAGAATAGTCTCGACACAACATTGGCATCTCTGCAGTTAAAACAAAAGGTAGATTTCTTTATGGTGAAGCCTCCTCCAATGACTTTTTGGACAACTTCCAAGGTTTCTAATGGTACATCCAAACATGCATTCATGACATCACGAA…
TCONS_00177200	x	Araip.B03	3236443-3253029	1.16582	0.469745	0.0684957	1.36483	TGTTGCCCCACCAACACCATCTTCCTTAGAACAACATACCTCACCACCCTCCTTCACCTCGCCTTCACAACCAACCTTCTCCGTTTCAGAATAGAACATTGTTTCTAACTTCTAAGCTTTTGTAACTTTCTCACCACCCTCCTTCACCTCGCCTTCACAACCAACCTTCTCCGTTTCAGAATAGAACATTGTTTCTAACTTCTAAGCTTTTGTAACTTTCTCATCATACAACATCCAAATCTATAAATATTTTGTTGGTATTAACATCCAAATTTGTATTTTTTTTTTTTGGGGTACTAATACGGGGCTTCAAGCCCGGAGAAGAAAAACTTAGATATAAACCATACAGGATAAGGTAGTCCATTTTTCATCATCATTCAAAATGCTATAATTTCGGGC…
TCONS_00177655	i	Araip.B03	28621386-28624194	0.0840422	0.224781	0.0339469	0	GTTTGATTGAAAAATATGCTCCATTAATCTCATCATTAATGATTCAGACACAAAACATTAGTGTTAGTTAATTAGAAGCAGTGTTAATGGCTCAGGGATGTATATTAGAAATATTTCGAAAAATCTATTCATTTATCCAAGCAAATATAGCTCAACACACACAACTTTGTAACACCATCACCTATCATATATTTGTGCTCAAGTCACAATGGATAACAGAAAAAGTATTACTCAACAATGAACATGTGAAGATTTGATACATACATAAACACATATATACATATTAGAAGTGTTTACATAAGTATGAGCCTGTACAAATTTTGAACAATGAATACATCACTCTGTTGTTAAGCGTCCATTCACAAAACCTTAAATAAACATGTAGGTTCATAGTTTAAT…
TCONS_00177705	u	Araip.B03	33383713-33387568	0	0.0171539	0	0.27632	TGTGATGCTAGAAAATTAATATTATAACAACCAACATGATAGCAACATTATAACCTGTAATGTCTATTTTCTTTTTTTTTTTGTCTTAGTTTATTTCCTTTTAAAAAAATAAAAACCTCACCTATTGGCTCACTATTCCAATCACGATCAGTCCAATAATACATCAGGTTTGCTTCTCACAAAAAAAAAAAATGAAATAAATGTTGCATTACAACTTGCACGTTTTTTAGGTAGAAAAGCTCCACCATTCATCATCCTCCCTTTTATGAGCTAACTATACATGTGTTACAAAAAAAAATAGTAACCCATTCTTTCTACCCCAGTAATAAACTCATACAATTCTAGTCCAATTGCTCACTAATGTTAACCTCTTTATTACCCTAATTAATCTTGCGCACA…
TCONS_00177706	u	Araip.B03	33383713-33387568	0	0.160741	0	0.0543203	TGTGATGCTAGAAAATTAATATTATAACAACCAACATGATAGCAACATTATAACCTGTAATGTCTATTTTCTTTTTTTTTTTGTCTTAGTTTATTTCCTTTTAAAAAAATAAAAACCTCACCTATTGGCTCACTATTCCAATCACGATCAGTCCAATAATACATCAGGTTTGCTTCTCACAAAAAAAAAAAATGAAATAAATGTTGCATTACAACTTGCACGTTTTTTAGGTAGAAAAGCTCCACCATTCATCATCCTCCCTTTTATGAGCTAACTATACATGTGTTACAAAAAAAAATAGTAACCCATTCTTTCTACCCCAGTAATAAACTCATACAATTCTAGTCCAATTGCTCACTAATGTTAACCTCTTTATTACCCTAATTAATCTTGCGCACA…
TCONS_00177727	u	Araip.B03	34333721-34334356	0	0.217618	0.536798	0	GGGAATTTTATGAAGAAACACTTCCATAGTTCCATTAAAACAACAAAACAGAACAGAAATTTAAATGAGGTAGGGTTTCTACCAGGCAAAGCTAATAAAGAAAAGGCAAACATAAACATAACAATATCTCCTATAACAGTGGAAGCGGACCCTCCATGTTAAAAAATAGCAAGAACAAATAAACAAAAATCAGCAAGAACAAAAAATCATACTAAAAACTCATCAGAGCCAACAACAGCTAGTCATAATAAAAAATCAGCCAATAACAAATAATCAGATGGAAAAAGAAATAAGAACTGTAATTAATTTACCTGAGGCTCCATTTATCTAGTTGCAGACACAGAGTGCAGGGAAGGACGTCACCGTGGTGCCAGTGGAGGTTCTTTCTCGACCGCGTTC…
TCONS_00177792	u	Araip.B03	41190355-41191337	0	0.704816	0	0	ACTGACACTATTCACAATTGGAGCTAATGATCTTGAAGATCATCTCAAGAAAAAGCTGGTTCTTCCAATAAATGAATCCGATGCAGATCAATCTTCAGGAACCATGTCCAAAACTTACAAGTAGTGGAAACTCCATGATAATCTCCAGAGCTTGGAGGGGAGGAAGAAATAATTGAAACTCGTCAAATCGACCTCAATGTCAAGTCTGTGAAAGGTTTGGACATACTTCTATGAATTGATTTCACAGATTTGATCAAAATTTTCAAGCAAATTCAGCAACAAATTCAAGCTCAACAACTACATCTGCTCCACCACTACCATCAAATTTTTACAATTGAATAGCTTACTTCACTTCACCAACTGCATCTTCTGAGAATTCTTGGTTTTCAGACACTGGAG…
TCONS_00177944	u	Araip.B03	82748368-82749091	0	0.897217	0	0	CTGCAAATTGGAGTCTGAAACAAAAGGCAGAACCCGAACCCGAGCAATCTTACTAACAAACCCCATTCACACTAAAATAATAGAGGAGGTAAATATTTTGTATGTGCTTATCTATTTTATTTTTAATAAATTAAATCTTTTTTTTGGAATTCTATCAACTAAGCAGTATCATAATTCTTATTTCTGAATCCAAAATACATCAACAACAAAAATTAAATTGATACCATATTTGGTAGCCACTCAAGAAGCACATAGAGAGAAGCAATAACAACAAGAAGGTGGAATGATGAGTACCTTGAGTTCTTTGGATCCTGACTTGAAATTAGCACAATCAGCCACACCAAGCCACTGTTTTTGAAGTTAGTTCTTCATCCATTTCACAGACAACGATTCCCTGGT…
TCONS_00178226	u	Araip.B03	123550035-123551669	0.269106	0.493547	0	0	ACAAGCTACATAGAGAAGGATTATATAGATTATAATTTAGTTTCACTTTTAGTAATTAAGCATGCTTGTTGTTGCTGCTAGTTGGGGTAGCAGAAATGTTACTGTTATCTCGCTTTGAAGAATCAGAAGCTGTTGTTGATTTGTGTAGGAGTAAAGTTGGAGGTTTCATTGCTCTTTAGCAATTTGAAGGAAGAAATTGGTGGTTTCTTCTTACTAACTGAAGGCAAAGCTTCTTGATCATACCTTGAACCCTTACCATCACTTGTTGGCTACTGCAAACAGTTCTTCCTCAAACTCATCTACATCCATAGTTCAAATGTCTTTGTAAATTTGGATGCTAACCAATTTCAACTGAGACGGATTAATTTCAAAAGTACGAGTTCTTTTCTCTTTAGTAGC…
TCONS_00178496	u	Araip.B03	134724130-134725610	0.5009	0.510368	0	0	ATCTTCATCTCAAACTTATATCTTCTCGAAAAATACCACACAACCTTTTGCTTCGGGTATGAAGTCACCCCTTCTCAGTTGGTTTGGACCTCCATGTGAATCTCTTATCCAATTCATCCCCAAAACACAAAAATCACTCACTATATCCTCATACCTTGGGTCACCATTAGTCCTTTCTTCATAGCTAGCTTTGGGAAAGGATCTTGGCCTTATCTGGAGTGTTCTCATGATCGAACTATGGCTCAAATCAACCTCCACTCCTCTTACATAACTTTTGTATGGAGAGTCATTTTCATTCTCTCTCACTGCATTTGCATAAGAGTCAAGCTCACAAATAGAGGTTGGTCACATAGTAGCTCCCACCTTCTTTTATGAATTTCTTCCCTTATTAAAAGGTAT…
TCONS_00178653	u	Araip.B03	5437945-5438492	0.43289	0.827011	2.27313	0	CTCGGTAGTAATATTTGATGCCCCATAAAACGGAGTCACTTGCTTCCTTAAAACACACACACTCACTCTGTTTTCCATAAAACCCTTGCTACTAAGCATTAGCAAAAGGGTATAATGATAATCCTGATTGGAAATTGATGATAACTACTTTAGTTAAAGATGGGCGTTGACCTACACACATCATCAGCATCATCATCATCATCACTGCTACCTTACCGGTTCCTTCCTGAAAAGCAGGGGAAGGGCAATGAACAACCTCTTACTCTCTCATCACGTGATCATCACTACTTCCATTCATCTCTACAAATACCCAAACGAGTCCCAATTCCTCTGCCTAACATGGCACACCCCATTGACTCTTGGATTCTCGATTCGCAGCAGATGTGGGACTTAATGGGT…
TCONS_00178730	u	Araip.B03	10246429-10248513	0.468675	0.204658	0.324533	0.190193	GGCCGTCAGTTGGTCCCTGGGCAGCTTACAACATGAAACAATTTGGTGGACCTCATAAAAAGCTTAAAGCTTGGCATGTTACATTTTGCCTTTGGAACCTTAATTTGAGCATCTTATGGGTTGTGGTTTCTTTTTCTTTTCATATTCTTTATATATATAGTCACCAAAAAATATTCTTTATATATATCACATTCATATGGTTCTTAGATCAAGTAGAGTGACCCTATATATATCTCCCACTATATAATTTTGTTTCCAATTTTACCACCATAATTATTCTATATATAAAACTAGGACATCATATATGTGGTAAAAAATTGACAGTTGAAGCACAATAATTTGATCAATTGTACAATAATGGGAGCAGCGAATTGATAACAATAGTGAGAATAATAATAA…
TCONS_00178966	u	Araip.B03	30654767-30657011	0	0.276921	0.376391	0.44117	TGGGACAACATTGAACCCGCCTAAAATTTTTTTGGGACTGAAATAGGACGTTTGAAAGTTTTTCGGACTGAAATAGGATGTTTGAAACGTTGAAGACTAAATTAGGATTTGACTCAAACGTTGGGGACCAAAATAATACTTTACCTTAATAATTATTATCTAATTTTTATGCTGCATGCTAATAATTGTAATCTGGCATCATCATAAACTACATGTTGCCTATTAACTGTGTGTGTTTTTCTAGGTCTCGCTCAAAGCCTAGATGATTATTTCGAATTTTTGGGGTCACTTTCATGGTGCGATTTTTCAGCTGAAATACGTAGGTAGCATTTGGGTGAAGATCGGGCAGAATTCATAAAGAAGGAAAGCAAGGAAATTGTCTCTGGTATTGTGGCGCTA…
TCONS_00178986	u	Araip.B03	33660971-33665789	0	0.0579657	0.0612788	0.143651	GGTTGAAGCCATTGCTGATTATGATTTTGTTATCTGGTTGCTCAATGTTCCAAATCCTGCTGTTCTTGACATTCCTGTTTGTGCATTGGGGGGTGGATATTGGAATTGCCTAAAGACTAGGAATCTTCAACTCTTAGAAAAATATTGGCCGTGAACTTCAACTTCCTGCACATGTTAGTTGGAGATGATCTCTTGATGTTTAATGCAAAACGCATTGAGAGAGTAGTACTAGAGTATGCAGAGCAAAGTCCAAAAACAGCCAATTAGACAGAACCCAGAAGTTACTCTTTGCTGTGATGTACGCTGTAAGATTGTAGGAAGAAGTGAAGAACCCAATGTCTACATAAGCAATGAACAAACCACTGCGGCTGCAACGCTTTCCTTCATTCAAACTTCAAT…
TCONS_00179101	u	Araip.B03	67150953-67152824	0.14286	0.10917	0.23082	0	GGAATACAGTAATGGTTGGGATGGTGGCAGAGGACGAGGCCGTGGTGTACGGGGAAGAGGCCGAGGCTTTGGTGGGAAGTCAGTAGGGTACTACAATTACAATGAGTATGATGCACAACCAGCAGTCCGTGGTATATTGCATGCCCATGTTATGTAGATTTGCTGATAGATAAGTCTTAATTGAATTGCAATTCCATTGTCAGATACAATTTCAATTTATCCCAGGTTTATGCTGTCATCTCTTAAAAATCAAATTTTTATATGGTGCAGAAGAATTACTCCCTGGTTCTCGATCCTTGTTGTATCATATTGTACAATTATTATCTCATATGTGATTTTCTTTAAAAAATTGTTCTTCCAGGACGTGGACGAGGAAGGGGAAGAGGTCGGGGATATGGT…
TCONS_00179152	u	Araip.B03	86102152-86102865	1.79632	2.68301	1.18732	1.6236	TTTAGATCTTCAACTCTTGTTAATAGAGGAAAAGGGTTTAGGACTGTGGAGTGTGTCACTGCTCATTCTGGCTCTCCTGAACGATGTAATACCTCTAAAATACAGCACAATTTGAAGTCAATTTCAAGTTAATAGAGTCACCTTAAGTTGAGGTTAGTAGGCATTCACTTCACTAGTTATCTACAAAAATAATAAGAAGATTAACTATCAGTCTTAGTAAGGATATTATTTCTAAGATTATTTGTTGTCTACCTCTCACTGCGCTGAAAGCTTATTTGTTATTTGTGTTGGTGCTTGGAGTGTTGGAGCAAGAAACAAAGATGTTGGAGCAAGTTCCTGGGATGAAACTCACACAAGAGACCAAGAAATTAAGGCAGGCTTGTTTTAAAATTAATTACA…
TCONS_00179247	u	Araip.B03	109906745-109908340	0	0	1.81557	0.399007	GGCTTTCTTCATTTGTTCCAATATCATATAATAACCTATAATAATCAGAAAAGCAAAGCATTTGCGGTAAGCACAAGAGAGAAGCAAAACAAAACAAAGCTTTAAAGTTAAAAAGCATACCAACAAGGAGTCAAGGAGATGGAGCTGACCACATAAGCCTAAGCTATAGAATGCATATAAATGCATGAATATGAGAGACATCCATTGCCCTTCTTCATTCCAAGTGCAATCTAGTCCACAAAGCTAATAGCTACAACCCTCAAGGATATGGAGAAAGAAGAAAATGAAGAAGATGAAGATGGATAACTGGAGCAGTTTCAGTTTGACCATGATGCTACTCTCTTTTTGAAGAGAGAAGTATGAACAAGGCAAGTCATAGGATGATGCTAAGGGAAGGCA…
TCONS_00179561	u	Araip.B03	131673533-131674406	0	0	3.83377	0	GTTTTAATTAGTCCATTGATCACAACATTTTACTAATTACATTACATTACATTTCTCACAATGAATCGACAAACTAAACCCGAAAATGTGGACCAGGTCATATCCCTGCGCGATCCACCCCGGCAGTCCCGCAGCAGCAACCAGCAGTCTCGCAGCGGCGGCGGCAGCAGCAGCAGCAACAACAGAGCAGCGAAAACTGAAGACTTGGCCTATACGACTAAGATGACCACAAAACCCACATGATCACTAGGAAACAAAACAGGTACATGCACATGTGGAAGTGGGAATAAGCTTGCAGCAGCAGCAGCAGCAGAGATTGTTATTGTTGATCAAAGATTATTCATTATTTGGTTAATTAATTGTAATTCGTTAATTATTATTGTTCGTTTCGTTCTTATT…
TCONS_00179730	u	Araip.B03	3087161-3088059	0	0	3.06163	0	CCTGCATTGGCTATAGTATGTGGGGGATAATCCTTGCGAGGAATCATATGGTGACCATTATCATTTTCATCAGTGATTGTATGTTGGCCTGAGCCAGGTTTATTATCATATTCCTTTCTTGGGATTTGATGGTGATCATTATCATCACTTAATACTCCATCATTTTGTGGTAATAATTGATGATCTTCATGCAAATTTGTCATCACCAATGCTCTTCTATTATTATATGTAGCCATACAAGAGCTAATTTCCACCATCAACAATAATAGTAGTAGTGTTGCAATCACCGCAGGCCTCATTCTGGTGTGATTAGGATATATATGCTATATATGTGCTAGCTTGTATTTGTCTATTTGATTTGAATTATATGAAG
TCONS_00179733	u	Araip.B03	3234888-3236232	0.311123	0.427955	0.653489	0	ACACGTATAAGAGAGAAAAATACATGTTGAAACAAATAAAAATAATATTTAATTCATACACAAAAATTGCACTTTCCAACAGAACACAAATGCTTACTTCTTAGTTACTTTTCCATCACTCTTATCACGAGATGTGCTGTGCTTCATTCCATTGTTTATTGACTTTGAACCACAATGGGTTCCTGGGATCTGGATTGAACTGCAAGTGAAACATTGCAATTGCTGGTGTCGGTTGTTTGAGTGGGGAGGTTAGGAGGGCATTCCTTCGACTCCATGCATGAATTGCAGAATAGTCTCGACACAACATTGGCATCTCTGCAGTTAAAACAAAAGGTAGATTTCTTTATGGTGAAGCCTCCTCCAATGACTTTTTGGACAACTTCTTCCAAGGTTTCTAAT…
TCONS_00179735	u	Araip.B03	3250723-3253011	0.588552	0.305835	0.53252	1.04771	CCATCACCTGTAATTGAAACCGGTGTTGCCCCACCAACAACACCATCTTCCTTAGAACAACATACCTCACCACCCTCCTTCACCTCGCCTTCACAACCAACCTTCTCCGTTTCAGAATAGAACATTGTTTCTAACTTCTAAGCTTTTGTAACTTTCTCATCATACAACATCCAAATCTATAAATATTTTGTTGGTATTAACATCCAAATTTGTATTTTTTTTTTTTGGGGTACTAATACGGGGCTTCAAGCCCGGAGAAGAAAAACTTAGATATAAACCATACAGGATAAGGTAGTCCATTTTTCATCATCATTCAAAATGCTATAATTTCGGGCGGGAAGGTAAGTCCCAAAACACAAAATCATTCTCTAACAGCAAGCTCTTTTTGGCCGAAAATCA…
TCONS_00180117	u	Araip.B03	30885733-30887784	0	0	1.0602	0.0654035	GTCTTCTTTCATGAATCAACTTGTATCTTTTACAAGCTGCAACATCAAATTATCCATTCGAGATGCACAAAATTCAAGAAGTATAAATATAGTTTTAATTCAACAGAATAAGTAAACATATAAACTCTGAATAAAAGTAAACAATAAAGCTAATTTTAGAAAAAAACAAAAGATGCTATACTTTACAAAGAGCTCTGTATTCCTTCTCAAGGTACTTGATACATGACTTCAAGCAGTATAAATAGCAAGCCCTTACACAGTTCTTTGTCTCTTTATTATAGTGTCCTCTGACAAGTTCATCTCCTCCAATGCCGACGTTACTACCTCTACAATTGGCCACAATATTCCATCCATAATCTTGTAAGGGCCAACCTCAGAAAGAAAGTCCAAGCAGGGTTT…
TCONS_00180151	u	Araip.B03	34624502-34625730	0	0.0825232	0.69792	0	GCTTTCAGCATTTAGCTTAACAATATATGTGTGTATCAGTGTATGTATTCTCTCTAGGTGTGTTCTTTGTGTCTTACGTTGTAGTTTTGTATTTAGTAGTGTTTTATTCTCTTTGTAGCTAGTAACTAATGCTAACTAACGGGAAAAAATACATTGAAGAGGGGAAACAAAAGGGAAGAAAATAAGGAGAGTTTAGAAAACAATAACTTAATCTTCATTTCTCTCCAACAAATTACGCAAAAAGAGAAAGCTTTTGCATTGAAAGCAAACACATACATAAACATTGGCCTGTTCTCGATCATCATGTGCTTTTGCGCGCAATGCTAGATCTAAGATTGCAATAAATAAAATCGTTACAATCATGAGGAACAGGACCGCTTCATGAAGATCATAGAGATA…
TCONS_00180152	u	Araip.B03	34624502-34627559	0	0	0.791895	0	GCTTTCAGCATTTAGCTTAACAATATATGTGTGTATCAGTGTATGTATTCTCTCTAGGTGTGTTCTTTGTGTCTTACGTTGTAGTTTTGTATTTAGTAGTGTTTTATTCTCTTTGTAGCTAGTAACTAATGCTAACTAACGGGAAAAAATACATTGAAGAGGGGAAACAAAAGGGAAGAAAATAAGGAGAGTTTAGAAAACAATAACTTAATCTTCATTTCTCTCCAACAAATTACGCAAAAAGAGAAAGCTTTTGCATTGAAAGCAAACACATACATAAACATTGGCCTGTTCTCGATCATCATGTGCTTTTGCGCGCAATGCTAGATCTAAGATTGCAATAAATAAAATCGTTACAATCATGAGGAACAGGACCGCTTCATGAAGATCATAGAGATA…
TCONS_00180153	u	Araip.B03	34624502-34627559	0	0	3.04249	0	GCTTTCAGCATTTAGCTTAACAATATATGTGTGTATCAGTGTATGTATTCTCTCTAGGTGTGTTCTTTGTGTCTTACGTTGTAGTTTTGTATTTAGTAGTGTTTTATTCTCTTTGTAGCTAGTAACTAATGCTAACTAACGGGAAAAAATACATTGAAGAGGGGAAACAAAAGGGAAGAAAATAAGGAGAGTTTAGAAAACAATAACTTAATCTTCATTTCTCTCCAACAAATTACGCAAAAAGAGAAAGCTTTTGCATTGAAAGCAAACACATACATAAACATTGGCCTGTTCTCGATCATCATGTGCTTTTGCGCGCAATGCTAGATCTAAGATTGCAATAAATAAAATCGTTACAATCATGAGGAACAGGACCGCTTCATGAAGATCATAGAGATA…
TCONS_00180399	u	Araip.B03	104443730-104444890	0	0	0.640104	0	CCCGGAGGGTTTTCCTTTTCTGGATCTCTTTGCATTCGAAGACGGAAGAACGGTATTGGGACTCAGGCCCACGGAATACTTTTCACTTATATCCAGCTCCAAGTCTTGTCCCATTGATGAATTCAGAGCCTAGAGTAGATCTTGGAGGAGTAAACTGAAGAAAAAGAAATCCCAACAACCAGCTTCAATGCACAACCACCATTAATGTCCAAACTTGAGCAAAAAGTTTCCATGAGAATAACTTATAAAAGCAACTCCATTTAGTGAAGCCGGGCCAAATGGTCCAAATTAAGCGTTGAAACGAGGTTCAGAACAAGCAACTTCACTTCAATCTAGTTCAACAAACACCACAGAAGGAGCAATGGCAAGTGATGACAAAAAGCAATGTATAGAAGCAGT…
TCONS_00180466	u	Araip.B03	114762284-114763631	0	0	0.936152	0	GGAAAGAGTATTTCATTACAGTAAACTAATTTATACAATTTATCCATATGCCTGTTTCAATCTGGATTTCATACTAGAACTTAAAAAACAGTACTATGATCAAAACAATACAAACTACAAAACAAAAAATTTGAAAGAACGCTAAAAATGTCAGAAATACAATTTCATTCTGCAGTTTTTCAACTTGTTCGATCAACTTCAAATTGGAACTAAATCACGAGAGCTCTTAAACCACACTCGCAAAAACATTCGCCCATTGCATTAGAACTGCCGCTGCCGTAGGAACCACTTGAGATCTTCTACTTGTAGATACCATTGTTAAATAGGCTGCTGGTTTGCCTCAAAGATTCCAGGATTATTGAGGCTGATTATACAAGAGAGACAGCTCCGACA
[truncated: 586 more rows]
