# Supplementary material for: Discovery, identification, and functional characterization of long noncoding RNAs in Arachis hypogaea L
Source: BMC Plant Biol. 2020 Jul 2;20:308. doi: 10.1186/s12870-020-02510-4 (PMC7330965; doi:10.1186/s12870-020-02510-4)
Supplement: Supplementary file 4 — Additional file 4: Table S4. 189 differentially expressed lncRNAs. [file 12870_2020_2510_MOESM4_ESM.xls]

## Sheet: Table S4
#ID	FH1-seed1	FH1-seed2	FH1-root	FH1-leaf
TCONS_00000817	471.914	708.405	385.824	3527.36
TCONS_00010683	0.256506	0.104542	5.84358	4.02376
TCONS_00013007	0	0	0.0178197	0.741474
TCONS_00013008	0.362303	0.24364	0	0.411674
TCONS_00014000	0	0.116459	0.892588	0.396837
TCONS_00015306	0	0.244157	0	0
TCONS_00017289	1.66191	1.28953	0	0.21789
TCONS_00017456	0.62769	0	0.187808	0
TCONS_00020842	2.33559	0	0	0
TCONS_00021192	2.53061	2.12342	0	0
TCONS_00021382	0	1.25489	2.93253	2.70068
TCONS_00021717	0	0.682192	0	0.126796
TCONS_00021765	0.0666574	0.424483	0	0
TCONS_00023442	0	0.0446721	4.29751	0.166059
TCONS_00024395	21.7621	21.7432	38.31	223.902
TCONS_00024488	0	0	1.00912	0
TCONS_00025459	0	0	0.0943096	0.0789577
TCONS_00026419	0.0967072	0	0.234376	0
TCONS_00027337	2.69813	7.67466	0	0
TCONS_00036908	0.755116	0.721303	0	1.37044
TCONS_00037629	7.79858	134.597	107.87	64.8386
TCONS_00038599	0	3.93092	0	0
TCONS_00040346	0	0.624379	0.0275028	0.580251
TCONS_00040794	0.0961978	0.147024	0	2.32276
TCONS_00047575	0.959909	0	0	2.72679
TCONS_00048621	30.2125	0	0	0
TCONS_00051098	0.695594	0	0.107036	0.250915
TCONS_00052971	0.0362565	0.91431	0	0.0343309
TCONS_00054573	0	0.675586	2.66635	0
TCONS_00057628	0.354878	0.745771	0.394198	0
TCONS_00057875	0	0	0.263099	0.385475
TCONS_00059880	1.68096	1.89624	0	0.859003
TCONS_00064118	1.06765	0	0.143751	0.303285
TCONS_00066410	0.287355	0.63132	0.377229	0.170058
TCONS_00067770	0.534205	1.63291	0.123303	0.0722619
TCONS_00067969	0	0.788925	0.400328	0.821147
TCONS_00069113	0	0.581047	0.563069	0
TCONS_00069916	1.52736	0	0.909177	1.75071
TCONS_00071687	0	0.238937	0.252594	0.71056
TCONS_00072128	0	0.495368	0.0374058	0
TCONS_00072129	0	0.149837	0.0950408	0.241362
TCONS_00081221	0	0.783129	0	0
TCONS_00083655	0.478051	0.167436	0.11264	0.358357
TCONS_00083656	0	0.0327977	0	0
TCONS_00083797	18.5756	21.1365	101.664	179.273
TCONS_00083830	0	1.77768	1.16645	0.759558
TCONS_00083912	0	0	41.1632	0.23308
TCONS_00083913	0	0	82.1037	0
TCONS_00084452	2.19193	1.00502	0.354153	0
TCONS_00086894	2.84909	2.77594	4.14297	0
TCONS_00088258	0	0.438324	0	0
TCONS_00089393	0.570628	0	0	0
TCONS_00093528	0	0.650395	0.152793	0
TCONS_00094488	0.707257	0.270235	1.14272	0.418559
TCONS_00101329	0.473729	0	7.5584	7.17711
TCONS_00106741	0	0	1.26969	0
TCONS_00110448	0	2.7729	0	1.77336
TCONS_00110502	0	0.135458	0	0
TCONS_00112847	0.37307	0	0.26522	0
TCONS_00117851	0	0.859959	0	0.0710384
TCONS_00118800	0	0.938014	0	0
TCONS_00120390	1.62106	0	0.883207	0
TCONS_00121570	0.845645	0	0	0.915124
TCONS_00122540	0	0.0848431	0	0.0450553
TCONS_00123805	0.133338	0	0	0
TCONS_00123830	0.935455	0.0857823	0.665026	0.673188
TCONS_00125111	0.854605	0.556643	0.477254	0
TCONS_00127078	8.29069	0	0	0.0892089
TCONS_00129638	4.36654	0	0	0
TCONS_00129797	0.535058	0	0	0.253321
TCONS_00129803	1.7502	0	0.166342	0.804252
TCONS_00132572	0.145131	0	5.51049	0
TCONS_00132982	3.31089	1.45673	0.729469	0.475008
TCONS_00133625	3.84292	0	4.85812	3.47135
TCONS_00133729	0	0	6.10517	0
TCONS_00133730	0	0	7.51421	0.0595098
TCONS_00133884	0	0	5.36679	0
TCONS_00137302	0.0734678	0	0.0445135	0.46957
TCONS_00137507	0	0.398142	0.420898	0
TCONS_00137678	0	0	0.0211174	0
TCONS_00137982	3.84861	0	0	0
TCONS_00143366	0.714742	0	0.0296107	0
TCONS_00144263	1.52167	0	0.99514	0.89196
TCONS_00145791	0.371277	1.45407	0.562384	0.878897
TCONS_00145859	0	0.348939	0	0
TCONS_00145860	0.131453	0.594351	0	0.529006
TCONS_00145861	0.918484	0	0.52172	0.298961
TCONS_00153458	3.14632	0	0	0
TCONS_00154474	1.96153	1.49896	0.135826	0
TCONS_00154779	0.216712	0	0	0.615607
TCONS_00154815	0.452389	0.107288	0	0
TCONS_00155080	0.810242	0	0	0.112275
TCONS_00156425	1.03894	0.0407144	0	1.26123
TCONS_00158345	0.629877	0	0	0.530156
TCONS_00158447	191.477	70.5449	0	0.120072
TCONS_00160266	0	0.89043	0	0
TCONS_00161761	0.422332	0.242052	0.528833	0
TCONS_00161800	1.12793	0	1.42147	0.46993
TCONS_00162001	0	0	0.340514	0.345903
TCONS_00162667	0	0	0	0.685135
TCONS_00162956	0	0.448374	0	1.43525
TCONS_00164679	0	0.0598492	0	0.333716
TCONS_00164680	0.43311	0.253096	0.154363	0
TCONS_00165532	0.732475	0.37316	1.11772	0
TCONS_00165775	0.0242703	0	0	0
TCONS_00176047	5.25127	0	0	0
TCONS_00176837	0.34131	1.33671	0	0
TCONS_00176941	0	0.729026	0	0
TCONS_00179561	0	0	3.83377	0
TCONS_00180153	0	0	3.04249	0
TCONS_00180741	0	0	9.00527	0.20105
TCONS_00180742	0	0.164692	4.43969	0
TCONS_00181033	0.0284828	0.0870636	0	2.56216
TCONS_00181586	0.372793	0.0712199	0	0.670689
TCONS_00181587	0.501182	0.210028	0	3.03109
TCONS_00183185	0	0.156697	0	1.1434
TCONS_00184598	0	3.74809	0	1382.88
TCONS_00184802	0.950446	0	0.213284	0.149995
TCONS_00189084	1.49026	0.668438	0	1.01232
TCONS_00190866	6.35376	0	0	0
TCONS_00193033	0.831378	0	0	0
TCONS_00194311	0.979375	0	0	0
TCONS_00194312	1.06594	0	0	0.0367027
TCONS_00194520	0.581848	0.21558	0.427317	0
TCONS_00194521	1.1237	0.362265	0.382971	0.133002
TCONS_00195287	0	3.14118	6.64143	0
TCONS_00195811	0	0.630158	0	0
TCONS_00197390	0	0	29.181	0.0988531
TCONS_00198056	0	0	8.40689	0.156409
TCONS_00198057	0	0	2.58417	0
TCONS_00198321	1.44009	1.10048	0.809309	0.948595
TCONS_00198344	0	0.0411289	1.95659	0
TCONS_00198346	0	0	1.8723	0.473332
TCONS_00200241	0.536369	0	0.313775	0.665502
TCONS_00200242	0.037516	0	0	0
TCONS_00200243	0.709255	0.626306	0	2.32817
TCONS_00200627	0.253612	0.0323008	0.0682939	0
TCONS_00201753	0	0.11692	0.0494413	0.492579
TCONS_00202387	0	0.150484	0	0
TCONS_00202872	1.06243	0	0.151462	0.0295883
TCONS_00204179	0.821277	0	0	0
TCONS_00204181	1.92248	0.352588	0.310617	0.218446
TCONS_00204716	1.11589	0	0.0948926	0
TCONS_00205726	0.447906	0.912745	0.160819	0
TCONS_00209436	0.609593	0	0	0
TCONS_00213106	0.0150796	0.253517	0	0
TCONS_00215621	1.06841	0.0214856	0.181709	1.38439
TCONS_00216322	0.523236	0	0.285943	0.714027
TCONS_00217911	1.76059	0	0	0.65234
TCONS_00217971	0	0	0.788552	0.102696
TCONS_00227878	0.686536	1.19917	0.0528211	0
TCONS_00228189	0	0.993484	0	0
TCONS_00228401	0.957541	0.442442	0.287834	0.0843429
TCONS_00228737	0	0.842047	0.31792	0.447163
TCONS_00230376	0	0.33306	0	0
TCONS_00230377	0	0	0.496227	0
TCONS_00232418	0.353628	0.0600521	0	1.48821
TCONS_00232649	0	0.0726767	0.0768307	33.6801
TCONS_00232897	0	0.379934	0.279408	0.511713
TCONS_00233058	0	0	0.237155	0.154428
TCONS_00235114	0	0.145906	0.520579	0
TCONS_00235375	0.104037	0	0.0560312	0.262698
TCONS_00235756	0	0	0.57623	0.540322
TCONS_00236586	0	0.155989	0.164905	0.193286
TCONS_00244530	0	0.837671	0	0
TCONS_00244911	0	1.22821	0.596568	0.123395
TCONS_00245331	0.277305	0.370842	0.672065	0
TCONS_00246284	0	0	6.89632	0.356613
TCONS_00246396	0	0	0.263515	0
TCONS_00247453	0.33834	0.47401	0.182219	0.854322
TCONS_00249259	0.934858	0	1.12205	1.27723
TCONS_00250606	0	0	0	0.0450802
TCONS_00250841	1.50051	0	0	0.171478
TCONS_00255546	3.09971	0	0	5.28315
TCONS_00259163	1.16288	0.242358	0.683227	0.100102
TCONS_00260519	0	0	0.176809	0.207239
TCONS_00263650	0	0	0	0.0231943
TCONS_00264973	0.0133232	0	0	0.0504625
TCONS_00265631	2.23179	0	0.300493	0.452841
TCONS_00265976	2.27424	0.903719	0.14698	0
TCONS_00271281	0.991374	0	0	0.163256
TCONS_00279098	0.153362	0	0	0
TCONS_00281868	0	0.443622	0.133994	0
TCONS_00282882	0.160824	0	0.0309338	0
TCONS_00286692	1.36617	0.712974	1.69588	1.57758
TCONS_00289983	0	0.336467	0.389575	0
TCONS_00294672	0.444614	0	0	0.619119
TCONS_00295609	0	0.109701	0	0
TCONS_00297241	0.235531	0	0.0824524	0.0148681
