# Supplementary material for: Discovery, identification, and functional characterization of long noncoding RNAs in Arachis hypogaea L
Source: BMC Plant Biol. 2020 Jul 2;20:308. doi: 10.1186/s12870-020-02510-4 (PMC7330965; doi:10.1186/s12870-020-02510-4)
Supplement: Supplementary file 5 — Additional file 5: Table S5. The distribution of lncRNAs in peanut chromosomes. [file 12870_2020_2510_MOESM5_ESM.xls]

## Sheet: Table S5
Table S5 The distribution of lncRNAs in peanut chromosomes
	lncRNA number	the expressed gene number (with FPKM≥0.1)	Average number of lncRNAs per hundred genes
Aradu.A01	70	2235	3.13
Aradu.A02	66	1911	3.45
Aradu.A03	64	3180	2.01
Aradu.A04	58	2177	2.66
Aradu.A05	60	2475	2.42
Aradu.A06	69	2335	2.96
Aradu.A07	31	1763	1.76
Aradu.A08	46	2028	2.27
Aradu.A09	49	2256	2.17
Aradu.A10	64	2096	3.05
Araip.B01	109	2298	4.74
Araip.B02	112	2158	5.19
Araip.B03	95	3348	2.84
Araip.B04	105	2534	4.14
Araip.B05	68	2721	2.5
Araip.B06	91	2623	3.47
Araip.B07	76	2312	3.29
Araip.B08	69	2245	3.07
Araip.B09	65	2690	2.42
Araip.B10	67	2508	2.67
Adur	6	262	2.29
Aipa	2	81	2.47
Total	1442	48236	2.99
