# Supplementary material for: Discovery, identification, and functional characterization of long noncoding RNAs in Arachis hypogaea L
Source: BMC Plant Biol. 2020 Jul 2;20:308. doi: 10.1186/s12870-020-02510-4 (PMC7330965; doi:10.1186/s12870-020-02510-4)
Supplement: Supplementary file 6 — Additional file 6: Table S6.Cis-target genes of lncRNAs. [file 12870_2020_2510_MOESM6_ESM.xls]

## Sheet: cis_target_gene
TCONS_00000100	Aradu.TKG58;Aradu.AE3BW;
TCONS_00001359	Aradu.87S15;Aradu.WIC61;
TCONS_00003131	Aradu.64PUW;
TCONS_00006427	Aradu.LXU7Y;
TCONS_00007601	Aradu.1T3UD;Aradu.M8K2F;Aradu.S9ACZ;Aradu.A2JSU;Aradu.M18SC;
TCONS_00007993	Aradu.EE5NB;
TCONS_00009003	Aradu.PWY6M;
TCONS_00009018	Aradu.I3E1J;
TCONS_00009270	Aradu.LJ9A5;Aradu.J1J6L;Aradu.T83RP;Aradu.8R16R;
TCONS_00009334	Aradu.92H1B;Aradu.CGR3U;Aradu.29D0K;Aradu.SC3I7;
TCONS_00010131	Aradu.J5HFQ;
TCONS_00010132	Aradu.J5HFQ;
TCONS_00010309	Aradu.G4SNZ;Aradu.YDF00;
TCONS_00010311	Aradu.BP50D;Aradu.5G5Y2;Aradu.RT222;Aradu.T1ZRM;Aradu.KLS6P;
TCONS_00010683	Aradu.BR5RX;Aradu.M18SC;Aradu.A2JSU;Aradu.S9ACZ;Aradu.M8K2F;Aradu.QS77F;Aradu.YMZ5A;
TCONS_00010688	Aradu.H33JG;
TCONS_00010689	Aradu.1C5U3;Aradu.V14HZ;
TCONS_00010712	Aradu.2E1F0;Aradu.02RSN;Aradu.D4FDN;Aradu.0S3RJ;Aradu.W0FED;
TCONS_00011364	Aradu.DES1M;Aradu.Y7ZSK;
TCONS_00011392	Aradu.FXX49;Aradu.X9U68;
TCONS_00011475	Aradu.8A22P;Aradu.DC7TG;Aradu.Z1QR7;
TCONS_00011512	Aradu.0BA0A;Aradu.22JUN;Aradu.9G9GJ;Aradu.96F9C;Aradu.8H6VF;Aradu.8E66C;
TCONS_00011551	Aradu.Y8Q46;Aradu.R9S8R;
TCONS_00011553	Aradu.NR2UV;
TCONS_00011941	Aradu.X6RS3;
TCONS_00012183	Aradu.7IB98;
TCONS_00012185	Aradu.PWY6M;Aradu.V14WI;
TCONS_00012636	Aradu.ULI8B;
TCONS_00012667	Aradu.LXU7Y;
TCONS_00012668	Aradu.IPY1X;
TCONS_00012742	Aradu.DKM42;
TCONS_00013006	Aradu.NR2UV;
TCONS_00013007	Aradu.NR2UV;
TCONS_00013008	Aradu.DQQ0U;Aradu.L6IIL;
TCONS_00013239	Aradu.G4SNZ;Aradu.YDF00;
TCONS_00013355	Aradu.4N3TL;Aradu.LK5SF;
TCONS_00013551	Aradu.C1X9T;Aradu.TU64R;
TCONS_00013552	Aradu.C1X9T;Aradu.4I5EQ;Aradu.K8K3S;Aradu.PWY6M;Aradu.FLH2P;
TCONS_00013898	Aradu.NJL4S;
TCONS_00014000	Aradu.LXU7Y;
TCONS_00014061	Aradu.DKM42;
TCONS_00014202	Aradu.IPH1G;Aradu.5U38R;Aradu.ISD6F;Aradu.Z5577;Aradu.WYK0Z;Aradu.2N9HV;Aradu.D9DNB;Aradu.PG22I;Aradu.G9PBK;
TCONS_00014237	Aradu.LBR87;
TCONS_00014272	Aradu.HJ6LT;
TCONS_00014537	Aradu.H4I9D;
TCONS_00014634	Aradu.64PUW;
TCONS_00014989	Aradu.CMA17;
TCONS_00015164	Aradu.LNR81;Aradu.47TGV;
TCONS_00015273	Aradu.ULI8B;
TCONS_00015405	Aradu.JY1UA;
TCONS_00015628	Aradu.Y8Q46;Aradu.A32HC;Aradu.EE5NB;Aradu.L6IIL;Aradu.NR2UV;Aradu.G9K9R;Aradu.AI3MM;
TCONS_00015630	Aradu.L6IIL;Aradu.AI3MM;Aradu.A32HC;
TCONS_00015631	Aradu.NR2UV;Aradu.AI3MM;Aradu.G9K9R;Aradu.EE5NB;Aradu.L6IIL;Aradu.A32HC;Aradu.Y8Q46;
TCONS_00016444	Aradu.2LS1H;
TCONS_00016937	Aradu.8NX9K;
TCONS_00017787	Aradu.NUX2L;Aradu.8A6VJ;
TCONS_00018260	Aradu.227HP;
TCONS_00020157	Aradu.V8216;Aradu.XSU71;Aradu.82Z5F;
TCONS_00020429	Aradu.YXH0F;
TCONS_00020842	Aradu.19WMZ;Aradu.3M389;
TCONS_00020976	Aradu.3GD1H;Aradu.HIJ6Q;Aradu.BE884;Aradu.NZM5S;Aradu.UX16S;
TCONS_00021192	Aradu.K3S1H;Aradu.R9XZF;Aradu.T30V0;Aradu.P8N7B;
TCONS_00021382	Aradu.FVI2X;Aradu.FIU9K;
TCONS_00021695	Aradu.70U4X;
TCONS_00022411	Aradu.L8ANM;
TCONS_00022752	Aradu.GQ7JZ;Aradu.P0L8F;Aradu.AU70V;Aradu.81ZRX;
TCONS_00022811	Aradu.90K3H;Aradu.NVN7I;Aradu.9M1GG;Aradu.TEF34;Aradu.002J3;
TCONS_00022855	Aradu.7H9F1;Aradu.WW0P3;Aradu.Z8VJZ;Aradu.E3TX0;Aradu.FGF99;
TCONS_00022882	Aradu.S5PEC;Aradu.97LA5;Aradu.6S4B3;
TCONS_00023037	Aradu.LD3SZ;
TCONS_00023094	Aradu.8NX9K;
TCONS_00023308	Aradu.2L8H9;
TCONS_00023441	Aradu.0PI99;Aradu.90K3H;Aradu.105C1;Aradu.88UWV;Aradu.P7A87;Aradu.D14Q2;Aradu.TEF34;Aradu.48NC1;Aradu.X6G84;Aradu.NP01L;Aradu.WNI7M;Aradu.9G32G;
TCONS_00023442	Aradu.9G32G;Aradu.NP01L;Aradu.WNI7M;Aradu.X6G84;Aradu.TEF34;Aradu.48NC1;Aradu.D14Q2;Aradu.105C1;Aradu.88UWV;Aradu.90K3H;Aradu.0PI99;
TCONS_00023498	Aradu.L3L53;Aradu.T3Y7Z;
TCONS_00023584	Aradu.CL8S6;Aradu.MVH94;Aradu.V69Z8;
TCONS_00023620	Aradu.2LS1H;Aradu.0K4GZ;Aradu.BM19W;
TCONS_00023983	Aradu.TUY0M;
TCONS_00024009	Aradu.81ZRX;Aradu.AU70V;Aradu.GQ7JZ;Aradu.B1R3S;
TCONS_00024130	Aradu.SA87E;Aradu.CMN1L;Aradu.G00JS;Aradu.JJ0LZ;Aradu.FZQ14;Aradu.D20L9;
TCONS_00024144	Aradu.615GS;Aradu.K1QIZ;Aradu.Q8588;
TCONS_00024254	Aradu.9IZ38;
TCONS_00024395	Aradu.H4EJP;Aradu.Q9MIJ;Aradu.3XT84;
TCONS_00024423	Aradu.TI9C9;Aradu.3QR5Y;
TCONS_00024489	Aradu.20FIR;Aradu.HW1WN;
TCONS_00024510	Aradu.8A153;Aradu.CR1FZ;Aradu.085LG;
TCONS_00024839	Aradu.K61BD;
TCONS_00025291	Aradu.DU6KM;Aradu.7H3TJ;Aradu.P4KG5;Aradu.X3GCI;
TCONS_00025534	Aradu.2I2C0;Aradu.C7EQY;
TCONS_00025755	Aradu.0472T;
TCONS_00026068	Aradu.QV5A3;Aradu.K3L23;Aradu.DGU2A;
TCONS_00026134	Aradu.J5KR5;Aradu.M1XUB;Aradu.L3L53;Aradu.A3U9R;Aradu.0D5YN;
TCONS_00026418	Aradu.3QR5Y;
TCONS_00026419	Aradu.3QR5Y;
TCONS_00027139	Aradu.KA07S;
TCONS_00027337	Aradu.208PX;Aradu.W9TQV;Aradu.4Q3MP;
TCONS_00028171	Aradu.PKE9C;
TCONS_00030029	Aradu.J7IZR;Aradu.JD3SA;Aradu.XB7HB;Aradu.G69VN;
TCONS_00030900	Aradu.XGK3C;Aradu.Z8JSI;
TCONS_00031540	Aradu.17FTS;Aradu.G67LK;Aradu.0K49H;
TCONS_00033221	Aradu.09I0I;Aradu.X6XCU;Aradu.CE4FC;
TCONS_00033947	Aradu.QMP78;Aradu.V019K;Aradu.N5BC9;
TCONS_00034321	Aradu.CN5MK;Aradu.6QB22;
TCONS_00034657	Aradu.RVP3T;Aradu.M0IJ4;
TCONS_00035661	Aradu.BX57W;
TCONS_00036563	Aradu.G43SA;Aradu.985WR;
TCONS_00036908	Aradu.I6B8C;
TCONS_00037205	Aradu.Z8JSI;Aradu.R4JE4;Aradu.MC206;
TCONS_00037629	Aradu.S6366;
TCONS_00037665	Aradu.92JGH;Aradu.A28JW;Aradu.BW8X0;
TCONS_00038596	Aradu.V12MU;
TCONS_00038599	Aradu.V12MU;Aradu.WR10B;
TCONS_00038698	Aradu.U481X;Aradu.PNP6E;Aradu.68MCI;Aradu.CW391;Aradu.RWZ7G;
TCONS_00038992	Aradu.KJ7MW;
TCONS_00038996	Aradu.R6IA5;Aradu.ID95E;
TCONS_00039252	Aradu.QU946;Aradu.BXD3B;Aradu.B1C6F;Aradu.24LYY;
TCONS_00039317	Aradu.XB7HB;Aradu.JD3SA;Aradu.J7IZR;Aradu.G69VN;
TCONS_00039319	Aradu.5EF4H;Aradu.J7IZR;Aradu.JD3SA;Aradu.92GTL;
TCONS_00039537	Aradu.VS6K4;Aradu.A68MB;Aradu.R4JE4;
TCONS_00040065	Aradu.H2I13;Aradu.TMX5Q;
TCONS_00040171	Aradu.R3QAL;
TCONS_00040350	Aradu.SMW23;Aradu.MK33V;
TCONS_00040366	Aradu.J7IZR;Aradu.JD3SA;Aradu.5EF4H;Aradu.DI7YA;Aradu.92GTL;
TCONS_00040412	Aradu.RY2KR;Aradu.L2YMF;Aradu.T2AVN;Aradu.H6IWN;Aradu.HK2E0;
TCONS_00040613	Aradu.QU3G9;Aradu.QE5XI;Aradu.V26BD;Aradu.BX57W;Aradu.SHC8B;Aradu.6U63C;
TCONS_00040670	Aradu.X258N;Aradu.70RCL;Aradu.JTX56;Aradu.N7C0U;Aradu.8X6B9;Aradu.14X1M;Aradu.YRE5K;Aradu.0U9QL;
TCONS_00040781	Aradu.U481X;Aradu.8WX7E;Aradu.1IB0M;
TCONS_00040794	Aradu.G7MBB;Aradu.RRS8G;Aradu.SJ1TV;Aradu.C73IQ;Aradu.73HE8;Aradu.AD9TL;Aradu.M7IZD;Aradu.Z1QPK;Aradu.B7DYG;Aradu.TG6JS;
TCONS_00041380	Aradu.FVM6E;Aradu.J7IZR;Aradu.JD3SA;Aradu.ZK18U;Aradu.0S9RM;Aradu.5EF4H;Aradu.MTB7U;
TCONS_00042358	Aradu.U9A7G;Aradu.6L233;
TCONS_00042533	Aradu.XW1R1;Aradu.H9CAJ;Aradu.X4JYD;Aradu.I9F9G;Aradu.T8H92;
TCONS_00042668	Aradu.ZPW9M;
TCONS_00042726	Aradu.68MCI;Aradu.HRG5K;
TCONS_00042910	Aradu.H99S0;
TCONS_00043616	Aradu.RH9NQ;Aradu.4Q3MP;Aradu.7S7IW;
TCONS_00044190	Aradu.DI7YA;Aradu.HU0DB;
TCONS_00045422	Aradu.PEG2Q;Aradu.CE9T8;Aradu.L1W6L;Aradu.B7Z5E;Aradu.5XH54;Aradu.60I66;Aradu.C6WWM;Aradu.XJ6TW;Aradu.64FTH;Aradu.82ZX0;Aradu.A834G;
TCONS_00045916	Aradu.BP0GU;
TCONS_00046032	Aradu.N7YFC;
TCONS_00046039	Aradu.4L9RG;
TCONS_00046212	Aradu.F9BNV;
TCONS_00047472	Aradu.8TC6W;
TCONS_00047575	Aradu.KN9WR;
TCONS_00048621	Aradu.W4MZG;Aradu.TXX55;Aradu.NE1CB;Aradu.J34ML;Aradu.PST3N;
TCONS_00048791	Aradu.72QKL;
TCONS_00049163	Aradu.B8GCY;
TCONS_00050571	Aradu.U66B6;Aradu.LUD1L;
TCONS_00050621	Aradu.SZL9Z;
TCONS_00051941	Aradu.9255Z;Aradu.R8GB7;Aradu.SE4HS;Aradu.F8AYK;Aradu.73DRF;
TCONS_00052970	Aradu.P4HVI;Aradu.VPD8U;Aradu.ATP30;
TCONS_00053742	Aradu.EC7VK;Aradu.JV8C6;
TCONS_00053764	Aradu.49PAS;
TCONS_00053807	Aradu.5511B;
TCONS_00053945	Aradu.4D7HL;Aradu.AP5BH;
TCONS_00054031	Aradu.4M7WG;
TCONS_00054093	Aradu.CFQ9F;
TCONS_00054264	Aradu.N190Q;
TCONS_00054366	Aradu.4AV08;Aradu.BRH71;
TCONS_00054510	Aradu.QHA6Y;Aradu.0Z7R2;Aradu.XDM9G;
TCONS_00054573	Aradu.HE6Y3;
TCONS_00054825	Aradu.68YC3;Aradu.G0JHP;
TCONS_00054911	Aradu.0L5CU;Aradu.XIY30;Aradu.CF5Z2;Aradu.KTC22;Aradu.H3P3G;Aradu.Y4W24;Aradu.W0CBF;Aradu.3T2SR;
TCONS_00054918	Aradu.B45Z7;Aradu.65WG6;Aradu.IW0ES;Aradu.GF4BH;
TCONS_00055086	Aradu.71ZH0;
TCONS_00055090	Aradu.VN8X3;Aradu.I2J7R;Aradu.18BC7;Aradu.7NE6B;
TCONS_00055419	Aradu.X689P;Aradu.CFQ9F;Aradu.H6PSY;Aradu.KNB1Y;
TCONS_00056978	Aradu.G6CRU;
TCONS_00057294	Aradu.U70TW;
TCONS_00057476	Aradu.Q03T7;Aradu.NQC6T;
TCONS_00057628	Aradu.DQ5VE;
TCONS_00057779	Aradu.L6BHU;
TCONS_00057858	Aradu.E0XYA;Aradu.F8AYK;
TCONS_00057875	Aradu.S0B7G;
TCONS_00057949	Aradu.XF8NX;
TCONS_00058166	Aradu.U8JGV;
TCONS_00058377	Aradu.Z705N;Aradu.0V0CY;Aradu.T1Z0F;Aradu.1KU8R;Aradu.U1FLK;
TCONS_00058683	Aradu.V09FZ;Aradu.3S3D0;
TCONS_00058703	Aradu.5511B;Aradu.SZL9Z;
TCONS_00058948	Aradu.DM3Z8;
TCONS_00059880	Aradu.X07KZ;Aradu.FE0GZ;Aradu.LF8KX;Aradu.3N6NA;Aradu.94MD3;Aradu.3J7Z6;Aradu.LS0XC;
TCONS_00061689	Aradu.U0QAT;
TCONS_00063479	Aradu.AT974;Aradu.L13D3;
TCONS_00064118	Aradu.8J59E;
TCONS_00064402	Aradu.U0PDX;Aradu.7C663;Aradu.17U50;
TCONS_00065194	Aradu.G9P91;
TCONS_00066195	Aradu.PZ2KX;Aradu.8J4AH;Aradu.BU4E6;
TCONS_00066409	Aradu.ETQ6D;
TCONS_00066410	Aradu.ETQ6D;Aradu.D4584;
TCONS_00066693	Aradu.J6JAI;Aradu.07C2C;
TCONS_00067125	Aradu.LCM6X;
TCONS_00067291	Aradu.QS6B9;Aradu.TB6GC;Aradu.18XUI;
TCONS_00067499	Aradu.E51A5;Aradu.B4D3A;Aradu.G0IJA;Aradu.08XY7;
TCONS_00067681	Aradu.GXP8K;Aradu.60BI9;
TCONS_00067770	Aradu.S6EUF;
TCONS_00067969	Aradu.ZX8WQ;Aradu.KT9V5;Aradu.F05QN;Aradu.DJ1C7;Aradu.KZQ5M;
TCONS_00068153	Aradu.PZ18V;Aradu.AP5ZW;Aradu.41QJ6;Aradu.ZJM47;Aradu.LEK83;Aradu.64NDC;Aradu.DH9ES;Aradu.9YL2E;Aradu.4B6GH;Aradu.A1MN7;
TCONS_00068214	Aradu.T2SMW;Aradu.N7LX6;Aradu.DP2D5;
TCONS_00068629	Aradu.I5672;Aradu.H9ZXM;Aradu.YMP6X;Aradu.PJ3BC;
TCONS_00069000	Aradu.43YRA;Aradu.E16S5;
TCONS_00069113	Aradu.GMY4S;
TCONS_00069916	Aradu.LF8KX;Aradu.00IE4;Aradu.3J7Z6;
TCONS_00070028	Aradu.S5YG8;Aradu.G8ZY2;
TCONS_00070142	Aradu.R58XL;
TCONS_00070258	Aradu.I3T4E;Aradu.09TNY;Aradu.BPY1S;Aradu.SS9ID;
TCONS_00070411	Aradu.PQ90F;Aradu.ZG5KA;Aradu.I50JZ;
TCONS_00070654	Aradu.3V4NV;Aradu.1SY66;Aradu.B613A;Aradu.UT62F;Aradu.L71CJ;Aradu.YI9BF;
TCONS_00070655	Aradu.32FVG;Aradu.1SY66;Aradu.3V4NV;Aradu.L71CJ;Aradu.UT62F;Aradu.B613A;
TCONS_00070689	Aradu.V7MMF;Aradu.6SP02;Aradu.WWA28;Aradu.3B9N0;
TCONS_00070862	Aradu.W78YC;Aradu.6516S;
TCONS_00070951	Aradu.Z9I5U;
TCONS_00071111	Aradu.33MBY;
TCONS_00071112	Aradu.98K4P;
TCONS_00071452	Aradu.HYU7D;Aradu.LS0XC;Aradu.94MD3;Aradu.FE0GZ;Aradu.X07KZ;
TCONS_00072096	Aradu.P3CPL;Aradu.WWA28;
TCONS_00072128	Aradu.BB6J3;Aradu.GMY4S;
TCONS_00072129	Aradu.8421L;
TCONS_00072959	Aradu.Z7860;Aradu.X0WY3;
TCONS_00073001	Aradu.SGR1V;Aradu.I9JU3;Aradu.T9CVQ;Aradu.Z52DY;Aradu.JT91M;
TCONS_00073234	Aradu.UQ1Y1;Aradu.D5AUT;Aradu.FQ3N4;Aradu.B6TYJ;
TCONS_00073824	Aradu.46J5J;
TCONS_00076201	Aradu.ENK1P;Aradu.7T1B9;Aradu.WZF00;
TCONS_00077799	Aradu.7W8KD;
TCONS_00077907	Aradu.I9SZF;Aradu.VI7D5;Aradu.BS4CZ;
TCONS_00078369	Aradu.FE24Z;
TCONS_00078824	Aradu.Y5WI6;
TCONS_00079297	Aradu.82HKY;
TCONS_00079915	Aradu.VYZ0J;Aradu.V8G62;Aradu.R549P;Aradu.21EXI;
TCONS_00081191	Aradu.Y5WI6;
TCONS_00081519	Aradu.H76RB;Aradu.7P6G5;
TCONS_00081587	Aradu.8UC9M;Aradu.52DEQ;Aradu.E5CXW;Aradu.1B6ZQ;
TCONS_00081839	Aradu.87SDL;Aradu.T3PXW;Aradu.ZY82G;Aradu.76BI5;
TCONS_00081966	Aradu.JF9VE;Aradu.X4KHC;
TCONS_00082344	Aradu.CZW32;Aradu.FMP57;
TCONS_00082411	Aradu.768A8;
TCONS_00082450	Aradu.NYP4Z;Aradu.F59F9;
TCONS_00082518	Aradu.EBC72;Aradu.JE38X;Aradu.H88AG;
TCONS_00082568	Aradu.65VNI;
TCONS_00082569	Aradu.Y3KT7;Aradu.L8GUY;Aradu.G2CP4;
TCONS_00082570	Aradu.G2CP4;Aradu.TXN9A;Aradu.Y3KT7;Aradu.GWU2F;Aradu.L8GUY;
TCONS_00082813	Aradu.PM2RX;
TCONS_00082998	Aradu.S0UFC;Aradu.N2D1U;
TCONS_00083181	Aradu.IRX3E;Aradu.91S58;Aradu.D4KZD;
TCONS_00083193	Aradu.0KH4T;Aradu.44A4W;Aradu.LB9V5;
TCONS_00083653	Aradu.N5YAX;Aradu.Z6WHT;Aradu.AB0SU;
TCONS_00083654	Aradu.Z6WHT;Aradu.AB0SU;
TCONS_00083655	Aradu.N5YAX;
TCONS_00083738	Aradu.901JV;
TCONS_00083739	Aradu.901JV;
TCONS_00083780	Aradu.376FV;Aradu.ZY9W5;Aradu.0Q5DW;Aradu.U4G0H;Aradu.Z293E;
TCONS_00083797	Aradu.LZK6A;Aradu.C697P;
TCONS_00083830	Aradu.5L41W;Aradu.RKM5L;Aradu.67UXU;Aradu.R4BPQ;Aradu.EKK5E;
TCONS_00083912	Aradu.CKG3H;
TCONS_00083913	Aradu.CKG3H;
TCONS_00084069	Aradu.RH32I;Aradu.N0CP9;Aradu.22S7E;Aradu.MVP73;Aradu.ATV1K;Aradu.CLY3G;
TCONS_00084078	Aradu.NRY1K;Aradu.H4KIC;Aradu.IDM0E;Aradu.EN99W;Aradu.IPP1D;Aradu.5NN3C;
TCONS_00084230	Aradu.045XZ;Aradu.JM7KB;Aradu.LV0K6;
TCONS_00085085	Aradu.FB002;Aradu.C1QBJ;Aradu.JW1QU;Aradu.WH755;
TCONS_00085770	Aradu.QPP4F;Aradu.U6J9L;Aradu.C3IET;
TCONS_00086319	Aradu.B0J50;Aradu.LW24D;
TCONS_00086551	Aradu.Z6WHT;
TCONS_00086552	Aradu.N5YAX;Aradu.AB0SU;
TCONS_00086748	Aradu.RJA7P;Aradu.E1CUK;
TCONS_00086894	Aradu.EW7BI;Aradu.65VNI;Aradu.G2CP4;Aradu.ZY8Q0;Aradu.Z5Y7Q;Aradu.Y3KT7;
TCONS_00087223	Aradu.WM0X2;Aradu.FZ3I8;
TCONS_00087423	Aradu.W1YA8;Aradu.20JPA;
TCONS_00087533	Aradu.45CR1;Aradu.KD2FK;Aradu.CRB6R;Aradu.RG89H;Aradu.1B6ZQ;Aradu.E5CXW;Aradu.62EKF;Aradu.4LL4W;
TCONS_00087772	Aradu.G6132;Aradu.5N5Q7;Aradu.RI6SZ;
TCONS_00088021	Aradu.B4HJ4;Aradu.0AP8V;
TCONS_00088062	Aradu.W1YA8;Aradu.20JPA;
TCONS_00088119	Aradu.CKG3H;Aradu.ZZ4N0;Aradu.55CHH;Aradu.7XA36;
TCONS_00088258	Aradu.GWU2F;Aradu.Y3KT7;Aradu.TXN9A;Aradu.65VNI;Aradu.G2CP4;
TCONS_00088588	Aradu.QD1UR;Aradu.IP8CY;Aradu.6WC85;Aradu.D3RA8;Aradu.XN4S3;
TCONS_00089393	Aradu.G7446;
TCONS_00090944	Aradu.FV3S5;Aradu.H6ZW2;Aradu.199G1;
TCONS_00091378	Aradu.SS7YL;Aradu.5JK9N;Aradu.162IL;Aradu.910RR;
TCONS_00091519	Aradu.Z1H9W;
TCONS_00093297	Aradu.TRI7U;Aradu.W912S;
TCONS_00093401	Aradu.DRQ25;Aradu.1NA76;
TCONS_00093455	Aradu.MN6BD;Aradu.Z1H9W;
TCONS_00093536	Aradu.C25L8;Aradu.M0J4F;Aradu.6P7JB;Aradu.CE1XI;Aradu.N76GN;
TCONS_00093863	Aradu.S0K8G;
TCONS_00093864	Aradu.S0K8G;Aradu.MW6JM;
TCONS_00094274	Aradu.JK78S;Aradu.TDU0W;
TCONS_00094364	Aradu.Y7C9W;
TCONS_00094467	Aradu.AZ3LE;Aradu.JT3Z0;Aradu.Z94GS;
TCONS_00094839	Aradu.T0VC2;
TCONS_00095273	Aradu.6J2SN;
TCONS_00095345	Aradu.EZ4BH;Aradu.67UPX;
TCONS_00095918	Aradu.GQI2P;Aradu.VX4M7;Aradu.9L9XR;
TCONS_00096807	Aradu.YG1G4;
TCONS_00096850	Aradu.G7446;
TCONS_00098408	Aradu.5F5TI;Aradu.U2YMJ;
TCONS_00100655	Aradu.TY9MP;Aradu.0FH7H;
TCONS_00101329	Aradu.R8A6M;Aradu.7K2S3;Aradu.60HCE;Aradu.IHD5E;Aradu.EQE9W;Aradu.P9YG3;
TCONS_00102966	Aradu.5Q6ZX;Aradu.VZQ8X;Aradu.I8LN2;Aradu.SCL14;
TCONS_00103218	Aradu.PKD6Q;Aradu.Q88CS;
TCONS_00103382	Aradu.RY73H;Aradu.3B046;Aradu.YDH5Z;Aradu.01E53;
TCONS_00103447	Aradu.WF9M3;Aradu.100N9;
TCONS_00103779	Aradu.DT0KY;
TCONS_00104463	Aradu.102BT;
TCONS_00104590	Aradu.UF650;Aradu.W4S0X;Aradu.QZ0ZC;
TCONS_00104832	Aradu.9P5WT;
TCONS_00105519	Aradu.6QR7L;Aradu.UCI37;Aradu.F2X7L;
TCONS_00106011	Aradu.ZR5DV;Aradu.FDG48;
TCONS_00106251	Aradu.RZ6Q3;
TCONS_00106707	Aradu.53P8J;Aradu.HNY8U;Aradu.6FX3T;Aradu.XK5C3;
TCONS_00106741	Aradu.SH1J0;Aradu.S0IB0;
TCONS_00106810	Aradu.A9K4V;Aradu.ID7XN;
TCONS_00106824	Aradu.D1CF5;Aradu.BKZ7E;Aradu.A6XGF;Aradu.4XL1L;Aradu.MSJ8D;Aradu.L25LF;
TCONS_00106926	Aradu.EGS0W;Aradu.JTK38;
TCONS_00107126	Aradu.C0NTR;
TCONS_00107127	Aradu.5Z6VA;
TCONS_00107216	Aradu.5A0JT;Aradu.XEA86;
TCONS_00107217	Aradu.XEA86;Aradu.5A0JT;Aradu.M9CLB;
TCONS_00107975	Aradu.J8127;Aradu.45YRJ;Aradu.YRY37;Aradu.W56R3;Aradu.0BM64;Aradu.0H0ZC;Aradu.07ZWB;
TCONS_00108139	Aradu.EWB3L;Aradu.A1VIE;Aradu.66DLZ;Aradu.VF73R;Aradu.IQZ4T;
TCONS_00108176	Aradu.JG747;Aradu.Y90XP;Aradu.0AA98;Aradu.0A72C;Aradu.B4JL3;
TCONS_00108559	Aradu.3I9MJ;
TCONS_00108892	Aradu.EQE9W;Aradu.P9YG3;Aradu.8PB60;Aradu.R8A6M;Aradu.7K2S3;Aradu.0AU5N;Aradu.6W1XZ;
TCONS_00109069	Aradu.VUI8Y;
TCONS_00109307	Aradu.FV17L;
TCONS_00109523	Aradu.VZ4PC;Aradu.T8L1U;
TCONS_00109592	Aradu.E01RJ;
TCONS_00109708	Aradu.9B7V9;Aradu.RK7DP;Aradu.KU7DW;
TCONS_00109863	Aradu.BNL5H;
TCONS_00109880	Aradu.YSN3X;Aradu.65NHH;
TCONS_00109908	Aradu.H7DQX;
TCONS_00110486	Aradu.G5XU3;Aradu.YUD54;Aradu.5R9N2;
TCONS_00110502	Aradu.JNA0U;
TCONS_00110564	Aradu.WFH0K;Aradu.FG7MN;
TCONS_00110962	Aradu.P8CLW;Aradu.L3677;
TCONS_00112033	Aradu.JN7FR;
TCONS_00112985	Aradu.N7QSL;Aradu.CZ2CM;
TCONS_00117013	Aradu.DL5VG;
TCONS_00117852	Aradu.D0SQ3;
TCONS_00118113	Aradu.QW2YT;
TCONS_00118252	Aradu.R79KQ;Aradu.7MC45;Aradu.B6E0Y;
TCONS_00118276	Aradu.VPK4L;
TCONS_00118295	Aradu.ND69W;
TCONS_00118800	Aradu.IJ8FU;
TCONS_00119378	Aradu.78HGD;Aradu.LH2UI;Aradu.HC4TT;
TCONS_00119626	Aradu.3FX5Z;
TCONS_00120309	Aradu.9W6N4;
TCONS_00120651	Aradu.X8N4Z;Aradu.MS5GE;Aradu.0AW6N;
TCONS_00121089	Aradu.XE68Z;Aradu.H1KBV;
TCONS_00121133	Aradu.1FU4X;Aradu.FF4N9;Aradu.3FX5Z;
TCONS_00121163	Aradu.CZ2CM;
TCONS_00121337	Aradu.EEX52;Aradu.A9Z84;
TCONS_00121445	Aradu.SC6RY;Aradu.GGI7X;Aradu.40V65;Aradu.V6U3C;Aradu.4BU0T;Aradu.M59E5;Aradu.G2R4U;
TCONS_00122073	Aradu.PIT85;Aradu.X8N4Z;Aradu.9C9ZX;Aradu.N0VBS;
TCONS_00122085	Aradu.G9044;Aradu.ZFF1D;
TCONS_00122540	Aradu.EJ6UV;Aradu.KD1XS;
TCONS_00122728	Aradu.EEX52;Aradu.A9Z84;
TCONS_00122838	Aradu.T1I30;Aradu.65HV5;
TCONS_00123378	Aradu.6PP4L;Aradu.065GY;Aradu.MH5X6;Aradu.TV20G;Aradu.UU57Q;
TCONS_00123806	Aradu.EJ6UV;
TCONS_00123830	Aradu.AU7RR;
TCONS_00124166	Aradu.Z9XXW;
TCONS_00125111	Aradu.RD1G7;Aradu.TF4C3;
TCONS_00125434	Aradu.5MN5X;Aradu.9IX37;
TCONS_00126178	Aradu.6JB4Q;Aradu.PU7RJ;
TCONS_00126463	Aradu.3V1LI;
TCONS_00127078	Aradu.81HXK;Aradu.DX9QE;Aradu.WW54U;Aradu.Q4VIY;
TCONS_00127079	Aradu.UE7BN;
TCONS_00127116	Aradu.2A2BX;Aradu.82XSN;
TCONS_00129797	Aradu.PQH62;
TCONS_00130575	Aradu.S7KAF;
TCONS_00131230	Aradu.6JB4Q;
TCONS_00131502	Aradu.3UI0Z;Aradu.E85UF;Aradu.V9U81;
TCONS_00131707	Aradu.Y4KCH;Aradu.E7EUH;Aradu.0P96E;
TCONS_00131862	Aradu.5VS0D;Aradu.W93K3;
TCONS_00132435	Aradu.NT2T0;Aradu.BUY04;Aradu.28TIZ;Aradu.G5XCD;
TCONS_00132436	Aradu.V07RE;
TCONS_00132572	Aradu.HB0SB;Aradu.UT876;Aradu.I6926;Aradu.DD99U;Aradu.3XQ1H;
TCONS_00132908	Aradu.BWB05;
TCONS_00132909	Aradu.BWB05;
TCONS_00133603	Aradu.H3LPD;
TCONS_00133625	Aradu.JPR8D;
TCONS_00133853	Aradu.S7KAF;Aradu.XK6YJ;Aradu.JL5I1;
TCONS_00133854	Aradu.JL5I1;Aradu.XK6YJ;Aradu.S7KAF;
TCONS_00133884	Aradu.H641H;Aradu.50TKD;Aradu.063AJ;Aradu.ZS6PI;
TCONS_00134016	Aradu.6E3VS;
TCONS_00134471	Aradu.11SHH;
TCONS_00134602	Aradu.BV67Y;
TCONS_00135038	Aradu.EH11Z;
TCONS_00135750	Aradu.81HXK;Aradu.T63XH;Aradu.UE7BN;
TCONS_00135903	Aradu.IJX5P;Aradu.N2G7A;
TCONS_00136055	Aradu.57TMQ;Aradu.JI62L;Aradu.PW32X;Aradu.2E38F;
TCONS_00136257	Aradu.QAV8U;
TCONS_00136344	Aradu.W53JZ;
TCONS_00136438	Aradu.JL5I1;
TCONS_00136439	Aradu.PEH3C;Aradu.F27HA;Aradu.2D2JL;
TCONS_00137121	Aradu.Y4KCH;Aradu.E7EUH;
TCONS_00137507	Aradu.65JMT;
TCONS_00137678	Aradu.DK681;
TCONS_00137680	Aradu.01959;
TCONS_00137982	Araip.C9F8X;Araip.U125N;Araip.R8SCL;
TCONS_00138638	Araip.TTH4T;
TCONS_00139043	Araip.7TC2M;Araip.I8S67;
TCONS_00139140	Araip.F4D5I;
TCONS_00141748	Araip.VA21K;
TCONS_00141751	Araip.7569G;
TCONS_00141802	Araip.U49S5;Araip.HTR97;
TCONS_00141915	Araip.J44GD;Araip.C50VT;Araip.KW99G;
TCONS_00141969	Araip.C4YLK;Araip.J8WL7;Araip.L16RT;
TCONS_00143326	Araip.19WFN;Araip.W94MM;Araip.LCN5D;
TCONS_00143331	Araip.Z9LXM;Araip.1489S;
TCONS_00143682	Araip.JZD7M;Araip.E9ARY;
TCONS_00144263	Araip.ND6SW;
TCONS_00144293	Araip.84WZ8;Araip.0W4C0;
TCONS_00144343	Araip.1ZG04;
TCONS_00144424	Araip.0L6CE;Araip.08BHZ;Araip.83KXX;Araip.7VT5Z;
TCONS_00144727	Araip.G10X7;Araip.Z68WU;Araip.B7I4B;
TCONS_00145051	Araip.KH16W;
TCONS_00145101	Araip.UGN58;
TCONS_00145378	Araip.B7MSZ;
TCONS_00145401	Araip.31UA1;Araip.WUV4J;Araip.E3M1R;
TCONS_00145402	Araip.573AX;Araip.31UA1;
TCONS_00145403	Araip.F202J;
TCONS_00145492	Araip.7DT5A;Araip.08T0E;Araip.11WF7;
TCONS_00145595	Araip.5D56G;
TCONS_00145761	Araip.A9KWJ;
TCONS_00145791	Araip.4YC4D;Araip.0S193;
TCONS_00145819	Araip.LSP61;
TCONS_00145820	Araip.0M669;Araip.LSP61;
TCONS_00145844	Araip.V9KXJ;
TCONS_00145851	Araip.ZWF74;Araip.J84DZ;
TCONS_00145859	Araip.86EDZ;Araip.7V58N;
TCONS_00145861	Araip.VS2ZZ;Araip.7569G;
TCONS_00146324	Araip.H6QSZ;
TCONS_00146556	Araip.K6ZMV;Araip.3485Y;Araip.72FUN;Araip.A1YHK;Araip.XL976;Araip.5812W;
TCONS_00146681	Araip.W2KBF;Araip.G10X7;Araip.VNH9W;Araip.I3LE2;
TCONS_00146790	Araip.KK5LI;Araip.7YT59;Araip.3S8F9;
TCONS_00146928	Araip.KH16W;Araip.DT4LB;
TCONS_00146953	Araip.2K98J;
TCONS_00147294	Araip.0Q5CU;Araip.HP9ZJ;
TCONS_00147557	Araip.IK3M2;Araip.9BF1V;
TCONS_00147597	Araip.HV7HP;Araip.DD1VL;Araip.VA21K;Araip.X547G;Araip.VS2ZZ;Araip.JH23Y;
TCONS_00147784	Araip.2B884;
TCONS_00148504	Araip.KH16W;
TCONS_00148769	Araip.B7MSZ;Araip.AL7QR;
TCONS_00148789	Araip.5X9ZF;Araip.F202J;
TCONS_00148917	Araip.2WB4K;Araip.238IA;Araip.KHB2Z;
TCONS_00149093	Araip.K1FJE;
TCONS_00149094	Araip.K1FJE;
TCONS_00149115	Araip.EB319;Araip.N172F;Araip.YD443;Araip.FC8PN;
TCONS_00149149	Araip.ZQ4WS;
TCONS_00149393	Araip.HE3VH;
TCONS_00149493	Araip.041YP;Araip.2FN54;Araip.V9DJK;Araip.LCN5D;Araip.W94MM;
TCONS_00149531	Araip.99NZF;Araip.BI64Q;Araip.RE11A;
TCONS_00149792	Araip.NQV2I;Araip.ZV06F;Araip.4V6B3;Araip.MS6UX;Araip.2S44I;Araip.AML9J;Araip.JS32F;Araip.L9ZIB;
TCONS_00150062	Araip.UY8M3;Araip.UGN58;
TCONS_00150096	Araip.38J51;
TCONS_00150098	Araip.C6ELD;
TCONS_00150320	Araip.20U3J;Araip.GM47Q;Araip.JVC74;Araip.8FX6X;Araip.4S753;
TCONS_00150593	Araip.LSP61;Araip.K3I8J;Araip.K1FJE;Araip.J3WGF;
TCONS_00150637	Araip.Y61P8;
TCONS_00150937	Araip.V73AP;Araip.RJB8E;Araip.2FN54;
TCONS_00151041	Araip.4S753;Araip.GM47Q;Araip.JVC74;
TCONS_00151157	Araip.RM0UB;
TCONS_00151379	Araip.X547G;Araip.JH23Y;
TCONS_00151463	Araip.N65ZU;
TCONS_00151474	Araip.VSD73;
TCONS_00151534	Araip.7TC2M;
TCONS_00151535	Araip.C6ELD;
TCONS_00151706	Araip.WUV4J;Araip.31UA1;Araip.F202J;Araip.573AX;
TCONS_00152069	Araip.F7QJH;Araip.Y7ARM;Araip.12RXW;
TCONS_00152078	Araip.31VD7;Araip.F56AQ;
TCONS_00152081	Araip.I88R2;
TCONS_00152319	Araip.UT1G7;
TCONS_00152465	Araip.RR7BI;Araip.9PA7U;Araip.0W8SE;
TCONS_00152603	Araip.D1E07;Araip.15B33;Araip.83KXX;
TCONS_00152859	Araip.M4X9J;Araip.8Q65G;Araip.UK6JB;Araip.0CK4I;Araip.HG4BM;Araip.JU4RG;
TCONS_00152861	Araip.DN5WT;
TCONS_00153458	Araip.T3AKP;Araip.CV2PU;Araip.99I63;Araip.E4Y09;Araip.216IR;
TCONS_00153496	Araip.CIC6U;
TCONS_00154473	Araip.QP82L;
TCONS_00154815	Araip.13CKZ;
TCONS_00155055	Araip.2L7Z5;Araip.F3MGN;
TCONS_00155080	Araip.X5M9K;Araip.SJG93;
TCONS_00155619	Araip.P0RPV;
TCONS_00156425	Araip.G085N;Araip.BLF65;Araip.M7CSA;
TCONS_00156426	Araip.LQ7KD;Araip.JM48H;
TCONS_00158323	Araip.FHQ6L;Araip.7PE3V;
TCONS_00158447	Araip.UQ88P;Araip.YHL3W;Araip.5K1SA;Araip.I1C79;Araip.B9EY6;Araip.K1GCE;Araip.S5AF2;
TCONS_00158613	Araip.Y2EMI;Araip.ZV0LA;Araip.C7AJI;Araip.B3QST;Araip.ZUY8H;Araip.WZ31P;Araip.TX5S3;
TCONS_00158633	Araip.P7UI6;Araip.3BT9V;Araip.3D1R2;Araip.RG980;
TCONS_00158971	Araip.UG9FW;Araip.MC2K9;Araip.1R84J;Araip.47I29;Araip.N419E;Araip.Z39NZ;Araip.Y0ZFX;Araip.B00X5;Araip.56CGY;Araip.ZG9AN;
TCONS_00159052	Araip.GE0SE;Araip.CGJ5M;Araip.P4X64;Araip.FL0S8;Araip.YEC10;Araip.13PT0;Araip.F0D74;Araip.92VZR;Araip.IU11P;Araip.HU4GC;Araip.9V6AN;
TCONS_00159073	Araip.HG4BM;Araip.89MN9;Araip.N986Z;
TCONS_00159074	Araip.WF8NV;Araip.Y51YY;
TCONS_00159180	Araip.7S8SH;Araip.S03WS;Araip.YQV6W;Araip.SYC4B;Araip.84DPL;
TCONS_00159646	Araip.UM9DW;
TCONS_00159697	Araip.J3PKV;
TCONS_00159849	Araip.T5UF6;Araip.6QW9A;Araip.0SC1T;Araip.VJ47E;
TCONS_00160065	Araip.BLF65;Araip.9019J;Araip.LQ7KD;Araip.5IA19;Araip.JX6GK;Araip.M7CSA;
TCONS_00160066	Araip.G085N;Araip.JX6GK;
TCONS_00160190	Araip.N63I9;Araip.0KX81;Araip.FI6NM;
TCONS_00160191	Araip.2NJ4L;
TCONS_00160457	Araip.2EE1X;Araip.PZP7W;Araip.34E57;
TCONS_00160581	Araip.06A59;
TCONS_00160824	Araip.620ZB;Araip.XX55I;Araip.SB2SE;Araip.15N6Y;Araip.WGZ78;Araip.99LMI;
TCONS_00161271	Araip.71M96;Araip.3D8RL;Araip.Z132L;Araip.98SU9;
TCONS_00161283	Araip.J3PKV;Araip.R7CDW;
TCONS_00161403	Araip.VAB9I;
TCONS_00161542	Araip.2M16Z;Araip.9CF17;Araip.M9Z94;
TCONS_00161617	Araip.U82NT;
TCONS_00161834	Araip.RJS33;
TCONS_00161907	Araip.JXN07;
TCONS_00162001	Araip.LV1T4;
TCONS_00162088	Araip.J3PD0;Araip.NYY6P;Araip.VJ47E;Araip.R6MWA;Araip.9M2KT;Araip.V4MHN;Araip.QN05T;Araip.9HK1M;Araip.1KU0K;Araip.ZRG8S;
TCONS_00162136	Araip.8AA3H;Araip.K8IRF;Araip.B82FG;Araip.63VF8;Araip.E9VBH;Araip.UT4ZA;Araip.V4CJV;
TCONS_00162137	Araip.K8IRF;Araip.8AA3H;Araip.B82FG;Araip.E9VBH;Araip.V4CJV;Araip.UT4ZA;
TCONS_00162330	Araip.XR4VD;Araip.3KR5V;Araip.ZU8AU;Araip.3PW1M;
TCONS_00162427	Araip.G164U;Araip.KA49D;
TCONS_00162658	Araip.0F2D1;Araip.M64Q1;Araip.QQ9AR;Araip.73UW5;
TCONS_00162666	Araip.SCL18;Araip.HH74J;
TCONS_00162789	Araip.54CFM;Araip.EV7K0;
TCONS_00162790	Araip.EV7K0;Araip.54CFM;
TCONS_00162850	Araip.UB5JD;Araip.PJ16E;Araip.ENG6G;Araip.700Z1;Araip.F1QRY;
TCONS_00162956	Araip.4TI8Y;
TCONS_00162985	Araip.4208R;Araip.38RJR;
TCONS_00163013	Araip.JX6GK;
TCONS_00163042	Araip.K70W6;Araip.R7BA0;Araip.JI0I7;
TCONS_00163043	Araip.49939;Araip.I6LMJ;Araip.K70W6;
TCONS_00163160	Araip.G2LYR;Araip.G4UQ7;Araip.F0UL1;
TCONS_00163183	Araip.3ZG4X;
TCONS_00163186	Araip.3ZG4X;
TCONS_00163425	Araip.39IGX;
TCONS_00163431	Araip.5BH3G;Araip.57DCY;Araip.CAL49;Araip.H5102;Araip.5RN3L;
TCONS_00163443	Araip.GA3C8;Araip.1R8Y6;Araip.3Q9KH;
TCONS_00163546	Araip.SJ8UT;Araip.DPY9S;
TCONS_00163740	Araip.X23RY;Araip.LGR7K;Araip.V6A1V;
TCONS_00164084	Araip.6X6TI;Araip.LW06L;
TCONS_00164402	Araip.5N8JP;Araip.423LP;
TCONS_00164679	Araip.S7MAI;Araip.37YKC;Araip.5F0K1;Araip.CR8VY;
TCONS_00164680	Araip.39IGX;Araip.CR8VY;Araip.37YKC;
TCONS_00164733	Araip.RG980;Araip.T3DRG;Araip.6XF23;
TCONS_00164839	Araip.6R0FW;Araip.70LL0;Araip.FLT6G;Araip.QK7C1;Araip.7E684;Araip.I3EE6;Araip.EJ1UY;
TCONS_00164840	Araip.DN5WT;Araip.7E684;Araip.Y51YY;
TCONS_00164912	Araip.SUM3W;Araip.84DPL;
TCONS_00165165	Araip.P14AH;
TCONS_00165287	Araip.38R19;Araip.G7NCS;Araip.SJG93;
TCONS_00165472	Araip.A2GRU;Araip.BUW0U;Araip.2M16Z;
TCONS_00165532	Araip.LQ7KD;Araip.U4I2N;Araip.JM48H;Araip.BLF65;
TCONS_00165546	Araip.LQ3KE;Araip.M98D1;Araip.QLF2G;
TCONS_00165956	Araip.PF7MG;Araip.9L181;
TCONS_00165961	Araip.LV1T4;Araip.VXJ8G;
TCONS_00165976	Araip.S5AF2;Araip.B9EY6;Araip.89241;Araip.5K1SA;Araip.UQ88P;Araip.YHL3W;
TCONS_00167804	Araip.I3B4Y;Araip.25CKK;
TCONS_00168089	Araip.IK8G1;
TCONS_00168498	Araip.M52GX;
TCONS_00168659	Araip.KA8RP;
TCONS_00169619	Araip.X8HUF;Araip.KCA5D;Araip.09GEF;
TCONS_00169720	Araip.91PPR;
TCONS_00172070	Araip.3W1KE;
TCONS_00173442	Araip.R254H;Araip.ZY5Z5;
TCONS_00173711	Araip.60PQI;
TCONS_00174719	Araip.E2YUD;Araip.KK7TK;Araip.DX3U9;
TCONS_00176047	Araip.WY8S1;Araip.77XJD;Araip.WSG93;
TCONS_00176941	Araip.73735;Araip.G4XYW;
TCONS_00177108	Araip.X1Q90;Araip.0LF7A;
TCONS_00177199	Araip.917K4;Araip.NYM6Q;Araip.C9ZVI;
TCONS_00177200	Araip.DP3JP;Araip.X6F7N;Araip.9T2TT;Araip.SED3F;Araip.917K4;
TCONS_00177706	Araip.T5H3F;
TCONS_00177727	Araip.X9MCL;
TCONS_00177944	Araip.5CL0B;
TCONS_00178226	Araip.UK85B;Araip.NV5LW;
TCONS_00178496	Araip.0W42P;Araip.W6G50;Araip.C18QE;Araip.Z9XQY;
TCONS_00178653	Araip.1HM4P;Araip.ZP5MJ;Araip.HG9T7;Araip.PXU92;Araip.W4DNX;Araip.2X5BJ;
TCONS_00178730	Araip.ZV710;Araip.L8VR7;
TCONS_00178966	Araip.XWB1J;
TCONS_00178986	Araip.BM50M;Araip.953FR;
TCONS_00179101	Araip.C0U0V;
TCONS_00179152	Araip.XE5HE;Araip.PFF61;
TCONS_00179561	Araip.Y29E3;Araip.K3Q3L;
TCONS_00179730	Araip.E49HW;Araip.63HA5;Araip.10EAW;Araip.ZIE7L;
TCONS_00179733	Araip.9T2TT;Araip.SED3F;Araip.DP3JP;
TCONS_00179735	Araip.Z762D;Araip.NYM6Q;Araip.8B62E;Araip.SED3F;
TCONS_00180117	Araip.TH5HB;
TCONS_00180151	Araip.30XFS;
TCONS_00180152	Araip.30XFS;
TCONS_00180153	Araip.30XFS;
TCONS_00180693	Araip.W5PJ7;Araip.R2636;Araip.LK8LF;Araip.0BB7B;Araip.EV6LQ;Araip.6MZ14;Araip.LZ05E;Araip.74ZFI;Araip.R051U;
TCONS_00180741	Araip.Y29E3;Araip.8RS63;
TCONS_00180742	Araip.Y29E3;Araip.8RS63;
TCONS_00180748	Araip.CLW9Z;Araip.U1GC4;Araip.S5EJ7;Araip.A9ERB;
TCONS_00181033	Araip.7HG9J;Araip.E07MK;Araip.7G2AU;Araip.BV54W;Araip.9P41G;
TCONS_00181063	Araip.AQ489;Araip.77XJD;
TCONS_00181364	Araip.R06M5;Araip.DC4BQ;
TCONS_00181390	Araip.S2SS4;Araip.VKS7X;Araip.83D7A;Araip.19UI8;Araip.BN5SV;Araip.0T8DC;
TCONS_00181521	Araip.G681Y;Araip.YF8PT;
TCONS_00181586	Araip.FQ90S;Araip.Y13UG;Araip.B4JB5;Araip.WZ6PS;
TCONS_00181587	Araip.FQ90S;Araip.WZ6PS;Araip.Y13UG;Araip.B4JB5;
TCONS_00181727	Araip.DHX2R;Araip.J8F5X;Araip.MM0L9;Araip.5WS5K;
TCONS_00181776	Araip.FG0DM;Araip.4J98H;Araip.2R8GF;
TCONS_00181857	Araip.7E8G5;Araip.3X3E2;Araip.YC2CD;Araip.J3WHP;Araip.DAU70;Araip.20E0I;
TCONS_00183185	Araip.0P3QP;Araip.I0VZY;Araip.ZFA6I;Araip.397DE;Araip.5R3IP;Araip.RW9UY;Araip.J0WZR;Araip.SI2D9;Araip.G3D1I;
TCONS_00183320	Araip.ZX027;Araip.BE0YC;Araip.77XJD;Araip.WY8S1;Araip.K65JZ;
TCONS_00183539	Araip.PYU91;Araip.JH923;
TCONS_00183939	Araip.IWK17;Araip.I4FRD;Araip.2R8GF;
TCONS_00184187	Araip.DP3JP;Araip.X6F7N;Araip.E49HW;Araip.917K4;
TCONS_00184188	Araip.X6F7N;Araip.DP3JP;Araip.BS911;Araip.E49HW;Araip.63HA5;
TCONS_00184302	Araip.DL7D9;Araip.VJ4I5;
TCONS_00184355	Araip.KN5WP;Araip.06FLN;Araip.NZ3KL;Araip.BTB7N;
TCONS_00184598	Araip.V40G1;Araip.QCK9X;
TCONS_00184802	Araip.J4L5F;
TCONS_00186238	Araip.UF6J5;Araip.868JW;
TCONS_00186619	Araip.531CJ;Araip.I5L0K;
TCONS_00186666	Araip.F2LMB;Araip.FFQ75;
TCONS_00186937	Araip.VYA9Q;
TCONS_00187839	Araip.2JP27;Araip.3QU69;Araip.QV628;
TCONS_00190654	Araip.S5E2W;Araip.5CM00;Araip.ADD0N;
TCONS_00190866	Araip.SDN9Y;Araip.QUM0L;Araip.286RN;Araip.182CQ;Araip.UB73G;Araip.KEM3Z;Araip.H6JQY;Araip.YI16H;
TCONS_00191086	Araip.1F20G;Araip.L9GM7;
TCONS_00193033	Araip.52AV7;
TCONS_00194311	Araip.U0Y4C;Araip.MIM63;
TCONS_00194312	Araip.MIM63;
TCONS_00194520	Araip.25IU5;
TCONS_00194521	Araip.25IU5;
TCONS_00195165	Araip.Y1QRX;Araip.FJW22;
TCONS_00195410	Araip.T5LY8;
TCONS_00195411	Araip.T5LY8;
TCONS_00195524	Araip.A9ICS;Araip.E4WF7;
TCONS_00195624	Araip.ID7PI;Araip.R7P07;
TCONS_00195773	Araip.M6GNZ;Araip.Q32X0;
TCONS_00195804	Araip.6GW0A;
TCONS_00195811	Araip.2S2EB;Araip.D5EUA;Araip.I6NSD;Araip.W7JXY;
TCONS_00196507	Araip.IVV13;
TCONS_00196552	Araip.15ZY1;Araip.DTE4E;Araip.JD8B4;Araip.8AG6X;
TCONS_00196646	Araip.LHK78;
TCONS_00196768	Araip.9S8Y0;
TCONS_00196823	Araip.61CY0;Araip.BG6Z3;
TCONS_00196824	Araip.XXG9Q;Araip.4L2RH;Araip.VYF9M;
TCONS_00196915	Araip.2P1J7;Araip.MW1BH;Araip.MP34A;Araip.42C0C;Araip.PAJ8W;Araip.JQ9KB;Araip.S6BCW;Araip.HHF9U;
TCONS_00197177	Araip.G43RP;Araip.F9GZY;Araip.B1NSH;Araip.0NL51;
TCONS_00197472	Araip.LR314;Araip.9XP6W;Araip.45013;
TCONS_00197654	Araip.EQA8W;Araip.QY42Z;Araip.D3TEX;Araip.E1EX9;
TCONS_00197663	Araip.5Q25R;Araip.IH6EI;Araip.LM4PJ;Araip.IBP0A;
TCONS_00197797	Araip.19NMA;Araip.M0CWS;Araip.02HSD;
TCONS_00197976	Araip.QA9Y5;Araip.SZ0NQ;
TCONS_00198056	Araip.0K5U7;
TCONS_00198057	Araip.0K5U7;
TCONS_00198327	Araip.BS7A3;Araip.57X9L;Araip.LL7UR;
TCONS_00198344	Araip.TA3R1;Araip.4V6RH;
TCONS_00198346	Araip.TA3R1;
TCONS_00198369	Araip.ZF1D9;Araip.I0NS8;Araip.3L1PS;
TCONS_00198421	Araip.SZ8NT;
TCONS_00198466	Araip.D09CT;Araip.28L5S;Araip.FJQ25;Araip.3CV6X;Araip.4B1GU;Araip.B9BSS;Araip.52T5B;
TCONS_00198489	Araip.4R247;Araip.FKA75;
TCONS_00198547	Araip.9Y5MC;Araip.01AT6;Araip.HGW1G;Araip.L4UC8;Araip.DM9S9;Araip.0B33W;Araip.NH4AA;
TCONS_00198592	Araip.74J1S;Araip.8Z53B;Araip.61CY0;Araip.GKK06;Araip.C1EVE;
TCONS_00198597	Araip.BG6Z3;Araip.N2PTA;Araip.M6UH7;Araip.GKK06;Araip.VYF9M;
TCONS_00198606	Araip.FFR9F;Araip.K3GN3;Araip.D1FEU;Araip.73NCQ;Araip.I3HYN;Araip.83XK6;Araip.V48DY;
TCONS_00198626	Araip.ZHD9F;Araip.AZH1U;Araip.G9K0U;Araip.0D7B5;Araip.VKU73;
TCONS_00198653	Araip.L7859;Araip.8GH41;
TCONS_00198654	Araip.8GH41;Araip.L7859;
TCONS_00198763	Araip.P4I4K;Araip.2PW6H;Araip.VL628;
TCONS_00199168	Araip.A8Y1N;Araip.T80U6;
TCONS_00199388	Araip.S5E2W;Araip.IBP0A;Araip.ADD0N;Araip.5CM00;
TCONS_00199616	Araip.2I5PU;Araip.7BY80;Araip.UZ48U;Araip.TAK1W;Araip.08T8K;Araip.90FLJ;Araip.1942F;
TCONS_00199667	Araip.K79DU;Araip.R5FZT;Araip.U7IME;Araip.PG6NQ;Araip.L4WNC;Araip.A3YIC;
TCONS_00199878	Araip.2Z1C1;
TCONS_00199909	Araip.5Z160;
TCONS_00199952	Araip.52AV7;
TCONS_00200241	Araip.B4LS2;Araip.9S8Y0;Araip.T5KLW;Araip.C1D9S;
TCONS_00200242	Araip.1P1MT;
TCONS_00200243	Araip.T5KLW;Araip.6WM6B;Araip.C1D9S;Araip.FC9LL;Araip.9S8Y0;
TCONS_00200264	Araip.Z2Q8C;Araip.D15G9;
TCONS_00200265	Araip.U4FB4;
TCONS_00200299	Araip.857W8;Araip.73NCQ;Araip.U1GEC;Araip.U7TKR;
TCONS_00200357	Araip.X9JKV;Araip.IP580;Araip.F6VE5;Araip.X6JFG;Araip.P52UG;Araip.4B1V4;Araip.TEL6E;Araip.B4571;
TCONS_00200504	Araip.I4Y3K;Araip.L120L;Araip.99TKC;Araip.3TF8Q;
TCONS_00201465	Araip.SV39M;Araip.AJ6D9;
TCONS_00201602	Araip.15ZY1;Araip.9XP6W;
TCONS_00201604	Araip.P16AU;Araip.ZM98T;
TCONS_00201613	Araip.UEG37;
TCONS_00201752	Araip.206SN;Araip.U0Y4C;
TCONS_00201754	Araip.206SN;Araip.U0Y4C;
TCONS_00202015	Araip.I4Y3K;
TCONS_00202872	Araip.5RJ2Z;
TCONS_00202880	Araip.F19FQ;
TCONS_00203116	Araip.DTE4E;Araip.JD8B4;Araip.679B1;
TCONS_00203278	Araip.MIM63;
TCONS_00204179	Araip.ZM608;
TCONS_00204181	Araip.ZM608;
TCONS_00204715	Araip.LYP7D;
TCONS_00205963	Araip.9V4K2;Araip.VZ931;
TCONS_00210104	Araip.F4WEW;Araip.GV3ZT;Araip.453HK;Araip.XLS4G;
TCONS_00210167	Araip.JTF2C;Araip.0Q069;
TCONS_00211344	Araip.39W66;
TCONS_00211966	Araip.M9P8N;Araip.SJY96;Araip.1S76R;
TCONS_00212238	Araip.PK7HW;Araip.XGT9F;Araip.S06PK;Araip.MH44P;Araip.ZRU67;Araip.UF7AX;
TCONS_00212272	Araip.X8E2A;Araip.F6SVZ;Araip.H625D;
TCONS_00212643	Araip.C82R5;
TCONS_00212995	Araip.FC1S9;
TCONS_00213034	Araip.FY6IA;Araip.VD3IG;
TCONS_00213184	Araip.4GL4W;Araip.J71RM;
TCONS_00213368	Araip.71JDZ;Araip.TZP3M;Araip.AI0JW;Araip.H72KX;
TCONS_00213369	Araip.J006E;Araip.71JDZ;Araip.G3FGY;Araip.9M2R9;Araip.TQ214;Araip.9NP15;Araip.02MA2;Araip.Y2F2L;Araip.80ISG;
TCONS_00213446	Araip.32G4J;Araip.T2D4X;
TCONS_00213774	Araip.J1UVG;Araip.FHB4T;Araip.H6BYJ;Araip.Y0HQG;
TCONS_00214164	Araip.689G8;Araip.L7NBZ;Araip.1837D;Araip.2ZD9H;Araip.E55NH;Araip.SY1MV;
TCONS_00214521	Araip.0H351;
TCONS_00214701	Araip.C575Z;Araip.H4T4I;Araip.3LR0U;
TCONS_00214806	Araip.M9P8N;Araip.0NJ3R;Araip.07HG5;
TCONS_00214858	Araip.61RGT;Araip.V9ITW;
TCONS_00214900	Araip.W87M0;Araip.9M0VE;
TCONS_00215169	Araip.F0U1S;Araip.066L2;Araip.S1JLR;
TCONS_00215259	Araip.9YV02;Araip.L46F0;
TCONS_00215274	Araip.M64TN;Araip.SX16H;
TCONS_00215358	Araip.BPV5T;
TCONS_00215362	Araip.I4SEA;
TCONS_00215546	Araip.S5IN3;
TCONS_00215853	Araip.SS9V6;Araip.1837D;Araip.2ZD9H;Araip.L7NBZ;Araip.SY1MV;
TCONS_00216146	Araip.99IZA;
TCONS_00216322	Araip.5MP9C;
TCONS_00216519	Araip.76I4T;
TCONS_00216594	Araip.0ZJ1I;
TCONS_00217603	Araip.G4NQA;Araip.G0W3U;Araip.02WLY;
TCONS_00218663	Araip.H6BYJ;Araip.J1UVG;Araip.Y0HQG;
TCONS_00219110	Araip.URF67;
TCONS_00219176	Araip.P4BJL;Araip.P1M0F;
TCONS_00219301	Araip.B7WZZ;
TCONS_00219302	Araip.B7WZZ;
TCONS_00219306	Araip.Z6VNH;
TCONS_00219411	Araip.5MP9C;Araip.YM69U;
TCONS_00219445	Araip.6LH1R;
TCONS_00219737	Araip.A9NYP;Araip.0P39S;Araip.P8RKN;Araip.FW8V6;
TCONS_00219780	Araip.9F4Q1;Araip.U037H;Araip.MN0BK;Araip.908CT;Araip.XXE31;Araip.ZJI7H;Araip.U8QVB;
TCONS_00222975	Araip.A37ZZ;Araip.X6DID;Araip.I1C22;
TCONS_00223459	Araip.D7EJL;Araip.NL5F4;Araip.D4GZ4;
TCONS_00223462	Araip.D55E3;Araip.Q3V1M;Araip.72X39;Araip.VUH1N;
TCONS_00223576	Araip.SWI1N;Araip.LX8S6;Araip.D2NML;
TCONS_00223623	Araip.V4LFA;Araip.LC8CF;
TCONS_00224084	Araip.VK8Q1;Araip.0TC7T;
TCONS_00224867	Araip.BF4QJ;
TCONS_00225157	Araip.U8Q4M;
TCONS_00225448	Araip.D8IN0;Araip.LA7GW;
TCONS_00225558	Araip.9E3CL;
TCONS_00225628	Araip.90UF2;
TCONS_00226475	Araip.RGK4C;
TCONS_00227634	Araip.B0RRS;Araip.A2CHT;
TCONS_00227752	Araip.D1XRJ;Araip.Z3YI8;
TCONS_00227878	Araip.HX3C4;
TCONS_00228100	Araip.T280I;
TCONS_00228129	Araip.4E2GG;Araip.R86PR;Araip.DEM3R;
TCONS_00228553	Araip.S2TFD;Araip.B6DJV;
TCONS_00228737	Araip.PN2Q6;Araip.HES22;Araip.9WP3C;
TCONS_00228897	Araip.YD78C;Araip.37ILI;Araip.4MS44;
TCONS_00228964	Araip.8X4YX;
TCONS_00229210	Araip.TY57L;
TCONS_00229601	Araip.R2KK0;
TCONS_00229610	Araip.3K0PR;
TCONS_00229637	Araip.C2LD6;
TCONS_00230086	Araip.GA291;Araip.X36UP;
TCONS_00230106	Araip.BAC4E;Araip.57W2E;Araip.YL667;
TCONS_00230384	Araip.LD00S;Araip.H35VE;
TCONS_00230398	Araip.9I52R;
TCONS_00230519	Araip.H8FRU;
TCONS_00230775	Araip.SWI1N;Araip.48FDM;Araip.G34L5;
TCONS_00231063	Araip.785T1;Araip.UNK6B;Araip.7RH7Y;Araip.Z54F6;
TCONS_00231144	Araip.KS91F;Araip.FRS32;Araip.B4P5A;
TCONS_00231200	Araip.LA7GW;
TCONS_00231408	Araip.DJ263;
TCONS_00232033	Araip.CTQ0H;Araip.X7VZI;
TCONS_00232418	Araip.LGC2Q;Araip.7PM4L;Araip.R5TKM;Araip.84K6K;
TCONS_00232649	Araip.X7A0B;Araip.0IA00;Araip.UY42T;Araip.C1Y5Y;Araip.66UNV;Araip.0VJ94;Araip.XPK2V;
TCONS_00232816	Araip.JU37R;Araip.IRI1G;Araip.5ZD7S;
TCONS_00232896	Araip.A97S4;Araip.A1530;
TCONS_00232897	Araip.A1530;
TCONS_00232898	Araip.A1530;Araip.A97S4;
TCONS_00232989	Araip.T4J1X;
TCONS_00233849	Araip.7F15I;Araip.T8DVZ;
TCONS_00234093	Araip.HES22;Araip.ICE2J;Araip.143D4;
TCONS_00234393	Araip.H6MTZ;Araip.THJ6R;Araip.DS6LM;
TCONS_00234423	Araip.BF4QJ;
TCONS_00234863	Araip.Z57BK;
TCONS_00234971	Araip.D55E3;
TCONS_00235040	Araip.R96TM;Araip.7A7AE;Araip.S8368;Araip.M34EB;Araip.4X1DQ;
TCONS_00235114	Araip.H6D1M;
TCONS_00235209	Araip.U3MI2;Araip.LLJ0S;Araip.71RJ8;Araip.EIM5S;
TCONS_00235478	Araip.5GR5A;
TCONS_00235510	Araip.BK7XJ;Araip.4T3KJ;Araip.X6U9W;
TCONS_00235756	Araip.LX8S6;
TCONS_00235852	Araip.WH0MC;Araip.3P5TL;
TCONS_00236051	Araip.RY8YL;Araip.4332I;Araip.62IDN;
TCONS_00236479	Araip.S3UW2;
TCONS_00236616	Araip.Q56KQ;Araip.9R47S;
TCONS_00236621	Araip.A2CHT;
TCONS_00237046	Araip.TIN6U;Araip.JI04L;
TCONS_00237133	Araip.2F3A8;Araip.291BC;Araip.789FR;Araip.7IS5A;
TCONS_00238522	Araip.61Y1P;
TCONS_00239048	Araip.LJ99N;
TCONS_00239950	Araip.A58ZT;Araip.0B5TR;Araip.S3HA0;Araip.DM29G;Araip.V2HWW;Araip.65AV8;Araip.Z0QLZ;
TCONS_00239951	Araip.V2HWW;Araip.60WFR;Araip.S3HA0;
TCONS_00240016	Araip.B8Z9C;Araip.GG61S;Araip.PN6SP;
TCONS_00240519	Araip.2ZR3C;Araip.J8TID;Araip.68E3W;Araip.NY5S6;Araip.8NR3Z;
TCONS_00240851	Araip.YJR6B;Araip.34GC5;Araip.41DIJ;Araip.TY0R4;Araip.NNJ4A;
TCONS_00241363	Araip.A2MRT;Araip.E472Z;
TCONS_00243039	Araip.I57SM;Araip.X2AYN;
TCONS_00243577	Araip.6PI0D;
TCONS_00243902	Araip.V4YLJ;
TCONS_00244530	Araip.WCX3H;Araip.FKP6C;Araip.F3LNM;
TCONS_00244720	Araip.EZ4C0;Araip.12K6H;
TCONS_00244911	Araip.XQ8B4;
TCONS_00244938	Araip.2AE2F;Araip.PF10Q;
TCONS_00245504	Araip.7WE2H;Araip.NH5RI;
TCONS_00245606	Araip.19HWY;Araip.4EC2D;
TCONS_00245645	Araip.VVB3A;
TCONS_00245646	Araip.VVB3A;
TCONS_00245786	Araip.A33WF;Araip.W7VQM;Araip.AG52C;
TCONS_00245822	Araip.X56U4;Araip.A70P4;
TCONS_00245956	Araip.DM29G;Araip.13WJ1;Araip.A58ZT;Araip.0B5TR;Araip.Z0QLZ;Araip.65AV8;
TCONS_00245961	Araip.DM29G;Araip.A39TC;Araip.JYL2X;
TCONS_00246014	Araip.H07NM;Araip.15MMG;Araip.VM0ZL;Araip.8HM3Z;Araip.PJ8US;Araip.AJ99C;Araip.DB623;Araip.I2FQ2;
TCONS_00246199	Araip.V0CRV;Araip.L60DL;Araip.S2EYP;Araip.DB9NP;
TCONS_00246215	Araip.NC1F1;Araip.F2FA8;
TCONS_00246281	Araip.5V3AJ;
TCONS_00246284	Araip.53BQK;Araip.5V3AJ;
TCONS_00246302	Araip.VY0MP;Araip.J7W3Z;
TCONS_00246357	Araip.17GEB;
TCONS_00246396	Araip.EZ4C0;
TCONS_00246508	Araip.EL06X;Araip.8NY8J;
TCONS_00246905	Araip.AVW3V;Araip.TUG8F;Araip.VC1AK;
TCONS_00247453	Araip.Z2J38;Araip.VX6NX;Araip.M8P59;Araip.WP97D;Araip.EJ8QD;
TCONS_00247916	Araip.6U20B;
TCONS_00247971	Araip.ZE0NT;
TCONS_00248265	Araip.5R1LV;Araip.Y28R2;Araip.72R6F;Araip.68E98;Araip.I4JXQ;Araip.JTD88;
TCONS_00249259	Araip.8I9LU;
TCONS_00249261	Araip.8I9LU;
TCONS_00249262	Araip.12K6H;Araip.EZ4C0;
TCONS_00249304	Araip.Z6JEW;Araip.E607S;
TCONS_00250021	Araip.Y8TVB;
TCONS_00250158	Araip.BQ0E3;
TCONS_00250291	Araip.KJS5P;Araip.KJ9EX;Araip.DE4JR;Araip.YU6Y6;Araip.UZ085;Araip.S1WVQ;
TCONS_00250292	Araip.DE4JR;Araip.YU6Y6;
TCONS_00250337	Araip.KA3NY;Araip.KYQ3F;
TCONS_00250401	Araip.15KXD;Araip.40JWQ;
TCONS_00250453	Araip.BSU8F;Araip.L60DL;Araip.V0CRV;
TCONS_00250640	Araip.B0C0H;
TCONS_00250841	Araip.30SUW;
TCONS_00252374	Araip.TR8WR;Araip.1CN1V;
TCONS_00252832	Araip.88THY;
TCONS_00254731	Araip.B2DS8;Araip.4U5N7;
TCONS_00255215	Araip.559LA;Araip.A3BI9;Araip.S4TMD;
TCONS_00255546	Araip.J7ALH;Araip.29IZ1;
TCONS_00256770	Araip.0B3LW;Araip.05Y7Q;
TCONS_00256915	Araip.99QN9;Araip.C1ETL;Araip.BEV83;
TCONS_00258005	Araip.PIN8N;
TCONS_00258071	Araip.64NFW;
TCONS_00258978	Araip.NJ5PC;
TCONS_00259163	Araip.68AAR;
TCONS_00259201	Araip.P48NJ;Araip.Y3GD9;
TCONS_00260264	Araip.AI2HG;
TCONS_00260276	Araip.6Z4YF;Araip.YLP7A;Araip.23QAA;
TCONS_00260293	Araip.WP8Q7;Araip.Q461X;
TCONS_00260519	Araip.UKL8X;
TCONS_00260686	Araip.AX6A6;Araip.T62CA;
TCONS_00260712	Araip.JAK31;
TCONS_00261058	Araip.TX24K;Araip.AK7AK;Araip.T4UG0;Araip.AP70G;
TCONS_00261437	Araip.91144;
TCONS_00261475	Araip.AHD6I;
TCONS_00261487	Araip.P8QST;
TCONS_00262103	Araip.984P4;
TCONS_00262344	Araip.5E6PG;Araip.29FLU;Araip.BS9NN;Araip.Q2ZTX;Araip.W7WHZ;
TCONS_00262634	Araip.A1IRP;Araip.47LG0;
TCONS_00262635	Araip.47LG0;
TCONS_00262762	Araip.Q54JE;Araip.383NP;Araip.B386P;
TCONS_00262811	Araip.H6224;
TCONS_00262904	Araip.PBF7Z;
TCONS_00262926	Araip.F8YZF;Araip.A9V22;
TCONS_00263162	Araip.9GW6W;
TCONS_00263417	Araip.PJ60P;
TCONS_00263650	Araip.42SX2;
TCONS_00263662	Araip.425B7;Araip.173SH;Araip.64V16;Araip.JVY0J;Araip.S52ED;
TCONS_00263740	Araip.RV63R;Araip.CVD1W;
TCONS_00263928	Araip.YY61V;
TCONS_00264368	Araip.D02RH;
TCONS_00264441	Araip.JJ9QM;Araip.XK5HP;Araip.980T3;
TCONS_00264973	Araip.42SX2;
TCONS_00265040	Araip.95MBD;
TCONS_00265631	Araip.BB7A9;Araip.24K8H;
TCONS_00265632	Araip.JE6PG;Araip.G76CQ;
TCONS_00265976	Araip.K468S;Araip.QNA9P;
TCONS_00268457	Araip.NY7WK;Araip.F5FSV;
TCONS_00269395	Araip.P6NFV;
TCONS_00269472	Araip.TH9MV;Araip.T6E0K;Araip.8IG59;
TCONS_00271175	Araip.KE8TM;
TCONS_00271283	Araip.A24ZP;
TCONS_00272855	Araip.4A998;Araip.CIA8W;Araip.FPW39;Araip.2C4GY;Araip.7VZ5Q;Araip.2R3IJ;Araip.RDZ0D;
TCONS_00273202	Araip.1M7UF;Araip.Z60CI;
TCONS_00273306	Araip.E45WM;Araip.2JR6I;Araip.5A2YM;
TCONS_00273873	Araip.01NMU;Araip.7E4FS;
TCONS_00274037	Araip.B0QZC;
TCONS_00274965	Araip.5MK1D;Araip.WTK1K;
TCONS_00275202	Araip.C4K2B;Araip.3H4X4;Araip.2B206;Araip.8TI0S;
TCONS_00275237	Araip.38XYU;
TCONS_00275411	Araip.RN7PY;Araip.Z60CI;
TCONS_00275487	Araip.AM90T;
TCONS_00275850	Araip.5AF5M;
TCONS_00276053	Araip.34D6V;Araip.2QZ2I;
TCONS_00276375	Araip.Q9AXS;Araip.EQ9HG;Araip.V65IU;Araip.C5YQ1;
TCONS_00276769	Araip.62DT7;Araip.ZBG1V;Araip.91FU3;
TCONS_00276835	Araip.CP79T;Araip.WUT0T;Araip.P3DTL;Araip.EJ0FC;
TCONS_00276898	Araip.IA1HS;Araip.LN55K;
TCONS_00276899	Araip.LN55K;Araip.IA1HS;
TCONS_00276959	Araip.PH9U4;Araip.QA9FS;Araip.Q4PPE;Araip.FW8P2;
TCONS_00277017	Araip.7A9DT;
TCONS_00277123	Araip.V5JJ4;Araip.9I9CS;Araip.KY5AZ;Araip.GEE0K;
TCONS_00277719	Araip.LK0QW;Araip.Y3EN4;
TCONS_00277879	Araip.VN33E;Araip.U9W6L;Araip.K2CFS;
TCONS_00277881	Araip.K2CFS;Araip.U9W6L;
TCONS_00278535	Araip.KE8TM;Araip.Z1KS6;
TCONS_00278536	Araip.Z1KS6;
TCONS_00278794	Araip.C5C76;Araip.RLW9R;Araip.3A86R;
TCONS_00279097	Araip.JE6PG;
TCONS_00279098	Araip.G76CQ;
TCONS_00279225	Araip.IA188;Araip.B4UFU;
TCONS_00279591	Araip.Q19YE;Araip.2WV37;
TCONS_00279658	Araip.N987A;
TCONS_00279855	Araip.73UEX;Araip.J8TAJ;Araip.PJ6LB;
TCONS_00280357	Araip.CHF3L;Araip.5MK1D;Araip.WTK1K;
TCONS_00280606	Araip.TYS2R;Araip.R53WD;Araip.G3BKP;Araip.MYU90;Araip.X435B;Araip.F3I17;
TCONS_00281168	Araip.8YU29;
TCONS_00281375	Araip.95AUD;Araip.RDZ0D;Araip.NRD2A;Araip.ZJ5LN;Araip.I7U24;Araip.WM4R3;Araip.1QB9M;
TCONS_00281490	Araip.JCW5H;Araip.F3I17;Araip.CEB4W;Araip.2KK1Y;Araip.61T2J;
TCONS_00281506	Araip.KH29R;Araip.85RU7;Araip.IND4M;
TCONS_00281510	Araip.C6CHE;Araip.A2ZFY;Araip.XJ5W0;Araip.IND4M;Araip.T6E0K;Araip.1XA06;Araip.11JLU;Araip.48Y96;
TCONS_00281984	Araip.7SW2Q;
TCONS_00282041	Araip.Y18CH;Araip.EGF4H;Araip.YP44K;Araip.S37PE;
TCONS_00282451	Araip.GP5GN;Araip.F7PFF;
TCONS_00282881	Araip.96RPA;
TCONS_00283002	Araip.F4I7X;Araip.S10I1;Araip.33LUJ;
TCONS_00285766	Araip.WA456;Araip.TY1F4;Araip.U5BY6;Araip.JM3P0;Araip.IIT7G;Araip.23CWA;Araip.D50ES;Araip.K0S5P;Araip.Z0Q6Q;Araip.XNS39;Araip.S4R2R;Araip.VJB81;
TCONS_00286692	Araip.48ER9;
TCONS_00287549	Araip.55EZJ;
TCONS_00288341	Araip.CD7EM;Araip.HHK94;
TCONS_00289069	Araip.B6AEB;
TCONS_00289440	Araip.E9FEY;Araip.5HT4Y;
TCONS_00289983	Araip.A5M38;Araip.BIA41;Araip.7A36A;Araip.QDL0D;
TCONS_00290626	Araip.QZU8U;
TCONS_00291590	Araip.96MVP;Araip.0XV9H;
TCONS_00291741	Araip.B6AEB;
TCONS_00291834	Araip.F83BZ;
TCONS_00292092	Araip.3LN41;Araip.J5AQH;Araip.J7EFH;Araip.BIA41;Araip.KY3XV;Araip.F7WNF;Araip.QM2NA;
TCONS_00292156	Araip.H12JR;Araip.J47BZ;Araip.33LUJ;Araip.YJC7I;Araip.RF0FA;Araip.F5WNS;
TCONS_00292168	Araip.EVC5Q;Araip.9P45Y;Araip.P4DXC;Araip.YB9GG;Araip.N0XTL;Araip.60GBF;
TCONS_00292208	Araip.C3NRT;
TCONS_00292619	Araip.66P9D;Araip.A73F2;
TCONS_00292620	Araip.66P9D;Araip.A73F2;
TCONS_00292946	Araip.4G0SR;Araip.CWA2P;Araip.36N6E;Araip.56MFZ;Araip.TL5BE;Araip.20HUP;
TCONS_00293014	Araip.T0X2C;Araip.EP8RW;Araip.TK6UX;Araip.VW11I;
TCONS_00293300	Araip.VGI1V;
TCONS_00293390	Araip.QU9GX;
TCONS_00293741	Araip.U7RIW;Araip.AK95Y;Araip.T8HJ5;Araip.Z60CR;Araip.G95G3;
TCONS_00294087	Araip.R1256;
TCONS_00294120	Araip.WJ5C6;
TCONS_00294125	Araip.CG62X;Araip.GQI1J;
TCONS_00294126	Araip.CG62X;Araip.GQI1J;
TCONS_00294233	Araip.W05R7;
TCONS_00294672	Araip.LIN7A;
TCONS_00294757	Araip.96W3Q;Araip.ZBT61;Araip.SUE73;Araip.37GDU;Araip.EY89K;Araip.J81MM;
TCONS_00294885	Araip.CW5IM;
TCONS_00296967	Araip.X1YIB;Araip.A1X3Q;
TCONS_00297151	Araip.DF3P6;Araip.7C183;Araip.F7PFF;Araip.RW7RF;
TCONS_00297241	Araip.N3JZH;Araip.3VS2F;
TCONS_00297243	Araip.N3JZH;
TCONS_00297600	Araip.TVQ0H;
TCONS_00298230	Araip.7A2RC;

## Sheet: cor-result
TCONS_00000100	Aradu.TKG58	0.96
TCONS_00000100	Aradu.AE3BW	0.72
TCONS_00001359	Aradu.87S15	0.92
TCONS_00001359	Aradu.WIC61	-0.78
TCONS_00003131	Aradu.64PUW	0.92
TCONS_00006427	Aradu.LXU7Y	0.75
TCONS_00007601	Aradu.M18SC	0.71
TCONS_00007601	Aradu.S9ACZ	0.69
TCONS_00007601	Aradu.1T3UD	0.67
TCONS_00007601	Aradu.M8K2F	0.66
TCONS_00007601	Aradu.A2JSU	-0.73
TCONS_00007993	Aradu.EE5NB	-0.81
TCONS_00009003	Aradu.PWY6M	-0.69
TCONS_00009018	Aradu.I3E1J	0.88
TCONS_00009270	Aradu.8R16R	0.74
TCONS_00009270	Aradu.LJ9A5	0.73
TCONS_00009270	Aradu.T83RP	0.65
TCONS_00009270	Aradu.J1J6L	0.64
TCONS_00009334	Aradu.92H1B	0.89
TCONS_00009334	Aradu.29D0K	0.8
TCONS_00009334	Aradu.SC3I7	0.8
TCONS_00009334	Aradu.CGR3U	0.79
TCONS_00010131	Aradu.J5HFQ	0.77
TCONS_00010132	Aradu.J5HFQ	0.76
TCONS_00010309	Aradu.YDF00	-0.63
TCONS_00010309	Aradu.G4SNZ	-0.66
TCONS_00010311	Aradu.KLS6P	0.92
TCONS_00010311	Aradu.5G5Y2	0.84
TCONS_00010311	Aradu.BP50D	-0.74
TCONS_00010311	Aradu.RT222	-0.77
TCONS_00010311	Aradu.T1ZRM	-0.79
TCONS_00010683	Aradu.YMZ5A	0.96
TCONS_00010683	Aradu.S9ACZ	0.91
TCONS_00010683	Aradu.M18SC	0.86
TCONS_00010683	Aradu.QS77F	0.8
TCONS_00010683	Aradu.BR5RX	0.78
TCONS_00010683	Aradu.M8K2F	0.63
TCONS_00010683	Aradu.A2JSU	-0.81
TCONS_00010688	Aradu.H33JG	0.69
TCONS_00010689	Aradu.1C5U3	0.96
TCONS_00010689	Aradu.V14HZ	-0.92
TCONS_00010712	Aradu.2E1F0	0.97
TCONS_00010712	Aradu.02RSN	0.97
TCONS_00010712	Aradu.D4FDN	0.64
TCONS_00010712	Aradu.0S3RJ	0.64
TCONS_00010712	Aradu.W0FED	-0.63
TCONS_00011364	Aradu.Y7ZSK	0.86
TCONS_00011364	Aradu.DES1M	0.82
TCONS_00011392	Aradu.FXX49	0.98
TCONS_00011392	Aradu.X9U68	0.67
TCONS_00011475	Aradu.8A22P	0.93
TCONS_00011475	Aradu.Z1QR7	0.85
TCONS_00011475	Aradu.DC7TG	0.68
TCONS_00011512	Aradu.8E66C	0.64
TCONS_00011512	Aradu.8H6VF	0.61
TCONS_00011512	Aradu.96F9C	-0.62
TCONS_00011512	Aradu.0BA0A	-0.67
TCONS_00011512	Aradu.22JUN	-0.83
TCONS_00011512	Aradu.9G9GJ	-0.83
TCONS_00011551	Aradu.R9S8R	0.78
TCONS_00011551	Aradu.Y8Q46	0.62
TCONS_00011553	Aradu.NR2UV	0.64
TCONS_00011941	Aradu.X6RS3	-0.61
TCONS_00012183	Aradu.7IB98	0.82
TCONS_00012185	Aradu.PWY6M	0.88
TCONS_00012185	Aradu.V14WI	0.66
TCONS_00012636	Aradu.ULI8B	0.99
TCONS_00012667	Aradu.LXU7Y	0.87
TCONS_00012668	Aradu.IPY1X	0.67
TCONS_00012742	Aradu.DKM42	0.76
TCONS_00013006	Aradu.NR2UV	-0.69
TCONS_00013007	Aradu.NR2UV	-0.81
TCONS_00013008	Aradu.L6IIL	0.65
TCONS_00013008	Aradu.DQQ0U	-0.61
TCONS_00013239	Aradu.G4SNZ	0.73
TCONS_00013239	Aradu.YDF00	0.66
TCONS_00013355	Aradu.LK5SF	0.81
TCONS_00013355	Aradu.4N3TL	0.71
TCONS_00013551	Aradu.TU64R	0.79
TCONS_00013551	Aradu.C1X9T	0.61
TCONS_00013552	Aradu.C1X9T	0.82
TCONS_00013552	Aradu.K8K3S	0.69
TCONS_00013552	Aradu.FLH2P	0.65
TCONS_00013552	Aradu.PWY6M	-0.63
TCONS_00013552	Aradu.4I5EQ	-0.67
TCONS_00013898	Aradu.NJL4S	0.73
TCONS_00014000	Aradu.LXU7Y	-0.85
TCONS_00014061	Aradu.DKM42	-0.88
TCONS_00014202	Aradu.Z5577	0.98
TCONS_00014202	Aradu.IPH1G	0.8
TCONS_00014202	Aradu.5U38R	0.8
TCONS_00014202	Aradu.G9PBK	0.75
TCONS_00014202	Aradu.D9DNB	0.69
TCONS_00014202	Aradu.2N9HV	0.63
TCONS_00014202	Aradu.ISD6F	-0.69
TCONS_00014202	Aradu.WYK0Z	-0.69
TCONS_00014202	Aradu.PG22I	-0.72
TCONS_00014237	Aradu.LBR87	0.78
TCONS_00014272	Aradu.HJ6LT	0.88
TCONS_00014537	Aradu.H4I9D	0.65
TCONS_00014634	Aradu.64PUW	0.75
TCONS_00014989	Aradu.CMA17	0.8
TCONS_00015164	Aradu.47TGV	0.79
TCONS_00015164	Aradu.LNR81	0.77
TCONS_00015273	Aradu.ULI8B	0.97
TCONS_00015405	Aradu.JY1UA	0.88
TCONS_00015628	Aradu.AI3MM	0.95
TCONS_00015628	Aradu.A32HC	0.9
TCONS_00015628	Aradu.G9K9R	0.82
TCONS_00015628	Aradu.L6IIL	0.8
TCONS_00015628	Aradu.NR2UV	0.8
TCONS_00015628	Aradu.EE5NB	0.64
TCONS_00015628	Aradu.Y8Q46	-0.67
TCONS_00015630	Aradu.A32HC	0.75
TCONS_00015630	Aradu.AI3MM	0.64
TCONS_00015630	Aradu.L6IIL	0.63
TCONS_00015631	Aradu.AI3MM	0.99
TCONS_00015631	Aradu.G9K9R	0.85
TCONS_00015631	Aradu.A32HC	0.8
TCONS_00015631	Aradu.EE5NB	0.79
TCONS_00015631	Aradu.L6IIL	0.79
TCONS_00015631	Aradu.NR2UV	0.67
TCONS_00015631	Aradu.Y8Q46	-0.8
TCONS_00016444	Aradu.2LS1H	0.69
TCONS_00016937	Aradu.8NX9K	-0.7
TCONS_00017787	Aradu.NUX2L	0.92
TCONS_00017787	Aradu.8A6VJ	0.84
TCONS_00018260	Aradu.227HP	0.73
TCONS_00020157	Aradu.82Z5F	0.81
TCONS_00020157	Aradu.XSU71	0.68
TCONS_00020157	Aradu.V8216	0.6
TCONS_00020429	Aradu.YXH0F	-0.87
TCONS_00020842	Aradu.19WMZ	0.98
TCONS_00020842	Aradu.3M389	0.66
TCONS_00020976	Aradu.BE884	0.77
TCONS_00020976	Aradu.HIJ6Q	0.76
TCONS_00020976	Aradu.3GD1H	0.65
TCONS_00020976	Aradu.UX16S	-0.8
TCONS_00020976	Aradu.NZM5S	-0.89
TCONS_00021192	Aradu.K3S1H	0.68
TCONS_00021192	Aradu.R9XZF	0.62
TCONS_00021192	Aradu.T30V0	-0.65
TCONS_00021192	Aradu.P8N7B	-0.82
TCONS_00021382	Aradu.FIU9K	-0.7
TCONS_00021382	Aradu.FVI2X	-0.72
TCONS_00021695	Aradu.70U4X	0.7
TCONS_00022411	Aradu.L8ANM	0.99
TCONS_00022752	Aradu.81ZRX	0.87
TCONS_00022752	Aradu.AU70V	-0.75
TCONS_00022752	Aradu.P0L8F	-0.78
TCONS_00022752	Aradu.GQ7JZ	-0.86
TCONS_00022811	Aradu.TEF34	0.69
TCONS_00022811	Aradu.9M1GG	0.62
TCONS_00022811	Aradu.71C0J	-0.6
TCONS_00022811	Aradu.NVN7I	-0.67
TCONS_00022811	Aradu.90K3H	-0.71
TCONS_00022811	Aradu.002J3	-0.77
TCONS_00022855	Aradu.Z8VJZ	0.96
TCONS_00022855	Aradu.7H9F1	0.9
TCONS_00022855	Aradu.WW0P3	0.83
TCONS_00022855	Aradu.E3TX0	0.71
TCONS_00022855	Aradu.FGF99	-0.66
TCONS_00022882	Aradu.6S4B3	0.99
TCONS_00022882	Aradu.97LA5	0.84
TCONS_00022882	Aradu.S5PEC	-0.7
TCONS_00023037	Aradu.LD3SZ	-0.8
TCONS_00023094	Aradu.8NX9K	0.79
TCONS_00023308	Aradu.2L8H9	0.82
TCONS_00023441	Aradu.X6G84	1
TCONS_00023441	Aradu.105C1	0.99
TCONS_00023441	Aradu.88UWV	0.99
TCONS_00023441	Aradu.9G32G	0.99
TCONS_00023441	Aradu.0PI99	0.98
TCONS_00023441	Aradu.48NC1	0.97
TCONS_00023441	Aradu.D14Q2	0.95
TCONS_00023441	Aradu.WNI7M	0.91
TCONS_00023441	Aradu.TEF34	0.81
TCONS_00023441	Aradu.P7A87	0.6
TCONS_00023441	Aradu.NP01L	-0.68
TCONS_00023441	Aradu.90K3H	-0.82
TCONS_00023442	Aradu.X6G84	1
TCONS_00023442	Aradu.9G32G	0.99
TCONS_00023442	Aradu.105C1	0.99
TCONS_00023442	Aradu.88UWV	0.99
TCONS_00023442	Aradu.48NC1	0.98
TCONS_00023442	Aradu.0PI99	0.98
TCONS_00023442	Aradu.D14Q2	0.96
TCONS_00023442	Aradu.WNI7M	0.92
TCONS_00023442	Aradu.TEF34	0.78
TCONS_00023442	Aradu.NP01L	-0.72
TCONS_00023442	Aradu.90K3H	-0.8
TCONS_00023498	Aradu.T3Y7Z	0.72
TCONS_00023498	Aradu.L3L53	-0.66
TCONS_00023584	Aradu.V69Z8	0.9
TCONS_00023584	Aradu.CL8S6	0.75
TCONS_00023584	Aradu.MVH94	-0.66
TCONS_00023620	Aradu.2LS1H	0.7
TCONS_00023620	Aradu.0K4GZ	0.65
TCONS_00023620	Aradu.BM19W	-0.79
TCONS_00023983	Aradu.TUY0M	0.78
TCONS_00024009	Aradu.AU70V	0.99
TCONS_00024009	Aradu.B1R3S	0.99
TCONS_00024009	Aradu.GQ7JZ	0.92
TCONS_00024009	Aradu.81ZRX	-0.92
TCONS_00024130	Aradu.G00JS	0.87
TCONS_00024130	Aradu.FZQ14	0.63
TCONS_00024130	Aradu.SA87E	-0.67
TCONS_00024130	Aradu.D20L9	-0.69
TCONS_00024130	Aradu.JJ0LZ	-0.74
TCONS_00024130	Aradu.CMN1L	-0.78
TCONS_00024144	Aradu.Q8588	0.99
TCONS_00024144	Aradu.615GS	0.87
TCONS_00024144	Aradu.K1QIZ	0.69
TCONS_00024254	Aradu.9IZ38	0.87
TCONS_00024395	Aradu.3XT84	-0.65
TCONS_00024395	Aradu.H4EJP	-0.67
TCONS_00024395	Aradu.Q9MIJ	-0.73
TCONS_00024423	Aradu.TI9C9	-0.71
TCONS_00024423	Aradu.3QR5Y	-0.74
TCONS_00024489	Aradu.HW1WN	0.87
TCONS_00024489	Aradu.20FIR	0.68
TCONS_00024510	Aradu.CR1FZ	-0.68
TCONS_00024510	Aradu.8A153	-0.77
TCONS_00024510	Aradu.085LG	-0.78
TCONS_00024839	Aradu.K61BD	0.76
TCONS_00025291	Aradu.X3GCI	0.72
TCONS_00025291	Aradu.7H3TJ	-0.67
TCONS_00025291	Aradu.DU6KM	-0.68
TCONS_00025291	Aradu.P4KG5	-0.72
TCONS_00025534	Aradu.C7EQY	0.65
TCONS_00025534	Aradu.2I2C0	-0.67
TCONS_00025755	Aradu.0472T	0.63
TCONS_00026068	Aradu.K3L23	0.79
TCONS_00026068	Aradu.QV5A3	-0.73
TCONS_00026068	Aradu.DGU2A	-0.73
TCONS_00026134	Aradu.J5KR5	0.85
TCONS_00026134	Aradu.L3L53	0.8
TCONS_00026134	Aradu.M1XUB	-0.61
TCONS_00026134	Aradu.0D5YN	-0.66
TCONS_00026134	Aradu.A3U9R	-0.7
TCONS_00026418	Aradu.3QR5Y	0.76
TCONS_00026419	Aradu.3QR5Y	0.85
TCONS_00027139	Aradu.KA07S	-0.75
TCONS_00027337	Aradu.208PX	0.66
TCONS_00027337	Aradu.W9TQV	-0.63
TCONS_00027337	Aradu.4Q3MP	-0.95
TCONS_00028171	Aradu.PKE9C	0.95
TCONS_00030029	Aradu.J7IZR	0.88
TCONS_00030029	Aradu.JD3SA	0.88
TCONS_00030029	Aradu.XB7HB	0.71
TCONS_00030029	Aradu.G69VN	0.7
TCONS_00030900	Aradu.XGK3C	-0.63
TCONS_00030900	Aradu.Z8JSI	-0.94
TCONS_00031540	Aradu.G67LK	0.71
TCONS_00031540	Aradu.0K49H	0.62
TCONS_00031540	Aradu.17FTS	-0.6
TCONS_00033221	Aradu.CE4FC	0.94
TCONS_00033221	Aradu.09I0I	0.87
TCONS_00033221	Aradu.X6XCU	0.77
TCONS_00033947	Aradu.V019K	0.82
TCONS_00033947	Aradu.N5BC9	0.72
TCONS_00033947	Aradu.QMP78	0.68
TCONS_00034321	Aradu.CN5MK	0.92
TCONS_00034321	Aradu.6QB22	0.73
TCONS_00034657	Aradu.RVP3T	0.88
TCONS_00034657	Aradu.M0IJ4	0.78
TCONS_00035661	Aradu.BX57W	0.65
TCONS_00036563	Aradu.985WR	0.76
TCONS_00036563	Aradu.G43SA	-0.85
TCONS_00036908	Aradu.I6B8C	0.64
TCONS_00037205	Aradu.Z8JSI	0.65
TCONS_00037205	Aradu.R4JE4	-0.81
TCONS_00037205	Aradu.MC206	-0.83
TCONS_00037629	Aradu.S6366	-0.64
TCONS_00037665	Aradu.92JGH	0.61
TCONS_00037665	Aradu.A28JW	-0.68
TCONS_00037665	Aradu.BW8X0	-0.75
TCONS_00038596	Aradu.V12MU	0.86
TCONS_00038599	Aradu.WR10B	0.91
TCONS_00038599	Aradu.V12MU	0.66
TCONS_00038698	Aradu.68MCI	0.83
TCONS_00038698	Aradu.CW391	0.78
TCONS_00038698	Aradu.U481X	0.66
TCONS_00038698	Aradu.RWZ7G	0.66
TCONS_00038698	Aradu.PNP6E	-0.78
TCONS_00038992	Aradu.KJ7MW	-0.86
TCONS_00038996	Aradu.R6IA5	0.86
TCONS_00038996	Aradu.3PC6T	0.6
TCONS_00038996	Aradu.ID95E	-0.63
TCONS_00039252	Aradu.QU946	0.98
TCONS_00039252	Aradu.B1C6F	0.96
TCONS_00039252	Aradu.24LYY	0.84
TCONS_00039252	Aradu.BXD3B	-0.63
TCONS_00039317	Aradu.G69VN	0.79
TCONS_00039317	Aradu.XB7HB	0.71
TCONS_00039317	Aradu.J7IZR	0.68
TCONS_00039317	Aradu.JD3SA	0.63
TCONS_00039319	Aradu.5EF4H	-0.73
TCONS_00039319	Aradu.J7IZR	-0.73
TCONS_00039319	Aradu.JD3SA	-0.73
TCONS_00039319	Aradu.92GTL	-0.74
TCONS_00039537	Aradu.A68MB	0.93
TCONS_00039537	Aradu.R4JE4	0.6
TCONS_00039537	Aradu.VS6K4	-0.63
TCONS_00040065	Aradu.H2I13	-0.68
TCONS_00040065	Aradu.TMX5Q	-0.69
TCONS_00040171	Aradu.R3QAL	-0.69
TCONS_00040350	Aradu.MK33V	-0.74
TCONS_00040350	Aradu.SMW23	-0.76
TCONS_00040366	Aradu.JD3SA	-0.61
TCONS_00040366	Aradu.DI7YA	-0.69
TCONS_00040366	Aradu.J7IZR	-0.75
TCONS_00040366	Aradu.92GTL	-0.84
TCONS_00040366	Aradu.5EF4H	-0.86
TCONS_00040412	Aradu.T2AVN	0.98
TCONS_00040412	Aradu.RY2KR	0.88
TCONS_00040412	Aradu.L2YMF	0.87
TCONS_00040412	Aradu.HK2E0	0.87
TCONS_00040412	Aradu.H6IWN	0.86
TCONS_00040613	Aradu.QE5XI	0.91
TCONS_00040613	Aradu.SHC8B	0.76
TCONS_00040613	Aradu.V26BD	0.72
TCONS_00040613	Aradu.6U63C	0.65
TCONS_00040613	Aradu.QU3G9	0.64
TCONS_00040613	Aradu.BX57W	-0.86
TCONS_00040670	Aradu.70RCL	0.75
TCONS_00040670	Aradu.0U9QL	0.66
TCONS_00040670	Aradu.JTX56	0.65
TCONS_00040670	Aradu.14X1M	0.64
TCONS_00040670	Aradu.X258N	0.61
TCONS_00040670	Aradu.YRE5K	0.6
TCONS_00040670	Aradu.8X6B9	-0.65
TCONS_00040670	Aradu.N7C0U	-0.8
TCONS_00040781	Aradu.U481X	-0.62
TCONS_00040781	Aradu.8WX7E	-0.62
TCONS_00040781	Aradu.1IB0M	-0.65
TCONS_00040794	Aradu.73HE8	1
TCONS_00040794	Aradu.Z1QPK	1
TCONS_00040794	Aradu.B7DYG	1
TCONS_00040794	Aradu.TG6JS	1
TCONS_00040794	Aradu.M7IZD	0.97
TCONS_00040794	Aradu.SJ1TV	0.92
TCONS_00040794	Aradu.C73IQ	0.9
TCONS_00040794	Aradu.G7MBB	-0.6
TCONS_00040794	Aradu.AD9TL	-0.8
TCONS_00040794	Aradu.RRS8G	-0.85
TCONS_00041380	Aradu.FVM6E	0.95
TCONS_00041380	Aradu.ZK18U	0.91
TCONS_00041380	Aradu.JD3SA	0.88
TCONS_00041380	Aradu.MTB7U	0.84
TCONS_00041380	Aradu.0S9RM	0.69
TCONS_00041380	Aradu.5EF4H	0.67
TCONS_00041380	Aradu.J7IZR	0.64
TCONS_00042358	Aradu.U9A7G	0.83
TCONS_00042358	Aradu.6L233	-0.79
TCONS_00042533	Aradu.T8H92	0.64
TCONS_00042533	Aradu.XW1R1	-0.64
TCONS_00042533	Aradu.X4JYD	-0.72
TCONS_00042533	Aradu.H9CAJ	-0.83
TCONS_00042533	Aradu.I9F9G	-0.89
TCONS_00042668	Aradu.ZPW9M	0.9
TCONS_00042726	Aradu.HRG5K	0.8
TCONS_00042726	Aradu.68MCI	-0.66
TCONS_00042910	Aradu.H99S0	0.74
TCONS_00043616	Aradu.7S7IW	0.8
TCONS_00043616	Aradu.4Q3MP	-0.79
TCONS_00043616	Aradu.RH9NQ	-0.81
TCONS_00044190	Aradu.HU0DB	0.92
TCONS_00044190	Aradu.DI7YA	0.8
TCONS_00045422	Aradu.5XH54	0.98
TCONS_00045422	Aradu.A834G	0.98
TCONS_00045422	Aradu.60I66	0.97
TCONS_00045422	Aradu.C6WWM	0.96
TCONS_00045422	Aradu.64FTH	0.93
TCONS_00045422	Aradu.L1W6L	0.91
TCONS_00045422	Aradu.CE9T8	0.89
TCONS_00045422	Aradu.82ZX0	0.78
TCONS_00045422	Aradu.B7Z5E	0.76
TCONS_00045422	Aradu.PEG2Q	0.69
TCONS_00045422	Aradu.XJ6TW	-0.79
TCONS_00045916	Aradu.BP0GU	-0.69
TCONS_00046032	Aradu.N7YFC	0.78
TCONS_00046039	Aradu.4L9RG	0.79
TCONS_00046212	Aradu.F9BNV	0.6
TCONS_00047472	Aradu.8TC6W	0.73
TCONS_00047575	Aradu.KN9WR	0.89
TCONS_00048621	Aradu.PST3N	0.99
TCONS_00048621	Aradu.J34ML	0.98
TCONS_00048621	Aradu.NE1CB	0.97
TCONS_00048621	Aradu.W4MZG	0.93
TCONS_00048621	Aradu.TXX55	0.83
TCONS_00048791	Aradu.72QKL	-0.65
TCONS_00049163	Aradu.B8GCY	-0.72
TCONS_00050571	Aradu.LUD1L	0.91
TCONS_00050571	Aradu.U66B6	0.86
TCONS_00050621	Aradu.SZL9Z	0.8
TCONS_00050621	Aradu.5511B	0.6
TCONS_00051941	Aradu.9255Z	0.96
TCONS_00051941	Aradu.R8GB7	0.87
TCONS_00051941	Aradu.73DRF	0.84
TCONS_00051941	Aradu.F8AYK	0.74
TCONS_00051941	Aradu.SE4HS	0.68
TCONS_00052970	Aradu.ATP30	0.67
TCONS_00052970	Aradu.VPD8U	0.6
TCONS_00052970	Aradu.P4HVI	-0.72
TCONS_00053742	Aradu.JV8C6	0.88
TCONS_00053742	Aradu.EC7VK	-0.65
TCONS_00053764	Aradu.49PAS	-0.84
TCONS_00053807	Aradu.5511B	-0.92
TCONS_00053945	Aradu.4D7HL	0.6
TCONS_00053945	Aradu.AP5BH	-0.61
TCONS_00054031	Aradu.SV3M6	0.6
TCONS_00054031	Aradu.4M7WG	-0.64
TCONS_00054093	Aradu.CFQ9F	-0.74
TCONS_00054264	Aradu.N190Q	0.72
TCONS_00054366	Aradu.BRH71	0.67
TCONS_00054366	Aradu.4AV08	-0.71
TCONS_00054510	Aradu.0Z7R2	0.76
TCONS_00054510	Aradu.QHA6Y	0.75
TCONS_00054510	Aradu.XDM9G	-0.85
TCONS_00054573	Aradu.HE6Y3	0.76
TCONS_00054825	Aradu.68YC3	0.92
TCONS_00054825	Aradu.G0JHP	0.84
TCONS_00054911	Aradu.0L5CU	1
TCONS_00054911	Aradu.Y4W24	1
TCONS_00054911	Aradu.W0CBF	1
TCONS_00054911	Aradu.XIY30	0.92
TCONS_00054911	Aradu.H3P3G	0.86
TCONS_00054911	Aradu.CF5Z2	0.7
TCONS_00054911	Aradu.KTC22	-0.6
TCONS_00054911	Aradu.3T2SR	-0.99
TCONS_00054918	Aradu.65WG6	0.97
TCONS_00054918	Aradu.GF4BH	0.95
TCONS_00054918	Aradu.B45Z7	0.69
TCONS_00054918	Aradu.IW0ES	-0.67
TCONS_00055086	Aradu.71ZH0	0.75
TCONS_00055090	Aradu.I2J7R	0.9
TCONS_00055090	Aradu.7NE6B	-0.65
TCONS_00055090	Aradu.VN8X3	-0.84
TCONS_00055090	Aradu.18BC7	-0.91
TCONS_00055419	Aradu.CFQ9F	0.7
TCONS_00055419	Aradu.ZJ4KX	-0.6
TCONS_00055419	Aradu.KNB1Y	-0.71
TCONS_00055419	Aradu.H6PSY	-0.72
TCONS_00055419	Aradu.X689P	-0.76
TCONS_00056978	Aradu.G6CRU	1
TCONS_00057294	Aradu.U70TW	0.9
TCONS_00057476	Aradu.NQC6T	0.69
TCONS_00057476	Aradu.Q03T7	-0.65
TCONS_00057628	Aradu.DQ5VE	0.68
TCONS_00057779	Aradu.L6BHU	0.73
TCONS_00057779	Aradu.7M8TY	0.6
TCONS_00057858	Aradu.E0XYA	0.6
TCONS_00057858	Aradu.F8AYK	0.6
TCONS_00057875	Aradu.S0B7G	0.67
TCONS_00057949	Aradu.XF8NX	0.73
TCONS_00058166	Aradu.U8JGV	0.61
TCONS_00058377	Aradu.U1FLK	0.79
TCONS_00058377	Aradu.Z705N	0.68
TCONS_00058377	Aradu.T1Z0F	0.65
TCONS_00058377	Aradu.1KU8R	0.65
TCONS_00058377	Aradu.0V0CY	-0.72
TCONS_00058683	Aradu.V09FZ	0.99
TCONS_00058683	Aradu.3S3D0	-0.61
TCONS_00058703	Aradu.5511B	0.79
TCONS_00058703	Aradu.SZL9Z	0.74
TCONS_00058948	Aradu.DM3Z8	0.85
TCONS_00059880	Aradu.LF8KX	-0.66
TCONS_00059880	Aradu.X07KZ	-0.81
TCONS_00059880	Aradu.FE0GZ	-0.85
TCONS_00059880	Aradu.LS0XC	-0.85
TCONS_00059880	Aradu.94MD3	-0.86
TCONS_00059880	Aradu.3J7Z6	-0.89
TCONS_00059880	Aradu.3N6NA	-0.91
TCONS_00061689	Aradu.U0QAT	-0.62
TCONS_00063479	Aradu.AT974	-0.69
TCONS_00063479	Aradu.L13D3	-0.71
TCONS_00064118	Aradu.8J59E	0.85
TCONS_00064402	Aradu.17U50	0.74
TCONS_00064402	Aradu.U0PDX	0.63
TCONS_00064402	Aradu.7C663	0.63
TCONS_00065194	Aradu.G9P91	0.61
TCONS_00066195	Aradu.PZ2KX	0.66
TCONS_00066195	Aradu.BU4E6	0.61
TCONS_00066195	Aradu.8J4AH	-0.79
TCONS_00066409	Aradu.ETQ6D	0.86
TCONS_00066410	Aradu.ETQ6D	0.72
TCONS_00066410	Aradu.D4584	0.7
TCONS_00066693	Aradu.J6JAI	-0.64
TCONS_00066693	Aradu.07C2C	-0.67
TCONS_00067125	Aradu.LCM6X	0.66
TCONS_00067291	Aradu.18XUI	0.64
TCONS_00067291	Aradu.TB6GC	-0.78
TCONS_00067291	Aradu.QS6B9	-0.85
TCONS_00067499	Aradu.E51A5	0.98
TCONS_00067499	Aradu.08XY7	0.77
TCONS_00067499	Aradu.B4D3A	-0.75
TCONS_00067499	Aradu.G0IJA	-0.79
TCONS_00067681	Aradu.60BI9	0.69
TCONS_00067681	Aradu.GXP8K	-0.7
TCONS_00067770	Aradu.S6EUF	0.65
TCONS_00067969	Aradu.KT9V5	-0.73
TCONS_00067969	Aradu.DJ1C7	-0.76
TCONS_00067969	Aradu.F05QN	-0.77
TCONS_00067969	Aradu.ZX8WQ	-0.8
TCONS_00067969	Aradu.KZQ5M	-0.8
TCONS_00068153	Aradu.64NDC	1
TCONS_00068153	Aradu.4B6GH	0.98
TCONS_00068153	Aradu.LEK83	0.97
TCONS_00068153	Aradu.9YL2E	0.94
TCONS_00068153	Aradu.A1MN7	0.78
TCONS_00068153	Aradu.DH9ES	0.77
TCONS_00068153	Aradu.AP5ZW	0.74
TCONS_00068153	Aradu.ZJM47	-0.61
TCONS_00068153	Aradu.PZ18V	-0.71
TCONS_00068153	Aradu.41QJ6	-0.76
TCONS_00068214	Aradu.DP2D5	0.64
TCONS_00068214	Aradu.N7LX6	-0.6
TCONS_00068214	Aradu.T2SMW	-0.68
TCONS_00068629	Aradu.I5672	0.83
TCONS_00068629	Aradu.YMP6X	0.8
TCONS_00068629	Aradu.PJ3BC	0.75
TCONS_00068629	Aradu.4MP6Z	-0.6
TCONS_00068629	Aradu.H9ZXM	-0.76
TCONS_00069000	Aradu.E16S5	0.74
TCONS_00069000	Aradu.43YRA	0.63
TCONS_00069113	Aradu.GMY4S	0.85
TCONS_00069916	Aradu.LF8KX	0.87
TCONS_00069916	Aradu.3J7Z6	0.66
TCONS_00069916	Aradu.00IE4	-0.69
TCONS_00070028	Aradu.G8ZY2	0.94
TCONS_00070028	Aradu.S5YG8	0.6
TCONS_00070142	Aradu.R58XL	0.91
TCONS_00070258	Aradu.I3T4E	0.94
TCONS_00070258	Aradu.09TNY	0.94
TCONS_00070258	Aradu.BPY1S	0.88
TCONS_00070258	Aradu.SS9ID	0.64
TCONS_00070411	Aradu.ZG5KA	0.89
TCONS_00070411	Aradu.I50JZ	0.89
TCONS_00070411	Aradu.PQ90F	0.66
TCONS_00070654	Aradu.1SY66	0.99
TCONS_00070654	Aradu.UT62F	0.99
TCONS_00070654	Aradu.3V4NV	0.98
TCONS_00070654	Aradu.B613A	0.89
TCONS_00070654	Aradu.L71CJ	0.66
TCONS_00070654	Aradu.YI9BF	-0.81
TCONS_00070655	Aradu.3V4NV	0.89
TCONS_00070655	Aradu.1SY66	0.87
TCONS_00070655	Aradu.UT62F	0.87
TCONS_00070655	Aradu.B613A	0.83
TCONS_00070655	Aradu.L71CJ	0.8
TCONS_00070655	Aradu.32FVG	-0.63
TCONS_00070689	Aradu.6SP02	0.95
TCONS_00070689	Aradu.3B9N0	-0.63
TCONS_00070689	Aradu.WWA28	-0.71
TCONS_00070689	Aradu.V7MMF	-0.78
TCONS_00070862	Aradu.6516S	0.86
TCONS_00070862	Aradu.W78YC	0.65
TCONS_00070951	Aradu.Z9I5U	0.66
TCONS_00071111	Aradu.33MBY	-0.82
TCONS_00071112	Aradu.98K4P	-0.72
TCONS_00071452	Aradu.X07KZ	0.95
TCONS_00071452	Aradu.LS0XC	0.94
TCONS_00071452	Aradu.94MD3	0.92
TCONS_00071452	Aradu.FE0GZ	0.73
TCONS_00071452	Aradu.HYU7D	0.64
TCONS_00072096	Aradu.P3CPL	0.76
TCONS_00072096	Aradu.WWA28	0.75
TCONS_00072128	Aradu.GMY4S	0.63
TCONS_00072128	Aradu.BB6J3	-0.69
TCONS_00072129	Aradu.8421L	0.67
TCONS_00072959	Aradu.X0WY3	0.85
TCONS_00072959	Aradu.Z7860	0.66
TCONS_00073001	Aradu.SGR1V	0.72
TCONS_00073001	Aradu.JT91M	0.62
TCONS_00073001	Aradu.T9CVQ	0.61
TCONS_00073001	Aradu.I9JU3	-0.71
TCONS_00073001	Aradu.Z52DY	-0.92
TCONS_00073234	Aradu.UQ1Y1	0.9
TCONS_00073234	Aradu.D5AUT	0.83
TCONS_00073234	Aradu.FQ3N4	0.62
TCONS_00073234	Aradu.B6TYJ	0.62
TCONS_00073824	Aradu.46J5J	-0.71
TCONS_00076201	Aradu.ENK1P	0.91
TCONS_00076201	Aradu.7T1B9	0.66
TCONS_00076201	Aradu.WZF00	0.66
TCONS_00077799	Aradu.7W8KD	0.86
TCONS_00077799	Aradu.B74MT	-0.6
TCONS_00077907	Aradu.VI7D5	0.83
TCONS_00077907	Aradu.I9SZF	0.81
TCONS_00077907	Aradu.BS4CZ	0.79
TCONS_00078369	Aradu.FE24Z	0.93
TCONS_00078824	Aradu.Y5WI6	0.72
TCONS_00079297	Aradu.82HKY	0.68
TCONS_00079915	Aradu.VYZ0J	0.9
TCONS_00079915	Aradu.R549P	0.68
TCONS_00079915	Aradu.21EXI	-0.68
TCONS_00079915	Aradu.V8G62	-0.72
TCONS_00081191	Aradu.Y5WI6	-0.85
TCONS_00081519	Aradu.7P6G5	0.72
TCONS_00081519	Aradu.H76RB	-0.68
TCONS_00081587	Aradu.E5CXW	0.93
TCONS_00081587	Aradu.1B6ZQ	-0.6
TCONS_00081587	Aradu.52DEQ	-0.64
TCONS_00081587	Aradu.8UC9M	-0.78
TCONS_00081839	Aradu.76BI5	0.8
TCONS_00081839	Aradu.87SDL	0.76
TCONS_00081839	Aradu.ZY82G	0.61
TCONS_00081839	Aradu.T3PXW	-0.83
TCONS_00081966	Aradu.X4KHC	0.76
TCONS_00081966	Aradu.JF9VE	0.71
TCONS_00082344	Aradu.CZW32	0.65
TCONS_00082344	Aradu.FMP57	0.63
TCONS_00082411	Aradu.768A8	0.88
TCONS_00082450	Aradu.NYP4Z	-0.62
TCONS_00082450	Aradu.F59F9	-0.67
TCONS_00082518	Aradu.H88AG	0.95
TCONS_00082518	Aradu.JE38X	-0.67
TCONS_00082518	Aradu.EBC72	-0.87
TCONS_00082568	Aradu.65VNI	0.69
TCONS_00082569	Aradu.L8GUY	0.77
TCONS_00082569	Aradu.Y3KT7	0.74
TCONS_00082569	Aradu.G2CP4	0.74
TCONS_00082570	Aradu.G2CP4	0.85
TCONS_00082570	Aradu.Y3KT7	0.85
TCONS_00082570	Aradu.L8GUY	0.78
TCONS_00082570	Aradu.TXN9A	0.77
TCONS_00082570	Aradu.GWU2F	0.67
TCONS_00082813	Aradu.PM2RX	0.7
TCONS_00082998	Aradu.N2D1U	0.87
TCONS_00082998	Aradu.S0UFC	0.63
TCONS_00083181	Aradu.91S58	0.99
TCONS_00083181	Aradu.IRX3E	0.97
TCONS_00083181	Aradu.D4KZD	0.93
TCONS_00083193	Aradu.0KH4T	0.73
TCONS_00083193	Aradu.44A4W	0.68
TCONS_00083193	Aradu.LB9V5	-0.71
TCONS_00083653	Aradu.AB0SU	0.75
TCONS_00083653	Aradu.N5YAX	0.74
TCONS_00083653	Aradu.Z6WHT	0.62
TCONS_00083654	Aradu.Z6WHT	0.85
TCONS_00083654	Aradu.AB0SU	0.62
TCONS_00083655	Aradu.N5YAX	0.62
TCONS_00083738	Aradu.901JV	1
TCONS_00083739	Aradu.901JV	0.97
TCONS_00083780	Aradu.KQ6RZ	0.6
TCONS_00083780	Aradu.U4G0H	-0.67
TCONS_00083780	Aradu.ZY9W5	-0.75
TCONS_00083780	Aradu.0Q5DW	-0.77
TCONS_00083780	Aradu.376FV	-0.8
TCONS_00083780	Aradu.Z293E	-0.88
TCONS_00083797	Aradu.C697P	0.67
TCONS_00083797	Aradu.LZK6A	0.61
TCONS_00083830	Aradu.RKM5L	0.66
TCONS_00083830	Aradu.EKK5E	0.65
TCONS_00083830	Aradu.67UXU	0.62
TCONS_00083830	Aradu.5L41W	-0.77
TCONS_00083830	Aradu.R4BPQ	-0.77
TCONS_00083912	Aradu.CKG3H	0.9
TCONS_00083913	Aradu.CKG3H	0.9
TCONS_00084069	Aradu.N0CP9	0.98
TCONS_00084069	Aradu.ATV1K	0.96
TCONS_00084069	Aradu.CLY3G	0.8
TCONS_00084069	Aradu.22S7E	0.67
TCONS_00084069	Aradu.MVP73	-0.66
TCONS_00084069	Aradu.RH32I	-0.85
TCONS_00084078	Aradu.IPP1D	0.99
TCONS_00084078	Aradu.NRY1K	0.75
TCONS_00084078	Aradu.H4KIC	0.74
TCONS_00084078	Aradu.5NN3C	0.66
TCONS_00084078	Aradu.IDM0E	-0.61
TCONS_00084078	Aradu.EN99W	-0.75
TCONS_00084230	Aradu.JM7KB	0.99
TCONS_00084230	Aradu.LV0K6	0.85
TCONS_00084230	Aradu.045XZ	-0.72
TCONS_00085085	Aradu.WH755	0.68
TCONS_00085085	Aradu.C1QBJ	-0.7
TCONS_00085085	Aradu.FB002	-0.75
TCONS_00085085	Aradu.JW1QU	-0.75
TCONS_00085770	Aradu.C3IET	0.96
TCONS_00085770	Aradu.U6J9L	0.93
TCONS_00085770	Aradu.QPP4F	0.6
TCONS_00086319	Aradu.LW24D	-0.6
TCONS_00086319	Aradu.B0J50	-0.71
TCONS_00086551	Aradu.Z6WHT	-0.65
TCONS_00086552	Aradu.AB0SU	0.94
TCONS_00086552	Aradu.N5YAX	0.88
TCONS_00086748	Aradu.E1CUK	1
TCONS_00086748	Aradu.RJA7P	-0.85
TCONS_00086894	Aradu.65VNI	0.73
TCONS_00086894	Aradu.Z5Y7Q	0.7
TCONS_00086894	Aradu.G2CP4	-0.61
TCONS_00086894	Aradu.Y3KT7	-0.61
TCONS_00086894	Aradu.ZY8Q0	-0.72
TCONS_00086894	Aradu.EW7BI	-0.94
TCONS_00087223	Aradu.FZ3I8	-0.62
TCONS_00087223	Aradu.WM0X2	-0.65
TCONS_00087423	Aradu.20JPA	0.87
TCONS_00087423	Aradu.W1YA8	0.77
TCONS_00087533	Aradu.RG89H	0.88
TCONS_00087533	Aradu.CRB6R	0.83
TCONS_00087533	Aradu.45CR1	0.82
TCONS_00087533	Aradu.4LL4W	0.78
TCONS_00087533	Aradu.62EKF	0.72
TCONS_00087533	Aradu.1B6ZQ	0.6
TCONS_00087533	Aradu.E5CXW	-0.71
TCONS_00087533	Aradu.KD2FK	-0.8
TCONS_00087772	Aradu.RI6SZ	0.95
TCONS_00087772	Aradu.5N5Q7	0.73
TCONS_00087772	Aradu.G6132	-0.64
TCONS_00088021	Aradu.B4HJ4	0.69
TCONS_00088021	Aradu.0AP8V	-0.71
TCONS_00088062	Aradu.20JPA	0.97
TCONS_00088062	Aradu.W1YA8	0.83
TCONS_00088119	Aradu.CKG3H	0.86
TCONS_00088119	Aradu.ZZ4N0	-0.62
TCONS_00088119	Aradu.55CHH	-0.76
TCONS_00088119	Aradu.7XA36	-0.79
TCONS_00088258	Aradu.GWU2F	0.97
TCONS_00088258	Aradu.Y3KT7	0.95
TCONS_00088258	Aradu.G2CP4	0.95
TCONS_00088258	Aradu.TXN9A	0.93
TCONS_00088258	Aradu.65VNI	-0.68
TCONS_00088588	Aradu.6WC85	0.67
TCONS_00088588	Aradu.QD1UR	0.66
TCONS_00088588	Aradu.D3RA8	0.64
TCONS_00088588	Aradu.XN4S3	0.61
TCONS_00088588	Aradu.IP8CY	-0.6
TCONS_00089393	Aradu.G7446	0.61
TCONS_00090944	Aradu.199G1	0.93
TCONS_00090944	Aradu.FV3S5	0.68
TCONS_00090944	Aradu.H6ZW2	-0.68
TCONS_00091378	Aradu.910RR	0.85
TCONS_00091378	Aradu.SS7YL	0.77
TCONS_00091378	Aradu.5JK9N	0.67
TCONS_00091378	Aradu.162IL	-0.7
TCONS_00091519	Aradu.Z1H9W	0.69
TCONS_00093297	Aradu.W912S	0.68
TCONS_00093297	Aradu.TRI7U	0.61
TCONS_00093401	Aradu.DRQ25	0.8
TCONS_00093401	Aradu.1NA76	-0.61
TCONS_00093455	Aradu.Z1H9W	0.64
TCONS_00093455	Aradu.MN6BD	-0.67
TCONS_00093536	Aradu.C25L8	0.94
TCONS_00093536	Aradu.CE1XI	0.76
TCONS_00093536	Aradu.M0J4F	0.73
TCONS_00093536	Aradu.N76GN	0.68
TCONS_00093536	Aradu.6P7JB	-0.79
TCONS_00093863	Aradu.S0K8G	0.61
TCONS_00093864	Aradu.S0K8G	0.75
TCONS_00093864	Aradu.MW6JM	0.65
TCONS_00094274	Aradu.TDU0W	0.7
TCONS_00094274	Aradu.JK78S	-0.61
TCONS_00094364	Aradu.Y7C9W	0.82
TCONS_00094467	Aradu.JT3Z0	0.8
TCONS_00094467	Aradu.AZ3LE	0.76
TCONS_00094467	Aradu.Z94GS	0.76
TCONS_00094839	Aradu.T0VC2	0.68
TCONS_00095273	Aradu.6J2SN	0.86
TCONS_00095345	Aradu.67UPX	0.84
TCONS_00095345	Aradu.EZ4BH	0.66
TCONS_00095918	Aradu.VX4M7	0.91
TCONS_00095918	Aradu.GQI2P	0.65
TCONS_00095918	Aradu.9L9XR	-0.62
TCONS_00096807	Aradu.YG1G4	0.78
TCONS_00096850	Aradu.G7446	0.78
TCONS_00098408	Aradu.5F5TI	0.85
TCONS_00098408	Aradu.U2YMJ	0.7
TCONS_00100655	Aradu.0FH7H	0.84
TCONS_00100655	Aradu.TY9MP	-0.6
TCONS_00101329	Aradu.EQE9W	0.92
TCONS_00101329	Aradu.7K2S3	0.84
TCONS_00101329	Aradu.P9YG3	0.73
TCONS_00101329	Aradu.IHD5E	0.68
TCONS_00101329	Aradu.60HCE	-0.63
TCONS_00101329	Aradu.R8A6M	-0.84
TCONS_00102966	Aradu.I8LN2	0.7
TCONS_00102966	Aradu.VZQ8X	-0.9
TCONS_00102966	Aradu.SCL14	-0.91
TCONS_00102966	Aradu.5Q6ZX	-0.92
TCONS_00103218	Aradu.Q88CS	0.8
TCONS_00103218	Aradu.PKD6Q	0.66
TCONS_00103382	Aradu.YDH5Z	0.99
TCONS_00103382	Aradu.01E53	0.65
TCONS_00103382	Aradu.RY73H	0.63
TCONS_00103382	Aradu.3B046	0.61
TCONS_00103447	Aradu.100N9	0.72
TCONS_00103447	Aradu.WF9M3	0.62
TCONS_00103447	Aradu.H21KL	-0.6
TCONS_00103779	Aradu.DT0KY	0.72
TCONS_00104463	Aradu.102BT	-0.78
TCONS_00104590	Aradu.QZ0ZC	0.81
TCONS_00104590	Aradu.UF650	0.79
TCONS_00104590	Aradu.W4S0X	-0.72
TCONS_00104832	Aradu.9P5WT	0.6
TCONS_00105519	Aradu.UCI37	0.66
TCONS_00105519	Aradu.F2X7L	-0.68
TCONS_00105519	Aradu.6QR7L	-0.8
TCONS_00106011	Aradu.FDG48	0.66
TCONS_00106011	Aradu.ZR5DV	0.63
TCONS_00106251	Aradu.RZ6Q3	-0.65
TCONS_00106707	Aradu.53P8J	1
TCONS_00106707	Aradu.6FX3T	1
TCONS_00106707	Aradu.HNY8U	0.99
TCONS_00106707	Aradu.XK5C3	0.85
TCONS_00106741	Aradu.SH1J0	1
TCONS_00106741	Aradu.S0IB0	0.99
TCONS_00106810	Aradu.ID7XN	0.88
TCONS_00106810	Aradu.A9K4V	0.87
TCONS_00106824	Aradu.A6XGF	1
TCONS_00106824	Aradu.MSJ8D	1
TCONS_00106824	Aradu.L25LF	1
TCONS_00106824	Aradu.4XL1L	0.99
TCONS_00106824	Aradu.D1CF5	0.98
TCONS_00106824	Aradu.BKZ7E	0.8
TCONS_00106926	Aradu.JTK38	0.99
TCONS_00106926	Aradu.EGS0W	0.67
TCONS_00107126	Aradu.C0NTR	0.68
TCONS_00107127	Aradu.5Z6VA	-0.75
TCONS_00107216	Aradu.5A0JT	0.61
TCONS_00107216	Aradu.XEA86	-0.73
TCONS_00107217	Aradu.5A0JT	0.73
TCONS_00107217	Aradu.M9CLB	-0.62
TCONS_00107217	Aradu.XEA86	-0.77
TCONS_00107975	Aradu.07ZWB	1
TCONS_00107975	Aradu.J8127	0.99
TCONS_00107975	Aradu.W56R3	0.99
TCONS_00107975	Aradu.YRY37	0.86
TCONS_00107975	Aradu.0H0ZC	0.66
TCONS_00107975	Aradu.45YRJ	-0.64
TCONS_00107975	Aradu.0BM64	-0.64
TCONS_00108139	Aradu.EWB3L	0.98
TCONS_00108139	Aradu.A1VIE	0.93
TCONS_00108139	Aradu.VF73R	-0.65
TCONS_00108139	Aradu.66DLZ	-0.76
TCONS_00108139	Aradu.IQZ4T	-0.76
TCONS_00108176	Aradu.B4JL3	0.74
TCONS_00108176	Aradu.0AA98	0.65
TCONS_00108176	Aradu.0A72C	-0.6
TCONS_00108176	Aradu.Y90XP	-0.67
TCONS_00108176	Aradu.JG747	-0.69
TCONS_00108559	Aradu.3I9MJ	0.65
TCONS_00108892	Aradu.EQE9W	0.95
TCONS_00108892	Aradu.7K2S3	0.74
TCONS_00108892	Aradu.8PB60	0.72
TCONS_00108892	Aradu.0AU5N	0.65
TCONS_00108892	Aradu.P9YG3	0.62
TCONS_00108892	Aradu.6W1XZ	-0.69
TCONS_00108892	Aradu.R8A6M	-0.83
TCONS_00109069	Aradu.VUI8Y	0.63
TCONS_00109307	Aradu.FV17L	0.73
TCONS_00109523	Aradu.VZ4PC	0.76
TCONS_00109523	Aradu.T8L1U	-0.77
TCONS_00109592	Aradu.E01RJ	0.66
TCONS_00109708	Aradu.RK7DP	0.83
TCONS_00109708	Aradu.9B7V9	0.65
TCONS_00109708	Aradu.KU7DW	-0.62
TCONS_00109863	Aradu.BNL5H	-0.69
TCONS_00109880	Aradu.YSN3X	0.72
TCONS_00109880	Aradu.65NHH	-0.83
TCONS_00109908	Aradu.H7DQX	0.6
TCONS_00110486	Aradu.YUD54	0.79
TCONS_00110486	Aradu.G5XU3	-0.73
TCONS_00110486	Aradu.5R9N2	-0.74
TCONS_00110502	Aradu.JNA0U	0.63
TCONS_00110564	Aradu.FG7MN	0.97
TCONS_00110564	Aradu.WFH0K	0.68
TCONS_00110962	Aradu.P8CLW	-0.61
TCONS_00110962	Aradu.L3677	-0.64
TCONS_00112033	Aradu.JN7FR	0.89
TCONS_00112985	Aradu.N7QSL	0.94
TCONS_00112985	Aradu.CZ2CM	0.66
TCONS_00117013	Aradu.DL5VG	0.63
TCONS_00117852	Aradu.D0SQ3	-0.62
TCONS_00118113	Aradu.QW2YT	-0.67
TCONS_00118252	Aradu.7MC45	0.81
TCONS_00118252	Aradu.B6E0Y	0.72
TCONS_00118252	Aradu.R79KQ	-0.8
TCONS_00118276	Aradu.VPK4L	-0.78
TCONS_00118295	Aradu.ND69W	-0.9
TCONS_00118800	Aradu.IJ8FU	-0.65
TCONS_00119378	Aradu.HC4TT	0.96
TCONS_00119378	Aradu.LH2UI	0.86
TCONS_00119378	Aradu.78HGD	0.74
TCONS_00119626	Aradu.3FX5Z	0.8
TCONS_00120309	Aradu.9W6N4	0.97
TCONS_00120651	Aradu.X8N4Z	0.91
TCONS_00120651	Aradu.0AW6N	0.76
TCONS_00120651	Aradu.MS5GE	-0.67
TCONS_00121089	Aradu.XE68Z	-0.78
TCONS_00121089	Aradu.H1KBV	-0.81
TCONS_00121133	Aradu.FF4N9	0.65
TCONS_00121133	Aradu.3FX5Z	-0.64
TCONS_00121133	Aradu.1FU4X	-0.9
TCONS_00121163	Aradu.CZ2CM	0.65
TCONS_00121337	Aradu.EEX52	0.97
TCONS_00121337	Aradu.A9Z84	-0.82
TCONS_00121445	Aradu.4BU0T	1
TCONS_00121445	Aradu.SC6RY	0.85
TCONS_00121445	Aradu.GGI7X	-0.63
TCONS_00121445	Aradu.40V65	-0.74
TCONS_00121445	Aradu.G2R4U	-0.82
TCONS_00121445	Aradu.V6U3C	-0.87
TCONS_00121445	Aradu.M59E5	-0.92
TCONS_00122073	Aradu.PIT85	0.79
TCONS_00122073	Aradu.N0VBS	0.67
TCONS_00122073	Aradu.9C9ZX	0.62
TCONS_00122073	Aradu.X8N4Z	-0.65
TCONS_00122085	Aradu.ZFF1D	0.67
TCONS_00122085	Aradu.G9044	-0.63
TCONS_00122540	Aradu.EJ6UV	0.96
TCONS_00122540	Aradu.KD1XS	0.86
TCONS_00122728	Aradu.A9Z84	0.96
TCONS_00122728	Aradu.EEX52	-0.67
TCONS_00122838	Aradu.65HV5	0.76
TCONS_00122838	Aradu.T1I30	0.67
TCONS_00122838	Aradu.D8WCS	-0.6
TCONS_00123378	Aradu.6PP4L	0.7
TCONS_00123378	Aradu.065GY	0.7
TCONS_00123378	Aradu.MH5X6	0.69
TCONS_00123378	Aradu.TV20G	0.6
TCONS_00123378	Aradu.UU57Q	-0.77
TCONS_00123806	Aradu.EJ6UV	0.69
TCONS_00123830	Aradu.AU7RR	-0.65
TCONS_00124166	Aradu.Z9XXW	-0.71
TCONS_00125111	Aradu.RD1G7	-0.65
TCONS_00125111	Aradu.TF4C3	-0.76
TCONS_00125434	Aradu.9IX37	-0.61
TCONS_00125434	Aradu.5MN5X	-0.71
TCONS_00126178	Aradu.PU7RJ	0.81
TCONS_00126178	Aradu.6JB4Q	0.8
TCONS_00126463	Aradu.3V1LI	-0.6
TCONS_00127078	Aradu.DX9QE	0.77
TCONS_00127078	Aradu.81HXK	0.66
TCONS_00127078	Aradu.Q4VIY	0.62
TCONS_00127078	Aradu.WW54U	-0.81
TCONS_00127079	Aradu.UE7BN	-0.69
TCONS_00127116	Aradu.82XSN	0.91
TCONS_00127116	Aradu.2A2BX	0.67
TCONS_00129797	Aradu.PQH62	0.65
TCONS_00130575	Aradu.S7KAF	-0.72
TCONS_00131230	Aradu.6JB4Q	-0.65
TCONS_00131502	Aradu.3UI0Z	0.75
TCONS_00131502	Aradu.E85UF	0.72
TCONS_00131502	Aradu.V9U81	-0.66
TCONS_00131707	Aradu.0P96E	0.82
TCONS_00131707	Aradu.Y4KCH	-0.78
TCONS_00131707	Aradu.E7EUH	-0.8
TCONS_00131862	Aradu.5VS0D	0.79
TCONS_00131862	Aradu.W93K3	-0.85
TCONS_00132435	Aradu.G5XCD	0.9
TCONS_00132435	Aradu.BUY04	0.67
TCONS_00132435	Aradu.0D9XJ	-0.6
TCONS_00132435	Aradu.NT2T0	-0.61
TCONS_00132435	Aradu.28TIZ	-0.67
TCONS_00132436	Aradu.V07RE	-0.75
TCONS_00132572	Aradu.3XQ1H	0.99
TCONS_00132572	Aradu.UT876	0.98
TCONS_00132572	Aradu.I6926	0.69
TCONS_00132572	Aradu.DD99U	-0.65
TCONS_00132572	Aradu.HB0SB	-0.73
TCONS_00132908	Aradu.BWB05	1
TCONS_00132909	Aradu.BWB05	1
TCONS_00133603	Aradu.H3LPD	0.77
TCONS_00133625	Aradu.JPR8D	0.78
TCONS_00133853	Aradu.XK6YJ	0.94
TCONS_00133853	Aradu.S7KAF	0.86
TCONS_00133853	Aradu.JL5I1	0.61
TCONS_00133854	Aradu.XK6YJ	0.89
TCONS_00133854	Aradu.JL5I1	0.8
TCONS_00133854	Aradu.S7KAF	0.61
TCONS_00133884	Aradu.H641H	1
TCONS_00133884	Aradu.063AJ	1
TCONS_00133884	Aradu.ZS6PI	0.99
TCONS_00133884	Aradu.50TKD	0.67
TCONS_00134016	Aradu.6E3VS	0.75
TCONS_00134471	Aradu.11SHH	0.65
TCONS_00134602	Aradu.BV67Y	-0.61
TCONS_00135038	Aradu.EH11Z	-0.88
TCONS_00135750	Aradu.UE7BN	0.76
TCONS_00135750	Aradu.T63XH	0.66
TCONS_00135750	Aradu.81HXK	0.62
TCONS_00135903	Aradu.N2G7A	0.72
TCONS_00135903	Aradu.IJX5P	-0.75
TCONS_00136055	Aradu.2E38F	0.84
TCONS_00136055	Aradu.JI62L	0.82
TCONS_00136055	Aradu.57TMQ	0.65
TCONS_00136055	Aradu.PW32X	-0.66
TCONS_00136257	Aradu.QAV8U	-0.6
TCONS_00136344	Aradu.W53JZ	0.9
TCONS_00136438	Aradu.JL5I1	-0.69
TCONS_00136439	Aradu.PEH3C	0.94
TCONS_00136439	Aradu.2D2JL	0.73
TCONS_00136439	Aradu.F27HA	0.71
TCONS_00137121	Aradu.Y4KCH	-0.67
TCONS_00137121	Aradu.E7EUH	-0.96
TCONS_00137507	Aradu.65JMT	-0.64
TCONS_00137678	Aradu.DK681	0.61
TCONS_00137680	Aradu.01959	-0.78
TCONS_00137982	Araip.R8SCL	0.87
TCONS_00137982	Araip.U125N	0.72
TCONS_00137982	Araip.C9F8X	0.66
TCONS_00138638	Araip.TTH4T	0.72
TCONS_00139043	Araip.7TC2M	0.76
TCONS_00139043	Araip.I8S67	0.72
TCONS_00139140	Araip.F4D5I	-0.77
TCONS_00141748	Araip.VA21K	0.64
TCONS_00141751	Araip.7569G	0.63
TCONS_00141802	Araip.HTR97	0.78
TCONS_00141802	Araip.U49S5	0.64
TCONS_00141915	Araip.J44GD	1
TCONS_00141915	Araip.C50VT	0.73
TCONS_00141915	Araip.KW99G	0.68
TCONS_00141969	Araip.C4YLK	-0.65
TCONS_00141969	Araip.L16RT	-0.76
TCONS_00141969	Araip.J8WL7	-0.83
TCONS_00143326	Araip.19WFN	0.82
TCONS_00143326	Araip.LCN5D	0.8
TCONS_00143326	Araip.W94MM	0.62
TCONS_00143331	Araip.1489S	0.79
TCONS_00143331	Araip.Z9LXM	0.69
TCONS_00143682	Araip.E9ARY	0.79
TCONS_00143682	Araip.JZD7M	-0.71
TCONS_00144263	Araip.ND6SW	0.62
TCONS_00144293	Araip.84WZ8	0.99
TCONS_00144293	Araip.0W4C0	0.69
TCONS_00144343	Araip.1ZG04	0.6
TCONS_00144424	Araip.0L6CE	0.91
TCONS_00144424	Araip.7VT5Z	0.76
TCONS_00144424	Araip.83KXX	0.62
TCONS_00144424	Araip.08BHZ	-0.71
TCONS_00144727	Araip.B7I4B	0.77
TCONS_00144727	Araip.Z68WU	0.68
TCONS_00144727	Araip.G10X7	-0.63
TCONS_00145051	Araip.KH16W	0.76
TCONS_00145101	Araip.UGN58	0.82
TCONS_00145378	Araip.B7MSZ	0.8
TCONS_00145401	Araip.WUV4J	0.7
TCONS_00145401	Araip.31UA1	-0.66
TCONS_00145401	Araip.E3M1R	-0.78
TCONS_00145402	Araip.573AX	0.97
TCONS_00145402	Araip.31UA1	-0.83
TCONS_00145403	Araip.F202J	0.65
TCONS_00145492	Araip.7DT5A	0.93
TCONS_00145492	Araip.11WF7	-0.65
TCONS_00145492	Araip.08T0E	-0.66
TCONS_00145595	Araip.5D56G	0.63
TCONS_00145761	Araip.A9KWJ	0.67
TCONS_00145791	Araip.0S193	-0.6
TCONS_00145791	Araip.4YC4D	-0.73
TCONS_00145819	Araip.LSP61	0.66
TCONS_00145820	Araip.0M669	0.7
TCONS_00145820	Araip.LSP61	0.65
TCONS_00145844	Araip.V9KXJ	-0.64
TCONS_00145851	Araip.J84DZ	0.62
TCONS_00145851	Araip.ZWF74	-0.69
TCONS_00145859	Araip.7V58N	0.66
TCONS_00145859	Araip.86EDZ	-0.64
TCONS_00145861	Araip.7569G	0.71
TCONS_00145861	Araip.VS2ZZ	-0.65
TCONS_00146324	Araip.H6QSZ	0.65
TCONS_00146556	Araip.K6ZMV	0.71
TCONS_00146556	Araip.XL976	0.68
TCONS_00146556	Araip.3485Y	0.61
TCONS_00146556	Araip.5812W	-0.71
TCONS_00146556	Araip.A1YHK	-0.77
TCONS_00146556	Araip.72FUN	-0.87
TCONS_00146681	Araip.W2KBF	0.89
TCONS_00146681	Araip.VNH9W	0.79
TCONS_00146681	Araip.I3LE2	0.78
TCONS_00146681	Araip.G10X7	0.62
TCONS_00146790	Araip.KK5LI	0.84
TCONS_00146790	Araip.7YT59	0.78
TCONS_00146790	Araip.3S8F9	-0.74
TCONS_00146928	Araip.DT4LB	0.63
TCONS_00146928	Araip.KH16W	-0.92
TCONS_00146953	Araip.2K98J	-0.69
TCONS_00147294	Araip.HP9ZJ	0.89
TCONS_00147294	Araip.0Q5CU	0.84
TCONS_00147557	Araip.IK3M2	0.79
TCONS_00147557	Araip.9BF1V	0.74
TCONS_00147597	Araip.HV7HP	0.9
TCONS_00147597	Araip.X547G	0.87
TCONS_00147597	Araip.JH23Y	0.85
TCONS_00147597	Araip.VS2ZZ	0.66
TCONS_00147597	Araip.DD1VL	-0.62
TCONS_00147597	Araip.VA21K	-0.69
TCONS_00147784	Araip.2B884	0.78
TCONS_00148504	Araip.KH16W	-0.87
TCONS_00148769	Araip.AL7QR	0.92
TCONS_00148769	Araip.B7MSZ	-0.61
TCONS_00148789	Araip.5X9ZF	-0.72
TCONS_00148917	Araip.2WB4K	0.69
TCONS_00148917	Araip.238IA	-0.65
TCONS_00148917	Araip.KHB2Z	-0.78
TCONS_00149093	Araip.K1FJE	-0.71
TCONS_00149094	Araip.K1FJE	-0.65
TCONS_00149115	Araip.FC8PN	0.98
TCONS_00149115	Araip.N172F	0.86
TCONS_00149115	Araip.EB319	0.79
TCONS_00149115	Araip.YD443	-0.77
TCONS_00149149	Araip.ZQ4WS	-0.8
TCONS_00149393	Araip.HE3VH	0.98
TCONS_00149493	Araip.041YP	0.91
TCONS_00149493	Araip.2FN54	0.83
TCONS_00149493	Araip.V9DJK	0.81
TCONS_00149493	Araip.W94MM	-0.62
TCONS_00149493	Araip.LCN5D	-0.66
TCONS_00149531	Araip.99NZF	0.98
TCONS_00149531	Araip.BI64Q	0.98
TCONS_00149531	Araip.RE11A	0.82
TCONS_00149792	Araip.NQV2I	1
TCONS_00149792	Araip.MS6UX	0.98
TCONS_00149792	Araip.4V6B3	0.95
TCONS_00149792	Araip.AML9J	0.94
TCONS_00149792	Araip.L9ZIB	0.89
TCONS_00149792	Araip.JS32F	0.72
TCONS_00149792	Araip.ZV06F	-0.64
TCONS_00149792	Araip.2S44I	-0.67
TCONS_00150062	Araip.UGN58	0.82
TCONS_00150062	Araip.UY8M3	-0.68
TCONS_00150096	Araip.38J51	0.75
TCONS_00150098	Araip.C6ELD	0.66
TCONS_00150320	Araip.20U3J	0.95
TCONS_00150320	Araip.JVC74	0.94
TCONS_00150320	Araip.4S753	0.91
TCONS_00150320	Araip.8FX6X	0.83
TCONS_00150320	Araip.GM47Q	0.77
TCONS_00150593	Araip.LSP61	0.73
TCONS_00150593	Araip.K1FJE	0.73
TCONS_00150593	Araip.J3WGF	-0.61
TCONS_00150593	Araip.K3I8J	-0.66
TCONS_00150637	Araip.Y61P8	0.6
TCONS_00150937	Araip.RJB8E	0.77
TCONS_00150937	Araip.V73AP	0.62
TCONS_00150937	Araip.2FN54	-0.69
TCONS_00151041	Araip.JVC74	0.87
TCONS_00151041	Araip.4S753	0.75
TCONS_00151041	Araip.GM47Q	0.63
TCONS_00151157	Araip.RM0UB	-0.69
TCONS_00151379	Araip.X547G	0.65
TCONS_00151379	Araip.JH23Y	0.62
TCONS_00151463	Araip.N65ZU	0.96
TCONS_00151474	Araip.VSD73	-0.63
TCONS_00151534	Araip.7TC2M	0.87
TCONS_00151535	Araip.C6ELD	0.81
TCONS_00151706	Araip.F202J	0.7
TCONS_00151706	Araip.WUV4J	0.66
TCONS_00151706	Araip.31UA1	0.61
TCONS_00151706	Araip.573AX	-0.8
TCONS_00152069	Araip.F7QJH	0.87
TCONS_00152069	Araip.Y7ARM	0.78
TCONS_00152069	Araip.12RXW	-0.91
TCONS_00152078	Araip.31VD7	0.95
TCONS_00152078	Araip.F56AQ	0.71
TCONS_00152081	Araip.I88R2	0.63
TCONS_00152319	Araip.UT1G7	0.62
TCONS_00152465	Araip.RR7BI	0.84
TCONS_00152465	Araip.0W8SE	0.73
TCONS_00152465	Araip.9PA7U	-0.71
TCONS_00152603	Araip.83KXX	0.88
TCONS_00152603	Araip.15B33	0.71
TCONS_00152603	Araip.D1E07	-0.98
TCONS_00152859	Araip.0CK4I	0.89
TCONS_00152859	Araip.HG4BM	0.89
TCONS_00152859	Araip.8Q65G	0.87
TCONS_00152859	Araip.JU4RG	0.83
TCONS_00152859	Araip.UK6JB	0.8
TCONS_00152859	Araip.M4X9J	0.66
TCONS_00152861	Araip.DN5WT	0.64
TCONS_00153458	Araip.T3AKP	0.97
TCONS_00153458	Araip.216IR	0.97
TCONS_00153458	Araip.E4Y09	0.86
TCONS_00153458	Araip.99I63	0.84
TCONS_00153458	Araip.CV2PU	0.68
TCONS_00153496	Araip.CIC6U	-0.64
TCONS_00154473	Araip.QP82L	0.61
TCONS_00154815	Araip.13CKZ	0.97
TCONS_00155055	Araip.F3MGN	0.87
TCONS_00155055	Araip.2L7Z5	-0.62
TCONS_00155080	Araip.X5M9K	0.73
TCONS_00155080	Araip.SJG93	0.61
TCONS_00155619	Araip.P0RPV	0.61
TCONS_00156425	Araip.M7CSA	0.89
TCONS_00156425	Araip.BLF65	0.75
TCONS_00156425	Araip.G085N	-0.62
TCONS_00156426	Araip.LQ7KD	0.67
TCONS_00156426	Araip.JM48H	-0.64
TCONS_00158323	Araip.FHQ6L	0.91
TCONS_00158323	Araip.7PE3V	-0.9
TCONS_00158447	Araip.YHL3W	0.95
TCONS_00158447	Araip.5K1SA	0.94
TCONS_00158447	Araip.B9EY6	0.87
TCONS_00158447	Araip.UQ88P	0.81
TCONS_00158447	Araip.S5AF2	0.78
TCONS_00158447	Araip.K1GCE	0.62
TCONS_00158447	Araip.I1C79	-0.65
TCONS_00158613	Araip.B3QST	0.69
TCONS_00158613	Araip.WZ31P	0.66
TCONS_00158613	Araip.TX5S3	-0.61
TCONS_00158613	Araip.C7AJI	-0.69
TCONS_00158613	Araip.ZV0LA	-0.82
TCONS_00158613	Araip.ZUY8H	-0.92
TCONS_00158613	Araip.Y2EMI	-0.93
TCONS_00158633	Araip.3D1R2	0.79
TCONS_00158633	Araip.3BT9V	0.75
TCONS_00158633	Araip.P7UI6	0.61
TCONS_00158633	Araip.RG980	-0.61
TCONS_00158971	Araip.MC2K9	0.9
TCONS_00158971	Araip.Z39NZ	0.72
TCONS_00158971	Araip.1R84J	0.71
TCONS_00158971	Araip.N419E	0.7
TCONS_00158971	Araip.47I29	0.68
TCONS_00158971	Araip.Y0ZFX	-0.69
TCONS_00158971	Araip.56CGY	-0.7
TCONS_00158971	Araip.ZG9AN	-0.71
TCONS_00158971	Araip.B00X5	-0.79
TCONS_00158971	Araip.UG9FW	-0.94
TCONS_00159052	Araip.92VZR	0.97
TCONS_00159052	Araip.9V6AN	0.94
TCONS_00159052	Araip.YEC10	0.92
TCONS_00159052	Araip.HU4GC	0.92
TCONS_00159052	Araip.13PT0	0.9
TCONS_00159052	Araip.F0D74	0.9
TCONS_00159052	Araip.CGJ5M	0.86
TCONS_00159052	Araip.P4X64	0.83
TCONS_00159052	Araip.FL0S8	0.79
TCONS_00159052	Araip.IU11P	0.68
TCONS_00159052	Araip.GE0SE	-0.75
TCONS_00159073	Araip.N986Z	-0.65
TCONS_00159073	Araip.89MN9	-0.68
TCONS_00159073	Araip.HG4BM	-0.79
TCONS_00159074	Araip.WF8NV	-0.61
TCONS_00159074	Araip.Y51YY	-0.85
TCONS_00159180	Araip.YQV6W	0.71
TCONS_00159180	Araip.7S8SH	0.65
TCONS_00159180	Araip.84DPL	-0.67
TCONS_00159180	Araip.S03WS	-0.81
TCONS_00159180	Araip.SYC4B	-0.83
TCONS_00159646	Araip.UM9DW	-0.62
TCONS_00159697	Araip.J3PKV	-0.61
TCONS_00159849	Araip.6QW9A	0.78
TCONS_00159849	Araip.0SC1T	0.78
TCONS_00159849	Araip.T5UF6	0.75
TCONS_00159849	Araip.VJ47E	-0.69
TCONS_00160065	Araip.LQ7KD	0.7
TCONS_00160065	Araip.BLF65	-0.66
TCONS_00160065	Araip.M7CSA	-0.69
TCONS_00160065	Araip.5IA19	-0.7
TCONS_00160065	Araip.JX6GK	-0.77
TCONS_00160065	Araip.9019J	-0.94
TCONS_00160066	Araip.G085N	0.63
TCONS_00160066	Araip.JX6GK	-0.68
TCONS_00160190	Araip.N63I9	0.86
TCONS_00160190	Araip.0KX81	0.67
TCONS_00160190	Araip.FI6NM	0.65
TCONS_00160191	Araip.2NJ4L	-0.88
TCONS_00160457	Araip.34E57	0.99
TCONS_00160457	Araip.2EE1X	0.8
TCONS_00160457	Araip.PZP7W	-0.63
TCONS_00160581	Araip.06A59	-0.81
TCONS_00160824	Araip.99LMI	0.99
TCONS_00160824	Araip.620ZB	0.96
TCONS_00160824	Araip.XX55I	0.95
TCONS_00160824	Araip.15N6Y	0.8
TCONS_00160824	Araip.SB2SE	0.68
TCONS_00160824	Araip.WGZ78	-0.79
TCONS_00161271	Araip.Z132L	0.8
TCONS_00161271	Araip.3D8RL	0.79
TCONS_00161271	Araip.98SU9	0.72
TCONS_00161271	Araip.71M96	-0.69
TCONS_00161283	Araip.J3PKV	-0.62
TCONS_00161283	Araip.R7CDW	-0.81
TCONS_00161403	Araip.VAB9I	0.65
TCONS_00161542	Araip.2M16Z	0.96
TCONS_00161542	Araip.M9Z94	0.89
TCONS_00161542	Araip.9CF17	-0.66
TCONS_00161617	Araip.U82NT	-0.67
TCONS_00161834	Araip.RJS33	1
TCONS_00161907	Araip.JXN07	0.83
TCONS_00162001	Araip.LV1T4	0.7
TCONS_00162088	Araip.9M2KT	0.99
TCONS_00162088	Araip.V4MHN	0.99
TCONS_00162088	Araip.VJ47E	0.98
TCONS_00162088	Araip.QN05T	0.82
TCONS_00162088	Araip.9HK1M	0.82
TCONS_00162088	Araip.NYY6P	0.69
TCONS_00162088	Araip.J3PD0	0.68
TCONS_00162088	Araip.ZRG8S	0.63
TCONS_00162088	Araip.R6MWA	-0.69
TCONS_00162088	Araip.1KU0K	-0.71
TCONS_00162136	Araip.B82FG	0.93
TCONS_00162136	Araip.8AA3H	0.9
TCONS_00162136	Araip.V4CJV	0.89
TCONS_00162136	Araip.63VF8	0.88
TCONS_00162136	Araip.E9VBH	0.77
TCONS_00162136	Araip.K8IRF	0.75
TCONS_00162136	Araip.UT4ZA	0.74
TCONS_00162137	Araip.B82FG	0.97
TCONS_00162137	Araip.E9VBH	0.9
TCONS_00162137	Araip.V4CJV	0.87
TCONS_00162137	Araip.8AA3H	0.82
TCONS_00162137	Araip.K8IRF	0.71
TCONS_00162137	Araip.UT4ZA	0.64
TCONS_00162330	Araip.3KR5V	0.99
TCONS_00162330	Araip.ZU8AU	0.94
TCONS_00162330	Araip.XR4VD	0.86
TCONS_00162330	Araip.3PW1M	-0.8
TCONS_00162427	Araip.KA49D	0.71
TCONS_00162427	Araip.G164U	-0.86
TCONS_00162658	Araip.0F2D1	0.96
TCONS_00162658	Araip.M64Q1	0.88
TCONS_00162658	Araip.QQ9AR	-0.65
TCONS_00162658	Araip.73UW5	-0.93
TCONS_00162666	Araip.HH74J	1
TCONS_00162666	Araip.SCL18	-0.69
TCONS_00162789	Araip.54CFM	0.85
TCONS_00162789	Araip.EV7K0	-0.71
TCONS_00162790	Araip.54CFM	0.67
TCONS_00162790	Araip.EV7K0	-0.88
TCONS_00162850	Araip.PJ16E	0.9
TCONS_00162850	Araip.ENG6G	-0.77
TCONS_00162850	Araip.UB5JD	-0.78
TCONS_00162850	Araip.700Z1	-0.81
TCONS_00162850	Araip.F1QRY	-0.92
TCONS_00162956	Araip.4TI8Y	0.74
TCONS_00162985	Araip.4208R	0.91
TCONS_00162985	Araip.38RJR	0.67
TCONS_00163013	Araip.JX6GK	0.61
TCONS_00163042	Araip.R7BA0	0.69
TCONS_00163042	Araip.K70W6	-0.79
TCONS_00163042	Araip.JI0I7	-0.79
TCONS_00163043	Araip.I6LMJ	-0.81
TCONS_00163043	Araip.49939	-0.88
TCONS_00163043	Araip.K70W6	-0.95
TCONS_00163160	Araip.G4UQ7	0.97
TCONS_00163160	Araip.G2LYR	-0.77
TCONS_00163160	Araip.F0UL1	-0.77
TCONS_00163183	Araip.3ZG4X	0.88
TCONS_00163186	Araip.3ZG4X	0.92
TCONS_00163425	Araip.39IGX	-0.61
TCONS_00163431	Araip.57DCY	0.89
TCONS_00163431	Araip.5BH3G	0.88
TCONS_00163431	Araip.H5102	0.85
TCONS_00163431	Araip.5RN3L	-0.68
TCONS_00163431	Araip.CAL49	-0.87
TCONS_00163443	Araip.3Q9KH	0.68
TCONS_00163443	Araip.GA3C8	0.62
TCONS_00163443	Araip.1R8Y6	-0.9
TCONS_00163546	Araip.SJ8UT	0.71
TCONS_00163546	Araip.1M4GL	-0.6
TCONS_00163546	Araip.DPY9S	-0.73
TCONS_00163740	Araip.LGR7K	0.86
TCONS_00163740	Araip.V6A1V	0.8
TCONS_00163740	Araip.X23RY	0.74
TCONS_00164084	Araip.6X6TI	0.69
TCONS_00164084	Araip.LW06L	0.65
TCONS_00164402	Araip.5N8JP	0.97
TCONS_00164402	Araip.423LP	0.9
TCONS_00164679	Araip.CR8VY	0.98
TCONS_00164679	Araip.S7MAI	0.93
TCONS_00164679	Araip.37YKC	0.91
TCONS_00164679	Araip.5F0K1	0.83
TCONS_00164680	Araip.39IGX	0.8
TCONS_00164680	Araip.CR8VY	-0.68
TCONS_00164680	Araip.37YKC	-0.82
TCONS_00164733	Araip.T3DRG	0.79
TCONS_00164733	Araip.6XF23	0.69
TCONS_00164733	Araip.RG980	-0.63
TCONS_00164839	Araip.70LL0	0.8
TCONS_00164839	Araip.6R0FW	0.7
TCONS_00164839	Araip.FLT6G	-0.66
TCONS_00164839	Araip.I3EE6	-0.66
TCONS_00164839	Araip.QK7C1	-0.7
TCONS_00164839	Araip.7E684	-0.74
TCONS_00164839	Araip.EJ1UY	-0.75
TCONS_00164840	Araip.DN5WT	0.82
TCONS_00164840	Araip.Y51YY	0.78
TCONS_00164840	Araip.7E684	-0.71
TCONS_00164912	Araip.SUM3W	0.72
TCONS_00164912	Araip.84DPL	0.72
TCONS_00165165	Araip.P14AH	0.68
TCONS_00165287	Araip.SJG93	-0.67
TCONS_00165287	Araip.G7NCS	-0.72
TCONS_00165287	Araip.38R19	-0.81
TCONS_00165472	Araip.BUW0U	0.78
TCONS_00165472	Araip.2M16Z	0.67
TCONS_00165472	Araip.A2GRU	-0.72
TCONS_00165532	Araip.LQ7KD	0.84
TCONS_00165532	Araip.U4I2N	0.63
TCONS_00165532	Araip.M7CSA	-0.6
TCONS_00165532	Araip.BLF65	-0.85
TCONS_00165532	Araip.JM48H	-0.96
TCONS_00165546	Araip.QLF2G	0.69
TCONS_00165546	Araip.LQ3KE	0.64
TCONS_00165546	Araip.M98D1	0.63
TCONS_00165956	Araip.PF7MG	0.86
TCONS_00165956	Araip.9L181	-0.63
TCONS_00165961	Araip.LV1T4	0.91
TCONS_00165961	Araip.VXJ8G	-0.74
TCONS_00165976	Araip.YHL3W	0.88
TCONS_00165976	Araip.5K1SA	0.85
TCONS_00165976	Araip.UQ88P	0.84
TCONS_00165976	Araip.89241	0.78
TCONS_00165976	Araip.B9EY6	0.77
TCONS_00165976	Araip.S5AF2	0.65
TCONS_00167804	Araip.25CKK	0.79
TCONS_00167804	Araip.I3B4Y	0.7
TCONS_00168089	Araip.IK8G1	0.97
TCONS_00168498	Araip.M52GX	0.85
TCONS_00168659	Araip.KA8RP	0.78
TCONS_00169619	Araip.KCA5D	0.88
TCONS_00169619	Araip.X8HUF	0.7
TCONS_00169619	Araip.09GEF	-0.74
TCONS_00169720	Araip.91PPR	-0.84
TCONS_00172070	Araip.3W1KE	0.67
TCONS_00173442	Araip.R254H	0.89
TCONS_00173442	Araip.ZY5Z5	0.62
TCONS_00173711	Araip.60PQI	0.67
TCONS_00174719	Araip.DX3U9	0.98
TCONS_00174719	Araip.E2YUD	0.96
TCONS_00174719	Araip.KK7TK	0.67
TCONS_00176047	Araip.WY8S1	0.92
TCONS_00176047	Araip.WSG93	0.75
TCONS_00176047	Araip.77XJD	0.63
TCONS_00176941	Araip.73735	-0.75
TCONS_00176941	Araip.G4XYW	-0.76
TCONS_00177108	Araip.0LF7A	0.81
TCONS_00177108	Araip.X1Q90	0.62
TCONS_00177199	Araip.917K4	0.61
TCONS_00177199	Araip.NYM6Q	-0.62
TCONS_00177199	Araip.C9ZVI	-0.89
TCONS_00177200	Araip.DP3JP	0.93
TCONS_00177200	Araip.917K4	0.83
TCONS_00177200	Araip.9T2TT	0.72
TCONS_00177200	Araip.X6F7N	-0.7
TCONS_00177200	Araip.SED3F	-0.76
TCONS_00177706	Araip.T5H3F	0.76
TCONS_00177727	Araip.X9MCL	-0.73
TCONS_00177944	Araip.5CL0B	-0.67
TCONS_00178226	Araip.NV5LW	0.81
TCONS_00178226	Araip.UK85B	-0.63
TCONS_00178496	Araip.W6G50	0.65
TCONS_00178496	Araip.Z9XQY	0.64
TCONS_00178496	Araip.C18QE	0.62
TCONS_00178496	Araip.0W42P	-0.66
TCONS_00178653	Araip.PXU92	0.93
TCONS_00178653	Araip.W4DNX	0.93
TCONS_00178653	Araip.ZP5MJ	0.88
TCONS_00178653	Araip.1HM4P	0.85
TCONS_00178653	Araip.HG9T7	-0.65
TCONS_00178653	Araip.2X5BJ	-0.69
TCONS_00178730	Araip.ZV710	0.88
TCONS_00178730	Araip.L8VR7	0.83
TCONS_00178966	Araip.XWB1J	-0.73
TCONS_00178986	Araip.953FR	0.81
TCONS_00178986	Araip.BM50M	-0.63
TCONS_00179101	Araip.C0U0V	0.84
TCONS_00179152	Araip.XE5HE	0.73
TCONS_00179152	Araip.PFF61	0.61
TCONS_00179561	Araip.Y29E3	1
TCONS_00179561	Araip.K3Q3L	-0.61
TCONS_00179730	Araip.10EAW	0.99
TCONS_00179730	Araip.63HA5	-0.67
TCONS_00179730	Araip.ZIE7L	-0.75
TCONS_00179730	Araip.E49HW	-0.87
TCONS_00179733	Araip.SED3F	0.76
TCONS_00179733	Araip.DP3JP	-0.71
TCONS_00179733	Araip.9T2TT	-0.83
TCONS_00179735	Araip.8B62E	0.88
TCONS_00179735	Araip.Z762D	-0.6
TCONS_00179735	Araip.NYM6Q	-0.63
TCONS_00179735	Araip.SED3F	-0.64
TCONS_00180117	Araip.TH5HB	0.74
TCONS_00180151	Araip.30XFS	0.87
TCONS_00180152	Araip.30XFS	0.95
TCONS_00180153	Araip.30XFS	0.92
TCONS_00180693	Araip.6MZ14	0.97
TCONS_00180693	Araip.LZ05E	0.83
TCONS_00180693	Araip.0BB7B	0.82
TCONS_00180693	Araip.W5PJ7	0.74
TCONS_00180693	Araip.74ZFI	0.74
TCONS_00180693	Araip.EV6LQ	0.71
TCONS_00180693	Araip.LK8LF	0.68
TCONS_00180693	Araip.R2636	0.65
TCONS_00180693	Araip.R051U	-0.73
TCONS_00180741	Araip.Y29E3	1
TCONS_00180741	Araip.8RS63	0.67
TCONS_00180742	Araip.Y29E3	1
TCONS_00180742	Araip.8RS63	0.65
TCONS_00180748	Araip.CLW9Z	0.99
TCONS_00180748	Araip.U1GC4	0.99
TCONS_00180748	Araip.S5EJ7	0.99
TCONS_00180748	Araip.A9ERB	0.97
TCONS_00181033	Araip.BV54W	1
TCONS_00181033	Araip.E07MK	0.99
TCONS_00181033	Araip.7G2AU	0.87
TCONS_00181033	Araip.9P41G	0.73
TCONS_00181033	Araip.7HG9J	0.65
TCONS_00181063	Araip.77XJD	-0.69
TCONS_00181063	Araip.AQ489	-0.71
TCONS_00181364	Araip.DC4BQ	0.92
TCONS_00181364	Araip.R06M5	-0.92
TCONS_00181390	Araip.83D7A	0.98
TCONS_00181390	Araip.BN5SV	0.98
TCONS_00181390	Araip.S2SS4	0.78
TCONS_00181390	Araip.19UI8	-0.65
TCONS_00181390	Araip.VKS7X	-0.68
TCONS_00181390	Araip.0T8DC	-0.81
TCONS_00181521	Araip.YF8PT	0.96
TCONS_00181521	Araip.G681Y	-0.9
TCONS_00181586	Araip.WZ6PS	0.82
TCONS_00181586	Araip.B4JB5	0.61
TCONS_00181586	Araip.FQ90S	-0.68
TCONS_00181586	Araip.Y13UG	-0.72
TCONS_00181587	Araip.WZ6PS	0.97
TCONS_00181587	Araip.B4JB5	0.8
TCONS_00181587	Araip.FQ90S	-0.64
TCONS_00181587	Araip.Y13UG	-0.82
TCONS_00181727	Araip.MM0L9	0.89
TCONS_00181727	Araip.5WS5K	-0.64
TCONS_00181727	Araip.DHX2R	-0.73
TCONS_00181727	Araip.J8F5X	-0.81
TCONS_00181776	Araip.FG0DM	0.96
TCONS_00181776	Araip.2R8GF	0.69
TCONS_00181776	Araip.4J98H	-0.64
TCONS_00181857	Araip.YC2CD	0.71
TCONS_00181857	Araip.7E8G5	0.61
TCONS_00181857	Araip.3X3E2	-0.8
TCONS_00181857	Araip.20E0I	-0.84
TCONS_00181857	Araip.J3WHP	-0.85
TCONS_00181857	Araip.DAU70	-0.95
TCONS_00183185	Araip.SI2D9	0.93
TCONS_00183185	Araip.RW9UY	0.92
TCONS_00183185	Araip.J0WZR	0.89
TCONS_00183185	Araip.G3D1I	0.87
TCONS_00183185	Araip.397DE	0.85
TCONS_00183185	Araip.0P3QP	-0.62
TCONS_00183185	Araip.I0VZY	-0.62
TCONS_00183185	Araip.5R3IP	-0.66
TCONS_00183185	Araip.ZFA6I	-0.92
TCONS_00183320	Araip.WY8S1	0.92
TCONS_00183320	Araip.BE0YC	0.86
TCONS_00183320	Araip.K65JZ	0.77
TCONS_00183320	Araip.77XJD	0.62
TCONS_00183320	Araip.ZX027	-0.63
TCONS_00183539	Araip.PYU91	0.62
TCONS_00183539	Araip.JH923	-0.6
TCONS_00183939	Araip.I4FRD	0.9
TCONS_00183939	Araip.IWK17	0.76
TCONS_00183939	Araip.2R8GF	-0.69
TCONS_00184187	Araip.917K4	0.75
TCONS_00184187	Araip.E49HW	0.71
TCONS_00184187	Araip.DP3JP	0.66
TCONS_00184187	Araip.X6F7N	-0.66
TCONS_00184188	Araip.63HA5	0.76
TCONS_00184188	Araip.DP3JP	0.7
TCONS_00184188	Araip.E49HW	0.69
TCONS_00184188	Araip.BS911	-0.61
TCONS_00184188	Araip.X6F7N	-0.87
TCONS_00184302	Araip.DL7D9	0.75
TCONS_00184302	Araip.VJ4I5	0.7
TCONS_00184355	Araip.06FLN	0.76
TCONS_00184355	Araip.NZ3KL	0.76
TCONS_00184355	Araip.KN5WP	-0.62
TCONS_00184355	Araip.BTB7N	-0.89
TCONS_00184598	Araip.QCK9X	0.98
TCONS_00184598	Araip.V40G1	0.94
TCONS_00184802	Araip.J4L5F	-0.61
TCONS_00186238	Araip.UF6J5	0.88
TCONS_00186238	Araip.868JW	-0.92
TCONS_00186619	Araip.I5L0K	0.75
TCONS_00186619	Araip.531CJ	0.7
TCONS_00186666	Araip.F2LMB	0.72
TCONS_00186666	Araip.FFQ75	0.67
TCONS_00186937	Araip.VYA9Q	0.64
TCONS_00187839	Araip.QV628	0.79
TCONS_00187839	Araip.3QU69	0.62
TCONS_00187839	Araip.2JP27	-0.65
TCONS_00190654	Araip.5CM00	0.95
TCONS_00190654	Araip.ADD0N	0.79
TCONS_00190654	Araip.5Q25R	0.6
TCONS_00190654	Araip.S5E2W	-0.83
TCONS_00190866	Araip.182CQ	0.98
TCONS_00190866	Araip.QUM0L	0.94
TCONS_00190866	Araip.UB73G	0.89
TCONS_00190866	Araip.KEM3Z	0.86
TCONS_00190866	Araip.SDN9Y	0.82
TCONS_00190866	Araip.286RN	0.72
TCONS_00190866	Araip.YI16H	0.7
TCONS_00190866	Araip.H6JQY	0.63
TCONS_00191086	Araip.L9GM7	0.8
TCONS_00191086	Araip.1F20G	0.71
TCONS_00193033	Araip.52AV7	0.7
TCONS_00194311	Araip.MIM63	0.92
TCONS_00194311	Araip.U0Y4C	-0.62
TCONS_00194312	Araip.MIM63	0.96
TCONS_00194520	Araip.25IU5	0.64
TCONS_00194521	Araip.25IU5	0.88
TCONS_00195165	Araip.Y1QRX	0.82
TCONS_00195165	Araip.FJW22	0.64
TCONS_00195410	Araip.T5LY8	-0.65
TCONS_00195411	Araip.T5LY8	-0.7
TCONS_00195524	Araip.A9ICS	0.87
TCONS_00195524	Araip.E4WF7	0.66
TCONS_00195624	Araip.ID7PI	0.75
TCONS_00195624	Araip.R7P07	-0.91
TCONS_00195773	Araip.M6GNZ	0.94
TCONS_00195773	Araip.Q32X0	-0.62
TCONS_00195804	Araip.6GW0A	-0.67
TCONS_00195811	Araip.W7JXY	0.79
TCONS_00195811	Araip.D5EUA	0.77
TCONS_00195811	Araip.I6NSD	0.73
TCONS_00195811	Araip.2S2EB	0.6
TCONS_00196507	Araip.33P8K	-0.6
TCONS_00196507	Araip.IVV13	-0.62
TCONS_00196552	Araip.JD8B4	0.82
TCONS_00196552	Araip.DTE4E	0.77
TCONS_00196552	Araip.15ZY1	0.72
TCONS_00196552	Araip.8AG6X	0.65
TCONS_00196646	Araip.LHK78	-0.85
TCONS_00196768	Araip.9S8Y0	0.6
TCONS_00196823	Araip.BG6Z3	0.68
TCONS_00196823	Araip.GKK06	0.6
TCONS_00196823	Araip.61CY0	-0.77
TCONS_00196824	Araip.4L2RH	0.73
TCONS_00196824	Araip.XXG9Q	0.67
TCONS_00196824	Araip.VYF9M	-0.69
TCONS_00196915	Araip.MP34A	0.96
TCONS_00196915	Araip.42C0C	0.96
TCONS_00196915	Araip.HHF9U	0.95
TCONS_00196915	Araip.JQ9KB	0.93
TCONS_00196915	Araip.S6BCW	0.93
TCONS_00196915	Araip.PAJ8W	0.92
TCONS_00196915	Araip.MW1BH	0.85
TCONS_00196915	Araip.2P1J7	-0.87
TCONS_00197177	Araip.F9GZY	1
TCONS_00197177	Araip.G43RP	-0.6
TCONS_00197177	Araip.0NL51	-0.75
TCONS_00197177	Araip.B1NSH	-0.76
TCONS_00197472	Araip.9XP6W	-0.66
TCONS_00197472	Araip.45013	-0.67
TCONS_00197472	Araip.LR314	-0.83
TCONS_00197654	Araip.EQA8W	1
TCONS_00197654	Araip.D3TEX	-0.61
TCONS_00197654	Araip.E1EX9	-0.68
TCONS_00197654	Araip.QY42Z	-0.85
TCONS_00197663	Araip.IH6EI	0.95
TCONS_00197663	Araip.IBP0A	0.89
TCONS_00197663	Araip.5Q25R	0.87
TCONS_00197663	Araip.LM4PJ	0.82
TCONS_00197797	Araip.02HSD	0.95
TCONS_00197797	Araip.M0CWS	0.61
TCONS_00197797	Araip.19NMA	-0.68
TCONS_00197976	Araip.SZ0NQ	0.97
TCONS_00197976	Araip.QA9Y5	0.94
TCONS_00198056	Araip.0K5U7	-0.65
TCONS_00198057	Araip.0K5U7	-0.63
TCONS_00198327	Araip.BS7A3	1
TCONS_00198327	Araip.LL7UR	0.94
TCONS_00198327	Araip.57X9L	0.67
TCONS_00198344	Araip.TA3R1	1
TCONS_00198344	Araip.4V6RH	0.61
TCONS_00198346	Araip.TA3R1	0.97
TCONS_00198369	Araip.ZF1D9	1
TCONS_00198369	Araip.I0NS8	1
TCONS_00198369	Araip.3L1PS	-0.66
TCONS_00198421	Araip.SZ8NT	0.72
TCONS_00198466	Araip.52T5B	0.91
TCONS_00198466	Araip.3CV6X	0.9
TCONS_00198466	Araip.B9BSS	0.89
TCONS_00198466	Araip.FJQ25	0.82
TCONS_00198466	Araip.28L5S	0.7
TCONS_00198466	Araip.4B1GU	-0.79
TCONS_00198466	Araip.D09CT	-0.85
TCONS_00198489	Araip.4R247	0.85
TCONS_00198489	Araip.FKA75	0.62
TCONS_00198547	Araip.0B33W	0.98
TCONS_00198547	Araip.DM9S9	0.97
TCONS_00198547	Araip.9Y5MC	0.88
TCONS_00198547	Araip.HGW1G	0.82
TCONS_00198547	Araip.L4UC8	-0.65
TCONS_00198547	Araip.NH4AA	-0.69
TCONS_00198547	Araip.01AT6	-0.8
TCONS_00198592	Araip.61CY0	0.95
TCONS_00198592	Araip.74J1S	-0.64
TCONS_00198592	Araip.GKK06	-0.66
TCONS_00198592	Araip.C1EVE	-0.66
TCONS_00198592	Araip.8Z53B	-0.69
TCONS_00198597	Araip.N2PTA	0.88
TCONS_00198597	Araip.VYF9M	0.63
TCONS_00198597	Araip.GKK06	-0.61
TCONS_00198597	Araip.BG6Z3	-0.7
TCONS_00198597	Araip.M6UH7	-0.87
TCONS_00198606	Araip.FFR9F	0.88
TCONS_00198606	Araip.V48DY	0.87
TCONS_00198606	Araip.K3GN3	0.73
TCONS_00198606	Araip.73NCQ	-0.61
TCONS_00198606	Araip.D1FEU	-0.72
TCONS_00198606	Araip.83XK6	-0.83
TCONS_00198606	Araip.I3HYN	-0.98
TCONS_00198626	Araip.AZH1U	0.99
TCONS_00198626	Araip.0D7B5	0.98
TCONS_00198626	Araip.ZHD9F	0.69
TCONS_00198626	Araip.VKU73	0.63
TCONS_00198626	Araip.G9K0U	-0.79
TCONS_00198653	Araip.L7859	0.81
TCONS_00198653	Araip.8GH41	0.79
TCONS_00198654	Araip.8GH41	0.72
TCONS_00198654	Araip.L7859	0.72
TCONS_00198763	Araip.116UB	0.6
TCONS_00198763	Araip.P4I4K	-0.67
TCONS_00198763	Araip.2PW6H	-0.7
TCONS_00198763	Araip.VL628	-0.96
TCONS_00199168	Araip.A8Y1N	0.65
TCONS_00199168	Araip.T80U6	-0.62
TCONS_00199388	Araip.ADD0N	0.94
TCONS_00199388	Araip.5CM00	0.84
TCONS_00199388	Araip.IBP0A	0.64
TCONS_00199388	Araip.S5E2W	-0.69
TCONS_00199616	Araip.1942F	0.99
TCONS_00199616	Araip.08T8K	0.79
TCONS_00199616	Araip.TAK1W	0.72
TCONS_00199616	Araip.90FLJ	-0.69
TCONS_00199616	Araip.7BY80	-0.75
TCONS_00199616	Araip.UZ48U	-0.85
TCONS_00199616	Araip.2I5PU	-0.89
TCONS_00199667	Araip.U7IME	0.75
TCONS_00199667	Araip.A3YIC	0.6
TCONS_00199667	Araip.R5FZT	-0.62
TCONS_00199667	Araip.K79DU	-0.63
TCONS_00199667	Araip.L4WNC	-0.7
TCONS_00199667	Araip.PG6NQ	-0.92
TCONS_00199878	Araip.2Z1C1	0.99
TCONS_00199909	Araip.5Z160	1
TCONS_00199952	Araip.52AV7	0.86
TCONS_00200241	Araip.T5KLW	0.75
TCONS_00200241	Araip.9S8Y0	0.74
TCONS_00200241	Araip.B4LS2	0.68
TCONS_00200241	Araip.C1D9S	0.61
TCONS_00200242	Araip.1P1MT	0.96
TCONS_00200243	Araip.9S8Y0	0.94
TCONS_00200243	Araip.C1D9S	0.93
TCONS_00200243	Araip.FC9LL	0.89
TCONS_00200243	Araip.T5KLW	0.85
TCONS_00200243	Araip.6WM6B	0.7
TCONS_00200264	Araip.Z2Q8C	0.92
TCONS_00200264	Araip.D15G9	-0.63
TCONS_00200265	Araip.U4FB4	0.79
TCONS_00200299	Araip.857W8	0.96
TCONS_00200299	Araip.U7TKR	0.9
TCONS_00200299	Araip.U1GEC	0.71
TCONS_00200299	Araip.73NCQ	-0.69
TCONS_00200357	Araip.B4571	0.95
TCONS_00200357	Araip.X9JKV	0.9
TCONS_00200357	Araip.IP580	0.79
TCONS_00200357	Araip.F6VE5	0.77
TCONS_00200357	Araip.P52UG	0.75
TCONS_00200357	Araip.4B1V4	0.72
TCONS_00200357	Araip.TEL6E	0.69
TCONS_00200357	Araip.X6JFG	0.61
TCONS_00200504	Araip.L120L	0.87
TCONS_00200504	Araip.I4Y3K	0.86
TCONS_00200504	Araip.99TKC	0.62
TCONS_00200504	Araip.3TF8Q	0.61
TCONS_00201465	Araip.AJ6D9	-0.74
TCONS_00201465	Araip.SV39M	-0.96
TCONS_00201602	Araip.9XP6W	0.89
TCONS_00201602	Araip.15ZY1	0.75
TCONS_00201604	Araip.P16AU	0.76
TCONS_00201604	Araip.ZM98T	0.76
TCONS_00201613	Araip.UEG37	0.77
TCONS_00201752	Araip.206SN	0.93
TCONS_00201752	Araip.U0Y4C	-0.73
TCONS_00201754	Araip.206SN	0.87
TCONS_00201754	Araip.U0Y4C	-0.66
TCONS_00202015	Araip.I4Y3K	-0.68
TCONS_00202872	Araip.5RJ2Z	0.93
TCONS_00202880	Araip.F19FQ	-0.63
TCONS_00203116	Araip.JD8B4	0.85
TCONS_00203116	Araip.DTE4E	0.83
TCONS_00203116	Araip.679B1	0.7
TCONS_00203278	Araip.MIM63	1
TCONS_00204179	Araip.ZM608	0.72
TCONS_00204181	Araip.ZM608	0.76
TCONS_00204715	Araip.LYP7D	0.64
TCONS_00205963	Araip.VZ931	1
TCONS_00205963	Araip.9V4K2	-0.61
TCONS_00210104	Araip.GV3ZT	0.98
TCONS_00210104	Araip.XLS4G	0.98
TCONS_00210104	Araip.F4WEW	0.83
TCONS_00210104	Araip.453HK	0.68
TCONS_00210167	Araip.JTF2C	0.83
TCONS_00210167	Araip.0Q069	0.66
TCONS_00211344	Araip.39W66	-0.66
TCONS_00211966	Araip.SJY96	0.82
TCONS_00211966	Araip.M9P8N	0.64
TCONS_00211966	Araip.1S76R	0.62
TCONS_00212238	Araip.XGT9F	0.89
TCONS_00212238	Araip.PK7HW	0.87
TCONS_00212238	Araip.S06PK	0.86
TCONS_00212238	Araip.UF7AX	0.77
TCONS_00212238	Araip.MH44P	0.72
TCONS_00212238	Araip.ZRU67	-0.7
TCONS_00212272	Araip.X8E2A	0.7
TCONS_00212272	Araip.F6SVZ	0.7
TCONS_00212272	Araip.H625D	0.6
TCONS_00212643	Araip.C82R5	-0.78
TCONS_00212995	Araip.FC1S9	-0.91
TCONS_00213034	Araip.VD3IG	-0.73
TCONS_00213034	Araip.FY6IA	-0.74
TCONS_00213184	Araip.4GL4W	-0.67
TCONS_00213184	Araip.J71RM	-0.75
TCONS_00213368	Araip.71JDZ	0.83
TCONS_00213368	Araip.AI0JW	-0.63
TCONS_00213368	Araip.TZP3M	-0.65
TCONS_00213368	Araip.H72KX	-0.69
TCONS_00213369	Araip.80ISG	0.96
TCONS_00213369	Araip.02MA2	0.92
TCONS_00213369	Araip.9NP15	0.87
TCONS_00213369	Araip.G3FGY	0.86
TCONS_00213369	Araip.TQ214	0.83
TCONS_00213369	Araip.71JDZ	0.73
TCONS_00213369	Araip.Y2F2L	0.69
TCONS_00213369	Araip.9M2R9	0.62
TCONS_00213369	Araip.J006E	-0.68
TCONS_00213446	Araip.32G4J	0.86
TCONS_00213446	Araip.T2D4X	-0.62
TCONS_00213774	Araip.FHB4T	0.64
TCONS_00213774	Araip.J1UVG	-0.6
TCONS_00213774	Araip.H6BYJ	-0.64
TCONS_00213774	Araip.Y0HQG	-0.86
TCONS_00214164	Araip.1837D	0.99
TCONS_00214164	Araip.E55NH	0.75
TCONS_00214164	Araip.689G8	-0.63
TCONS_00214164	Araip.2ZD9H	-0.79
TCONS_00214164	Araip.L7NBZ	-0.82
TCONS_00214164	Araip.SY1MV	-0.93
TCONS_00214521	Araip.0H351	0.93
TCONS_00214701	Araip.3LR0U	0.8
TCONS_00214701	Araip.H4T4I	0.66
TCONS_00214701	Araip.C575Z	-0.68
TCONS_00214806	Araip.07HG5	0.96
TCONS_00214806	Araip.FI5UZ	-0.6
TCONS_00214806	Araip.M9P8N	-0.65
TCONS_00214806	Araip.0NJ3R	-0.65
TCONS_00214858	Araip.61RGT	0.82
TCONS_00214858	Araip.V9ITW	0.77
TCONS_00214900	Araip.U451Y	-0.6
TCONS_00214900	Araip.W87M0	-0.64
TCONS_00214900	Araip.9M0VE	-0.69
TCONS_00215169	Araip.066L2	0.75
TCONS_00215169	Araip.F0U1S	-0.61
TCONS_00215169	Araip.S1JLR	-0.62
TCONS_00215259	Araip.9YV02	0.61
TCONS_00215259	Araip.L46F0	-0.63
TCONS_00215274	Araip.SX16H	0.72
TCONS_00215274	Araip.M64TN	-0.85
TCONS_00215358	Araip.BPV5T	-0.74
TCONS_00215362	Araip.I4SEA	0.63
TCONS_00215546	Araip.S5IN3	0.98
TCONS_00215853	Araip.SY1MV	0.75
TCONS_00215853	Araip.2ZD9H	0.7
TCONS_00215853	Araip.L7NBZ	0.64
TCONS_00215853	Araip.1837D	-0.8
TCONS_00215853	Araip.SS9V6	-0.89
TCONS_00216146	Araip.99IZA	0.86
TCONS_00216322	Araip.5MP9C	0.75
TCONS_00216519	Araip.76I4T	0.62
TCONS_00216594	Araip.0ZJ1I	0.94
TCONS_00217603	Araip.02WLY	0.78
TCONS_00217603	Araip.G4NQA	0.61
TCONS_00217603	Araip.G0W3U	0.61
TCONS_00218663	Araip.J1UVG	0.99
TCONS_00218663	Araip.Y0HQG	0.94
TCONS_00218663	Araip.H6BYJ	0.66
TCONS_00219110	Araip.URF67	0.86
TCONS_00219176	Araip.P4BJL	0.69
TCONS_00219176	Araip.P1M0F	0.65
TCONS_00219301	Araip.B7WZZ	0.99
TCONS_00219302	Araip.B7WZZ	0.9
TCONS_00219306	Araip.Z6VNH	0.96
TCONS_00219411	Araip.5MP9C	0.91
TCONS_00219411	Araip.YM69U	0.65
TCONS_00219445	Araip.6LH1R	0.74
TCONS_00219737	Araip.P8RKN	0.65
TCONS_00219737	Araip.0P39S	-0.6
TCONS_00219737	Araip.FW8V6	-0.7
TCONS_00219737	Araip.A9NYP	-0.78
TCONS_00219780	Araip.XXE31	0.77
TCONS_00219780	Araip.U8QVB	0.66
TCONS_00219780	Araip.ZJI7H	0.65
TCONS_00219780	Araip.MN0BK	-0.68
TCONS_00219780	Araip.U037H	-0.71
TCONS_00219780	Araip.9F4Q1	-0.74
TCONS_00219780	Araip.908CT	-0.91
TCONS_00222975	Araip.X6DID	0.68
TCONS_00222975	Araip.A37ZZ	0.67
TCONS_00222975	Araip.I1C22	-0.63
TCONS_00223459	Araip.D4GZ4	0.87
TCONS_00223459	Araip.NL5F4	0.79
TCONS_00223459	Araip.D7EJL	0.73
TCONS_00223462	Araip.72X39	0.72
TCONS_00223462	Araip.D55E3	-0.69
TCONS_00223462	Araip.VUH1N	-0.73
TCONS_00223462	Araip.Q3V1M	-0.86
TCONS_00223576	Araip.LX8S6	0.87
TCONS_00223576	Araip.SWI1N	0.65
TCONS_00223576	Araip.D2NML	-0.67
TCONS_00223623	Araip.5MI1Y	-0.6
TCONS_00223623	Araip.V4LFA	-0.65
TCONS_00223623	Araip.LC8CF	-0.75
TCONS_00224084	Araip.VK8Q1	-0.72
TCONS_00224084	Araip.0TC7T	-0.74
TCONS_00224867	Araip.BF4QJ	0.86
TCONS_00225157	Araip.U8Q4M	0.87
TCONS_00225448	Araip.LA7GW	0.97
TCONS_00225448	Araip.D8IN0	0.82
TCONS_00225558	Araip.9E3CL	0.81
TCONS_00225628	Araip.90UF2	0.8
TCONS_00226475	Araip.RGK4C	0.66
TCONS_00227634	Araip.B0RRS	0.75
TCONS_00227634	Araip.A2CHT	-0.68
TCONS_00227752	Araip.Z3YI8	0.61
TCONS_00227752	Araip.D1XRJ	-0.84
TCONS_00227878	Araip.HX3C4	-0.67
TCONS_00228100	Araip.T280I	0.78
TCONS_00228129	Araip.R86PR	-0.62
TCONS_00228129	Araip.DEM3R	-0.71
TCONS_00228129	Araip.4E2GG	-0.78
TCONS_00228553	Araip.S2TFD	0.8
TCONS_00228553	Araip.B6DJV	0.65
TCONS_00228737	Araip.PN2Q6	0.61
TCONS_00228737	Araip.HES22	-0.61
TCONS_00228737	Araip.9WP3C	-0.86
TCONS_00228897	Araip.37ILI	0.71
TCONS_00228897	Araip.16S9Q	0.6
TCONS_00228897	Araip.YD78C	-0.67
TCONS_00228897	Araip.4MS44	-0.67
TCONS_00228964	Araip.8X4YX	0.74
TCONS_00229210	Araip.TY57L	-0.62
TCONS_00229601	Araip.R2KK0	-0.7
TCONS_00229610	Araip.3K0PR	0.68
TCONS_00229637	Araip.C2LD6	0.9
TCONS_00230086	Araip.GA291	0.82
TCONS_00230086	Araip.X36UP	0.62
TCONS_00230106	Araip.57W2E	0.91
TCONS_00230106	Araip.BAC4E	0.85
TCONS_00230106	Araip.YL667	-0.7
TCONS_00230384	Araip.LD00S	-0.71
TCONS_00230384	Araip.H35VE	-0.91
TCONS_00230398	Araip.9I52R	-0.66
TCONS_00230519	Araip.H8FRU	0.6
TCONS_00230775	Araip.G34L5	0.99
TCONS_00230775	Araip.48FDM	0.96
TCONS_00230775	Araip.SWI1N	-0.8
TCONS_00231063	Araip.785T1	-0.61
TCONS_00231063	Araip.7RH7Y	-0.61
TCONS_00231063	Araip.Z54F6	-0.64
TCONS_00231063	Araip.UNK6B	-0.68
TCONS_00231144	Araip.FRS32	1
TCONS_00231144	Araip.KS91F	0.99
TCONS_00231144	Araip.B4P5A	0.83
TCONS_00231200	Araip.LA7GW	0.76
TCONS_00231408	Araip.DJ263	0.88
TCONS_00232033	Araip.X7VZI	-0.7
TCONS_00232033	Araip.CTQ0H	-0.88
TCONS_00232418	Araip.LGC2Q	0.99
TCONS_00232418	Araip.84K6K	0.95
TCONS_00232418	Araip.R5TKM	0.8
TCONS_00232418	Araip.7PM4L	-0.62
TCONS_00232649	Araip.XPK2V	1
TCONS_00232649	Araip.66UNV	0.99
TCONS_00232649	Araip.0VJ94	0.73
TCONS_00232649	Araip.C1Y5Y	0.63
TCONS_00232649	Araip.UY42T	0.62
TCONS_00232649	Araip.02IPA	-0.6
TCONS_00232649	Araip.0IA00	-0.63
TCONS_00232649	Araip.X7A0B	-0.71
TCONS_00232816	Araip.5ZD7S	0.88
TCONS_00232816	Araip.IRI1G	-0.72
TCONS_00232816	Araip.JU37R	-0.77
TCONS_00232896	Araip.A97S4	0.85
TCONS_00232896	Araip.A1530	-0.97
TCONS_00232897	Araip.A1530	-0.64
TCONS_00232898	Araip.A97S4	0.88
TCONS_00232898	Araip.A1530	-0.96
TCONS_00232989	Araip.T4J1X	0.6
TCONS_00233849	Araip.7F15I	0.85
TCONS_00233849	Araip.T8DVZ	0.71
TCONS_00234093	Araip.143D4	0.9
TCONS_00234093	Araip.HES22	0.77
TCONS_00234093	Araip.ICE2J	0.7
TCONS_00234393	Araip.H6MTZ	0.79
TCONS_00234393	Araip.DS6LM	0.78
TCONS_00234393	Araip.THJ6R	-0.77
TCONS_00234423	Araip.BF4QJ	0.8
TCONS_00234863	Araip.3YS8U	0.6
TCONS_00234863	Araip.Z57BK	-0.64
TCONS_00234971	Araip.D55E3	0.82
[truncated: 455 more rows]
