# Supplementary material for: Discovery, identification, and functional characterization of long noncoding RNAs in Arachis hypogaea L
Source: BMC Plant Biol. 2020 Jul 2;20:308. doi: 10.1186/s12870-020-02510-4 (PMC7330965; doi:10.1186/s12870-020-02510-4)
Supplement: Supplementary file 7 — Additional file 7: Table S7.Trans-target genes of lncRNAs. [file 12870_2020_2510_MOESM7_ESM.xls]

## Sheet: Trans_target_gene
LncRNA_ID	Target_gene_ID
TCONS_00000100	Araip.H6ZNP;Aradu.7ZU9R;Araip.9WP3C;Aradu.F4VRK
TCONS_00000107	Araip.9WP3C;Aradu.7ZU9R;Aradu.F4VRK
TCONS_00001410	Araip.9F1J3;Aradu.7V216;Araip.W7JCR;Aradu.KSN3Z;Aradu.SV4JZ;Araip.40YD3;Aradu.5JL10;Araip.DDJ8Y
TCONS_00004292	Araip.Y5B3K
TCONS_00005934	Aradu.L2PI8;Aradu.L1E7R;Aradu.0HY3E;Aradu.C0FJX;Aradu.295G5;Araip.5C4KN;Araip.9A0Q6;Aradu.498IT;Araip.C7N28;Araip.Y9N8B;Araip.JD0XB;Araip.ELP92;Araip.IW9U0
TCONS_00006427	Araip.7T6EN;Araip.1ZU2G
TCONS_00006435	Araip.G0878;Aradu.WKT9S;Araip.D16QR;Araip.25AA9
TCONS_00007993	Araip.ICG5Y;Aradu.Z0A4S;Araip.F1N88;Aradu.M3UGJ;Aradu.2XA56;Aradu.2U7C1;Araip.FD48J;Aradu.ISE5U;Araip.31SSR;Araip.N3NWL;Aradu.E7V4M;Araip.HA0EK
TCONS_00009334	Araip.P4XDD
TCONS_00010131	Araip.P0MKL;Aradu.JPL2X;Araip.1837D;Araip.K1WU5;Aradu.WTB39;Araip.MKD8Z;Araip.30QH3;Aradu.HM6PL;Aradu.PRD5G
TCONS_00010132	Araip.K1WU5;Aradu.WTB39
TCONS_00010712	Araip.C34P5;Aradu.AF7PL
TCONS_00011364	Araip.4SZ8T
TCONS_00011392	Araip.9L82B;Aradu.058CJ
TCONS_00011512	Araip.8S2L3
TCONS_00011551	Aradu.2XA56;Aradu.Z0A4S;Araip.31SSR;Araip.FD48J;Araip.ICG5Y;Aradu.JM51G;Aradu.ISE5U;Araip.F1N88;Aradu.2U7C1;Araip.N3NWL;Aradu.W1GIR;Aradu.M3UGJ;Aradu.G6W3S;Aradu.E7V4M;Aradu.H33JG
TCONS_00011553	Aradu.2XA56;Aradu.Z0A4S;Araip.31SSR;Araip.FD48J;Aradu.ISE5U;Araip.F1N88;Aradu.2U7C1;Araip.N3NWL;Aradu.W1GIR;Aradu.M3UGJ;Aradu.G6W3S;Aradu.E7V4M;Aradu.H33JG
TCONS_00012636	Araip.WC109
TCONS_00012667	Aradu.WKT9S;Araip.G0878;Araip.D16QR;Araip.25AA9
TCONS_00012668	Aradu.WKT9S;Araip.D16QR;Araip.25AA9
TCONS_00012742	Araip.LCF55;Aradu.37Y7C;Araip.T6UB6
TCONS_00013006	Aradu.2XA56;Aradu.Z0A4S;Araip.31SSR;Araip.FD48J;Aradu.ISE5U;Araip.F1N88;Aradu.2U7C1;Araip.N3NWL;Aradu.W1GIR;Aradu.M3UGJ;Aradu.G6W3S;Aradu.E7V4M
TCONS_00013007	Aradu.2XA56;Aradu.Z0A4S;Araip.ICG5Y;Araip.31SSR;Araip.FD48J;Aradu.ISE5U;Araip.F1N88;Aradu.2U7C1;Araip.N3NWL;Aradu.W1GIR;Aradu.M3UGJ;Aradu.G6W3S;Aradu.E7V4M
TCONS_00013008	Aradu.2XA56;Aradu.Z0A4S;Aradu.JM51G;Araip.ICG5Y;Araip.31SSR;Araip.FD48J;Araip.F1N88;Aradu.M3UGJ;Aradu.ISE5U;Aradu.2U7C1;Araip.N3NWL;Aradu.W1GIR;Aradu.G6W3S;Aradu.E7V4M;Aradu.H33JG;Araip.HA0EK
TCONS_00013551	Aradu.MC8PX
TCONS_00013552	Aradu.MC8PX
TCONS_00013898	Aradu.L2PI8;Araip.Y9N8B;Aradu.C0FJX;Araip.9A0Q6;Aradu.498IT;Araip.T11WV;Araip.5C4KN;Aradu.L1E7R;Aradu.0HY3E;Aradu.295G5;Aradu.3M1CY;Araip.C7N28;Aradu.42STU;Araip.JD0XB;Araip.A9SF0;Araip.ELP92;Araip.CB214;Araip.G70V5;Aradu.ZPK47;Araip.IW9U0;Araip.S1WW0
TCONS_00013962	Araip.F73Y8;Araip.81QNS;Araip.QP85T;Araip.B0C0H;Araip.PE7RQ;Araip.T3BLB;Aradu.V2EGI;Araip.ZGX4A
TCONS_00014000	Araip.G0878;Aradu.WKT9S;Araip.D16QR;Araip.25AA9
TCONS_00014061	Aradu.E4SVB;Araip.7L24I;Araip.ZAM8H;Aradu.VM059;Araip.LCF55;Aradu.37Y7C;Araip.U3632;Aradu.W78YC
TCONS_00014202	Aradu.YL5JA;Araip.X6JXD;Araip.U1RSV;Aradu.IHA2E;Aradu.QTB5P;Aradu.JE5GN;Araip.YE1CZ;Aradu.T6Y1P;Aradu.Q6TEP;Aradu.U39XE;Aradu.G13NV;Araip.I3LJK;Araip.FH8XF;Aradu.Y65RC;Araip.7E64B;Aradu.426MY;Araip.TXW03;Aradu.ZY44I;Araip.E2WUF;Araip.GNW0G;Aradu.DA43M;Ara
TCONS_00014236	Aradu.MX3PY;Aradu.72XRU
TCONS_00014237	Araip.MBD3G;Aradu.77XYB;Aradu.I8HGC;Aradu.623R5;Aradu.0UC7W;Aradu.N0H37;Aradu.MX3PY;Aradu.72XRU;Aradu.35GCX;Araip.NH9ZF;Aradu.X9JT0;Araip.NH848
TCONS_00014272	Araip.P2CK0;Aradu.8QQ2G;Araip.9BY7Y;Araip.8S2L3;Araip.TB0GJ;Araip.X8HV9;Aradu.9FX4J
TCONS_00014865	Aradu.MC8PX
TCONS_00015164	Araip.2G3X6
TCONS_00015273	Araip.WC109
TCONS_00015306	Aradu.WKT9S;Araip.G0878;Araip.D16QR;Araip.25AA9
TCONS_00015628	Araip.FD48J;Aradu.Z0A4S;Araip.F1N88;Aradu.M3UGJ;Aradu.2XA56;Aradu.2U7C1;Araip.N3NWL;Araip.31SSR;Aradu.E7V4M;Araip.HA0EK
TCONS_00015630	Araip.ICG5Y;Aradu.JM51G
TCONS_00015631	Araip.ICG5Y;Aradu.JM51G
TCONS_00016937	Araip.Y32T1
TCONS_00020157	Araip.MKD8Z;Aradu.HM6PL;Araip.PH9HC;Araip.A411S;Aradu.JPL2X
TCONS_00020976	Araip.R39EK;Aradu.08EQ7;Araip.81DBN;Araip.K6C8R;Araip.0GY6E;Araip.7FI09;Aradu.LZ0GU
TCONS_00021695	Araip.A3B0A
TCONS_00021717	Aradu.4SR5X
TCONS_00021718	Aradu.K23W4;Araip.3N4DC
TCONS_00021719	Aradu.K23W4;Araip.3N4DC
TCONS_00022132	Araip.13XDD;Aradu.R8T0J;Aradu.I3BIL;Araip.9JK3Y
TCONS_00022299	Araip.1N6AD;Aradu.2BH62
TCONS_00022411	Araip.MJ8YK;Araip.EX7BP;Aradu.X4EEU;Aradu.7N4IR;Aradu.PU7RJ;Aradu.WCQ57;Aradu.K9BXR;Araip.M2DKH;Araip.K4WDU;Aradu.S45P6;Aradu.NP3UT;Aradu.JE7IW;Araip.D1KC8;Araip.0UB4L;Aradu.CE698;Aradu.H6V4D
TCONS_00022752	Araip.V4CJV;Araip.DPY9S;Araip.SJ8UT;Aradu.B1R3S;Aradu.UHQ3S;Araip.7MQ78;Araip.7J5ZQ;Araip.3ET07;Araip.ZGJ9Y;Aradu.K3L23;Araip.Y7J13;Araip.6735Z;Araip.FHI01;Araip.N1767;Araip.3T995;Aradu.RQ2PL;Aradu.L9C32;Aradu.Z6BDD;Aradu.M6VC9;Araip.NP2MK;Araip.S44A4;Ara
TCONS_00022811	Araip.33BD6;Araip.N00U0
TCONS_00023094	Araip.Y32T1
TCONS_00023498	Araip.R2VR0;Aradu.JPJ0M;Araip.H3L98;Araip.611RV;Aradu.S3AS8;Araip.3CL97;Aradu.E582J;Araip.WU7FZ;Aradu.Q8BX0;Araip.C7VQB;Araip.KZ7VR;Araip.I7BYB;Aradu.TZ976;Araip.V2RJA;Araip.F9AVJ;Aradu.45DKN
TCONS_00023584	Araip.HUU3C;Aradu.3571R
TCONS_00024307	Araip.Y32T1
TCONS_00024798	Aradu.M7YF0
TCONS_00026068	Araip.N1767;Araip.Y7J13;Aradu.AFE12
TCONS_00026347	Aradu.D6AHG;Aradu.ZU7F1;Araip.D5C8X;Aradu.L4D4T;Aradu.QT1VT
TCONS_00026806	Araip.1N6AD;Aradu.ZLR3W;Aradu.2BH62
TCONS_00027139	Araip.N2P3Q
TCONS_00027337	Araip.I9427;Aradu.7S7IW
TCONS_00029460	Araip.0U026
TCONS_00033221	Araip.Y9YA6
TCONS_00033947	Aradu.L7C00;Araip.D2TMU;Araip.2SG7T;Aradu.T6J2Q;Aradu.67N8I;Araip.6TS93;Araip.CAE4R;Araip.YX5IQ;Aradu.H6K8J;Araip.53LV2;Aradu.JMR1R;Aradu.IWT7W;Aradu.DUB0K;Araip.XC8DI;Aradu.T0BWH;Aradu.D8SC3;Araip.519SW;Araip.1S0L4;Araip.WNY6E;Aradu.26UK3
TCONS_00034291	Aradu.SVH9B;Araip.R5U1X;Aradu.R9ICM;Araip.9C66I;Araip.J47H3;Aradu.F3XDM;Aradu.36YGE;Aradu.FLE7W;Aradu.FF5LR;Araip.W5IWR;Araip.708MF
TCONS_00034321	Aradu.707UY;Araip.0XA60;Araip.P8HKW
TCONS_00034657	Aradu.XRH0S;Araip.XM3Y9;Araip.ENC79;Aradu.ND98C;Araip.5GK91;Araip.X98PA;Aradu.J1BZ9;Aradu.LW5ZU;Araip.00P5X;Aradu.NIZ8I;Aradu.UI2V7;Aradu.FIR15;Araip.K9JYU;Araip.EM3T8;Araip.36R8S;Aradu.0ZG9F;Aradu.1011L;Araip.BQB0F;Araip.0I7C8;Araip.N7QBX
TCONS_00037629	Araip.T9X4V;Araip.PF5CG;Aradu.D0NAW;Aradu.A9N5F;Araip.58VJB;Araip.YG208
TCONS_00038596	Araip.KWY9B;Aradu.V12MU;Aradu.U9AJJ
TCONS_00038599	Aradu.U9AJJ
TCONS_00039252	Araip.G8YP2
TCONS_00039994	Araip.T6NVV;Araip.80QVL;Aradu.RED3H
TCONS_00040171	Araip.JQ179;Araip.9X0EY;Araip.EX6Z4;Araip.IX726;Araip.N4CW3;Aradu.31356;Araip.ZAA0B;Araip.80FFF
TCONS_00040278	Aradu.56JCG;Araip.WPR35;Aradu.FHZ44;Araip.HL10M;Araip.TL6DI
TCONS_00040346	Araip.984P4;Araip.7T03V;Araip.9J35K
TCONS_00040366	Aradu.V200N;Araip.7A6Q6
TCONS_00040396	Araip.H3L59;Araip.QMA2B;Araip.JJH2N;Araip.0WR7D;Aradu.Y20S8;Araip.VP6D2;Araip.8BM2J;Aradu.0FC1E;Aradu.N2LMY;Araip.7Q5S6;Araip.W2ZQE;Araip.6H93L;Aradu.F2XPJ;Aradu.KVN08
TCONS_00040412	Araip.T43DP;Araip.URB41;Araip.NZA95;Aradu.F6CZN;Araip.T21AJ;Aradu.JT8H3;Aradu.M7JCJ;Araip.UV352;Aradu.HP2WB;Aradu.K45BX;Araip.3R0H2;Aradu.DI3FC;Aradu.KJL92;Aradu.BD96D;Aradu.H31A8;Aradu.GHH4W
TCONS_00040613	Araip.74ZFI
TCONS_00040670	Araip.0MT43
TCONS_00041963	Araip.3330L;Aradu.4M7VJ;Araip.QQ6RN
TCONS_00042358	Araip.984P4;Araip.9J35K;Araip.7T03V;Aradu.W2C2I;Araip.071A6;Araip.X6HGP;Araip.US3VF;Araip.8YC3H
TCONS_00042668	Araip.EF6DR
TCONS_00044003	Araip.JQ179;Araip.EX6Z4;Araip.9X0EY;Aradu.K6MA4;Araip.N4CW3;Araip.E43D4;Araip.IX726;Araip.N5DPA
TCONS_00044190	Araip.FLC8C;Aradu.6L7FC;Aradu.X4KQU;Aradu.U7LAH
TCONS_00045916	Araip.62RED;Araip.P0CYG;Aradu.NI3KM;Aradu.Y6MST
TCONS_00046032	Araip.XM3Y9;Aradu.XRH0S;Araip.X98PA;Araip.00P5X;Aradu.ND98C;Aradu.LW5ZU;Araip.ENC79;Aradu.J1BZ9;Aradu.NIZ8I;Aradu.UI2V7;Araip.5GK91;Aradu.FIR15;Araip.K9JYU;Araip.EM3T8;Araip.36R8S;Aradu.0ZG9F;Aradu.1011L;Araip.BQB0F;Araip.0I7C8;Araip.N7QBX
TCONS_00046033	Araip.XM3Y9;Aradu.ND98C;Aradu.XRH0S;Araip.ENC79;Aradu.C15CQ;Araip.5GK91;Aradu.J1BZ9;Aradu.LW5ZU;Araip.X98PA;Araip.00P5X;Aradu.NIZ8I;Aradu.UI2V7;Araip.3V6I8;Aradu.FIR15;Araip.EM3T8;Araip.K9JYU;Araip.36R8S;Aradu.1011L;Aradu.0ZG9F;Araip.BQB0F;Araip.0I7C8
TCONS_00046212	Araip.74ZFI;Araip.Q8X8N
TCONS_00048158	Aradu.HE8WY
TCONS_00050571	Araip.7TS14;Aradu.MF1QL
TCONS_00051098	Araip.65ILZ;Aradu.TC75Q;Araip.RW9KD;Araip.B8T00;Aradu.27YDR
TCONS_00051472	Aradu.RS3CA;Aradu.D8Z9X;Aradu.VHQ2J;Araip.AD8XZ;Araip.I4RF4;Araip.GJE1A;Aradu.LG4RX;Araip.17LLD;Aradu.779RX
TCONS_00051941	Araip.KN052;Aradu.ANN7C;Araip.646BV;Aradu.44STR;Araip.FNN2R;Araip.F057J;Aradu.XQH3E;Araip.IWB42;Aradu.K353T
TCONS_00053275	Aradu.BLJ5R
TCONS_00053742	Aradu.Z4BQD;Araip.07H9Y;Araip.BRX9E
TCONS_00053764	Araip.INF0Z
TCONS_00053922	Araip.B56X4;Aradu.BEK4K;Aradu.ZE0WK;Araip.LH3UX;Araip.16DT6;Araip.Z3L1S;Araip.9G635;Araip.92AJE;Aradu.309HJ;Aradu.K2K8F
TCONS_00054031	Aradu.5P4X0;Aradu.MHD6C;Aradu.V5QAD;Araip.X04AX;Araip.290IE;Araip.U02ML;Araip.KV91G;Araip.80UYC;Aradu.B5TED;Aradu.K1612;Araip.08BHZ;Aradu.ZH5LS;Araip.0Z2J6;Aradu.DB6FV
TCONS_00054040	Araip.W6LCH;Aradu.PQ2ZZ;Araip.60749;Aradu.H5I2N
TCONS_00054043	Araip.HLA7C;Araip.1J0Y8;Aradu.49P7H;Araip.DT0PI
TCONS_00054093	Araip.R3LHH;Aradu.4K3JJ
TCONS_00054179	Araip.708MF;Araip.9C66I;Aradu.36YGE;Aradu.FLE7W;Aradu.FF5LR;Aradu.VS15C;Araip.W5IWR;Araip.97LFH;Aradu.XR86W;Araip.SBZ2Q
TCONS_00055086	Araip.9LX4R;Aradu.H7DQX;Araip.RN5CX;Araip.L1VG3;Araip.X3DT3
TCONS_00055212	Araip.L3ABZ;Aradu.55JXA;Araip.6P9C8
TCONS_00055419	Araip.R3LHH;Aradu.4K3JJ;Aradu.A2TKR
TCONS_00056432	Araip.L3ABZ;Aradu.55JXA;Araip.6P9C8
TCONS_00056745	Araip.708MF;Araip.9C66I;Aradu.36YGE;Aradu.FLE7W;Aradu.FF5LR;Aradu.VS15C;Araip.W5IWR
TCONS_00056978	Araip.M6LHL;Araip.PZ75Q;Aradu.XEA0F
TCONS_00057476	Aradu.D6ZEJ;Araip.TMJ98;Aradu.PPZ01;Araip.U5DRI;Araip.5GE39;Aradu.G395P;Araip.X3TKK;Araip.K1ILW;Araip.I5KVF;Araip.31NKH;Araip.D9W37;Aradu.17EG7;Araip.WW6SS;Aradu.589ZQ;Araip.424C9;Araip.A74CV
TCONS_00057499	Araip.BTF60;Araip.AY836;Araip.XTZ68;Araip.56YS6;Araip.J68AX;Aradu.S0VR2;Aradu.55RDX;Aradu.MI3UP
TCONS_00057625	Araip.L3ABZ;Aradu.55JXA;Araip.6P9C8
TCONS_00057779	Araip.C5F2U;Aradu.XI9XH;Aradu.MHD6C;Aradu.5P4X0;Aradu.V5QAD;Aradu.K1612;Araip.08BHZ;Araip.U02ML;Araip.80UYC;Araip.290IE;Araip.KV91G;Araip.0Z2J6;Aradu.DB6FV
TCONS_00057858	Aradu.S3HBK;Araip.Q7WA8;Aradu.44STR
TCONS_00057875	Araip.708MF;Araip.9C66I;Aradu.36YGE;Aradu.FF5LR;Aradu.VS15C;Aradu.FLE7W;Araip.W5IWR;Aradu.XR86W;Araip.SBZ2Q
TCONS_00057949	Aradu.AU5JB;Araip.L0Y1W;Araip.BT70H;Araip.MH3Z9;Araip.FE3M6;Araip.Y6P1X;Araip.MY4SP;Araip.J2I9F;Araip.MEN8H;Araip.MD5X3
TCONS_00058166	Aradu.PK8XX;Araip.XB1GI;Aradu.W74FU;Aradu.CG3J3;Aradu.9C9UT;Araip.T7RN5;Araip.VK5KG;Aradu.G7N4X;Aradu.75FRQ
TCONS_00058683	Araip.C1YJW;Araip.FP1DJ;Araip.S7063;Araip.8H9W1;Araip.G7W4L
TCONS_00058704	Aradu.55JXA;Araip.L3ABZ;Araip.6P9C8
TCONS_00061855	Araip.0G813;Aradu.R1Q4Y
TCONS_00063479	Aradu.ZBA73;Aradu.2E6PX;Araip.8U10R;Araip.IP1JD;Araip.12JIK
TCONS_00063480	Araip.ML8LP;Aradu.2E6PX;Araip.U4GRP;Araip.7C183;Aradu.UQB7J;Araip.7F9G9;Aradu.J3JGR;Aradu.28QLU
TCONS_00064118	Aradu.8J59E;Araip.FPP8C;Araip.M2SQ3;Araip.C9ZE9
TCONS_00064402	Aradu.VF4U3;Araip.433VX;Araip.TQ7DY;Araip.Q4WS8;Araip.SRK2A;Araip.J1M6A;Aradu.EQ1CI;Araip.S2CTS;Aradu.C7DSI
TCONS_00066409	Aradu.C97AK;Araip.M8Y4Z
TCONS_00067125	Araip.VTY9J
TCONS_00067228	Aradu.H6EJA
TCONS_00067647	Aradu.Z4BQD
TCONS_00068153	Aradu.N0QH3;Araip.K0390
TCONS_00069000	Araip.QRM5F;Araip.59ZT3;Aradu.7TI6W;Araip.76SQX;Aradu.JA2PJ
TCONS_00069113	Araip.YJY2H;Aradu.2E6PX;Aradu.BSP9G;Aradu.3G0W0;Aradu.ZH9NQ;Araip.8U8F0;Araip.7F9G9;Araip.7C183;Aradu.UQB7J;Aradu.J3JGR;Araip.IP1JD;Araip.AWD5S;Araip.N2PTA;Aradu.VP8RZ
TCONS_00070142	Araip.GG6SL
TCONS_00070654	Araip.L52FQ;Araip.04K6A;Aradu.90LGN;Araip.QRS3P;Aradu.BP0MW;Araip.74FA7
TCONS_00070655	Araip.L52FQ;Aradu.90LGN;Araip.QRS3P;Aradu.BP0MW;Araip.74FA7
TCONS_00070862	Araip.26ZJP;Araip.X47BC;Araip.15H7F;Aradu.H2PMG;Aradu.EK9Y0;Aradu.I93LB;Araip.I5F6L
TCONS_00070951	Aradu.U2E6P;Aradu.DPF5W;Aradu.9DL4P;Aradu.VJ5P8;Aradu.VBL0N;Araip.SK2J5;Araip.8R6HT
TCONS_00071111	Aradu.W2C2I;Araip.RC7UM;Aradu.A85Y5;Aradu.0IY72;Araip.071A6;Aradu.P069T;Araip.TCH5I;Araip.AWX8Y;Araip.X6HGP;Araip.US3VF;Aradu.QES0M;Araip.8YC3H;Aradu.C936R;Araip.9J0KP
TCONS_00071112	Araip.RC7UM;Aradu.I4YAG;Aradu.XD24Q;Aradu.P069T;Aradu.0IY72;Araip.TCH5I
TCONS_00071307	Aradu.168L7;Araip.VGW7F
TCONS_00072096	Araip.ZV8F2;Aradu.GPX5I;Aradu.3Y77K;Araip.X2TCD
TCONS_00072128	Araip.ML8LP;Araip.YJY2H;Aradu.2E6PX;Aradu.BSP9G;Aradu.3G0W0;Aradu.ZH9NQ;Araip.8U8F0;Araip.7F9G9;Araip.7C183;Araip.8U10R;Aradu.UQB7J;Araip.IP1JD;Aradu.J3JGR;Araip.AWD5S;Araip.12JIK;Araip.N2PTA;Aradu.VP8RZ
TCONS_00072129	Araip.YJY2H;Aradu.2E6PX;Aradu.BSP9G;Aradu.3G0W0;Aradu.ZH9NQ;Araip.8U8F0;Araip.7F9G9;Araip.7C183;Araip.8U10R;Aradu.UQB7J;Araip.IP1JD;Aradu.J3JGR;Araip.AWD5S;Araip.12JIK
TCONS_00075628	Araip.57HPK;Aradu.YDP9V
TCONS_00077799	Araip.S4MY8;Araip.85D2R;Araip.F3CTR;Araip.8R9U6;Araip.20970;Aradu.LD0QD;Araip.E9427;Aradu.03DGE;Aradu.P0E7Z
TCONS_00077907	Araip.P4XMZ;Aradu.L70AA;Araip.320GW;Aradu.45QUK
TCONS_00078369	Araip.ZJG8W
TCONS_00078889	Araip.QT4K4;Araip.I8XKW;Aradu.XC2HP;Araip.893WA;Araip.XHT4Q;Aradu.K9P0A;Araip.PE37B;Araip.245BC;Araip.GS6Q5;Aradu.Q0KQT;Araip.Q9D6S;Aradu.FHB47;Araip.58T4J;Araip.XIS5I
TCONS_00078942	Araip.M2TPW;Aradu.650M8;Araip.7N1I2;Araip.D77QA;Araip.8V78P;Araip.B7UV1;Araip.8369Y
TCONS_00079297	Aradu.47D44;Araip.1M1VI;Araip.MEL3K
TCONS_00079915	Aradu.1U372;Araip.83DPR;Aradu.ZUW21;Araip.N8IQ0;Araip.RLF9B;Araip.HS4W2;Araip.G2WGC;Araip.01UVD;Aradu.L5DMI;Araip.XZG3N
TCONS_00081221	Araip.57HPK;Aradu.YDP9V
TCONS_00081966	Aradu.KK2YK;Araip.C5TU0
TCONS_00081976	Araip.1M8VC
TCONS_00082103	Aradu.UDK2M;Aradu.ST3KE;Araip.0AN9G;Araip.B0EU0;Araip.V5GDF;Aradu.H21KT;Aradu.5K7E2;Aradu.2M0AG;Araip.XK6YL;Aradu.L72YP;Araip.IL4K8;Aradu.MVY89;Araip.8Q1EL;Araip.53KJT;Araip.NI6W7;Araip.LB1HQ;Araip.2T2CJ;Araip.N4NAT;Araip.Q5431;Araip.D9ILI;Araip.G3HYT;Ara
TCONS_00082213	Araip.16JYL;Araip.B9QI2;Araip.H81VK;Araip.TLI3K;Araip.6FC6W;Araip.3YC5L;Aradu.JY4XB;Araip.972BK;Araip.Q46NQ;Araip.X7F2B;Araip.12658;Araip.H6K7J;Araip.TQ4HB;Aradu.UTZ1D;Araip.CF2W6;Araip.V5WGK;Aradu.3M6DT;Aradu.AMB69;Araip.66BVS;Aradu.N0YRE;Araip.SGU4Q;Ara
TCONS_00082344	Aradu.ZM868;Araip.H8E01;Araip.1AG7I
TCONS_00082568	Araip.EU2XD
TCONS_00082570	Araip.EU2XD
TCONS_00083653	Araip.IT9MV;Araip.3N3JD;Aradu.FTE7Y;Aradu.Z4T5V;Aradu.RS3CA
TCONS_00083654	Araip.IT9MV;Araip.3N3JD;Aradu.FTE7Y;Aradu.Z4T5V;Aradu.RS3CA;Araip.XHT4Q;Aradu.K9P0A;Araip.245BC;Aradu.Q0KQT;Araip.Q9D6S;Aradu.FHB47;Araip.58T4J
TCONS_00083655	Araip.IT9MV;Araip.3N3JD;Aradu.FTE7Y;Aradu.Z4T5V;Araip.QT4K4;Araip.I8XKW;Araip.245BC;Aradu.XC2HP;Araip.893WA;Aradu.RS3CA;Araip.062JC;Araip.XHT4Q;Aradu.K9P0A;Aradu.6G9SX;Araip.PE37B;Araip.GS6Q5;Araip.QPV9T;Aradu.Q0KQT;Araip.Q9D6S;Aradu.FHB47;Araip.58T4J;Ara
TCONS_00083656	Araip.IT9MV;Araip.3N3JD;Aradu.FTE7Y;Aradu.Z4T5V;Araip.QT4K4;Araip.I8XKW;Araip.245BC;Aradu.XC2HP;Araip.893WA;Aradu.RS3CA;Araip.062JC;Araip.XHT4Q;Aradu.K9P0A;Araip.PE37B;Araip.GS6Q5;Araip.QPV9T;Aradu.Q0KQT;Araip.Q9D6S;Aradu.FHB47;Araip.58T4J;Araip.XIS5I
TCONS_00083668	Aradu.650M8;Araip.7N1I2;Araip.D77QA;Araip.8V78P;Araip.B7UV1
TCONS_00083669	Araip.0AN9G;Aradu.ST3KE;Aradu.UDK2M;Araip.B0EU0;Araip.V5GDF;Aradu.5K7E2;Aradu.2M0AG;Araip.XK6YL;Aradu.L72YP;Aradu.MVY89;Araip.IL4K8;Araip.8Q1EL;Araip.NI6W7;Aradu.H21KT;Araip.53KJT;Araip.LB1HQ;Araip.2T2CJ;Araip.N4NAT;Araip.Q5431;Araip.D9ILI;Araip.G3HYT;Ara
TCONS_00083738	Aradu.BF9AA
TCONS_00083739	Aradu.E32BB;Araip.QC8DH;Aradu.BF9AA;Aradu.8D8AR;Araip.6W03Z;Aradu.09I0I;Aradu.7N2U0;Araip.80XWA
TCONS_00083780	Araip.X6U9W;Aradu.CAE71;Aradu.G1QH9;Aradu.I45TJ;Araip.16UV2;Araip.UD3GJ;Araip.Z05V2
TCONS_00084069	Araip.KXA47;Aradu.YKE5U
TCONS_00084452	Araip.57HPK;Aradu.YDP9V
TCONS_00084481	Aradu.EEP0U;Araip.A48MR
TCONS_00085085	Araip.ZJG8W;Araip.22RVX;Araip.T2M3M;Araip.CP613;Araip.WWX3R;Araip.YL667;Araip.XT8ZN;Araip.Y2RY2
TCONS_00085183	Araip.0AN9G;Aradu.UDK2M;Aradu.ST3KE;Araip.B0EU0;Araip.V5GDF;Aradu.H21KT;Aradu.5K7E2;Aradu.2M0AG;Araip.XK6YL;Aradu.L72YP;Araip.IL4K8;Aradu.MVY89;Araip.8Q1EL;Araip.53KJT;Araip.NI6W7;Araip.LB1HQ;Araip.2T2CJ;Araip.N4NAT;Araip.Q5431;Araip.15GFF;Araip.D9ILI;Ara
TCONS_00085770	Araip.7F67X
TCONS_00086551	Araip.IT9MV;Araip.3N3JD;Aradu.FTE7Y;Aradu.Z4T5V;Araip.245BC;Aradu.RS3CA;Araip.062JC;Araip.XHT4Q;Aradu.K9P0A;Araip.QPV9T;Aradu.Q0KQT;Araip.Q9D6S;Aradu.FHB47;Araip.58T4J
TCONS_00086552	Araip.IT9MV;Araip.3N3JD;Aradu.FTE7Y;Aradu.Z4T5V;Araip.QT4K4;Araip.I8XKW;Araip.245BC;Aradu.XC2HP;Araip.893WA;Aradu.RS3CA;Araip.062JC;Araip.XHT4Q;Aradu.K9P0A;Araip.PE37B;Araip.GS6Q5;Araip.QPV9T;Aradu.Q0KQT;Araip.Q9D6S;Aradu.FHB47;Araip.58T4J;Araip.XIS5I
TCONS_00086748	Araip.SRJ5M
TCONS_00088021	Araip.T882Z;Araip.P85X8;Aradu.0310T
TCONS_00088119	Araip.1P3SC
TCONS_00088258	Araip.EU2XD
TCONS_00090944	Araip.3IE6G
TCONS_00091519	Aradu.C8JBL;Aradu.W9V2Q;Aradu.ES2FS;Araip.IE2J1;Araip.D1RKR
TCONS_00093632	Aradu.96IM0;Araip.J51D9
TCONS_00094274	Araip.65ILZ;Aradu.TC75Q;Araip.RW9KD;Araip.B8T00;Aradu.27YDR;Araip.MXE66;Aradu.K4JR6;Araip.6TW9A;Aradu.G229R
TCONS_00094364	Araip.J1FKK;Aradu.GC2JI;Araip.CZ4HG;Araip.0A9UE;Araip.AZN90;Araip.ZBT3K;Araip.P70U1
TCONS_00094488	Araip.NV4Z5;Araip.9ET6N;Araip.EJ687;Aradu.X6PCM;Araip.317AD;Araip.DLP63;Aradu.YPG7C;Araip.7Z4CF;Araip.VC2H5;Aradu.Z6WHT
TCONS_00094839	Aradu.J7QMY
TCONS_00095345	Aradu.6A7BZ;Aradu.S0VR2;Araip.D1KC8;Araip.C4XV9;Aradu.TSJ2P;Araip.5K3MR;Araip.6IX1X;Araip.J68AX;Aradu.55RDX
TCONS_00095918	Araip.W4VVJ
TCONS_00096850	Araip.WC8J0;Aradu.6WH1Q;Araip.SU3PS;Araip.AW3ZH
TCONS_00098255	Aradu.I712P;Araip.MXY7L;Araip.1117U;Araip.64J14;Araip.R4J16;Aradu.4Q6HC;Araip.674KL;Araip.01FEX;Aradu.CV8C4;Aradu.A0BCT;Aradu.T63JX;Aradu.J6V06;Araip.0UT96;Aradu.4704D;Araip.R6SRV;Araip.TSC1G;Araip.T7YS7;Araip.SAW4M;Araip.U4S44;Araip.CV75M;Araip.6W3XL;Ara
TCONS_00098408	Aradu.L0QW1
TCONS_00100655	Araip.3K50N;Aradu.7H178
TCONS_00102966	Araip.N2PTA;Aradu.VP8RZ;Araip.X2FHR;Aradu.KDN7B
TCONS_00103218	Aradu.QX8PT;Aradu.P7UA8
TCONS_00103382	Araip.CQ3X6;Araip.H00Y0;Aradu.X6L73;Aradu.99UHJ
TCONS_00103779	Araip.WGZ78
TCONS_00104647	Araip.3K50N;Aradu.7H178
TCONS_00104832	Aradu.6FL7E;Araip.P551V;Araip.4RS49;Aradu.6E94N
TCONS_00105322	Aradu.82179;Araip.U3SIL;Aradu.C92UM;Araip.X0YA8;Aradu.C0QQI;Araip.Z0JT3;Aradu.6EX51;Aradu.H440C;Araip.P03KX;Aradu.N0WJM;Aradu.VY5NG;Araip.VFC9U;Aradu.C8P1P;Aradu.5SU2D;Araip.RPX2K;Aradu.77S03;Aradu.RLD9T;Aradu.H2IT6;Araip.1Z7E1;Araip.F3V4B;Aradu.R0Q44;Ara
TCONS_00105519	Aradu.FX039;Aradu.WS3G6;Aradu.T45BF;Araip.V3E5J;Araip.B162Z
TCONS_00106011	Araip.TL6W6;Araip.ADW87
TCONS_00106707	Araip.3ZN37
TCONS_00106741	Araip.TFA1Z
TCONS_00106810	Araip.H9F54;Araip.AH7CK;Aradu.8703Y;Araip.E0VSX;Aradu.C32FA;Araip.25URQ;Araip.400RJ;Aradu.CTW1R;Aradu.RGH0Y;Aradu.R7X7U;Aradu.GU78I;Aradu.61FTP;Araip.6E0ID;Araip.3D4N1;Araip.LXK1R;Araip.4LZ1A;Araip.F886M;Araip.P9U24;Araip.1Z2QR;Aradu.SS1XD;Araip.DHK4N
TCONS_00106824	Aradu.6R588
TCONS_00106926	Araip.263K0;Aradu.G7446;Aradu.9M8WB;Araip.K3I8J;Araip.WK6DT
TCONS_00107216	Araip.YF5ZP;Araip.BW4SF;Araip.8BE6S;Araip.2R8GF;Araip.C52CW;Aradu.HXE97;Aradu.I4JWW
TCONS_00107217	Araip.YF5ZP;Araip.BW4SF;Araip.8BE6S;Araip.2R8GF;Araip.C52CW;Aradu.HXE97;Aradu.I4JWW
TCONS_00107826	Araip.F3Z9S;Araip.98AML;Aradu.Y4V20;Aradu.L89SU
TCONS_00107975	Araip.YYX61
TCONS_00108139	Araip.YZ8FQ
TCONS_00108766	Araip.3K50N;Aradu.7H178
TCONS_00109286	Araip.H9F54;Araip.AH7CK;Aradu.8703Y;Araip.E0VSX;Aradu.C32FA;Araip.25URQ;Araip.400RJ;Aradu.CTW1R;Aradu.RGH0Y;Aradu.R7X7U;Aradu.GU78I;Aradu.61FTP;Araip.3D4N1;Araip.6E0ID;Araip.LXK1R;Araip.4LZ1A;Araip.F886M;Araip.P9U24;Araip.1Z2QR;Aradu.SS1XD;Araip.DHK4N
TCONS_00110502	Araip.M6GJ1
TCONS_00110962	Aradu.C9GS0;Araip.B0HL4
TCONS_00112985	Aradu.Q238T
TCONS_00116248	Araip.QSV9J;Araip.0QT6E
TCONS_00117013	Aradu.ATF9K;Araip.7V7CM;Aradu.E7FN7
TCONS_00117472	Aradu.H563E;Araip.D3WFD;Aradu.PE151;Araip.R8E7I;Araip.0TC7T;Aradu.F0BNN;Aradu.P6KGK;Araip.H7334;Araip.UPP4U;Araip.9TK58;Araip.EJM5I;Araip.3L97Z;Araip.N10LP;Aradu.2Y6QR;Araip.JCX31;Araip.77TND;Araip.VZG69;Aradu.756NV;Araip.E6GCM;Araip.KK1HC;Aradu.AUD24;Ara
TCONS_00118252	Araip.SZ00A;Aradu.D0QB6;Araip.2KR54;Aradu.UXS7E
TCONS_00118276	Araip.C4NNM;Araip.27DBR;Araip.J64BR;Aradu.R6CA3;Aradu.72XUQ;Araip.IE2CE;Araip.455EU;Aradu.AF6H2;Aradu.BI64M;Aradu.J6XRI;Araip.K6FSV
TCONS_00118295	Araip.0BZ8N;Araip.UP653;Aradu.61X9Q;Araip.UT61U;Araip.H3ZWN;Araip.A9GHG;Araip.IL35N;Araip.HW0N7;Araip.V8EYX;Aradu.E76CI;Araip.542TU;Araip.U3V4C;Araip.FIK8S;Araip.M9BU1;Aradu.XQ4DR;Araip.57XQ8;Araip.M7YS6;Araip.YKR2N;Aradu.KIJ99;Araip.S7NNV;Araip.GT6IX;Ara
TCONS_00118322	Araip.QM0B0
TCONS_00118567	Araip.SAW4M;Aradu.I712P;Araip.01FEX;Aradu.T63JX;Araip.674KL;Aradu.CV8C4;Aradu.4Q6HC;Aradu.J6V06;Araip.MXY7L;Araip.0UT96;Aradu.4704D;Araip.R6SRV;Araip.TSC1G;Aradu.A0BCT;Araip.U4S44;Araip.CV75M;Araip.T7YS7;Araip.7C8I1;Araip.2R6ZS;Araip.6W3XL;Araip.D8BPB;Ara
TCONS_00118800	Araip.G2PMM;Aradu.FBK99
TCONS_00119378	Aradu.H9KGX
TCONS_00119663	Aradu.Q238T
TCONS_00120243	Aradu.WEB5E;Aradu.DZ27I;Araip.H3PDQ;Araip.F2XW5;Aradu.FAG1P;Araip.F0NH9;Araip.PP239;Aradu.D8NAK;Aradu.JN1SS;Araip.EXM1L;Araip.JQC2X;Araip.9F8HU;Araip.U78ME;Araip.4L0SS;Araip.6BH36;Araip.5MR6X;Aradu.G7MQC
TCONS_00120268	Araip.1H6HS
TCONS_00120389	Araip.0QT6E;Araip.QSV9J
TCONS_00120390	Araip.QSV9J;Araip.0QT6E
TCONS_00120651	Aradu.D3JKD;Araip.97MI9;Araip.E8HH4;Araip.T6F53;Araip.X8X9Z;Araip.U9W6L;Araip.K2CFS
TCONS_00121089	Aradu.F1FNP;Araip.XT8ZN
TCONS_00121445	Araip.B5942
TCONS_00121570	Araip.M29QE
TCONS_00122838	Aradu.72XUQ;Araip.J64BR;Araip.27DBR;Araip.EL2JP;Aradu.R6CA3;Aradu.AM9WK;Aradu.2PP86;Araip.5X46R;Araip.NZ3KL;Araip.S49NH;Araip.WQB90;Araip.P1R9H
TCONS_00123661	Aradu.08LP0;Aradu.QU8FF;Aradu.79PKG;Aradu.188IC;Aradu.MWG6L;Aradu.AM8AG;Aradu.1SR21;Aradu.PS9KR;Aradu.82LCV;Aradu.WR1RX;Aradu.QL90T;Aradu.NN33W;Aradu.6DE4A
TCONS_00124166	Araip.AL2VM;Aradu.0NE9W
TCONS_00125111	Araip.572XZ;Aradu.N9KWN
TCONS_00126178	Aradu.Z8W63;Araip.1F0E9
TCONS_00127078	Araip.7SW2Q
TCONS_00127079	Araip.7SW2Q
TCONS_00130575	Araip.Z6IWP;Aradu.JK3SA;Araip.W95AX;Aradu.YGW68;Araip.2U2EJ;Aradu.I9A9V;Aradu.J9STH;Aradu.HW1WN;Araip.D3EXS;Aradu.52X87
TCONS_00131707	Araip.7688Q;Araip.S6LD0;Aradu.J9STH;Araip.1L1HU;Araip.7V7CM;Aradu.E7FN7;Aradu.84ZL9
TCONS_00131862	Araip.PWF67
TCONS_00131943	Araip.YL5YV;Araip.7688Q;Araip.7V7CM;Aradu.E7FN7;Araip.S6LD0
TCONS_00131944	Araip.LE8QH;Aradu.92ZTB;Araip.L7I22;Aradu.4206R;Aradu.4N9B4;Aradu.Q15IZ;Aradu.PH1K6;Aradu.328GD;Araip.TZ9C1
TCONS_00132189	Araip.F536R;Araip.IFP77;Aradu.RN508;Aradu.UEM9N;Aradu.J6EFZ;Aradu.NG4M5;Araip.W7Y5U
TCONS_00132217	Araip.EU2XD
TCONS_00132435	Araip.VW0LP
TCONS_00133625	Araip.EU2XD
TCONS_00133851	Aradu.JK3SA;Aradu.YGW68;Aradu.I9A9V;Aradu.J9STH
TCONS_00133853	Aradu.JK3SA;Aradu.YGW68;Araip.2U2EJ;Aradu.I9A9V;Aradu.J9STH;Aradu.HW1WN
TCONS_00133854	Araip.Z6IWP;Araip.W95AX;Araip.2U2EJ;Araip.D3EXS;Aradu.52X87
TCONS_00133884	Aradu.864C7
TCONS_00134912	Araip.TM6YJ;Aradu.DH9ES
TCONS_00135039	Araip.EU2XD
TCONS_00135750	Araip.7SW2Q
TCONS_00135903	Araip.R2Q4H;Aradu.KDK03;Araip.U9KHW;Aradu.L2RLN;Aradu.A6V6U
TCONS_00136055	Araip.DTE4E;Aradu.BKX2Z;Araip.GYI2S;Araip.CX59T;Aradu.B12MT
TCONS_00136257	Araip.LR9KL;Araip.21ZQM;Aradu.0IA9Z;Aradu.QWS9C;Araip.Z8C65;Araip.02BZC;Aradu.9XT7X;Araip.EM19V;Araip.GS3JH;Araip.Q9Z8Q;Araip.G19NJ;Araip.5CZ5R;Aradu.G7BLY;Araip.VA01H;Araip.TYA8W;Araip.RP0ET;Aradu.JD2JG;Araip.SS2UD;Aradu.QKF64;Aradu.03JUT;Aradu.FSG5R;Ara
TCONS_00136344	Aradu.C14VV;Aradu.RQ6F0;Araip.6PV1Y;Araip.MRI7E;Araip.R6I9S;Aradu.Y8SUE;Aradu.Y4MGS
TCONS_00136438	Aradu.JK3SA;Aradu.YGW68;Araip.2U2EJ;Aradu.I9A9V;Aradu.J9STH;Aradu.HW1WN
TCONS_00136439	Aradu.JK3SA;Aradu.YGW68;Araip.2U2EJ;Aradu.I9A9V;Aradu.J9STH;Aradu.HW1WN
TCONS_00137121	Araip.7688Q;Aradu.C21WZ;Araip.S6LD0;Aradu.J9STH;Araip.1L1HU;Araip.7V7CM;Aradu.E7FN7;Aradu.84ZL9
TCONS_00137302	Araip.IE287
TCONS_00137678	Aradu.JK3SA;Aradu.YGW68;Araip.2U2EJ;Aradu.I9A9V;Aradu.HW1WN;Aradu.52X87
TCONS_00137680	Aradu.JK3SA;Aradu.YGW68;Araip.2U2EJ;Aradu.I9A9V;Aradu.HW1WN;Aradu.52X87
TCONS_00139043	Araip.6CJ34;Araip.Z6F82
TCONS_00139140	Araip.QG5PD
TCONS_00141748	Araip.P5TWT
TCONS_00141751	Araip.P5TWT
TCONS_00141802	Aradu.1Y11S;Araip.5S9TL;Araip.R67NZ;Aradu.0EV9Y;Araip.2GQ2I;Araip.62MBG;Araip.523EW;Araip.X4LX7;Araip.GAY3H;Aradu.V1DW0;Araip.1LI23;Araip.4DU0I;Aradu.6A0WH;Araip.83MJZ;Araip.QC4GX;Aradu.9143Q;Araip.HZD2I;Aradu.LJ9SA;Aradu.IW9EN;Aradu.FT2GN;Araip.GZ9Q8;Ara
TCONS_00141969	Aradu.D47P5;Aradu.5BS1E
TCONS_00142206	Aradu.F3Z3V
TCONS_00142945	Araip.31LBD;Araip.Q09TN;Araip.121AD;Araip.3A5TU;Araip.UAV2U;Araip.Q45TT;Araip.P4WRT;Araip.WVR19;Araip.2CB81;Araip.CEV93;Aradu.J29NK;Aradu.15BP1;Aradu.WFR7G;Araip.FT1N4;Araip.0CJ5Z;Aradu.VA1B1;Aradu.M07LR;Aradu.X2S0H;Aradu.N9I5U;Araip.R4GJB;Araip.12GUL;Ara
TCONS_00143326	Araip.YF7P1;Araip.NME8Q;Aradu.6B67D
TCONS_00143331	Araip.FVW8X;Aradu.41KYE
TCONS_00143366	Araip.5E6Y7;Araip.BD3RX;Araip.NK2TV;Araip.K7XAG;Araip.L4UH5;Araip.HT6MM;Araip.FT1N4;Araip.MN5ZS;Aradu.V7PE8;Araip.Z5KWK;Araip.49NDK;Araip.CG7X2;Aradu.9KA7R;Araip.YA74Z;Araip.E7JWF;Aradu.E9I7W;Araip.A98WU;Araip.P4WRT
TCONS_00143458	Aradu.EH0W1
TCONS_00143694	Araip.IP023;Aradu.GWN5L;Aradu.4DZ8A;Aradu.9U0HP;Aradu.EA8UV;Araip.J9TS3;Aradu.M694K;Aradu.K5I1J;Araip.RQV68;Aradu.NR7PT;Araip.JTP9Z;Aradu.JB3UH;Aradu.2R7ZS;Aradu.RT4IP;Aradu.AL29L;Araip.WE8AY;Aradu.KD7Y3;Aradu.S5QNF;Aradu.L10CT;Aradu.PCS1H;Araip.41MB0;Ara
TCONS_00143696	Araip.IP023;Aradu.GWN5L;Aradu.4DZ8A;Aradu.9U0HP;Aradu.EA8UV;Araip.J9TS3;Aradu.K5I1J;Aradu.M694K;Araip.RQV68;Aradu.NR7PT;Aradu.JB3UH;Araip.JTP9Z;Aradu.2R7ZS;Aradu.AL29L;Araip.WE8AY;Aradu.KD7Y3;Aradu.L10CT;Aradu.PCS1H;Araip.41MB0;Aradu.J9EF1;Araip.0Y3SS;Ara
TCONS_00144263	Aradu.F3LY6;Aradu.AS2C0;Araip.YZ89D;Araip.T6C5D;Aradu.6X273;Araip.NIR5N;Aradu.QA3W8;Araip.HQE2H;Aradu.65QF3
TCONS_00144293	Araip.W2TMT
TCONS_00144343	Aradu.MWX2P;Aradu.I7HHV
TCONS_00144424	Araip.ICG5Y;Araip.F1N88;Aradu.G6W3S;Aradu.D9GQ9;Aradu.ISE5U;Araip.TPT8F;Araip.N3NWL
TCONS_00144727	Aradu.PP2JR
TCONS_00145317	Araip.04UK1;Aradu.141YM;Aradu.AFT57
TCONS_00145791	Araip.43A8H
TCONS_00145859	Araip.FP2K2;Aradu.418IY;Aradu.WB6VF;Araip.P5TWT;Araip.J467Z
TCONS_00145860	Aradu.WB6VF;Araip.P5TWT;Araip.J467Z
TCONS_00145861	Aradu.WB6VF;Araip.J467Z
TCONS_00146556	Aradu.J7RQT
TCONS_00146681	Aradu.PP2JR
TCONS_00147557	Aradu.EZ1CV;Araip.SZ8NT;Araip.B3ACN
TCONS_00147597	Araip.P5TWT;Aradu.J4WIX
TCONS_00147784	Araip.0S2ZT
TCONS_00149115	Araip.F8D9E;Araip.GGC9J
TCONS_00149493	Araip.YF7P1;Araip.NME8Q;Araip.VL3Q5;Aradu.6B67D;Araip.333AM;Aradu.33SBY;Araip.XN0FR;Araip.XF9L3;Araip.53PYG;Araip.D4DBV;Araip.R2MVZ;Aradu.8RC5C;Araip.W81I1;Araip.5R0B1;Aradu.U0SN5;Aradu.HQP26;Araip.K2M7C;Araip.HU375;Araip.Y8SEH;Araip.W2IF6;Araip.9K5V6;Ara
TCONS_00149531	Aradu.EH0W1
TCONS_00150637	Aradu.1Y11S;Araip.62MBG;Araip.523EW;Araip.X4LX7;Araip.GAY3H;Aradu.V1DW0;Araip.1LI23;Aradu.6A0WH;Araip.83MJZ;Araip.GZ9Q8;Araip.QC4GX;Aradu.9143Q;Araip.VC8PH;Araip.HZD2I;Aradu.3Z0BP;Aradu.W59W1;Araip.44N31;Aradu.ASL4K;Aradu.GSE8A;Aradu.CZE0M
TCONS_00150722	Aradu.F3Z3V
TCONS_00150748	Araip.G2N6N;Aradu.K1R5H
TCONS_00150821	Araip.ET0YU;Aradu.E1J2R;Araip.GS4LC;Araip.R9BES;Araip.FMA28;Aradu.3I9MJ
TCONS_00150937	Araip.YF7P1;Araip.NME8Q;Araip.VL3Q5;Aradu.6B67D;Araip.333AM;Aradu.33SBY;Araip.XN0FR;Araip.XF9L3;Araip.53PYG;Araip.D4DBV;Araip.R2MVZ;Aradu.8RC5C;Aradu.W9WVE;Araip.W81I1;Araip.5R0B1;Aradu.U0SN5;Aradu.HQP26;Araip.XL9UX;Araip.HU375;Araip.Y8SEH;Araip.W2IF6;Ara
TCONS_00151041	Araip.BR21C;Araip.S7G8I;Araip.EHU5C;Araip.IM4L6;Araip.B2FWR;Araip.8YL6E;Araip.7UB2Y;Araip.S2RUD;Araip.0BG6Z;Aradu.6MI8W
TCONS_00151157	Aradu.MNN2K
TCONS_00151178	Aradu.2XA56;Aradu.Z0A4S;Araip.FD48J;Araip.31SSR;Aradu.M3UGJ;Aradu.2U7C1;Aradu.W1GIR;Aradu.G6W3S;Araip.F1N88;Aradu.H33JG;Araip.N3NWL;Aradu.E7V4M;Aradu.PWY6M;Aradu.ISE5U;Araip.HA0EK;Araip.N237L
TCONS_00151693	Aradu.N79IX
TCONS_00152133	Aradu.F3Z3V
TCONS_00152319	Araip.78DPR;Aradu.N62XI;Araip.78YQN
TCONS_00152603	Aradu.2XA56;Aradu.Z0A4S;Araip.31SSR;Araip.FD48J;Araip.F1N88;Araip.N3NWL;Aradu.H33JG;Aradu.2U7C1;Aradu.W1GIR;Aradu.M3UGJ;Aradu.E7V4M;Aradu.G6W3S;Araip.ICG5Y;Aradu.JM51G;Aradu.ISE5U;Aradu.PWY6M;Araip.HA0EK;Araip.N237L
TCONS_00154815	Araip.I3NGD
TCONS_00155619	Araip.TW5BD;Aradu.LS3H9
TCONS_00156425	Araip.GCB9K;Araip.0UY2I;Araip.8IR6W
TCONS_00156426	Araip.GCB9K;Aradu.SK01T;Araip.0UY2I;Araip.Y73EC;Araip.DHN9V;Aradu.LHL11;Araip.C2LER;Araip.8IR6W
TCONS_00157145	Aradu.U13TY;Araip.JU6IQ
TCONS_00157396	Araip.PRL6L;Araip.TDP4I;Araip.1I9C8;Araip.Q0672;Aradu.6E2N9;Araip.SW89G;Araip.RP4NC;Araip.K52G2;Araip.GL8YQ;Aradu.KT924;Araip.TA6ZH
TCONS_00158323	Araip.VS3LK;Aradu.BG3I6;Araip.M3DKN;Araip.AHE7Y;Aradu.0EV9Y
TCONS_00158447	Aradu.W0H2X
TCONS_00158613	Araip.SLI5R;Aradu.T98DX;Araip.D20ZL;Aradu.AQZ8D
TCONS_00158633	Aradu.RR85L
TCONS_00158971	Aradu.CZ597
TCONS_00159646	Aradu.FZS1B
TCONS_00159849	Araip.TW5BD;Aradu.LS3H9
TCONS_00159972	Aradu.67TUI
TCONS_00160064	Araip.GCB9K;Aradu.SK01T;Araip.0UY2I;Araip.Y73EC;Araip.DHN9V;Aradu.LHL11;Araip.C2LER;Araip.8IR6W;Araip.05Y7Q
TCONS_00160065	Araip.GCB9K;Aradu.SK01T;Araip.0UY2I;Araip.DHN9V;Aradu.LHL11;Araip.Y73EC;Araip.C2LER;Araip.8IR6W
TCONS_00160066	Araip.GCB9K;Araip.0UY2I;Aradu.SK01T;Araip.Y73EC;Araip.DHN9V;Aradu.LHL11;Araip.C2LER
TCONS_00160190	Aradu.68K7A;Aradu.5LP4K;Aradu.D0BMY;Aradu.L7G4U;Araip.Q5MPS;Araip.6M70V;Araip.KKX35;Araip.S32DX
TCONS_00160191	Aradu.68K7A;Aradu.5LP4K;Aradu.D0BMY;Aradu.L7G4U;Araip.Q5MPS;Araip.6M70V;Araip.KKX35;Araip.F2H9Y;Araip.J5L26;Araip.18B0N;Araip.S32DX;Aradu.AQZ8D;Aradu.IMM4F;Araip.H15ZS
TCONS_00160299	Araip.C6CID;Aradu.V4JPN
TCONS_00160581	Aradu.58E40
TCONS_00160582	Aradu.58E40
TCONS_00161617	Araip.GCB9K;Aradu.SK01T;Araip.0UY2I;Araip.DHN9V;Aradu.LHL11;Araip.Y73EC;Araip.C2LER;Araip.8IR6W;Araip.05Y7Q
TCONS_00161761	Araip.Q5L67;Araip.BQ1MJ;Araip.6M7C4;Aradu.Z1X4X;Araip.VS5WR;Araip.C89FT;Araip.QBX19;Araip.MH0T0;Aradu.G1M8H;Aradu.4XE9J;Araip.M4PVM;Araip.P23C2;Aradu.RJR9D
TCONS_00161800	Aradu.75TXC;Aradu.QES0M;Araip.LK3MW
TCONS_00161907	Aradu.FSH3B;Araip.184H5;Aradu.01KLL;Aradu.C7ARZ
TCONS_00162088	Aradu.12FC3;Araip.010DV;Aradu.VXM30;Araip.X8HUF;Araip.YB7SN;Aradu.D6C0C;Araip.B8ZRE;Araip.12KKT;Aradu.3DN1X;Araip.30NNQ;Araip.5FL09;Araip.IDF2B;Araip.Y9U6T;Araip.JW40W;Araip.0C187;Aradu.RCK6Q;Aradu.L7IZH;Araip.VJ47E;Araip.XY43S;Aradu.3PS2R;Araip.GV51N;Ara
TCONS_00162136	Araip.Y7J13
TCONS_00162137	Araip.ZGJ9Y;Araip.HCM3G;Araip.Y7J13;Araip.A3IF2
TCONS_00162427	Araip.FC51J
TCONS_00162658	Araip.I3NGD
TCONS_00162666	Aradu.FZS1B
TCONS_00162667	Aradu.FZS1B
TCONS_00162789	Aradu.Y73ZE
TCONS_00162790	Aradu.Y73ZE
TCONS_00162956	Aradu.CH472;Araip.3A95K;Araip.321LX;Aradu.Z1KSU;Araip.WC04Q;Araip.48VTI;Araip.2C4GY
TCONS_00163013	Araip.GCB9K;Aradu.SK01T;Araip.0UY2I;Araip.DHN9V;Aradu.LHL11;Araip.Y73EC;Araip.C2LER;Araip.8IR6W
TCONS_00163041	Aradu.5G65R;Araip.TA5I6;Aradu.EEY09;Araip.DUQ43;Aradu.YLP42
TCONS_00163042	Aradu.5G65R;Araip.TA5I6;Aradu.EEY09;Araip.DUQ43;Aradu.YLP42
TCONS_00163183	Araip.Q5L67;Araip.BQ1MJ;Araip.6M7C4;Aradu.Z1X4X;Araip.VS5WR;Araip.C89FT;Araip.QBX19;Araip.MH0T0;Aradu.G1M8H;Aradu.4XE9J;Araip.M4PVM;Araip.P23C2;Aradu.RJR9D
TCONS_00163186	Araip.HR546
TCONS_00163420	Aradu.CH5V6
TCONS_00163425	Aradu.638NR;Araip.ZNZ27;Araip.023SN;Aradu.GK04P;Araip.MEP0B;Aradu.83FUY;Araip.BWV28;Araip.2XB4P;Araip.99S5V;Araip.43LHD;Aradu.V4YC9;Aradu.TB17G;Aradu.JV6J2;Araip.HG0ZS;Aradu.1291C;Araip.KUA9R
TCONS_00163443	Aradu.A5LEQ;Araip.H1Y7E;Araip.A411S;Aradu.Q9L40;Aradu.M415T;Araip.9M2KT;Aradu.2Z0GA
TCONS_00163546	Aradu.Q47B4
TCONS_00164468	Aradu.448PC
TCONS_00164491	Araip.PRL6L;Araip.TDP4I;Araip.1I9C8;Araip.Q0672;Aradu.6E2N9;Araip.SW89G;Araip.RP4NC;Araip.K52G2;Aradu.KT924;Araip.TA6ZH
TCONS_00164679	Aradu.638NR;Araip.ZNZ27;Araip.023SN;Aradu.GK04P;Araip.MEP0B;Aradu.83FUY;Araip.BWV28;Araip.2XB4P;Araip.99S5V;Araip.43LHD;Aradu.V4YC9;Aradu.TB17G;Aradu.JV6J2;Araip.HG0ZS;Aradu.1291C;Araip.KUA9R
TCONS_00164680	Aradu.638NR;Araip.ZNZ27;Araip.023SN;Aradu.GK04P;Araip.MEP0B;Aradu.83FUY;Araip.BWV28;Araip.2XB4P;Araip.99S5V;Araip.43LHD;Aradu.V4YC9;Aradu.TB17G;Aradu.JV6J2;Araip.HG0ZS;Aradu.1291C;Araip.KUA9R
TCONS_00164733	Aradu.RR85L
TCONS_00165136	Araip.EAS3P;Araip.CW5IM
TCONS_00165531	Araip.GCB9K;Aradu.SK01T;Araip.0UY2I;Araip.Y73EC;Araip.DHN9V;Aradu.LHL11;Araip.C2LER;Araip.8IR6W
TCONS_00165532	Araip.GCB9K;Araip.0UY2I;Araip.8IR6W
TCONS_00165713	Araip.5GY3H;Araip.BQ1MJ;Araip.6M7C4;Aradu.Z1X4X;Araip.VS5WR;Araip.C89FT;Araip.QBX19;Araip.MH0T0;Aradu.G1M8H;Aradu.4XE9J;Araip.M4PVM;Araip.P23C2;Aradu.RJR9D
TCONS_00165775	Araip.PRL6L;Araip.TDP4I;Araip.1I9C8;Araip.SW89G;Araip.RP4NC;Araip.K52G2;Araip.TA6ZH
TCONS_00165776	Araip.TA6ZH;Araip.PRL6L;Araip.TDP4I;Araip.1I9C8;Araip.Q0672;Aradu.6E2N9;Araip.SW89G;Araip.9EY0X;Araip.RP4NC;Araip.8P2IP;Aradu.0M3IE;Araip.D4AHE;Araip.CQ3T4;Araip.EN1VZ;Araip.44KIP;Aradu.Z01DK;Araip.S6PN5;Araip.AY1EZ;Araip.NLK0L;Aradu.V45IY;Aradu.41Y62;Ara
TCONS_00165956	Araip.VS3LK;Aradu.BG3I6;Araip.VKU73;Aradu.0H53K;Araip.H0Z25;Araip.AHE7Y;Araip.R67NZ;Aradu.0EV9Y
TCONS_00165976	Aradu.W0H2X
TCONS_00166025	Araip.FY1L9;Araip.EV8HR
TCONS_00169720	Araip.13WTY;Araip.BI3R5;Araip.9R4JP;Aradu.SB7MQ;Aradu.CK3IW;Aradu.R7265;Araip.JM797;Aradu.K2AMZ;Aradu.6SQ6J
TCONS_00172945	Aradu.5I3R2;Aradu.Q4KBE;Araip.QHP7R;Aradu.J54B1;Aradu.PRF6N;Aradu.8F1A3;Aradu.1MJ26
TCONS_00173442	Aradu.JYS4T
TCONS_00173711	Aradu.Z67MQ
TCONS_00177199	Aradu.8FB72;Araip.N7N6Z;Aradu.PNP6E;Aradu.1DT9U
TCONS_00177200	Aradu.PNP6E;Aradu.1DT9U
TCONS_00177705	Aradu.MCX7E;Aradu.5I3R2;Aradu.Q4KBE;Araip.QHP7R;Aradu.J54B1;Aradu.PRF6N;Aradu.8F1A3;Aradu.1MJ26
TCONS_00177706	Aradu.5I3R2;Aradu.Q4KBE;Araip.QHP7R;Aradu.J54B1;Aradu.PRF6N;Aradu.8F1A3;Aradu.1MJ26
TCONS_00177727	Araip.B6JY4;Aradu.4WT7F;Aradu.GC0EH
TCONS_00177944	Araip.B31KU
TCONS_00178226	Aradu.5G65R;Aradu.P90X9;Araip.TA5I6
TCONS_00178496	Aradu.Y3257
TCONS_00179101	Araip.89Y89
TCONS_00179733	Aradu.8FB72;Araip.N7N6Z;Aradu.PNP6E;Aradu.C4GVN
TCONS_00179735	Aradu.PNP6E;Aradu.1DT9U
TCONS_00180117	Araip.XL37A;Araip.60YE7;Aradu.S9CWT;Araip.W4FZ1;Aradu.V88LF;Aradu.CQA59;Araip.0L9TF;Aradu.97ZWY;Aradu.M4KBT;Aradu.6XW2Q;Araip.N36Q2
TCONS_00180399	Aradu.QE2M1;Araip.V7LD5
TCONS_00180748	Aradu.YT5DJ;Aradu.0RF9R;Aradu.ZQ4AK;Aradu.L4MG7;Aradu.A3C36;Araip.L1EVL;Araip.J2P5Y;Araip.4D1E0;Araip.610A2;Aradu.H4688;Aradu.9E21K
TCONS_00181033	Aradu.T1B7N
TCONS_00182501	Aradu.BJE69;Araip.D6IXM;Araip.Q80VR;Araip.52AV7
TCONS_00182647	Araip.B31KU;Araip.W3KGE;Araip.2F9MS;Araip.R3PKM;Aradu.L4G46;Aradu.V874L
TCONS_00182673	Araip.64KRB;Araip.QG0GP;Aradu.F8PBT;Araip.D40N7;Aradu.2VX2Y;Araip.PG8JS;Aradu.RC75H;Aradu.1J60Y;Aradu.FXD3B;Araip.4L5C7
TCONS_00182694	Aradu.QH4HY;Araip.V29R6;Araip.CKZ00;Araip.S4T15;Araip.DX6R5;Araip.L7H39;Araip.T2GTU;Aradu.T2T8X;Aradu.K5JHZ;Araip.NL7X0;Aradu.76BA1;Araip.S6HK5;Aradu.MB5JV
TCONS_00184187	Aradu.8FB72;Araip.N7N6Z;Aradu.PNP6E;Araip.Y6IR4;Aradu.C4GVN
TCONS_00184188	Araip.N7N6Z;Aradu.8FB72;Aradu.PNP6E
TCONS_00184355	Aradu.XHV2S;Aradu.N0DZS;Araip.BL29K;Araip.1H8TZ
TCONS_00184598	Araip.9EF8X;Aradu.0D4S6;Aradu.MA5IZ
TCONS_00184704	Aradu.W7RTE;Araip.ZV5JX
TCONS_00184778	Araip.64KRB;Araip.QG0GP;Araip.D40N7;Aradu.F8PBT;Aradu.2VX2Y;Araip.JAU44;Araip.PG8JS;Aradu.RC75H;Araip.QW4F4;Aradu.JFD4U;Aradu.1J60Y
TCONS_00186062	Aradu.VG1P2;Araip.U9VER
TCONS_00186501	Araip.X3DT3
TCONS_00186619	Aradu.WKJ25
TCONS_00191086	Araip.QYR0A;Aradu.KC4QF;Araip.920HQ;Aradu.J623L;Araip.19QZ0;Araip.8I70V;Araip.T2VEW;Araip.JYI22;Araip.5YY6T;Araip.KWN7Q;Araip.SJD5D;Araip.PIB6G
TCONS_00193033	Araip.V9IEZ;Aradu.EU9MI;Aradu.SRY7A;Araip.Z6CDS;Araip.XKV67;Aradu.6R1FB;Aradu.LWQ0K;Araip.0VQ9W;Aradu.NT2DE;Araip.MPM2A;Araip.CJH2X;Araip.54UE2;Aradu.2C7V1;Araip.34VJI
TCONS_00194311	Aradu.C7VL7;Araip.Q204D;Araip.3M7IC;Aradu.RF6YA;Araip.W109U;Araip.X6UV8;Araip.IL4UW;Araip.0R1J3;Araip.Q7KE2;Araip.TIV22;Araip.ITF7X;Araip.P423S;Aradu.J2GBI;Araip.ZT4VH;Araip.0B2Q0;Aradu.17EG7;Aradu.GJH4J;Aradu.24AX4;Araip.YG8BB;Araip.TGZ8I;Aradu.FW8RU;Ara
TCONS_00194312	Araip.Q204D;Araip.0R1J3;Aradu.RF6YA;Araip.W109U;Araip.X6UV8;Araip.TIV22;Araip.ZT4VH;Araip.Q7KE2;Araip.3M7IC;Araip.ITF7X;Aradu.GJH4J;Araip.Q7F6I;Aradu.J2GBI;Aradu.17EG7;Aradu.24AX4;Araip.YG8BB;Araip.TGZ8I;Aradu.FW8RU;Araip.40IJ1
TCONS_00194520	Araip.LD6G8;Araip.U8SQI
TCONS_00194521	Araip.LD6G8;Araip.U8SQI
TCONS_00195410	Aradu.WIC97;Araip.ND4MM
TCONS_00195624	Aradu.Y288S;Araip.7W65T;Araip.WQT6M
TCONS_00195804	Aradu.0LD5G;Aradu.IB5A8
TCONS_00196222	Araip.65S04;Araip.X1KSJ;Araip.BS6AR;Aradu.3A1T7;Araip.I8RPA;Araip.0TC7T;Araip.RRG6P;Aradu.IP6R3;Aradu.00CUX;Aradu.HEE4T;Araip.3L97Z;Araip.K80WT;Aradu.D800J;Araip.VP5X8;Aradu.Z2P27;Araip.S6PN5;Araip.1NA1L;Aradu.H563E;Araip.IUQ5I;Araip.KJ5N4;Araip.N10LP;Ara
TCONS_00196309	Aradu.CH5V6;Araip.A6FVR;Araip.XT0QC;Aradu.U51AH;Aradu.F5WQR;Araip.HWB7L;Araip.LM90U;Araip.GYU8U;Araip.6VD7K;Araip.AT5YU;Araip.UGQ7Z;Araip.P4BU2;Araip.Q4X0U;Araip.866IZ;Araip.IB3M3;Araip.KA8EP;Araip.78J7Z;Araip.DY8ES;Araip.5PB4M;Aradu.XQH3E;Araip.AE5LL;Ara
TCONS_00196342	Araip.53VVT;Aradu.MD6SD;Araip.YU0R1;Araip.P7PCB;Aradu.89MCQ;Araip.Z3V7M;Aradu.VS24X;Aradu.X24K9;Araip.IB6UN;Aradu.J2VLX;Araip.NY165
TCONS_00196507	Araip.B0NKJ;Aradu.2A2B6
TCONS_00196508	Araip.K1BY2;Aradu.2A2B6;Araip.B0NKJ
TCONS_00196646	Aradu.BQ75M;Aradu.07ABD;Aradu.W20KM;Aradu.4Y23Y;Araip.K2P5I;Aradu.V0T25;Aradu.0JJ1L;Aradu.AK6DG
TCONS_00196768	Aradu.C7VL7;Araip.Q204D;Aradu.RF6YA;Araip.W109U;Araip.X6UV8;Araip.IL4UW;Araip.0R1J3;Araip.Q7KE2;Araip.TIV22;Araip.3M7IC;Araip.ZT4VH;Araip.0B2Q0;Aradu.17EG7;Aradu.GJH4J;Aradu.24AX4;Araip.TGZ8I;Aradu.FW8RU;Araip.40IJ1
TCONS_00196823	Araip.LD6G8;Araip.U8SQI
TCONS_00196824	Araip.LD6G8;Araip.U8SQI
TCONS_00196915	Araip.XAQ5Y
TCONS_00197445	Araip.EAS3P;Araip.CW5IM
TCONS_00197654	Araip.BBJ8M;Araip.J4QYV;Aradu.84QJ1;Araip.XI9UR;Aradu.2DE36;Aradu.TUA0X;Araip.JE2T8;Araip.G9SZK;Araip.S6D55;Aradu.4LL4M;Araip.88BPH;Araip.LTR7R;Araip.J93UG
TCONS_00197797	Aradu.4F030
TCONS_00197976	Aradu.S7TZT
TCONS_00198056	Aradu.P4T20;Aradu.PX4LZ
TCONS_00198057	Aradu.PX4LZ;Aradu.P4T20
TCONS_00198321	Araip.4C08I;Aradu.1CY96;Araip.9WJ7K
TCONS_00198369	Araip.3ET07;Aradu.UHQ3S;Araip.DPY9S;Araip.V4CJV;Araip.ZGJ9Y;Araip.SJ8UT;Aradu.B1R3S;Aradu.K3L23;Araip.7J5ZQ;Araip.E9VBH;Araip.B82FG;Araip.K8IRF;Araip.7MQ78;Araip.HCM3G;Araip.S44A4;Araip.3T995;Aradu.M6VC9;Araip.6735Z;Aradu.L9C32;Araip.MWI6K;Araip.EC6NQ;Ara
TCONS_00198421	Aradu.62ZAB;Aradu.Q4WJH
TCONS_00198465	Araip.28L5S;Aradu.FIX5U
TCONS_00198466	Araip.28L5S;Aradu.FIX5U
TCONS_00198489	Araip.L1P2E;Aradu.1W88T;Araip.24RU2
TCONS_00198547	Araip.I46T7;Araip.PHK2E;Araip.1D73M;Araip.0B33W;Aradu.L7ERT
TCONS_00198597	Araip.LD6G8;Araip.U8SQI
TCONS_00198606	Araip.B44NX;Aradu.U9DZ8;Araip.FFR9F;Aradu.IFX7L;Aradu.L8UPC;Araip.EI0W5
TCONS_00198626	Aradu.X0L70;Aradu.AXP6X;Aradu.9PE6N;Araip.643HL;Araip.UYV4S
TCONS_00199388	Araip.IJ1LM
TCONS_00199667	Araip.Z79JD;Aradu.1F4A0;Araip.M8EFF;Aradu.DUS01;Aradu.C878I;Aradu.W3M4K;Araip.CLW13;Araip.F3DCH;Aradu.ERV8C;Aradu.SFQ0K;Araip.05JE5;Aradu.5N9FK;Araip.ZEQ62;Araip.L1PWM
TCONS_00199878	Araip.K092E;Aradu.KW5QZ;Araip.N4YV6;Araip.A8BYM;Aradu.U9XTP;Araip.25X86
TCONS_00199909	Araip.53VVT;Aradu.MD6SD;Araip.YU0R1;Araip.P7PCB;Aradu.89MCQ;Araip.Z3V7M;Aradu.VS24X;Aradu.X24K9;Araip.IB6UN;Aradu.J2VLX;Araip.NY165
TCONS_00199952	Aradu.SRY7A;Araip.Z6CDS;Araip.V9IEZ;Aradu.EU9MI;Araip.R3CRX;Araip.0VQ9W
TCONS_00200241	Araip.Q204D;Araip.0R1J3;Aradu.RF6YA;Araip.W109U;Araip.X6UV8;Araip.TIV22;Araip.ZT4VH;Araip.Q7KE2;Araip.ITF7X;Aradu.GJH4J;Araip.IL4UW;Araip.3M7IC;Aradu.G33WU;Araip.Q7F6I;Aradu.J2GBI;Araip.0B2Q0;Aradu.17EG7;Aradu.24AX4;Araip.YG8BB;Araip.TGZ8I;Aradu.FW8RU;Ara
TCONS_00200242	Araip.Q204D;Araip.0R1J3;Aradu.RF6YA;Araip.W109U;Araip.X6UV8;Araip.TIV22;Araip.ZT4VH;Araip.Q7KE2;Aradu.GJH4J;Araip.IL4UW;Araip.3M7IC;Araip.Q7F6I;Araip.0B2Q0;Aradu.17EG7;Aradu.24AX4;Araip.YG8BB;Araip.TGZ8I;Aradu.FW8RU;Araip.40IJ1
TCONS_00200243	Araip.Q204D;Araip.0R1J3;Aradu.RF6YA;Araip.W109U;Araip.X6UV8;Araip.TIV22;Araip.ZT4VH;Araip.Q7KE2;Araip.ITF7X;Aradu.GJH4J;Araip.IL4UW;Araip.3M7IC;Araip.Q7F6I;Aradu.J2GBI;Araip.0B2Q0;Aradu.17EG7;Aradu.24AX4;Araip.YG8BB;Araip.TGZ8I;Aradu.FW8RU;Araip.40IJ1
TCONS_00200264	Araip.HI0GF;Araip.I7B1M;Aradu.2R9BM;Araip.G1IA2;Araip.GNX8T;Aradu.P3BR9;Araip.RGD68;Aradu.Q3LSU;Aradu.41QE6;Aradu.IEI10;Araip.3354V;Araip.E4X7X
TCONS_00200265	Araip.HI0GF;Araip.I7B1M;Aradu.2R9BM;Araip.G1IA2;Araip.RGD68;Aradu.Q3LSU;Araip.GNX8T;Aradu.41QE6;Aradu.P3BR9;Aradu.IEI10;Araip.E4X7X
TCONS_00200299	Araip.B44NX;Aradu.U9DZ8;Araip.FFR9F;Aradu.IFX7L;Aradu.L8UPC;Araip.EI0W5
TCONS_00200315	Aradu.9PE6N;Aradu.AXP6X;Araip.643HL;Aradu.X0L70;Araip.UYV4S
TCONS_00200357	Aradu.8DN5K
TCONS_00200627	Aradu.W4T61;Aradu.59HB9
TCONS_00200692	Araip.Y925U
TCONS_00201361	Araip.IUQ5I;Araip.X1KSJ;Araip.BS6AR;Araip.65S04;Aradu.3A1T7;Aradu.73KAY;Araip.I8RPA;Aradu.00CUX;Aradu.HEE4T;Aradu.9I21B;Araip.LE8M8;Araip.S6PN5;Araip.K80WT;Aradu.D800J;Araip.B36HD;Araip.Z3AJF;Araip.CV0NU;Araip.6HA0I;Araip.KJ5N4;Aradu.1AR8U;Araip.VP5X8;Ara
TCONS_00201465	Araip.A61Q1;Aradu.N20ZE
TCONS_00201504	Aradu.A90PK;Araip.EL8BY
TCONS_00201613	Araip.286RN;Aradu.TX81U;Araip.182CQ;Araip.G1R6T;Aradu.L99DH
TCONS_00201752	Araip.Q204D;Araip.0R1J3;Aradu.RF6YA;Araip.W109U;Araip.X6UV8;Araip.TIV22;Araip.ZT4VH;Araip.Q7KE2;Aradu.GJH4J;Araip.IL4UW;Araip.3M7IC;Araip.Q7F6I;Araip.0B2Q0;Aradu.17EG7;Aradu.24AX4;Araip.YG8BB;Araip.TGZ8I;Aradu.FW8RU;Araip.40IJ1
TCONS_00201753	Araip.Q204D;Araip.0R1J3;Aradu.RF6YA;Araip.W109U;Araip.X6UV8;Araip.TIV22;Araip.ZT4VH;Araip.Q7KE2;Aradu.GJH4J;Araip.IL4UW;Araip.3M7IC;Araip.0B2Q0;Aradu.17EG7;Aradu.24AX4;Aradu.FW8RU;Araip.40IJ1
TCONS_00201754	Araip.Q204D;Araip.0R1J3;Aradu.RF6YA;Araip.W109U;Araip.X6UV8;Araip.TIV22;Araip.ZT4VH;Araip.Q7KE2;Araip.ITF7X;Aradu.GJH4J;Araip.3M7IC;Araip.Q7F6I;Aradu.J2GBI;Aradu.17EG7;Aradu.24AX4;Araip.YG8BB;Araip.TGZ8I;Aradu.FW8RU;Araip.40IJ1
TCONS_00201775	Araip.I7B1M;Araip.HI0GF;Aradu.2R9BM;Araip.G1IA2;Araip.GNX8T;Aradu.41QE6;Aradu.P3BR9;Aradu.IEI10;Araip.E4X7X
TCONS_00202860	Aradu.3A1T7;Araip.65S04;Araip.BS6AR;Araip.I8RPA;Araip.S6PN5;Aradu.HEE4T;Aradu.00CUX;Araip.K80WT;Aradu.D800J;Araip.X1KSJ;Araip.0TC7T;Araip.RRG6P;Aradu.IP6R3;Araip.3L97Z;Araip.VP5X8;Aradu.Z2P27;Araip.N10LP;Araip.1NA1L;Aradu.H563E;Araip.77TND;Araip.UPP4U;Ara
TCONS_00202872	Aradu.U1BKP;Araip.8551R;Araip.68Y5F;Araip.YS8DG;Araip.G8YP2;Aradu.ED36T;Aradu.L5BWR
TCONS_00202880	Araip.UU0WI
TCONS_00203278	Aradu.C7VL7;Araip.IL4UW;Araip.545DL;Aradu.33XI8;Araip.0B2Q0
TCONS_00204715	Aradu.UX2LU
TCONS_00204716	Aradu.UX2LU
TCONS_00209269	Araip.Y9IIC;Aradu.8Y8QZ;Araip.HX36J;Aradu.ERV8C;Araip.EE958;Araip.WT4S8;Araip.KE878;Araip.8M2BC;Araip.LH3AA;Aradu.W1RA1;Aradu.XM6E6
TCONS_00209436	Aradu.MJ6HP;Aradu.P2I9N;Aradu.5Q2BB;Araip.DAR6V
TCONS_00210104	Aradu.GW03I;Araip.R0K9W;Araip.Y7MYM;Araip.WW8P8;Araip.XVU0H
TCONS_00210167	Araip.M6BM1
TCONS_00212238	Araip.2Q08B;Aradu.DHU41;Araip.GG442;Aradu.9HL9M;Aradu.5M3S8;Aradu.5R9LY;Araip.4E6BS
TCONS_00212643	Aradu.GD4WK;Araip.6YC77;Araip.9F5T3;Araip.J93UG
TCONS_00212806	Aradu.8Y8QZ;Araip.8M2BC;Aradu.EJC3Z;Araip.Y9IIC;Araip.I19GZ;Aradu.S9XBY;Araip.WT4S8;Araip.HX36J;Aradu.ERV8C;Araip.EE958;Araip.KE878;Araip.LH3AA;Aradu.W1RA1;Aradu.XM6E6
TCONS_00212835	Aradu.3Y77K;Araip.X2TCD;Aradu.SE2YZ;Araip.B0X6L;Araip.SH03R;Araip.JH3DC;Aradu.0F2HD;Aradu.D9SFR;Araip.ZV8F2;Aradu.PBJ8V;Araip.9ZS9D
TCONS_00212995	Aradu.H76RB
TCONS_00213184	Araip.KY3KX;Aradu.JS6KM;Aradu.UA6N2
TCONS_00214600	Araip.B861E;Aradu.81LQN;Araip.X4LE0
TCONS_00214806	Araip.6NT76;Aradu.PMG1D;Araip.V6S4N;Aradu.J0RCG;Araip.FGK8H;Araip.E8AAB;Aradu.KI9YW;Aradu.1C8ZS;Aradu.8V2NY;Araip.XSW4F;Aradu.NXB91
TCONS_00214858	Araip.YDU5X;Araip.UW1RQ;Aradu.L6R4W;Araip.DU9DL;Aradu.BNA6Q;Araip.RRG7F;Araip.G4TXZ;Araip.GF77Z;Araip.VB2WC;Aradu.0A4QU;Araip.I3B4Y;Araip.8K8UZ;Araip.G0W3U;Aradu.IP5IU;Araip.0E162;Araip.R4MJW;Araip.H8AK6;Araip.HY0D1;Aradu.TEG8A
TCONS_00215358	Araip.NK573;Aradu.RXH4R;Aradu.643FZ
TCONS_00215362	Aradu.UX2LU
TCONS_00216146	Araip.9A55W;Aradu.QG3PS;Araip.6VD7K;Araip.LM90U;Araip.KA8EP;Araip.A6FVR;Araip.HWB7L;Araip.UGQ7Z;Araip.FI405;Araip.XT0QC;Araip.866IZ;Araip.GYU8U;Araip.HUP8L;Araip.5PB4M;Araip.DY8ES;Araip.Q4X0U;Araip.R9VHK;Aradu.F5WQR;Aradu.XQH3E;Araip.HB0PG;Araip.AE5LL;Ara
TCONS_00216473	Araip.X0SWX;Aradu.Z84GQ;Araip.I3B4Y
TCONS_00216519	Aradu.T4KPN
TCONS_00217603	Araip.A7MMQ;Aradu.H88U3
TCONS_00217911	Aradu.8Y8QZ;Araip.I19GZ;Aradu.S9XBY;Aradu.43KMV;Araip.B7Y7K;Araip.8M2BC;Aradu.EJC3Z;Araip.Y9IIC;Araip.WT4S8;Araip.HX36J;Aradu.4X75W;Araip.18K24
TCONS_00217912	Araip.Y9IIC;Aradu.8Y8QZ;Araip.HX36J;Araip.EE958;Aradu.43KMV;Araip.I19GZ;Araip.8M2BC
TCONS_00219301	Araip.37P6N;Aradu.2W7VB;Aradu.YBY9G;Araip.1P3FZ;Aradu.JM87E;Aradu.I7HHV;Aradu.LGU7F;Aradu.RH00F;Araip.D7BWM
TCONS_00219302	Araip.37P6N;Aradu.2W7VB;Aradu.YBY9G;Araip.1P3FZ;Aradu.JM87E;Aradu.I7HHV;Aradu.LGU7F;Aradu.RH00F;Araip.D7BWM
TCONS_00219306	Araip.174LY;Araip.JF3AE;Araip.N63X6;Aradu.U5008;Aradu.51RWV
TCONS_00219445	Aradu.P2I9N;Aradu.MJ6HP;Aradu.5Q2BB;Araip.DAR6V
TCONS_00219737	Araip.P2WD5;Aradu.Z8ACH;Araip.V9F2P;Araip.G0VQR;Araip.Q3VEF;Araip.BN2EB;Araip.N94S4;Araip.479NK;Aradu.J5XVH;Araip.CI752;Araip.77K0V
TCONS_00222975	Araip.Z57BK;Aradu.QQI1P
TCONS_00223459	Aradu.Z6WPM
TCONS_00224867	Araip.U2KEA;Araip.340VL;Araip.GPA04;Araip.69J0K
TCONS_00224868	Araip.U2KEA;Aradu.TVE8Y;Aradu.LYT7G;Araip.HIZ4E;Araip.340VL;Araip.GPA04
TCONS_00225157	Aradu.V62QB
TCONS_00225335	Araip.N1ZZS;Aradu.P1CXW;Aradu.U2BB7;Aradu.5G2CQ;Araip.X5UU2;Aradu.GSE8A;Araip.G5W6V;Araip.4DU0I;Aradu.KJV5V;Aradu.ATF72
TCONS_00225628	Araip.SRB61;Araip.FJ5WG;Araip.AEB2X;Araip.SS1UW;Araip.1Y4HM;Araip.TDA5F;Araip.18NYT;Araip.N8JQ5;Araip.0HT7P;Araip.RK76N;Araip.DF50J;Araip.96N33;Aradu.G3U1R;Araip.WD68J;Aradu.QW8Y7;Aradu.J7MGX;Aradu.YIP0W;Aradu.UY5UB;Araip.03HVD;Araip.Q99P5;Araip.E0XSD;Ara
TCONS_00227634	Aradu.BC06J
TCONS_00227636	Aradu.BC06J
TCONS_00227752	Araip.EU2XD
TCONS_00228897	Aradu.PX22W
TCONS_00228964	Araip.AX6A6;Araip.L51CJ;Aradu.MQ9LE;Araip.C2QI1;Araip.4Q4DB;Araip.R654P;Araip.KW5UK
TCONS_00229491	Araip.I9S33
TCONS_00229541	Araip.E7EHV;Araip.Q5VU7;Aradu.725QX;Araip.JT07S;Aradu.6YG10;Aradu.U23UQ;Aradu.M360I;Aradu.B85DM;Aradu.6C6A2
TCONS_00229542	Araip.E7EHV;Araip.Q5VU7;Aradu.725QX;Aradu.6YG10;Aradu.M360I;Aradu.B85DM;Aradu.6C6A2
TCONS_00229601	Araip.G7PGR
TCONS_00229637	Araip.J74XR;Araip.CVW26;Araip.3761T;Araip.QU0S7;Araip.T1NAP;Araip.C1967;Araip.2F9GF;Araip.BB6R3;Araip.9RN6X;Aradu.07FHM;Araip.PU4MC;Araip.XP2NW;Araip.99QB8;Araip.Y8NQV
TCONS_00230376	Araip.Y925U;Araip.JR865;Araip.B8M81;Araip.TC6RM;Araip.B3N1I;Araip.8Q684;Araip.L9106;Araip.X5VHF;Araip.0JN1N;Araip.XH35E;Aradu.G0LY0;Aradu.U74FD;Aradu.C2WH3;Araip.49UPF;Araip.3AC26
TCONS_00230377	Araip.Y925U;Araip.JR865;Araip.B8M81;Araip.TC6RM;Araip.B3N1I;Araip.8Q684;Araip.L9106;Araip.X5VHF;Araip.0JN1N;Araip.XH35E;Aradu.G0LY0;Aradu.U74FD;Aradu.C2WH3;Araip.49UPF;Araip.3AC26
TCONS_00231063	Araip.U2KEA;Aradu.TVE8Y;Araip.HIZ4E;Araip.340VL;Araip.GPA04
TCONS_00231144	Aradu.PHT6E
TCONS_00232188	Araip.A48MR;Aradu.EEP0U
TCONS_00232649	Aradu.89CQ0;Araip.K695M;Aradu.9F14F;Araip.XPK2V;Aradu.2XK3N
TCONS_00232816	Aradu.CP5FF;Aradu.D62MZ;Aradu.9P2SV
TCONS_00232952	Aradu.V62QB;Aradu.GPT8Y
TCONS_00232989	Araip.AP3R0;Araip.88XLW;Araip.16JYL;Aradu.KJV5V
TCONS_00233058	Araip.D9W37;Araip.U5DRI;Araip.ZRU67;Aradu.ZL56D;Araip.424C9;Araip.H02JY;Aradu.RCG14;Aradu.09I0I
TCONS_00233059	Araip.D9W37;Araip.U5DRI;Araip.ZRU67;Aradu.ZL56D;Aradu.92CC5;Araip.424C9;Araip.H02JY;Aradu.RCG14;Aradu.09I0I
TCONS_00234393	Araip.NI51L;Araip.7YI8D;Araip.MN9HK;Araip.HX13Z;Araip.GK5LT;Aradu.AZZ0Q;Araip.SWW40;Araip.44MN6;Araip.9HS91;Aradu.SPW69;Araip.7714F;Araip.HQM9H;Aradu.074GC;Araip.D816E;Araip.45QUC;Araip.Z0Z1W;Araip.N4MUW;Aradu.Q2L33;Araip.SHN44;Araip.EHA18;Araip.RG8J9;Ara
TCONS_00234423	Araip.U2KEA;Aradu.TVE8Y;Aradu.LYT7G;Araip.HIZ4E;Araip.340VL;Araip.GPA04
TCONS_00234564	Araip.H7J34;Aradu.SGG9Q;Araip.D4JBQ
TCONS_00234585	Araip.Q42MW;Araip.JNF69;Araip.5BR7G;Aradu.C02C1;Araip.1U912;Araip.H1RUP;Aradu.Y42YC;Aradu.GZA7N;Araip.QF3PE;Aradu.EC4M1;Araip.M8CNZ;Aradu.PC69M;Araip.ANZ3J;Aradu.IAN0B;Aradu.W818I;Araip.Z6S2H;Aradu.XJ0K2;Aradu.94NUQ;Araip.Y4S06;Aradu.MW3I2;Araip.F4FR2
TCONS_00234613	Araip.D9W37;Araip.U5DRI;Araip.ZRU67;Aradu.ZL56D;Araip.424C9;Araip.H02JY;Aradu.RCG14;Aradu.09I0I
TCONS_00234863	Araip.NHV7V;Araip.60ZYJ;Araip.8NQ49;Aradu.8L4XJ;Aradu.V2846;Aradu.A3JGJ;Aradu.0HJ9G;Araip.MRJ9L;Aradu.D56RT
TCONS_00235114	Araip.F0IZD
TCONS_00236051	Araip.1IW39;Araip.SWJ2N;Araip.7Q6WT;Araip.76HA9;Araip.9AL7Z;Araip.2DS4B;Araip.56IUG
TCONS_00236196	Aradu.M360I;Araip.E7EHV;Araip.Q5VU7;Araip.JT07S;Aradu.725QX;Aradu.U23UQ;Aradu.6YG10;Aradu.B85DM;Aradu.6C6A2
TCONS_00236449	Araip.7QZ77;Aradu.P6666
TCONS_00236479	Aradu.DC3ML
TCONS_00236616	Aradu.Z7MJG;Aradu.0W71J;Araip.D8K6L
TCONS_00236621	Aradu.BC06J
TCONS_00238056	Araip.91BE2
TCONS_00239950	Araip.B3GNT
TCONS_00239951	Araip.B3GNT
TCONS_00240851	Araip.5XH6P;Araip.TCF7T;Aradu.G4D23;Araip.L2IUK;Araip.S903N;Aradu.II3F3;Araip.D32NZ;Aradu.AP39T;Araip.G1092;Aradu.A5FCC;Araip.W69TP;Aradu.6A9PG;Araip.Q755Q;Araip.NKQ1H;Araip.1G97J;Araip.37H3E;Aradu.NTD67;Araip.7611F;Araip.X4GRJ;Aradu.IFT85
TCONS_00241255	Araip.16DT6;Araip.LH3UX
TCONS_00241363	Aradu.SN642
TCONS_00241402	Araip.J01VA;Araip.7IA4E;Araip.PN8V4;Araip.ISG9Z;Araip.E7EHV;Aradu.EH0W1;Araip.6H6ZT;Araip.8VN1R;Araip.L7E6C;Araip.Q5VU7;Araip.NQT6T;Araip.H0MMX;Araip.XY1F2;Araip.W08BU;Aradu.725QX;Aradu.0GN3Y
TCONS_00243039	Araip.Z47BD;Araip.H9QZ6;Araip.4Q6BN;Aradu.K40D1;Aradu.IFR94
TCONS_00243693	Aradu.3L6PE;Araip.KAX96;Araip.AE6UH
TCONS_00244129	Araip.NV9EP;Aradu.MP583;Aradu.K353T
TCONS_00244530	Araip.S4FZM;Aradu.4XK3R;Araip.7C8I1;Araip.6Q19X;Araip.V57IV;Aradu.G6GIR;Araip.URJ02;Aradu.27XB8;Aradu.QG8NA;Araip.22ZRY;Araip.2NW5M
TCONS_00244720	Aradu.L43WK;Araip.NV7BN;Araip.WM5QT;Aradu.391NK;Aradu.P6ASJ;Araip.996A6;Aradu.Y3H6C;Aradu.DP0S5;Araip.X4GVE;Aradu.1V6B6;Araip.LQM2D;Araip.XU6JM;Araip.DTX37;Aradu.W5QSD;Araip.E0ZL3
TCONS_00244792	Aradu.CT1LD;Aradu.0IA9Z;Araip.Z5KWK;Araip.04M1L;Araip.49NDK;Araip.V93CG;Aradu.G7BLY;Aradu.LJH45
TCONS_00244911	Aradu.UQP4Y;Araip.NXK65
TCONS_00244938	Aradu.6Q2K3
TCONS_00246014	Aradu.8D1HB
TCONS_00246199	Araip.S4FZM;Aradu.4XK3R;Araip.7C8I1;Araip.6Q19X;Araip.V57IV;Aradu.G6GIR;Aradu.QG8NA;Araip.2NW5M;Araip.22ZRY
TCONS_00246357	Aradu.94PRJ;Aradu.28NZ6;Araip.JXQ1K;Araip.60BT5;Araip.WYU3G;Araip.7UJ60;Araip.Z3CXG;Aradu.U70TW;Araip.07NCG;Araip.V8XV6;Araip.NWS2E;Araip.HJG6X;Araip.DK7T9;Aradu.65J7H;Aradu.157ST;Araip.MC3CM;Araip.A5KI4;Aradu.D9CZU
TCONS_00246394	Aradu.L43WK;Araip.NV7BN;Araip.WM5QT;Aradu.391NK;Aradu.P6ASJ;Araip.996A6;Aradu.Y3H6C;Aradu.DP0S5;Araip.X4GVE;Aradu.1V6B6;Araip.XU6JM;Araip.DTX37;Aradu.W5QSD;Araip.E0ZL3
TCONS_00246396	Aradu.L43WK;Araip.NV7BN;Araip.WM5QT;Araip.6VD7K;Aradu.391NK;Aradu.P6ASJ;Araip.996A6;Aradu.Y3H6C;Araip.LM90U;Aradu.FGI7L;Araip.KA8EP;Araip.5GR5A;Aradu.DP0S5;Araip.X4GVE;Araip.UGQ7Z;Araip.HWB7L;Araip.FI405;Araip.866IZ;Aradu.1V6B6;Araip.A6FVR;Araip.AT5YU;Ara
TCONS_00246447	Araip.U3N24;Aradu.Q228D;Araip.AWS88;Araip.ZE869;Araip.X2LP4;Araip.6ZT9G;Aradu.R3EP2;Aradu.7YB93;Aradu.PI7D5;Araip.PU2CP;Araip.094M3;Araip.2C3I5;Araip.37MF3;Araip.DJ6EE;Araip.YA74Z;Aradu.96WXG;Aradu.E9I7W;Aradu.TQ0S1;Araip.0X7AR;Aradu.L444P;Araip.85HBZ;Ara
TCONS_00246508	Aradu.DYM8M
TCONS_00247453	Araip.4EF34
TCONS_00247971	Aradu.Q228D;Araip.JN5MH;Araip.AWS88;Araip.ZE869;Araip.X2LP4;Aradu.PI7D5;Aradu.96WXG;Araip.85HBZ;Araip.664WZ;Araip.AJ3LW;Aradu.SYE4G
TCONS_00249110	Araip.7C8I1;Araip.V57IV;Aradu.G6GIR;Aradu.4XK3R;Araip.S4FZM;Araip.6Q19X;Araip.URJ02;Aradu.27XB8;Aradu.QG8NA;Araip.22ZRY;Araip.2NW5M
TCONS_00249259	Aradu.L43WK;Araip.NV7BN;Araip.WM5QT;Aradu.P6ASJ;Aradu.VIJ3Q;Aradu.FGI7L;Araip.5GR5A;Aradu.DP0S5;Araip.X4GVE;Aradu.1V6B6;Araip.LQM2D;Araip.XU6JM;Araip.DTX37;Aradu.W5QSD;Araip.E0ZL3
TCONS_00249261	Aradu.L43WK;Araip.NV7BN;Araip.WM5QT;Aradu.P6ASJ;Araip.6VD7K;Araip.LM90U;Aradu.VIJ3Q;Aradu.FGI7L;Araip.KA8EP;Araip.5GR5A;Aradu.DP0S5;Araip.X4GVE;Araip.UGQ7Z;Araip.FI405;Araip.866IZ;Araip.HWB7L;Aradu.1V6B6;Araip.A6FVR;Araip.AT5YU;Aradu.U51AH;Araip.XT0QC;Ara
TCONS_00249262	Aradu.P6ASJ;Aradu.DP0S5;Araip.LQM2D
TCONS_00249321	Araip.QP2RS;Araip.5E976;Aradu.F9MPR;Araip.BT1IV;Araip.NA18Y;Araip.RXS5A;Araip.A1WC3;Aradu.2B3HN;Araip.W0YWF;Araip.YJ489;Aradu.UJJ9I;Aradu.MS3TK;Araip.RN2SY
TCONS_00249940	Aradu.QT2F6;Araip.BC5GZ
TCONS_00250401	Araip.T62FZ;Aradu.QG1J7;Araip.22S0P;Aradu.WG1Q1
TCONS_00250453	Aradu.5B5MS
TCONS_00250606	Aradu.L43WK;Araip.NV7BN;Araip.WM5QT;Aradu.P6ASJ;Araip.6VD7K;Araip.LM90U;Aradu.FGI7L;Araip.KA8EP;Araip.5GR5A;Aradu.DP0S5;Araip.X4GVE;Araip.UGQ7Z;Araip.HWB7L;Araip.FI405;Araip.866IZ;Aradu.1V6B6;Araip.A6FVR;Araip.AT5YU;Aradu.U51AH;Araip.XT0QC;Araip.R9VHK;Ara
TCONS_00250640	Araip.EP7K3;Araip.H15ZS;Araip.1LA75;Araip.QXI8C;Araip.9K8IZ
TCONS_00250815	Aradu.S101G;Araip.B92XF;Aradu.A8QIM;Aradu.L7CSQ;Araip.QJ62Q
TCONS_00250841	Araip.KX6CX;Araip.XJ7WN;Aradu.07PU7;Araip.XB3FY;Araip.7G0QM;Araip.M3K8X;Aradu.LVQ5H;Araip.1W4PN;Araip.TYB0K;Araip.MG829;Araip.N4DQA;Araip.HDT68;Araip.MQN8M;Araip.YQC4X;Araip.K5872;Araip.D20ZL;Araip.T5XAB;Araip.SD07Q;Aradu.RA1LP;Araip.7F67X;Araip.49RA3;Ara
TCONS_00252374	Araip.4EL83;Aradu.422NY;Araip.5T05W;Araip.3HR93;Araip.KV5SV
TCONS_00254731	Aradu.X44ZE;Aradu.WCT8F
TCONS_00255215	Araip.LT8HC;Aradu.DAN0Y;Araip.LX5YD;Aradu.IDU2U;Araip.L9C7G;Aradu.TIT96;Araip.RV2PL;Araip.HG1G6
TCONS_00256770	Aradu.0IY72;Araip.AWX8Y;Araip.TCH5I;Aradu.P069T;Araip.RC7UM;Aradu.A85Y5;Aradu.C936R
TCONS_00258926	Aradu.3HU59;Araip.MG56B;Araip.B3FRM
TCONS_00258989	Aradu.9X7AL;Araip.6BF06;Araip.5NT0Y;Aradu.H3V5F
TCONS_00259153	Aradu.QU1VM;Aradu.A2KQE;Araip.QE28C
TCONS_00259154	Araip.QE28C;Aradu.A2KQE;Aradu.QU1VM
TCONS_00259163	Aradu.VJK6A;Araip.H9MP3;Aradu.T9UJ8;Aradu.S7FXD;Araip.D1WUI;Aradu.WHW2J;Aradu.K44IT;Araip.2A9YP;Araip.DQZ2Q;Araip.U4VFI;Aradu.DBX63;Aradu.M4T8Q;Araip.E7EHV;Araip.97XAF;Araip.Q5VU7;Aradu.725QX;Aradu.M360I;Aradu.B85DM
TCONS_00259201	Araip.IB3M3;Araip.DSE74;Araip.P4BU2;Araip.1R6DH;Araip.78J7Z;Aradu.P38DA;Araip.CYD8C;Aradu.U51AH;Aradu.83202;Aradu.XQH3E;Aradu.CH5V6;Aradu.UN18Y;Aradu.5V1WF;Araip.XT0QC;Araip.AT5YU;Araip.A502G;Araip.024LQ;Aradu.F5WQR;Araip.7CU2T;Araip.FI405;Araip.A6FVR;Ara
TCONS_00260264	Araip.T2Q6Y
TCONS_00260276	Aradu.X44ZE;Aradu.WCT8F;Araip.KLG2Y;Aradu.X6FLN
TCONS_00260519	Araip.WVR19;Araip.PSY67;Aradu.3HU59;Aradu.6Q02G;Araip.MG56B;Araip.B3FRM;Araip.P4WRT;Araip.J61RH;Araip.3N98A;Aradu.R9LRR
TCONS_00260712	Aradu.BKZ7E;Aradu.D1CF5;Aradu.4XL1L
TCONS_00261949	Araip.64L2N;Aradu.F6HJK;Araip.2F1LM;Araip.62RED;Aradu.VZG8I
TCONS_00261966	Aradu.RYH58
TCONS_00262103	Araip.FW42R;Araip.ACB5V;Aradu.DUB36;Aradu.HWI6N;Aradu.H3V5F;Aradu.CY5GH;Araip.W4FWW;Araip.LVB5C;Araip.DK6NC;Aradu.RG7FA;Araip.T8R60;Aradu.Q1VUR;Araip.FBG4L;Aradu.G40SC
TCONS_00263650	Araip.JL8C7
TCONS_00263740	Aradu.B0N2H;Araip.B3ERX;Aradu.WM2AE;Aradu.1I73Q;Araip.WZ6PS
TCONS_00264132	Araip.D1FEU
TCONS_00264368	Aradu.472WN
TCONS_00264789	Araip.KZ1TD;Aradu.629Q2;Araip.KU5ZM;Aradu.Q4WMH
TCONS_00264931	Aradu.0IY72;Araip.AWX8Y;Araip.TCH5I;Aradu.P069T;Araip.RC7UM;Aradu.A85Y5;Aradu.C936R;Araip.9J0KP
TCONS_00264973	Araip.JL8C7
TCONS_00265040	Araip.AF7AD;Aradu.C4WPP;Aradu.T2F1D;Aradu.35HL5;Araip.46QJW;Araip.MSC4K;Aradu.71XYU;Araip.IE1YD;Araip.UW3VD;Araip.R9J0M;Aradu.NU4UJ;Aradu.CU097;Araip.VYK9W;Araip.H13DK;Aradu.2ZT5R;Aradu.Y6I21
TCONS_00265044	Araip.B3ERX;Aradu.B0N2H;Araip.A8VF6;Araip.WZ6PS;Aradu.1I73Q;Aradu.WM2AE
TCONS_00269395	Araip.LI9XX;Araip.KW2AF;Araip.A1X3R;Aradu.V5EK5
TCONS_00269472	Aradu.HDB2W;Araip.IIK37;Aradu.5YJ61
TCONS_00271175	Aradu.DUB36;Araip.LVB5C;Araip.5AN8F;Araip.FW42R;Aradu.Q1VUR;Aradu.KR14P;Aradu.CY5GH;Araip.T8R60;Araip.FBG4L;Aradu.H3V5F
TCONS_00271281	Aradu.YV0F0;Araip.A4NVM
TCONS_00271283	Araip.UL9IL;Aradu.02BZ7;Aradu.V7PE8;Araip.7GA3X;Araip.37WLW;Araip.A98WU;Araip.C0Z0B;Araip.5CZ27;Aradu.85G1X;Araip.TD5CB;Aradu.7023E;Araip.49BHY;Araip.P4WRT;Aradu.57H9V
TCONS_00273873	Aradu.MH5X6
TCONS_00274458	Araip.5G0TZ;Araip.P7AP6;Aradu.7C1WH;Aradu.Q7961
TCONS_00274884	Aradu.U9DZ8;Araip.B44NX;Araip.BV2NP;Aradu.IFX7L;Araip.FFR9F;Araip.QRE1W;Aradu.VU9CQ;Aradu.LN9BL
TCONS_00274965	Aradu.7W68S;Aradu.IP48D
TCONS_00275850	Araip.C5U3A
TCONS_00276053	Aradu.WZM73;Aradu.36I1Y;Araip.8PQ4G
TCONS_00276375	Araip.C5YQ1;Aradu.L3RRG;Aradu.UQP2V;Araip.V65IU;Aradu.C6T61;Araip.Q9AXS
TCONS_00276744	Araip.UL9IL;Aradu.02BZ7;Araip.7GA3X;Araip.37WLW;Araip.XPJ5C;Aradu.85G1X;Araip.TD5CB;Araip.A98WU;Aradu.7023E;Araip.49BHY;Aradu.57H9V;Araip.XE5HE
TCONS_00276835	Aradu.CN8G0
TCONS_00276898	Aradu.7W68S;Aradu.IP48D
TCONS_00276899	Aradu.7W68S
TCONS_00276959	Araip.68E2K;Araip.I52E7;Araip.P3XN7;Araip.SDR89;Aradu.06QXF
TCONS_00277017	Araip.9X632;Araip.G2A0S;Araip.HC9MI;Araip.9LF7H;Aradu.BM5JE;Araip.4T1EJ;Aradu.JYB7T;Aradu.9KJ42;Aradu.FE4D5;Aradu.JP54B;Aradu.MA7SC;Araip.RUW8S;Araip.Q8RJ3;Araip.RL1DN;Aradu.N8CSX
TCONS_00278535	Araip.5AN8F;Araip.LVB5C;Aradu.Q1VUR;Araip.6BF06;Araip.FW42R;Aradu.KR14P;Araip.T8R60;Aradu.CY5GH;Aradu.DUB36;Aradu.H3V5F;Araip.FBG4L;Araip.W4FWW
TCONS_00278536	Araip.5NT0Y;Aradu.1H4AP;Araip.6BF06;Aradu.9X7AL;Aradu.H3V5F;Aradu.UF3P6
TCONS_00279225	Aradu.G0412
TCONS_00279411	Araip.5Q0QX
TCONS_00279855	Aradu.B7588;Araip.C6M4G;Araip.74MV6;Araip.Z9DD3;Aradu.3E55M;Aradu.DEM7Q
TCONS_00280357	Aradu.7W68S
TCONS_00280364	Aradu.1U372;Araip.83DPR;Araip.N8IQ0;Araip.HS4W2;Aradu.ZUW21;Araip.RLF9B;Araip.G2WGC;Araip.01UVD;Aradu.L5DMI;Araip.XZG3N
TCONS_00280365	Aradu.1U372;Araip.83DPR;Araip.N8IQ0;Araip.HS4W2;Aradu.ZUW21;Araip.RLF9B;Araip.G2WGC;Araip.01UVD;Aradu.L5DMI;Araip.XZG3N
TCONS_00281475	Araip.5N24I;Araip.XJ0X7;Aradu.A1C01;Aradu.I0XCB;Araip.J1MS4
TCONS_00281490	Araip.JB2BF;Aradu.5YJ61;Araip.HF7IH
TCONS_00281497	Aradu.86BMA;Araip.2PV38;Aradu.J1S90;Araip.NGP0R
TCONS_00281506	Aradu.W6UPL;Aradu.AZ3LE;Araip.5EZ9V;Araip.FZ82X;Aradu.4G0ZP
TCONS_00281868	Aradu.YV0F0;Araip.A4NVM
TCONS_00281984	Aradu.7W68S;Aradu.IP48D
TCONS_00282041	Aradu.KM1JG;Araip.A69R7;Aradu.U5ZHH
TCONS_00282451	Araip.I85MC;Araip.9NQ1F;Aradu.Y0YC6
TCONS_00282881	Araip.572XZ;Aradu.N9KWN
TCONS_00282882	Araip.572XZ;Aradu.N9KWN
TCONS_00285766	Aradu.LH410;Aradu.H1VDB;Aradu.H81SM
TCONS_00286692	Aradu.TM8BS;Aradu.9G2S5;Aradu.ELK98
TCONS_00287549	Araip.YA0CB;Araip.0GY6E;Araip.7FI09;Aradu.B8F0I;Aradu.XN8UJ
TCONS_00287678	Aradu.P7V2Q;Aradu.V6P21;Araip.Y6IHQ;Araip.38084;Aradu.GS201;Araip.JE333;Aradu.5IS8U;Araip.46P6M;Aradu.W4J1R;Aradu.PDT3I;Aradu.VQ5U1;Araip.A9ZWR;Aradu.Q344D;Aradu.07VSE;Aradu.B8KL2;Araip.XH8W5;Aradu.AP99D;Araip.R3ZJG;Araip.U2GT6;Aradu.R3IRQ;Araip.FC9CV
TCONS_00288341	Aradu.89N3H
TCONS_00289983	Araip.TW1RA;Araip.L904H
TCONS_00290021	Araip.572XZ;Aradu.N9KWN
TCONS_00291199	Araip.Z0NYN;Araip.B6W7Y;Aradu.9D49Q;Araip.YK85W;Araip.HL8T1
TCONS_00291279	Araip.B0LG3;Araip.72A63;Araip.B1QQ7;Araip.D9S6G;Araip.C0DVJ;Araip.L55CJ;Aradu.L1447;Araip.BC3P8;Aradu.7X6Q2;Araip.0217G
TCONS_00291280	Araip.L55CJ;Araip.C0DVJ
TCONS_00291387	Araip.X0MWQ;Aradu.DE2YB;Araip.Z3L47;Araip.E2U1G;Araip.78YQN
TCONS_00291485	Aradu.CQJ0Q;Araip.249LQ;Araip.AG1F8
TCONS_00291834	Aradu.LVN4H
TCONS_00292092	Araip.TW1RA;Araip.L904H
TCONS_00292156	Araip.TW95F
TCONS_00292168	Araip.J0YZM;Araip.Y2JZW;Aradu.KAM7V;Aradu.H82Z7;Aradu.M4KBY;Araip.1L3FD;Araip.V5EVZ;Araip.2LZ6R;Araip.3D3RR;Aradu.DP3VK;Aradu.NXF12;Aradu.X1L7N;Aradu.W2QY5;Aradu.K353T;Aradu.Q3RYP;Aradu.U5JFT;Aradu.YZ7HA;Aradu.XQH3E;Aradu.9Z1LJ;Aradu.8JL27;Araip.1D55M;Ara
TCONS_00293014	Aradu.TM8BS;Aradu.9G2S5;Aradu.ELK98
TCONS_00293131	Araip.9WJ7K;Araip.4C08I;Aradu.1CY96
TCONS_00293280	Araip.X0MWQ;Aradu.DE2YB;Araip.Z3L47;Araip.40NG2;Araip.E2U1G;Araip.78YQN
TCONS_00293281	Araip.X0MWQ;Aradu.DE2YB;Araip.E2U1G;Araip.T0JCJ;Aradu.PZ3VE
TCONS_00293390	Aradu.89N3H
TCONS_00293504	Aradu.3Y77K;Aradu.SE2YZ;Araip.IQ4QQ;Araip.SH03R;Araip.B0X6L;Araip.X2TCD;Araip.ZV8F2;Araip.A4MF3;Araip.JH3DC;Aradu.PBJ8V;Araip.9ZS9D;Araip.46ENH
TCONS_00294087	Araip.VL1X7;Araip.KW6K3
TCONS_00294669	Araip.P0E59;Araip.R6Z0N;Aradu.W4QC0;Araip.438GZ;Araip.GCJ0X;Aradu.PB35Z;Araip.IX12K
TCONS_00294672	Araip.A10Y8;Araip.QRE1W;Aradu.VU9CQ;Aradu.LN9BL
TCONS_00294885	Aradu.U7ZJ8
TCONS_00295609	Araip.572XZ;Aradu.N9KWN
TCONS_00296323	Araip.A10Y8;Araip.QRE1W;Aradu.VU9CQ;Aradu.LN9BL
TCONS_00296562	Araip.B0LG3;Araip.72A63;Araip.B1QQ7;Araip.D9S6G;Araip.BC3P8;Aradu.7X6Q2;Araip.0217G;Araip.XK3WT
TCONS_00296800	Araip.EU2XD
TCONS_00297151	Araip.I85MC
TCONS_00297241	Araip.572XZ;Aradu.N9KWN
TCONS_00297922	Araip.LZH1S;Araip.654UQ;Aradu.MNT8K;Araip.1T6CR;Araip.EZU9C;Araip.2X722
TCONS_00298202	Aradu.E7MHD;Araip.0BH7D;Aradu.E515S
TCONS_00298304	Araip.B91MN;Aradu.3ZC2Z;Araip.AG1F8;Aradu.V3Z4U
TCONS_00298330	Aradu.89N3H
