# Supplementary material for: Discovery, identification, and functional characterization of long noncoding RNAs in Arachis hypogaea L
Source: BMC Plant Biol. 2020 Jul 2;20:308. doi: 10.1186/s12870-020-02510-4 (PMC7330965; doi:10.1186/s12870-020-02510-4)
Supplement: Supplementary file 8 — Additional file 8: Table S8. Integrated function annotation of the target genes. [file 12870_2020_2510_MOESM8_ESM.xls]

## Sheet: Function_anno
#GeneID	COG_class	COG_class_annotation	GO_annotation	KEGG_annotation	Swissprot_annotation	nr_annotation
Aradu.001N3	K	B3 domain-containing protein	molecular_function: metal ion binding (GO:0046872);; molecular_function: DNA binding (GO:0003677);; cellular_component: nucleus (GO:0005634);;	--	sp|Q6Z3U3|Y7797_ORYSJ B3 domain-containing protein Os07g0679700 OS=Oryza sativa subsp. japonica OX=39947 GN=Os07g0679700 PE=2 SV=1	B3 domain-containing transcription repressor VAL2 isoform X1 [Arachis duranensis]
Aradu.002J3	S	--	--	--	--	uncharacterized protein LOC107476279 isoform X1 [Arachis duranensis]
Aradu.003TN	U	Reticulon-like protein	cellular_component: integral component of cytoplasmic side of endoplasmic reticulum membrane (GO:0071458);; cellular_component: endoplasmic reticulum tubular network (GO:0071782);; biological_process: endoplasmic reticulum tubular network organization (GO:0071786);; cellular_component: endoplasmic reticulum (GO:0005783);; cellular_component: endoplasmic reticulum membrane (GO:0005789);; cellular_…	--	sp|Q9SUR3|RTNLA_ARATH Reticulon-like protein B1 OS=Arabidopsis thaliana OX=3702 GN=RTNLB1 PE=1 SV=1	reticulon-like protein B1 [Arachis duranensis]
Aradu.00CUX	--	--	--	--	--	hypothetical protein Ahy_B04g073096 [Arachis hypogaea]
Aradu.00IE4	O	SANT	cellular_component: nucleus (GO:0005634);;	--	sp|Q9SIJ5|RADL2_ARATH Protein RADIALIS-like 2 OS=Arabidopsis thaliana OX=3702 GN=RL2 PE=2 SV=1	protein RADIALIS-like 3 [Arachis duranensis]
Aradu.00YI5	--	--	--	--	--	uncharacterized protein LOC107468974 isoform X2 [Arachis duranensis]
Aradu.017HZ	--	--	--	--	--	serine/threonine-protein phosphatase 7 long form homolog [Arachis duranensis]
Aradu.01959	S	--	--	--	--	uncharacterized protein LOC107471773 isoform X4 [Arachis duranensis]
Aradu.0199J	--	--	--	--	--	uncharacterized protein LOC110281740 [Arachis duranensis]
Aradu.01E53	O	PPIases accelerate the folding of proteins (By similarity)	molecular_function: peptidyl-prolyl cis-trans isomerase activity (GO:0003755);; molecular_function: isomerase activity (GO:0016853);;	K09567|-111.7|adu:107462905|PPIH, CYPH; peptidyl-prolyl isomerase H (cyclophilin H) [EC:5.2.1.8]	sp|Q9ZVJ4|CYP22_ARATH Peptidyl-prolyl cis-trans isomerase CYP22 OS=Arabidopsis thaliana OX=3702 GN=CYP22 PE=2 SV=1	hypothetical protein Ahy_B08g089978 isoform C [Arachis hypogaea]
Aradu.01KLL	A	Pre-mRNA-splicing factor ATP-dependent RNA helicase	molecular_function: ATP binding (GO:0005524);; cellular_component: nucleus (GO:0005634);; cellular_component: spliceosomal complex (GO:0005681);; biological_process: mRNA processing (GO:0006397);; biological_process: RNA splicing (GO:0008380);; biological_process: gene expression (GO:0010467);; biological_process: RNA interference (GO:0016246);; molecular_function: hydrolase activity (GO:0016787)…	K12815|-10000.0|adu:107461446|DHX38, PRP16; pre-mRNA-splicing factor ATP-dependent RNA helicase DHX38/PRP16 [EC:3.6.4.13]	sp|F4K2E9|PRP16_ARATH Pre-mRNA-splicing factor ATP-dependent RNA helicase DEAH7 OS=Arabidopsis thaliana OX=3702 GN=CUV PE=1 SV=1	pre-mRNA-splicing factor ATP-dependent RNA helicase DEAH7 [Arachis duranensis]
Aradu.01SQW	F	Carbamoyl-phosphate synthase	biological_process: cellular amino acid biosynthetic process (GO:0008652);; cellular_component: chloroplast (GO:0009507);; cellular_component: plastid (GO:0009536);; molecular_function: ligase activity (GO:0016874);; biological_process: 'de novo' UMP biosynthetic process (GO:0044205);; molecular_function: nucleotide binding (GO:0000166);; molecular_function: carbamoyl-phosphate synthase (glutamin…	K01956|-113.7|aip:107623007|carA, CPA1; carbamoyl-phosphate synthase small subunit [EC:6.3.5.5]	sp|Q6YV23|CARA_ORYSJ Carbamoyl-phosphate synthase small chain, chloroplastic OS=Oryza sativa subsp. japonica OX=39947 GN=CARA PE=2 SV=2	carbamoyl-phosphate synthase small chain, chloroplastic [Arachis ipaensis]
Aradu.02BZ7	--	--	--	--	--	hypothetical protein Ahy_A02g009726 [Arachis hypogaea]
Aradu.02HPB	S	DTW domain	--	--	--	uncharacterized protein LOC107462172 isoform X1 [Arachis duranensis]
Aradu.02JIK	O	MND1-interacting protein	molecular_function: metal ion binding (GO:0046872);;	--	sp|Q8RX22|MIP1_ARATH MND1-interacting protein 1 OS=Arabidopsis thaliana OX=3702 GN=MIP1 PE=1 SV=1	MND1-interacting protein 1 isoform X1 [Arachis duranensis]
Aradu.02RSN	S	Pathogenesis-related protein Bet v I family	biological_process: response to biotic stimulus (GO:0009607);; molecular_function: hydrolase activity (GO:0016787);; molecular_function: cytokinin binding (GO:0044373);; molecular_function: metal ion binding (GO:0046872);; biological_process: RNA phosphodiester bond hydrolysis (GO:0090501);; molecular_function: melatonin binding (GO:1904408);; molecular_function: nuclease activity (GO:0004518);; …	--	sp|Q7Y1W5|P102E_LUPLU Class 10 plant pathogenesis-related protein 2E OS=Lupinus luteus OX=3873 GN=PR10.2E PE=2 SV=1	pathogenesis-related protein 2 [Arachis duranensis]
Aradu.0310T	--	--	--	--	--	hypothetical protein Ahy_A02g008322 [Arachis hypogaea]
Aradu.03JUT	--	--	--	--	--	uncharacterized protein LOC112744331 [Arachis hypogaea]
Aradu.03QUI	S	double-stranded RNA-binding protein	molecular_function: RNA binding (GO:0003723);;	--	sp|Q0DKP4|DRB2_ORYSJ Double-stranded RNA-binding protein 2 OS=Oryza sativa subsp. japonica OX=39947 GN=DRB2 PE=2 SV=1	double-stranded RNA-binding protein 2 [Arachis duranensis]
Aradu.03VTT	S	--	--	--	--	uncharacterized protein LOC107495878 [Arachis duranensis]
Aradu.041C0	S	DUF1336 domain containing protein, expressed	--	--	--	uncharacterized protein LOC107471089 isoform X2 [Arachis duranensis]
Aradu.041TI	O	PPIases accelerate the folding of proteins. It catalyzes the cis-trans isomerization of proline imidic peptide bonds in oligopeptides (By similarity)	molecular_function: isomerase activity (GO:0016853);; molecular_function: peptidyl-prolyl cis-trans isomerase activity (GO:0003755);; cellular_component: chloroplast (GO:0009507);; cellular_component: chloroplast thylakoid (GO:0009534);; cellular_component: plastid (GO:0009536);; cellular_component: thylakoid (GO:0009579);;	--	sp|F4HTT6|CP26B_ARATH Peptidyl-prolyl cis-trans isomerase CYP26-2, chloroplastic OS=Arabidopsis thaliana OX=3702 GN=CYP26-2 PE=2 SV=1	peptidyl-prolyl cis-trans isomerase CYP26-2, chloroplastic [Arachis duranensis]
Aradu.045XZ	U	ADP-ribosylation factor	molecular_function: nucleotide binding (GO:0000166);; molecular_function: GTP binding (GO:0005525);; cellular_component: Golgi apparatus (GO:0005794);; biological_process: protein transport (GO:0015031);; biological_process: vesicle-mediated transport (GO:0016192);;	K07937|-100.2|pper:PRUPE_ppa010615mg|ARF1; ADP-ribosylation factor 1	sp|P51823|ARF2_ORYSJ ADP-ribosylation factor 2 OS=Oryza sativa subsp. japonica OX=39947 GN=ARF PE=2 SV=2	putative small GTPase superfamily, Rab type [Helianthus annuus]
Aradu.0472T	S	Polycomb group protein EMBRYONIC FLOWER	cellular_component: PcG protein complex (GO:0031519);; molecular_function: metal ion binding (GO:0046872);; biological_process: regulation of long-day photoperiodism, flowering (GO:0048586);; biological_process: histone H3-K27 methylation (GO:0070734);; cellular_component: chromatin silencing complex (GO:0005677);; biological_process: chromatin organization (GO:0006325);; biological_process: chro…	--	sp|Q69KN0|EMF2B_ORYSJ Polycomb group protein EMF2B OS=Oryza sativa subsp. japonica OX=39947 GN=EMF2B PE=1 SV=1	polycomb group protein EMBRYONIC FLOWER 2 isoform X2 [Arachis duranensis]
Aradu.04GWS	J	Ribosome maturation protein	--	K14574|-207.5|adu:107484854|SDO1, SBDS; ribosome maturation protein SDO1	--	ribosome maturation protein SBDS [Arachis duranensis]
Aradu.04MMS	--	--	--	--	--	uncharacterized protein LOC110280287 [Arachis duranensis]
Aradu.04PLZ	--	--	--	--	--	hypothetical protein Ahy_A06g030053 [Arachis hypogaea]
Aradu.058CJ	J	lysyl-trna synthetase	molecular_function: ligase activity (GO:0016874);; molecular_function: nucleotide binding (GO:0000166);; molecular_function: aminoacyl-tRNA ligase activity (GO:0004812);; molecular_function: lysine-tRNA ligase activity (GO:0004824);; molecular_function: ATP binding (GO:0005524);; cellular_component: cytoplasm (GO:0005737);; biological_process: translation (GO:0006412);;	K04567|-10000.0|adu:107460245|KARS, lysS; lysyl-tRNA synthetase, class II [EC:6.1.1.6]	sp|Q6F2U9|SYK_ORYSJ Lysine--tRNA ligase OS=Oryza sativa subsp. japonica OX=39947 GN=Os03g0586800 PE=2 SV=1	lysine--tRNA ligase isoform X1 [Arachis duranensis]
Aradu.05DT4	K	B3 domain-containing protein	molecular_function: DNA binding (GO:0003677);; cellular_component: nucleus (GO:0005634);;	--	sp|Q9FNI3|Y5625_ARATH B3 domain-containing protein At5g06250 OS=Arabidopsis thaliana OX=3702 GN=At5g06250 PE=3 SV=1	B3 domain-containing protein At2g36080 isoform X2 [Arachis duranensis]
Aradu.05TUW	--	--	--	--	--	hypothetical protein Ahy_B02g061245 [Arachis hypogaea]
Aradu.063AJ	T	resistance protein	molecular_function: nucleotide binding (GO:0000166);; molecular_function: ATP binding (GO:0005524);; biological_process: defense response (GO:0006952);;	--	sp|Q9LRR5|DRL21_ARATH Putative disease resistance protein At3g14460 OS=Arabidopsis thaliana OX=3702 GN=At3g14460 PE=3 SV=1	LOW QUALITY PROTEIN: putative disease resistance RPP13-like protein 1 [Arachis duranensis]
Aradu.065GY	K	HLH	molecular_function: DNA binding (GO:0003677);; cellular_component: nucleus (GO:0005634);;	--	sp|Q9FYJ6|BH111_ARATH Transcription factor bHLH111 OS=Arabidopsis thaliana OX=3702 GN=BHLH111 PE=2 SV=1	transcription factor bHLH111 [Arachis duranensis]
Aradu.068N6	--	--	--	--	--	protein FAR1-RELATED SEQUENCE 5-like [Arachis hypogaea]
Aradu.06LP9	C	sulfite oxidase	biological_process: oxidation-reduction process (GO:0055114);; cellular_component: peroxisome (GO:0005777);; biological_process: sulfur compound metabolic process (GO:0006790);; molecular_function: sulfite oxidase activity (GO:0008482);; molecular_function: oxidoreductase activity (GO:0016491);; molecular_function: metal ion binding (GO:0046872);;	K00387|-228.4|adu:107495322|SUOX; sulfite oxidase [EC:1.8.3.1]	sp|Q9S850|SUOX_ARATH Sulfite oxidase OS=Arabidopsis thaliana OX=3702 GN=SOX PE=1 SV=1	hypothetical protein Ahy_B06g085499 [Arachis hypogaea]
Aradu.06QXF	--	--	--	--	--	hypothetical protein Ahy_A09g043087 [Arachis hypogaea]
Aradu.06TG1	--	--	--	--	--	hypothetical protein Ahy_A05g021980 [Arachis hypogaea]
Aradu.070IM	V	protein TRANSPARENT TESTA 12-like	cellular_component: membrane (GO:0016020);; cellular_component: integral component of membrane (GO:0016021);;	--	sp|Q8W488|DTX21_ARATH Protein DETOXIFICATION 21 OS=Arabidopsis thaliana OX=3702 GN=DTX21 PE=1 SV=1	hypothetical protein Ahy_A06g028907 [Arachis hypogaea]
Aradu.073NL	P	phospholipid-transporting ATPase	molecular_function: metal ion binding (GO:0046872);; molecular_function: nucleotide binding (GO:0000166);; molecular_function: ATP binding (GO:0005524);; cellular_component: plasma membrane (GO:0005886);; cellular_component: membrane (GO:0016020);; cellular_component: integral component of membrane (GO:0016021);;	--	sp|Q9LI83|ALA10_ARATH Phospholipid-transporting ATPase 10 OS=Arabidopsis thaliana OX=3702 GN=ALA10 PE=3 SV=1	putative phospholipid-transporting ATPase 9 [Arachis duranensis]
Aradu.074GC	--	--	--	--	--	hypothetical protein Ahy_B06g081088 [Arachis hypogaea]
Aradu.074JV	G	peroxidase	molecular_function: metal ion binding (GO:0046872);; biological_process: oxidation-reduction process (GO:0055114);; molecular_function: peroxidase activity (GO:0004601);; cellular_component: extracellular region (GO:0005576);; molecular_function: oxidoreductase activity (GO:0016491);; biological_process: hydrogen peroxide catabolic process (GO:0042744);;	K00430|-190.4|adu:107488005|E1.11.1.7; peroxidase [EC:1.11.1.7]	sp|Q9FJZ9|PER72_ARATH Peroxidase 72 OS=Arabidopsis thaliana OX=3702 GN=PER72 PE=1 SV=1	peroxidase 72 [Arachis duranensis]
Aradu.07ABD	--	--	--	--	--	protein FAR1-RELATED SEQUENCE 5-like [Arachis duranensis]
Aradu.07C2C	S	expressed protein	--	--	--	uncharacterized protein LOC107489719 [Arachis duranensis]
Aradu.07FHM	--	--	--	--	--	hypothetical protein Ahy_A10g049507 [Arachis hypogaea]
Aradu.07I6M	S	B3	--	--	--	--
Aradu.07P3B	--	--	--	--	--	uncharacterized protein LOC107488595 isoform X1 [Arachis duranensis]
Aradu.07ZWB	S	--	--	--	--	uncharacterized protein LOC107461552 [Arachis duranensis]
Aradu.085LG	S	--	molecular_function: transferase activity, transferring glycosyl groups (GO:0016757);; biological_process: carbohydrate metabolic process (GO:0005975);; biological_process: fucose metabolic process (GO:0006004);; cellular_component: membrane (GO:0016020);; cellular_component: integral component of membrane (GO:0016021);; molecular_function: transferase activity (GO:0016740);;	--	sp|Q1JPM5|OFT30_ARATH O-fucosyltransferase 30 OS=Arabidopsis thaliana OX=3702 GN=OFUT30 PE=2 SV=1	uncharacterized protein LOC107475487 [Arachis duranensis]
Aradu.08LP0	O	subtilisin-like protease-like	--	--	--	subtilisin-like protease SBT5.6 [Arachis ipaensis]
Aradu.08MSL	--	--	--	--	--	hypothetical protein Ahy_B06g083963 [Arachis hypogaea]
Aradu.08XY7	S	expressed protein	--	--	--	uncharacterized protein LOC107488773 [Arachis duranensis]
Aradu.09997	S	--	--	--	--	hypothetical protein Ahy_A10g051119 isoform B [Arachis hypogaea]
Aradu.09I0I	--	--	--	--	--	hypothetical protein Ahy_A06g027324 isoform A [Arachis hypogaea]
Aradu.09LHV	A	DDB1- and CUL4-associated factor	--	--	--	DDB1- and CUL4-associated factor 13 [Arachis duranensis]
Aradu.09M2C	S	Inherit from euNOG: zinc knuckle family protein	--	--	--	uncharacterized protein LOC107493945 [Arachis duranensis]
Aradu.09RWH	Q	Isochorismatase family	--	--	sp|Q93Z51|NIC4_ARATH Probable inactive nicotinamidase At3g16190 OS=Arabidopsis thaliana OX=3702 GN=At3g16190 PE=2 SV=1	hypothetical protein Ahy_A09g046471 [Arachis hypogaea]
Aradu.09TNY	S	Inherit from euNOG: zinc knuckle family protein	--	--	--	hypothetical protein CR513_10017, partial [Mucuna pruriens]
Aradu.09ZF3	O	AAA-type ATPase family protein	--	--	--	hypothetical protein Ahy_A06g027032 isoform D [Arachis hypogaea]
Aradu.0A3UJ	--	--	--	--	--	hypothetical protein Ahy_A09g046272 isoform A [Arachis hypogaea]
Aradu.0A4QU	--	--	--	--	--	hypothetical protein Ahy_B09g095585 isoform G [Arachis hypogaea]
Aradu.0AA98	Q	cytochrome P450	biological_process: oxidation-reduction process (GO:0055114);; molecular_function: monooxygenase activity (GO:0004497);; cellular_component: membrane (GO:0016020);; cellular_component: integral component of membrane (GO:0016021);; molecular_function: oxidoreductase activity (GO:0016491);; molecular_function: metal ion binding (GO:0046872);;	--	sp|O81970|C71A9_SOYBN Cytochrome P450 71A9 OS=Glycine max OX=3847 GN=CYP71A9 PE=2 SV=1	cytochrome P450 71A1-like [Arachis duranensis]
Aradu.0AP8V	--	--	--	--	--	hypothetical protein Ahy_B08g092488 [Arachis hypogaea]
Aradu.0AU5N	--	--	--	--	--	Bowman-Birk type proteinase inhibitor B-II [Arachis duranensis]
Aradu.0AW6N	E	amino acid transporter	cellular_component: integral component of membrane (GO:0016021);; biological_process: amino acid transport (GO:0006865);; cellular_component: membrane (GO:0016020);;	K15015|-55.2|adu:107467975|SLC32A, VGAT; solute carrier family 32 (vesicular inhibitory amino acid transporter)	sp|F4JE35|AVT1B_ARATH Amino acid transporter AVT1B OS=Arabidopsis thaliana OX=3702 GN=AVT1B PE=3 SV=2	hypothetical protein Ahy_A09g041427 isoform D [Arachis hypogaea]
Aradu.0BA0A	S	zinc finger CCCH domain-containing protein	molecular_function: metal ion binding (GO:0046872);; molecular_function: DNA binding (GO:0003677);; cellular_component: nucleus (GO:0005634);;	--	sp|Q9SQU4|C3H34_ARATH Zinc finger CCCH domain-containing protein 34 OS=Arabidopsis thaliana OX=3702 GN=At3g06410 PE=2 SV=2	zinc finger CCCH domain-containing protein 34 [Arachis hypogaea]
Aradu.0BA89	U	vacuolar protein-sorting-associated protein 37 homolog	cellular_component: endosome (GO:0005768);; biological_process: protein transport (GO:0015031);;	K12185|-122.0|adu:107493779|VPS37; ESCRT-I complex subunit VPS37	sp|Q9SCP9|VP371_ARATH Vacuolar protein-sorting-associated protein 37 homolog 1 OS=Arabidopsis thaliana OX=3702 GN=VPS37-1 PE=1 SV=1	vacuolar protein-sorting-associated protein 37 homolog 1 [Arachis duranensis]
Aradu.0BK38	V	Down-regulated in metastasis	--	--	--	small subunit processome component 20 homolog isoform X1 [Arachis duranensis]
Aradu.0BM64	K	transcription elongation factor B polypeptide	--	K03872|-50.8|adu:107461528|ELOC, TCEB1; elongin-C	--	hypothetical protein Ahy_B08g094229 isoform B [Arachis hypogaea]
Aradu.0C0S7	S	kinase interacting family protein	--	--	--	protein NETWORKED 3A isoform X2 [Arachis duranensis]
Aradu.0C14U	--	--	--	--	--	hypothetical protein Ahy_B10g101503 [Arachis hypogaea]
Aradu.0C55M	P	Sodium hydrogen exchanger	cellular_component: Golgi apparatus (GO:0005794);; biological_process: ion transport (GO:0006811);; biological_process: sodium ion transport (GO:0006814);; molecular_function: antiporter activity (GO:0015297);; cellular_component: membrane (GO:0016020);; cellular_component: integral component of membrane (GO:0016021);; cellular_component: Golgi membrane (GO:0000139);; molecular_function: calmodul…	--	sp|Q68KI4|NHX1_ARATH Sodium/hydrogen exchanger 1 OS=Arabidopsis thaliana OX=3702 GN=NHX1 PE=1 SV=2	sodium/hydrogen exchanger 1 [Arachis duranensis]
Aradu.0D317	B	Histone-lysine n-methyltransferase	biological_process: methylation (GO:0032259);; molecular_function: metal ion binding (GO:0046872);; cellular_component: nucleus (GO:0005634);; biological_process: chromatin organization (GO:0006325);; molecular_function: methyltransferase activity (GO:0008168);; molecular_function: transferase activity (GO:0016740);; molecular_function: histone-lysine N-methyltransferase activity (GO:0018024);;	--	sp|Q5PP37|ATXR2_ARATH Histone-lysine N-methyltransferase ATXR2 OS=Arabidopsis thaliana OX=3702 GN=ATXR2 PE=2 SV=1	LOW QUALITY PROTEIN: histone-lysine N-methyltransferase ATXR2 [Arachis duranensis]
Aradu.0D5YN	P	Calcium-transporting ATPase	biological_process: calcium ion transport (GO:0006816);; cellular_component: membrane (GO:0016020);; cellular_component: integral component of membrane (GO:0016021);; cellular_component: integral component of endoplasmic reticulum membrane (GO:0030176);; molecular_function: metal ion binding (GO:0046872);; molecular_function: nucleotide binding (GO:0000166);; molecular_function: calcium-transport…	--	sp|Q42883|ECAP_SOLLC Calcium-transporting ATPase, endoplasmic reticulum-type OS=Solanum lycopersicum OX=4081 GN=LCA1 PE=2 SV=1	calcium-transporting ATPase, endoplasmic reticulum-type [Arachis duranensis]
Aradu.0D9XJ	G	peroxidase	molecular_function: metal ion binding (GO:0046872);; biological_process: oxidation-reduction process (GO:0055114);; molecular_function: peroxidase activity (GO:0004601);; cellular_component: extracellular region (GO:0005576);; molecular_function: oxidoreductase activity (GO:0016491);; biological_process: hydrogen peroxide catabolic process (GO:0042744);;	K00430|-305.6|adu:107471758|E1.11.1.7; peroxidase [EC:1.11.1.7]	sp|Q93V93|PER44_ARATH Peroxidase 44 OS=Arabidopsis thaliana OX=3702 GN=PER44 PE=2 SV=1	hypothetical protein Ahy_A10g047168 [Arachis hypogaea]
Aradu.0E2DC	S	Early nodulin-like protein	cellular_component: anchored component of membrane (GO:0031225);; cellular_component: plasma membrane (GO:0005886);; cellular_component: membrane (GO:0016020);;	--	sp|Q9T076|ENL2_ARATH Early nodulin-like protein 2 OS=Arabidopsis thaliana OX=3702 GN=At4g27520 PE=1 SV=1	vegetative cell wall protein gp1 isoform X1 [Arachis duranensis]
Aradu.0E2FW	P	transporter	cellular_component: membrane (GO:0016020);; cellular_component: integral component of membrane (GO:0016021);;	--	sp|Q3E8X3|PTR52_ARATH Protein NRT1/ PTR FAMILY 2.8 OS=Arabidopsis thaliana OX=3702 GN=NPF2.8 PE=2 SV=2	LOW QUALITY PROTEIN: protein NRT1/ PTR FAMILY 2.8-like [Arachis duranensis]
Aradu.0ET82	S	--	--	--	--	uncharacterized protein LOC107470584 [Arachis duranensis]
Aradu.0EV9Y	--	--	--	--	--	hypothetical protein Ahy_A03g013694 isoform D [Arachis hypogaea]
Aradu.0F1HP	Z	kinesin-like protein	cellular_component: cytoskeleton (GO:0005856);; cellular_component: microtubule (GO:0005874);; biological_process: microtubule depolymerization (GO:0007019);; cellular_component: secondary cell wall (GO:0009531);; biological_process: plant-type secondary cell wall biogenesis (GO:0009834);; biological_process: trichome morphogenesis (GO:0010090);; biological_process: metaxylem development (GO:0090…	--	sp|Q940B8|KN13A_ARATH Kinesin-like protein KIN-13A OS=Arabidopsis thaliana OX=3702 GN=KIN13A PE=1 SV=1	kinesin-like protein KIN-13A [Arachis hypogaea]
Aradu.0F2HD	S	LETM1-like protein	--	--	--	uncharacterized protein LOC107613253 isoform X1 [Arachis ipaensis]
Aradu.0F80G	--	--	--	--	--	hypothetical protein Ahy_A03g015756 [Arachis hypogaea]
Aradu.0FC1E	--	--	--	--	--	uncharacterized protein LOC112738397 isoform X1 [Arachis hypogaea]
Aradu.0FH7H	--	--	--	--	--	uncharacterized protein LOC107463014 isoform X1 [Arachis duranensis]
Aradu.0H0ZC	S	--	--	--	--	uncharacterized protein LOC107461384 [Arachis duranensis]
Aradu.0H4SB	J	Protein methyltransferase hemK	--	--	--	uncharacterized protein LOC107458654 [Arachis duranensis]
Aradu.0H53K	S	--	--	--	--	uncharacterized protein LOC107486954 [Arachis duranensis]
Aradu.0HY3E	--	--	--	--	--	uncharacterized protein LOC112793648 [Arachis hypogaea]
Aradu.0IY72	--	--	--	--	--	hypothetical protein Ahy_B04g072042 isoform C [Arachis hypogaea]
Aradu.0JV1U	KL	Inherit from KOG: MMS19 nucleotide excision repair homolog (S. cerevisiae)	cellular_component: cytoplasm (GO:0005737);; cellular_component: nucleus (GO:0005634);;	--	sp|Q0WVF8|MMS19_ARATH MMS19 nucleotide excision repair protein homolog OS=Arabidopsis thaliana OX=3702 GN=MMS19 PE=1 SV=1	MMS19 nucleotide excision repair protein homolog isoform X2 [Arachis duranensis]
Aradu.0K298	A	RNA helicase	biological_process: rRNA processing (GO:0006364);; molecular_function: hydrolase activity (GO:0016787);; biological_process: ribosome biogenesis (GO:0042254);; molecular_function: nucleotide binding (GO:0000166);; molecular_function: RNA binding (GO:0003723);; molecular_function: helicase activity (GO:0004386);; molecular_function: ATP binding (GO:0005524);; cellular_component: nucleus (GO:000563…	--	sp|Q6YS30|RH5_ORYSJ DEAD-box ATP-dependent RNA helicase 5 OS=Oryza sativa subsp. japonica OX=39947 GN=Os07g0301200 PE=2 SV=1	LOW QUALITY PROTEIN: DEAD-box ATP-dependent RNA helicase 5 [Arachis duranensis]
Aradu.0K49H	P	Potassium transporter	cellular_component: plasma membrane (GO:0005886);; biological_process: ion transport (GO:0006811);; biological_process: potassium ion transport (GO:0006813);; cellular_component: membrane (GO:0016020);; cellular_component: integral component of membrane (GO:0016021);;	--	sp|Q9M7K4|POT5_ARATH Potassium transporter 5 OS=Arabidopsis thaliana OX=3702 GN=POT5 PE=1 SV=1	potassium transporter 5 [Arachis duranensis]
Aradu.0KH4T	G	plant glycogenin-like starch initiation protein	molecular_function: transferase activity, transferring glycosyl groups (GO:0016757);; molecular_function: metal ion binding (GO:0046872);; biological_process: cell wall organization (GO:0071555);; cellular_component: Golgi membrane (GO:0000139);; cellular_component: Golgi apparatus (GO:0005794);; cellular_component: membrane (GO:0016020);; cellular_component: integral component of membrane (GO:00…	--	sp|Q8W4A7|GUX3_ARATH Putative UDP-glucuronate:xylan alpha-glucuronosyltransferase 3 OS=Arabidopsis thaliana OX=3702 GN=GUX3 PE=2 SV=1	putative UDP-glucuronate:xylan alpha-glucuronosyltransferase 3 isoform X1 [Arachis duranensis]
Aradu.0KX1J	G	peptide nitrate transporter	cellular_component: membrane (GO:0016020);; cellular_component: integral component of membrane (GO:0016021);;	--	sp|Q9M1I2|PTR46_ARATH Protein NRT1/ PTR FAMILY 5.4 OS=Arabidopsis thaliana OX=3702 GN=NPF5.4 PE=2 SV=1	protein NRT1/ PTR FAMILY 5.4 [Arachis duranensis]
Aradu.0L0ZT	T	oxysterol-binding protein-related protein 1C-like	biological_process: lipid transport (GO:0006869);; molecular_function: lipid binding (GO:0008289);;	--	sp|Q8L751|ORP1C_ARATH Oxysterol-binding protein-related protein 1C OS=Arabidopsis thaliana OX=3702 GN=ORP1C PE=2 SV=1	hypothetical protein Ahy_B08g089141 [Arachis hypogaea]
Aradu.0L2GM	--	--	--	--	--	hypothetical protein Ahy_B06g083358 [Arachis hypogaea]
Aradu.0L5CU	--	--	--	--	--	wiskott-Aldrich syndrome protein family member 2 [Arachis duranensis]
Aradu.0L627	S	Inherit from NOG: downstream neighbor of Son	--	--	--	protein downstream neighbor of Son-like [Arachis duranensis]
Aradu.0M3IE	Z	KISc	biological_process: microtubule-based movement (GO:0007018);; cellular_component: chloroplast (GO:0009507);; cellular_component: plastid (GO:0009536);; molecular_function: ATPase activity (GO:0016887);; molecular_function: protein homodimerization activity (GO:0042803);; molecular_function: nucleotide binding (GO:0000166);; molecular_function: ADP binding (GO:0043531);; molecular_function: magnes…	--	sp|Q6YZ52|KN7D_ORYSJ Kinesin-like protein KIN-7D, chloroplastic OS=Oryza sativa subsp. japonica OX=39947 GN=KIN7D PE=1 SV=2	--
Aradu.0MS0A	T	phosphatase 2C	molecular_function: metal ion binding (GO:0046872);; molecular_function: phosphoprotein phosphatase activity (GO:0004721);; molecular_function: hydrolase activity (GO:0016787);;	--	sp|Q9M8R7|P2C33_ARATH Probable protein phosphatase 2C 33 OS=Arabidopsis thaliana OX=3702 GN=PPC6-1 PE=1 SV=1	probable protein phosphatase 2C 33 [Arachis duranensis]
Aradu.0NE9W	S	RRM	--	--	--	uncharacterized protein LOC107490299 [Arachis duranensis]
Aradu.0P96E	P	Heavy-metal-associated domain	--	--	--	heavy metal-associated isoprenylated plant protein 8-like [Arachis duranensis]
Aradu.0PI99	E	Amidohydrolase	--	--	--	protein fluG [Arachis duranensis]
Aradu.0Q5DW	--	--	--	--	--	uncharacterized protein LOC110272721 isoform X4 [Arachis duranensis]
Aradu.0RF9R	C	This is one of the two reaction center proteins of photosystem II	cellular_component: chloroplast (GO:0009507);; cellular_component: chloroplast thylakoid membrane (GO:0009535);; molecular_function: metal ion binding (GO:0046872);; cellular_component: plastid (GO:0009536);; cellular_component: thylakoid (GO:0009579);; biological_process: response to herbicide (GO:0009635);; biological_process: photosynthesis (GO:0015979);; biological_process: oxidation-reductio…	K02703|-166.6|cyb:CYB_0433|psbA; photosystem II P680 reaction center D1 protein [EC:1.10.3.9]	sp|B1A915|PSBA_CARPA Photosystem II protein D1 OS=Carica papaya OX=3649 GN=psbA PE=3 SV=1	PSII 32 kDa protein (chloroplast) [Corynocarpus laevigatus]
Aradu.0S3RJ	G	pectinesterase	biological_process: pectin catabolic process (GO:0045490);; biological_process: cell wall organization (GO:0071555);; cellular_component: extracellular region (GO:0005576);; cellular_component: cell wall (GO:0005618);; molecular_function: hydrolase activity (GO:0016787);; molecular_function: pectinesterase activity (GO:0030599);; molecular_function: aspartyl esterase activity (GO:0045330);;	K01051|-10000.0|adu:107463763|E3.1.1.11; pectinesterase [EC:3.1.1.11]	sp|Q42920|PME_MEDSA Pectinesterase/pectinesterase inhibitor OS=Medicago sativa OX=3879 PE=2 SV=1	pectinesterase/pectinesterase inhibitor-like [Arachis duranensis]
Aradu.0S9RM	O	serine carboxypeptidase-like	molecular_function: carboxypeptidase activity (GO:0004180);; cellular_component: extracellular region (GO:0005576);; biological_process: proteolysis (GO:0006508);; molecular_function: peptidase activity (GO:0008233);; molecular_function: hydrolase activity (GO:0016787);;	--	sp|Q56WF8|SCP48_ARATH Serine carboxypeptidase-like 48 OS=Arabidopsis thaliana OX=3702 GN=SCPL48 PE=2 SV=2	serine carboxypeptidase-like [Arachis hypogaea]
Aradu.0SZ74	--	--	--	--	--	uncharacterized protein LOC112727347 isoform X2 [Arachis hypogaea]
Aradu.0U66V	S	REF SRPP-like protein	--	--	sp|Q9FYF7|Y1736_ARATH REF/SRPP-like protein At1g67360 OS=Arabidopsis thaliana OX=3702 GN=At1g67360 PE=2 SV=1	REF/SRPP-like protein At1g67360 [Arachis duranensis]
Aradu.0U9QL	J	Mitochondrial ribosomal subunit protein	--	--	--	uncharacterized protein LOC107482036 [Arachis duranensis]
Aradu.0UC7W	--	--	--	--	--	hypothetical protein Ahy_A05g022057 [Arachis hypogaea]
Aradu.0V0CY	S	--	--	--	--	hypothetical protein Ahy_B04g071848 isoform A [Arachis hypogaea]
Aradu.0V2BM	S	lob domain-containing protein	--	--	sp|Q9LHS8|LBD33_ARATH LOB domain-containing protein 33 OS=Arabidopsis thaliana OX=3702 GN=LBD33 PE=2 SV=1	LOB domain-containing protein 33-like [Arachis hypogaea]
Aradu.0VC8H	--	--	--	--	--	hypothetical protein Ahy_B05g079453 [Arachis hypogaea]
Aradu.0W71J	T	STYKc	--	--	--	mitogen-activated protein kinase kinase kinase NPK1-like [Arachis ipaensis]
Aradu.0W86N	T	receptor-like protein 12-like	--	--	--	probable leucine-rich repeat receptor-like protein kinase At1g35710 isoform X1 [Arachis ipaensis]
Aradu.0W9H3	Q	Dehydrogenase reductase SDR family	--	--	--	hypothetical protein Ahy_B04g073640 isoform A [Arachis hypogaea]
Aradu.0X9JV	J	ribosome biogenesis regulatory protein	cellular_component: nucleus (GO:0005634);; biological_process: ribosome biogenesis (GO:0042254);;	--	sp|Q9SH88|RRS1_ARATH Ribosome biogenesis regulatory protein homolog OS=Arabidopsis thaliana OX=3702 GN=At2g37990 PE=2 SV=2	ribosome biogenesis regulatory protein homolog [Arachis duranensis]
Aradu.0XZ7N	A	protein RRP5 homolog	biological_process: rRNA processing (GO:0006364);; biological_process: ribosome biogenesis (GO:0042254);; cellular_component: nucleus (GO:0005634);; cellular_component: nucleolus (GO:0005730);;	--	sp|F4J8K6|RRP5_ARATH rRNA biogenesis protein RRP5 OS=Arabidopsis thaliana OX=3702 GN=RRP5 PE=2 SV=2	rRNA biogenesis protein RRP5 isoform X1 [Arachis duranensis]
Aradu.0YR51	D	May be involved in modulation of pathogen defense and leaf cell death (By similarity)	biological_process: defense response (GO:0006952);; biological_process: response to biotic stimulus (GO:0009607);; cellular_component: membrane (GO:0016020);; cellular_component: integral component of membrane (GO:0016021);; molecular_function: calmodulin binding (GO:0005516);;	--	sp|O49873|MLOH1_HORVU MLO protein homolog 1 OS=Hordeum vulgare OX=4513 GN=MLO-H1 PE=3 SV=1	MLO protein homolog 1-like isoform X1 [Arachis duranensis]
Aradu.0Z2HX	S	--	--	--	--	uncharacterized protein LOC112748429 [Arachis hypogaea]
Aradu.0Z5TM	--	--	--	--	--	deoxyuridine 5'-triphosphate nucleotidohydrolase-like [Arachis duranensis]
Aradu.0Z7R2	--	--	--	--	--	uncharacterized protein LOC107475411 [Arachis duranensis]
Aradu.0Z8XN	Q	cytochrome P450	biological_process: regulation of growth (GO:0040008);; molecular_function: metal ion binding (GO:0046872);; biological_process: oxidation-reduction process (GO:0055114);; molecular_function: monooxygenase activity (GO:0004497);; biological_process: multicellular organism development (GO:0007275);; cellular_component: membrane (GO:0016020);; cellular_component: integral component of membrane (GO:…	--	sp|Q9LMX7|C78A5_ARATH Cytochrome P450 78A5 OS=Arabidopsis thaliana OX=3702 GN=CYP78A5 PE=2 SV=1	cytochrome P450 78A5 [Arachis duranensis]
Aradu.0ZG9F	P	Plasma membrane	cellular_component: integral component of membrane (GO:0016021);; molecular_function: metal ion binding (GO:0046872);; molecular_function: nucleotide binding (GO:0000166);; molecular_function: ATP binding (GO:0005524);; cellular_component: plasma membrane (GO:0005886);; biological_process: ion transport (GO:0006811);; cellular_component: membrane (GO:0016020);;	K01535|-10000.0|adu:107483810|PMA1, PMA2; H+-transporting ATPase [EC:7.1.2.1]	sp|Q7XPY2|PMA1_ORYSJ Plasma membrane ATPase OS=Oryza sativa subsp. japonica OX=39947 GN=Os04g0656100 PE=2 SV=1	plasma membrane ATPase 4 [Arachis duranensis]
Aradu.100N9	E	histidine	molecular_function: lyase activity (GO:0016829);; molecular_function: carboxy-lyase activity (GO:0016831);; cellular_component: cytoplasm (GO:0005737);; cellular_component: cytosol (GO:0005829);;	K01590|-230.6|adu:107462987|hdc, HDC; histidine decarboxylase [EC:4.1.1.22]	sp|Q9MA74|SDC1_ARATH Serine decarboxylase OS=Arabidopsis thaliana OX=3702 GN=SDC PE=1 SV=1	serine decarboxylase [Arachis duranensis]
Aradu.1011L	P	Plasma membrane	cellular_component: integral component of membrane (GO:0016021);; molecular_function: metal ion binding (GO:0046872);; molecular_function: nucleotide binding (GO:0000166);; molecular_function: ATP binding (GO:0005524);; cellular_component: plasma membrane (GO:0005886);; biological_process: ion transport (GO:0006811);; cellular_component: membrane (GO:0016020);;	K01535|-10000.0|adu:107483810|PMA1, PMA2; H+-transporting ATPase [EC:7.1.2.1]	sp|Q7XPY2|PMA1_ORYSJ Plasma membrane ATPase OS=Oryza sativa subsp. japonica OX=39947 GN=Os04g0656100 PE=2 SV=1	plasma membrane ATPase 4 [Arachis duranensis]
Aradu.102BT	Z	Regulator of Vps4 activity in the MVB pathway	--	K19476|-10000.0|adu:107462177|IST1; vacuolar protein sorting-associated protein IST1	--	uncharacterized protein LOC107462177 isoform X2 [Arachis duranensis]
Aradu.105C1	S	--	--	--	--	golgin subfamily B member 1-like [Arachis duranensis]
Aradu.105GZ	S	Inherit from KOG: histidine protein methyltransferase 1 homolog	--	--	--	histidine protein methyltransferase 1 homolog [Arachis duranensis]
Aradu.109YG	S	--	--	--	--	uncharacterized protein LOC107473356 isoform X1 [Arachis duranensis]
Aradu.10BGT	O	UBX domain-containing protein	--	--	sp|Q9C5G7|PUX13_ARATH Plant UBX domain-containing protein 13 OS=Arabidopsis thaliana OX=3702 GN=PUX13 PE=1 SV=1	plant UBX domain-containing protein 8 isoform X2 [Arachis duranensis]
Aradu.10C1E	S	Inherit from NOG: expressed protein	--	--	--	uncharacterized protein LOC107494508 [Arachis duranensis]
Aradu.10L0H	K	transcription factor bHLH68-like	molecular_function: DNA binding (GO:0003677);; cellular_component: nucleus (GO:0005634);;	--	sp|Q8S3D1|BH068_ARATH Transcription factor bHLH68 OS=Arabidopsis thaliana OX=3702 GN=BHLH68 PE=1 SV=2	transcription factor bHLH68-like [Arachis duranensis]
Aradu.110FT	S	APO protein 4	cellular_component: mitochondrion (GO:0005739);;	--	sp|Q9LSZ0|APO4_ARATH APO protein 4, mitochondrial OS=Arabidopsis thaliana OX=3702 GN=APO4 PE=2 SV=2	hypothetical protein Ahy_A08g039640 isoform A [Arachis hypogaea]
Aradu.110X4	C	Aldehyde dehydrogenase	molecular_function: glyceraldehyde-3-phosphate dehydrogenase (NAD+) (non-phosphorylating) activity (GO:0043878);; biological_process: oxidation-reduction process (GO:0055114);; molecular_function: aldehyde dehydrogenase (NAD) activity (GO:0004029);; molecular_function: oxidoreductase activity (GO:0016491);;	K00128|-64.8|adu:107461375|ALDH; aldehyde dehydrogenase (NAD+) [EC:1.2.1.3]	sp|Q70E96|AL3F1_ARATH Aldehyde dehydrogenase family 3 member F1 OS=Arabidopsis thaliana OX=3702 GN=ALDH3F1 PE=2 SV=2	aldehyde dehydrogenase family 3 member F1 [Arachis duranensis]
Aradu.111NR	--	--	--	--	--	uncharacterized protein LOC107489240 [Arachis duranensis]
Aradu.117LS	--	--	--	--	--	hypothetical protein Ahy_A10g051102 [Arachis hypogaea]
Aradu.11IDU	--	--	--	--	--	hypothetical protein Ahy_A06g026171 isoform C [Arachis hypogaea]
Aradu.11S89	K	response regulator	biological_process: phosphorelay signal transduction system (GO:0000160);; biological_process: cytokinin-activated signaling pathway (GO:0009736);;	K14492|-88.5|adu:107462728|ARR-A; two-component response regulator ARR-A family	sp|Q2RAP3|ORR9_ORYSJ Two-component response regulator ORR9 OS=Oryza sativa subsp. japonica OX=39947 GN=RR9 PE=2 SV=2	two-component response regulator ORR10 [Arachis duranensis]
Aradu.11SHH	--	--	--	--	--	hypothetical protein Ahy_A10g047676 [Arachis hypogaea]
Aradu.124YI	S	Uncharacterised ACR, YagE family COG1723	--	--	--	uncharacterized protein LOC107474243 [Arachis duranensis]
Aradu.12FC3	T	Disease resistance protein	--	--	--	putative disease resistance RPP13-like protein 1 isoform X5 [Arachis duranensis]
Aradu.12SQJ	--	--	--	--	--	hypothetical protein Ahy_A08g038301 isoform C [Arachis hypogaea]
Aradu.12ZQ2	--	--	--	--	--	hypothetical protein Ahy_B03g065658 [Arachis hypogaea]
Aradu.13FCM	O	Zinc finger, C3HC4 type (RING finger)	--	--	--	uncharacterized protein LOC107483058 [Arachis duranensis]
Aradu.13QYM	S	pollen Ole e 1 allergen and extensin family protein	--	--	--	uncharacterized protein LOC107479706 [Arachis duranensis]
Aradu.13SBF	V	macrophage migration inhibitory factor	--	--	--	macrophage migration inhibitory factor homolog [Arachis duranensis]
Aradu.141NL	S	Domain of unknown function (DUF3527)	--	--	--	uncharacterized protein LOC107461473 [Arachis duranensis]
Aradu.14D84	T	nucleolar MIF4G domain-containing protein 1-like	--	--	--	nucleolar MIF4G domain-containing protein 1 [Arachis duranensis]
Aradu.14LAG	C	RuBisCO catalyzes two reactions the carboxylation of D- ribulose 1,5-bisphosphate, the primary event in carbon dioxide fixation, as well as the oxidative fragmentation of the pentose substrate in the photorespiration process. Both reactions occur simultaneously and in competition at the same active site	biological_process: photosynthesis (GO:0015979);; molecular_function: oxidoreductase activity (GO:0016491);; molecular_function: lyase activity (GO:0016829);; molecular_function: ribulose-bisphosphate carboxylase activity (GO:0016984);; biological_process: reductive pentose-phosphate cycle (GO:0019253);; molecular_function: metal ion binding (GO:0046872);; biological_process: oxidation-reduction …	K01601|-44.4|aip:107640853|rbcL; ribulose-bisphosphate carboxylase large chain [EC:4.1.1.39]	sp|O20346|RBL_CLITE Ribulose bisphosphate carboxylase large chain (Fragment) OS=Clitoria ternatea OX=43366 GN=rbcL PE=3 SV=1	hypothetical protein Ahy_A02g008530 [Arachis hypogaea]
Aradu.14X1M	Z	Domain of unknown function (DUF3490)	cellular_component: cytoskeleton (GO:0005856);; cellular_component: microtubule (GO:0005874);; biological_process: cell cycle (GO:0007049);; cellular_component: phragmoplast (GO:0009524);; biological_process: cell division (GO:0051301);; molecular_function: nucleotide binding (GO:0000166);; biological_process: cell plate assembly (GO:0000919);; molecular_function: protein binding (GO:0005515);; m…	--	sp|Q8S950|KN7A_TOBAC Kinesin-like protein NACK1 OS=Nicotiana tabacum OX=4097 GN=NACK1 PE=1 SV=1	kinesin-like protein NACK1 [Arachis duranensis]
Aradu.154AS	--	--	--	--	--	protein FAR1-RELATED SEQUENCE 5-like [Arachis hypogaea]
Aradu.15ASN	S	--	--	--	--	hypothetical protein Ahy_A09g046275 [Arachis hypogaea]
Aradu.162IL	T	LRR receptor-like serine threonine-protein kinase	cellular_component: integral component of membrane (GO:0016021);; cellular_component: plasma membrane (GO:0005886);; cellular_component: membrane (GO:0016020);;	--	sp|Q9LYN6|Y3565_ARATH Probable inactive receptor-like protein kinase At3g56050 OS=Arabidopsis thaliana OX=3702 GN=At3g56050 PE=2 SV=1	probable inactive receptor-like protein kinase At3g56050 [Arachis duranensis]
Aradu.1661Y	--	--	--	--	--	hypothetical protein Ahy_B08g092488 [Arachis hypogaea]
Aradu.168L7	T	Disease resistance protein	--	K13457|-10000.0|adu:107487145|RPM1, RPS3; disease resistance protein RPM1	--	hypothetical protein DVH24_035623 [Malus domestica]
Aradu.16W66	P	efflux antiporter	molecular_function: antiporter activity (GO:0015297);; cellular_component: membrane (GO:0016020);; cellular_component: integral component of membrane (GO:0016021);; biological_process: ion transport (GO:0006811);; biological_process: potassium ion transport (GO:0006813);; cellular_component: chloroplast (GO:0009507);; cellular_component: plastid inner membrane (GO:0009528);; cellular_component: p…	--	sp|O65272|KEA2_ARATH K(+) efflux antiporter 2, chloroplastic OS=Arabidopsis thaliana OX=3702 GN=KEA2 PE=1 SV=2	K(+) efflux antiporter 2, chloroplastic isoform X1 [Arachis hypogaea]
Aradu.16Z19	U	Inherit from KOG: Metaxin 3	--	--	--	mitochondrial outer membrane import complex protein METAXIN [Arachis duranensis]
Aradu.171F6	K	WRKY transcription factor	molecular_function: DNA binding (GO:0003677);; cellular_component: nucleus (GO:0005634);;	--	sp|Q9FYA2|WRK75_ARATH Probable WRKY transcription factor 75 OS=Arabidopsis thaliana OX=3702 GN=WRKY75 PE=2 SV=1	probable WRKY transcription factor 75 [Arachis duranensis]
Aradu.17EG7	A	ATP-dependent RNA helicase	molecular_function: RNA binding (GO:0003723);; molecular_function: helicase activity (GO:0004386);; molecular_function: ATP binding (GO:0005524);; molecular_function: hydrolase activity (GO:0016787);; molecular_function: nucleotide binding (GO:0000166);;	K14442|-78.4|adu:107481909|DHX36, RHAU; ATP-dependent RNA helicase DHX36 [EC:3.6.4.13]	sp|F4HYJ7|DEXH3_ARATH DExH-box ATP-dependent RNA helicase DExH3 OS=Arabidopsis thaliana OX=3702 GN=At1g48650 PE=3 SV=1	ATP-dependent RNA helicase Dhx29 [Triticum urartu]
Aradu.17FTS	Z	ADF	molecular_function: actin binding (GO:0003779);;	K05765|-73.5|adu:107482185|CFL; cofilin	sp|Q9FVI2|ADF1_PETHY Actin-depolymerizing factor 1 OS=Petunia hybrida OX=4102 GN=ADF1 PE=2 SV=1	actin-depolymerizing factor 3 [Arachis duranensis]
Aradu.188IC	O	subtilisin-like protease-like	--	--	--	Subtilisin-like protease [Glycine soja]
Aradu.18BJC	T	Disease resistance protein	molecular_function: nucleotide binding (GO:0000166);; molecular_function: ATP binding (GO:0005524);; biological_process: defense response (GO:0006952);;	--	sp|Q7XA42|RGA1_SOLBU Putative disease resistance protein RGA1 OS=Solanum bulbocastanum OX=147425 GN=RGA1 PE=2 SV=2	putative disease resistance RPP13-like protein 1 [Arachis duranensis]
Aradu.18BRD	S	C1-like domain	--	--	--	uncharacterized protein LOC107471937 [Arachis duranensis]
Aradu.18HYX	O	chaperone protein	molecular_function: metal ion binding (GO:0046872);; cellular_component: chloroplast (GO:0009507);; cellular_component: plastid (GO:0009536);;	--	sp|Q9SJZ7|DNJA6_ARATH Chaperone protein dnaJ A6, chloroplastic OS=Arabidopsis thaliana OX=3702 GN=DJA6 PE=2 SV=2	chaperone protein dnaJ A6, chloroplastic [Arachis duranensis]
Aradu.18MF0	C	One of the two reaction center proteins of photosystem II (PSII), D2 is needed for assembly of a stable PSII complex (By similarity)	cellular_component: chloroplast thylakoid membrane (GO:0009535);; cellular_component: plastid (GO:0009536);; cellular_component: thylakoid (GO:0009579);; biological_process: photosynthesis (GO:0015979);; cellular_component: membrane (GO:0016020);; cellular_component: integral component of membrane (GO:0016021);; molecular_function: chlorophyll binding (GO:0016168);; molecular_function: iron ion b…	K02706|-62.3|crb:CARUB_v10001685mg|psbD; photosystem II P680 reaction center D2 protein [EC:1.10.3.9]	sp|Q9XQA8|PSBD_POPDE Photosystem II D2 protein OS=Populus deltoides OX=3696 GN=psbD PE=3 SV=1	hypothetical protein C5167_043858 [Papaver somniferum]
Aradu.18PBT	--	--	--	--	--	uncharacterized protein LOC110278688 [Arachis duranensis]
Aradu.18XUI	K	gata transcription factor	molecular_function: metal ion binding (GO:0046872);; molecular_function: DNA binding (GO:0003677);; cellular_component: nucleus (GO:0005634);;	--	sp|Q9FH57|GATA5_ARATH GATA transcription factor 5 OS=Arabidopsis thaliana OX=3702 GN=GATA5 PE=2 SV=1	GATA transcription factor 5 [Arachis duranensis]
Aradu.18Z4J	S	Protein of unknown function (DUF1997)	--	--	--	hypothetical protein Ahy_B06g085487 isoform B [Arachis hypogaea]
Aradu.1972D	T	Disease resistance protein	--	--	--	putative disease resistance RPP13-like protein 1 [Arachis duranensis]
Aradu.199G1	--	--	--	--	--	uncharacterized protein LOC107496484 [Arachis duranensis]
Aradu.19KPD	S	germin-like protein	cellular_component: apoplast (GO:0048046);; cellular_component: extracellular region (GO:0005576);; molecular_function: metal ion binding (GO:0046872);;	--	sp|Q9FLT3|GL34_ARATH Germin-like protein subfamily 3 member 4 OS=Arabidopsis thaliana OX=3702 GN=At5g61750 PE=2 SV=1	germin-like protein subfamily 3 member 4 [Arachis hypogaea]
Aradu.1A3FB	I	alpha/beta hydrolase fold	--	--	--	uncharacterized protein LOC107495166 isoform X1 [Arachis duranensis]
Aradu.1AA4A	S	Protein of unknown function (DUF1092)	cellular_component: chloroplast (GO:0009507);; cellular_component: plastid (GO:0009536);; biological_process: photosystem I assembly (GO:0048564);; molecular_function: RNA binding (GO:0003723);;	--	sp|Q9SFB3|ATAB2_ARATH Protein TAB2 homolog, chloroplastic OS=Arabidopsis thaliana OX=3702 GN=ATAB2 PE=2 SV=1	protein TAB2 homolog, chloroplastic [Arachis duranensis]
Aradu.1AR8U	--	--	--	--	--	hypothetical protein Ahy_B09g098869 [Arachis hypogaea]
Aradu.1B6ZQ	O	Mitotic-spindle organizing protein	cellular_component: microtubule organizing center (GO:0005815);; cellular_component: spindle (GO:0005819);; cellular_component: cytoskeleton (GO:0005856);; cellular_component: microtubule (GO:0005874);; cellular_component: phragmoplast (GO:0009524);; molecular_function: protein binding (GO:0005515);; cellular_component: nucleus (GO:0005634);; cellular_component: nuclear envelope (GO:0005635);; ce…	--	sp|Q9M0N8|MZT1B_ARATH Mitotic-spindle organizing protein 1B OS=Arabidopsis thaliana OX=3702 GN=GIP1 PE=1 SV=1	mitotic-spindle organizing protein 1B [Arachis duranensis]
Aradu.1BC5C	G	Glycosyl hydrolases family 18	molecular_function: hydrolase activity, acting on glycosyl bonds (GO:0016798);; biological_process: polysaccharide catabolic process (GO:0000272);; molecular_function: chitinase activity (GO:0004568);; biological_process: carbohydrate metabolic process (GO:0005975);; biological_process: chitin catabolic process (GO:0006032);; biological_process: metabolic process (GO:0008152);; molecular_function…	K01183|-181.0|adu:107472789|E3.2.1.14; chitinase [EC:3.2.1.14]	sp|P29061|CHIB_TOBAC Basic endochitinase OS=Nicotiana tabacum OX=4097 PE=2 SV=1	basic endochitinase-like [Arachis duranensis]
Aradu.1C5U3	C	early fruit mRNA	--	--	--	hypothetical protein Ahy_B01g055389 [Arachis hypogaea]
Aradu.1CT0J	O	cullin 4	cellular_component: nucleus (GO:0005634);; biological_process: abscisic acid-activated signaling pathway (GO:0009738);; biological_process: protein ubiquitination (GO:0016567);; molecular_function: protein binding (GO:0005515);;	K10609|-10000.0|adu:107482023|CUL4; cullin 4	sp|Q8LGH4|CUL4_ARATH Cullin-4 OS=Arabidopsis thaliana OX=3702 GN=CUL4 PE=1 SV=1	cullin-4 [Arachis duranensis]
Aradu.1CY96	S	NHL repeat-containing protein	--	--	--	uncharacterized protein LOC107459809 [Arachis duranensis]
Aradu.1D01N	A	KH domain-containing protein	molecular_function: RNA binding (GO:0003723);; cellular_component: nucleus (GO:0005634);;	--	sp|P58223|Y4837_ARATH KH domain-containing protein At4g18375 OS=Arabidopsis thaliana OX=3702 GN=At4g18375 PE=2 SV=1	hypothetical protein Ahy_B03g061881 isoform B [Arachis hypogaea]
Aradu.1D0UZ	S	Pentatricopeptide repeat-containing protein	--	--	sp|Q680H3|PP170_ARATH Pentatricopeptide repeat-containing protein At2g25580 OS=Arabidopsis thaliana OX=3702 GN=PCMP-H75 PE=2 SV=2	pentatricopeptide repeat-containing protein At4g32450, mitochondrial [Arachis duranensis]
Aradu.1D3EG	S	Ankyrin repeat-containing protein	cellular_component: nucleus (GO:0005634);; cellular_component: cytoplasm (GO:0005737);; cellular_component: mitochondrion (GO:0005739);; molecular_function: phytochrome binding (GO:0010313);;	--	sp|Q9FF09|PIA1_ARATH Phytochrome-interacting ankyrin-repeat protein 1 OS=Arabidopsis thaliana OX=3702 GN=PIA1 PE=2 SV=1	--
Aradu.1D4P2	P	oligopeptide transporter	biological_process: peptide transport (GO:0015833);; cellular_component: membrane (GO:0016020);; cellular_component: integral component of membrane (GO:0016021);; biological_process: protein transport (GO:0015031);;	--	sp|O04514|OPT2_ARATH Oligopeptide transporter 2 OS=Arabidopsis thaliana OX=3702 GN=OPT2 PE=2 SV=2	oligopeptide transporter 1 [Arachis duranensis]
Aradu.1DV9M	U	Vacuolar protein sorting-associated protein 22 homolog	cellular_component: endosome (GO:0005768);; biological_process: protein transport (GO:0015031);;	K12188|-139.7|aip:107625162|SNF8, EAP30; ESCRT-II complex subunit VPS22	sp|Q5M759|VP221_ARATH Vacuolar protein sorting-associated protein 22 homolog 1 OS=Arabidopsis thaliana OX=3702 GN=VP22-1 PE=2 SV=2	vacuolar protein sorting-associated protein 22 homolog 1 [Arachis duranensis]
Aradu.1E463	--	--	--	--	--	hypothetical protein Ahy_A04g017335 [Arachis hypogaea]
Aradu.1E4GW	--	--	--	--	--	uncharacterized protein LOC107642035 [Arachis ipaensis]
Aradu.1F5AZ	S	F-box kelch-repeat protein	--	--	sp|Q9CAG8|FBK28_ARATH F-box/kelch-repeat protein At1g67480 OS=Arabidopsis thaliana OX=3702 GN=At1g67480 PE=2 SV=1	F-box/kelch-repeat protein At1g67480 [Arachis duranensis]
Aradu.1FQ73	A	RNA-binding protein Luc7-like	--	--	--	putative RNA-binding protein Luc7-like 2 [Arachis ipaensis]
Aradu.1FR6L	O	Cullin-associated NEDD8-dissociated protein	--	--	sp|Q8L5Y6|CAND1_ARATH Cullin-associated NEDD8-dissociated protein 1 OS=Arabidopsis thaliana OX=3702 GN=CAND1 PE=1 SV=1	cullin-associated NEDD8-dissociated protein 1 isoform X1 [Arachis ipaensis]
Aradu.1FU4X	S	--	--	--	--	uncharacterized protein LOC107466559 [Arachis duranensis]
Aradu.1G0GY	S	auxin-induced protein	cellular_component: membrane (GO:0016020);; cellular_component: integral component of membrane (GO:0016021);;	--	sp|Q9FL41|WTR38_ARATH WAT1-related protein At5g07050 OS=Arabidopsis thaliana OX=3702 GN=At5g07050 PE=2 SV=1	WAT1-related protein At5g07050 [Arachis duranensis]
Aradu.1GV90	--	--	--	--	--	uncharacterized protein LOC112721848 [Arachis hypogaea]
Aradu.1H2UR	S	Tetraspanin family	cellular_component: integral component of membrane (GO:0016021);; cellular_component: plasma membrane (GO:0005886);; cellular_component: membrane (GO:0016020);;	--	sp|Q9M1E7|TET3_ARATH Tetraspanin-3 OS=Arabidopsis thaliana OX=3702 GN=TET3 PE=1 SV=1	tetraspanin-3 [Arachis duranensis]
Aradu.1H4AP	K	transcription factor ABORTED	--	--	--	hypothetical protein Ahy_B10g103535 [Arachis hypogaea]
Aradu.1HA1K	J	NOL1/NOP2/sun family	--	--	--	hypothetical protein Ahy_B01g051391 isoform C [Arachis hypogaea]
Aradu.1HN9G	S	CBS domain-containing protein	cellular_component: mitochondrion (GO:0005739);;	--	sp|Q9LEV3|CBSX3_ARATH CBS domain-containing protein CBSX3, mitochondrial OS=Arabidopsis thaliana OX=3702 GN=CBSX3 PE=1 SV=1	CBS domain-containing protein CBSX3, mitochondrial isoform X2 [Arachis duranensis]
Aradu.1HZ1E	TZ	Uncharacterized conserved protein (DUF2358)	--	--	--	uncharacterized protein LOC107472786 [Arachis duranensis]
Aradu.1I73Q	S	Polyketide cyclase / dehydrase and lipid transport	--	--	--	uncharacterized protein LOC107480188 isoform X2 [Arachis duranensis]
Aradu.1IB0M	P	pheophorbide a oxygenase	molecular_function: oxidoreductase activity (GO:0016491);; molecular_function: pheophorbide a oxygenase activity (GO:0032441);; molecular_function: metal ion binding (GO:0046872);; molecular_function: iron-sulfur cluster binding (GO:0051536);; molecular_function: 2 iron, 2 sulfur cluster binding (GO:0051537);; biological_process: oxidation-reduction process (GO:0055114);; cellular_component: chlo…	K13071|-10000.0|adu:107476453|PAO, ACD1; pheophorbide a oxygenase [EC:1.14.15.17]	sp|Q9FYC2|PAO_ARATH Pheophorbide a oxygenase, chloroplastic OS=Arabidopsis thaliana OX=3702 GN=PAO PE=1 SV=1	pheophorbide a oxygenase, chloroplastic [Arachis duranensis]
Aradu.1IX3W	S	Alpha and gamma adaptin binding protein p34	--	--	--	uncharacterized protein LOC107477879 [Arachis duranensis]
Aradu.1J1DY	K	dof zinc finger protein	molecular_function: metal ion binding (GO:0046872);; molecular_function: DNA binding (GO:0003677);; cellular_component: nucleus (GO:0005634);;	--	sp|Q84TE9|DOF53_ARATH Dof zinc finger protein DOF5.3 OS=Arabidopsis thaliana OX=3702 GN=DOF5.3 PE=2 SV=1	dof zinc finger protein DOF2.1 [Arachis duranensis]
Aradu.1J1TW	I	acyl-CoA-binding domain-containing protein	molecular_function: lipid binding (GO:0008289);; biological_process: response to lead ion (GO:0010288);; cellular_component: membrane (GO:0016020);; cellular_component: integral component of membrane (GO:0016021);; molecular_function: metal ion binding (GO:0046872);; cellular_component: extracellular region (GO:0005576);; cellular_component: cell wall (GO:0005618);; cellular_component: endoplasmi…	--	sp|Q9SM23|ACBP1_ARATH Acyl-CoA-binding domain-containing protein 1 OS=Arabidopsis thaliana OX=3702 GN=ACBP1 PE=1 SV=2	acyl-CoA-binding domain-containing protein 1 [Arachis hypogaea]
Aradu.1J5GN	--	--	--	--	--	uncharacterized protein LOC107495934 [Arachis duranensis]
Aradu.1J60Y	--	--	--	--	--	hypothetical protein Ahy_A07g031245 isoform D [Arachis hypogaea]
Aradu.1JP2B	L	target of rapamycin	molecular_function: kinase activity (GO:0016301);; biological_process: brassinosteroid mediated signaling pathway (GO:0009742);; molecular_function: nucleotide binding (GO:0000166);; biological_process: multicellular organism development (GO:0007275);; biological_process: sucrose mediated signaling (GO:0009745);; molecular_function: protein kinase activity (GO:0004672);; biological_process: phosp…	K07203|-10000.0|acan:ACA1_096830|MTOR, FRAP, TOR; serine/threonine-protein kinase mTOR [EC:2.7.11.1]	sp|Q9FR53|TOR_ARATH Serine/threonine-protein kinase TOR OS=Arabidopsis thaliana OX=3702 GN=TOR PE=1 SV=1	LOW QUALITY PROTEIN: serine/threonine-protein kinase TOR [Arachis ipaensis]
Aradu.1KU8R	C	Component of the cytochrome b6-f complex, which mediates electron transfer between photosystem II (PSII) and photosystem I (PSI), cyclic electron flow around PSI, and state transitions (By similarity)	biological_process: photosynthesis (GO:0015979);; cellular_component: membrane (GO:0016020);; cellular_component: integral component of membrane (GO:0016021);; molecular_function: metal ion binding (GO:0046872);; biological_process: oxidation-reduction process (GO:0055114);; molecular_function: electron transfer activity (GO:0009055);; cellular_component: chloroplast (GO:0009507);; cellular_compo…	K02634|-161.0|mtr:MetrCp045|petA; apocytochrome f	sp|Q9BBR8|CYF_LOTJA Cytochrome f OS=Lotus japonicus OX=34305 GN=petA PE=3 SV=1	PREDICTED: cytochrome f-like [Capsicum annuum]
Aradu.1LZ7F	S	--	--	--	--	hypothetical protein Ahy_A10g051325 isoform E [Arachis hypogaea]
Aradu.1M38D	T	calmodulin-like protein	molecular_function: metal ion binding (GO:0046872);;	K13448|-83.6|adu:107492602|CML; calcium-binding protein CML	sp|Q9SRR7|CML3_ARATH Calmodulin-like protein 3 OS=Arabidopsis thaliana OX=3702 GN=CML3 PE=2 SV=1	calmodulin-like protein 3 [Arachis duranensis]
Aradu.1N0XE	P	L-ascorbate peroxidase	molecular_function: peroxidase activity (GO:0004601);; molecular_function: oxidoreductase activity (GO:0016491);; molecular_function: L-ascorbate peroxidase activity (GO:0016688);; biological_process: hydrogen peroxide catabolic process (GO:0042744);; molecular_function: metal ion binding (GO:0046872);; biological_process: oxidation-reduction process (GO:0055114);;	K00434|-182.7|adu:107463271|E1.11.1.11; L-ascorbate peroxidase [EC:1.11.1.11]	sp|Q8GY91|APX6_ARATH Putative L-ascorbate peroxidase 6 OS=Arabidopsis thaliana OX=3702 GN=APX6 PE=2 SV=1	putative L-ascorbate peroxidase 6 [Arachis duranensis]
Aradu.1N2NV	A	Surp module	cellular_component: nucleus (GO:0005634);; biological_process: mRNA processing (GO:0006397);; biological_process: RNA splicing (GO:0008380);; cellular_component: nuclear speck (GO:0016607);; molecular_function: RNA binding (GO:0003723);;	K12842|-10000.0|adu:107476794|SR140; U2-associated protein SR140	sp|Q9C5J3|RRC1_ARATH Protein RRC1 OS=Arabidopsis thaliana OX=3702 GN=RRC1 PE=1 SV=1	hypothetical protein Ahy_A01g004010 isoform B [Arachis hypogaea]
Aradu.1N8DM	O	serine carboxypeptidase-like	molecular_function: carboxypeptidase activity (GO:0004180);; cellular_component: extracellular region (GO:0005576);; biological_process: proteolysis (GO:0006508);; molecular_function: peptidase activity (GO:0008233);; molecular_function: hydrolase activity (GO:0016787);;	--	sp|P32826|SCP49_ARATH Serine carboxypeptidase-like 49 OS=Arabidopsis thaliana OX=3702 GN=SCPL49 PE=2 SV=2	serine carboxypeptidase-like [Arachis duranensis]
Aradu.1NA76	S	--	--	--	--	uncharacterized protein LOC107496846 [Arachis duranensis]
Aradu.1PV8X	S	Inherit from NOG: expressed protein	--	--	--	uncharacterized protein LOC107463307 isoform X2 [Arachis duranensis]
Aradu.1QD6E	C	Surfeit locus	cellular_component: mitochondrial inner membrane (GO:0005743);; cellular_component: membrane (GO:0016020);; cellular_component: integral component of membrane (GO:0016021);; cellular_component: mitochondrion (GO:0005739);;	--	sp|Q9SE51|SURF1_ARATH Surfeit locus protein 1 OS=Arabidopsis thaliana OX=3702 GN=SURF1 PE=2 SV=1	surfeit locus protein 1 [Arachis duranensis]
Aradu.1QU0K	L	DNA gyrase subunit B, chloroplastic	cellular_component: chloroplast (GO:0009507);; cellular_component: plastid (GO:0009536);; molecular_function: isomerase activity (GO:0016853);; molecular_function: metal ion binding (GO:0046872);; molecular_function: DNA topoisomerase II activity (GO:0061505);; molecular_function: nucleotide binding (GO:0000166);; molecular_function: DNA binding (GO:0003677);; molecular_function: DNA topoisomeras…	--	sp|Q5YLB4|GYRB_NICBE DNA gyrase subunit B, chloroplastic/mitochondrial OS=Nicotiana benthamiana OX=4100 GN=GYRB PE=2 SV=1	hypothetical protein Ahy_A06g026900 [Arachis hypogaea]
Aradu.1R3I6	--	--	--	--	--	uncharacterized protein LOC107483100 [Arachis duranensis]
Aradu.1R5WG	IOT	Lipase 3 N-terminal region	--	--	--	uncharacterized protein LOC112703588 [Arachis hypogaea]
Aradu.1SR21	O	subtilisin-like protease-like	--	--	--	Subtilisin-like protease [Glycine soja]
Aradu.1SY66	S	Protein of unknown function (DUF1230)	cellular_component: chloroplast (GO:0009507);; cellular_component: plastid (GO:0009536);; cellular_component: membrane (GO:0016020);; cellular_component: integral component of membrane (GO:0016021);; biological_process: response to iron ion starvation (GO:1990641);;	--	sp|Q9FN15|GLD27_ARATH Protein CONSERVED IN THE GREEN LINEAGE AND DIATOMS 27, chloroplastic OS=Arabidopsis thaliana OX=3702 GN=CGLD27 PE=2 SV=1	uncharacterized protein LOC107487690 [Arachis duranensis]
Aradu.1T1LP	--	--	--	--	--	hypothetical protein Ahy_A03g015131 isoform B [Arachis hypogaea]
Aradu.1T3UD	S	AAI	--	--	sp|Q00451|PRF1_SOLLC 36.4 kDa proline-rich protein OS=Solanum lycopersicum OX=4081 GN=TPRP-F1 PE=2 SV=1	hypothetical protein Ahy_A01g001249 [Arachis hypogaea]
Aradu.1T529	--	--	--	--	--	hypothetical protein Ahy_B10g100827 [Arachis hypogaea]
Aradu.1TK55	--	--	--	--	--	hypothetical protein Ahy_A07g033554 [Arachis hypogaea]
Aradu.1UJ85	--	--	--	K07466|-49.3|aip:107607714|RFA1, RPA1, rpa; replication factor A1	--	hypothetical protein Ahy_Scaffold1g107525 [Arachis hypogaea]
Aradu.1V41R	--	--	--	--	--	pentatricopeptide repeat-containing protein At2g20710, mitochondrial isoform X1 [Arachis hypogaea]
Aradu.1V6B6	K	RWP-RK domain-containing protein	molecular_function: DNA binding (GO:0003677);; cellular_component: nucleus (GO:0005634);;	--	sp|Q9LVU8|RKD4_ARATH Protein RKD4 OS=Arabidopsis thaliana OX=3702 GN=RKD4 PE=3 SV=1	protein RKD4 isoform X1 [Arachis duranensis]
Aradu.1WP35	--	--	--	--	--	uncharacterized protein LOC107478894 [Arachis duranensis]
Aradu.1X1DY	--	--	--	--	--	UBP1-associated proteins 1C isoform X1 [Arachis ipaensis]
Aradu.1X6W7	F	Cytosolic purine	--	--	--	5'-nucleotidase domain-containing protein 4 isoform X1 [Arachis duranensis]
Aradu.1Y660	A	cwf21 domain	--	--	--	protein starmaker [Arachis duranensis]
Aradu.1YK0L	T	Disease resistance protein	--	--	--	putative disease resistance protein At3g14460 [Arachis hypogaea]
Aradu.1YM83	T	inactive leucine-rich repeat receptor-like protein kinase	cellular_component: integral component of membrane (GO:0016021);; cellular_component: plasma membrane (GO:0005886);; cellular_component: membrane (GO:0016020);;	--	sp|Q8LFN2|Y3037_ARATH Probable inactive leucine-rich repeat receptor-like protein kinase At3g03770 OS=Arabidopsis thaliana OX=3702 GN=At3g03770 PE=1 SV=1	probable inactive leucine-rich repeat receptor-like protein kinase At3g03770 [Arachis duranensis]
Aradu.1ZG5W	--	--	--	--	--	uncharacterized protein LOC107464368 [Arachis duranensis]
Aradu.1ZX0E	--	--	--	--	--	metabotropic glutamate receptor-like protein P [Arachis hypogaea]
Aradu.200CK	CIQ	Carrier of the growing fatty acid chain in fatty acid biosynthesis (By similarity)	cellular_component: respiratory chain (GO:0070469);; cellular_component: mitochondrion (GO:0005739);; biological_process: lipid metabolic process (GO:0006629);; biological_process: fatty acid metabolic process (GO:0006631);; biological_process: fatty acid biosynthetic process (GO:0006633);; biological_process: oxidation-reduction process (GO:0055114);;	K03955|-66.5|adu:107485940|NDUFAB1; NADH dehydrogenase (ubiquinone) 1 alpha/beta subcomplex 1	sp|O80800|ACPM2_ARATH Acyl carrier protein 2, mitochondrial OS=Arabidopsis thaliana OX=3702 GN=MTACP2 PE=1 SV=1	acyl carrier protein 2, mitochondrial [Arachis duranensis]
Aradu.200SM	T	LRR receptor-like serine threonine-protein kinase At4g08850-like	molecular_function: kinase activity (GO:0016301);; biological_process: phosphorylation (GO:0016310);; molecular_function: transferase activity (GO:0016740);; molecular_function: nucleotide binding (GO:0000166);; molecular_function: protein serine/threonine kinase activity (GO:0004674);; molecular_function: ATP binding (GO:0005524);; cellular_component: plasma membrane (GO:0005886);; cellular_comp…	--	sp|Q8VZG8|MIK2_ARATH MDIS1-interacting receptor like kinase 2 OS=Arabidopsis thaliana OX=3702 GN=MIK2 PE=1 SV=3	MDIS1-interacting receptor like kinase 2-like [Arachis ipaensis]
Aradu.208PX	S	--	biological_process: metabolic process (GO:0008152);; molecular_function: catalytic activity (GO:0003824);; cellular_component: cytoplasm (GO:0005737);; biological_process: phosphorylation (GO:0016310);; molecular_function: nucleotide binding (GO:0000166);; molecular_function: RNA ligase (ATP) activity (GO:0003972);; molecular_function: transferase activity (GO:0016740);; molecular_function: hydro…	--	sp|Q0WL81|RNL_ARATH tRNA ligase 1 OS=Arabidopsis thaliana OX=3702 GN=RNL PE=1 SV=1	tRNA ligase 1 [Arachis duranensis]
Aradu.20AVJ	P	Destroys radicals which are normally produced within the cells and which are toxic to biological systems (By similarity)	molecular_function: metal ion binding (GO:0046872);; biological_process: oxidation-reduction process (GO:0055114);; molecular_function: superoxide dismutase activity (GO:0004784);; cellular_component: chloroplast (GO:0009507);; cellular_component: plastid (GO:0009536);; molecular_function: antioxidant activity (GO:0016209);; molecular_function: oxidoreductase activity (GO:0016491);;	K04565|-87.9|adu:107476456|SOD1; superoxide dismutase, Cu-Zn family [EC:1.15.1.1]	sp|P93407|SODCP_ORYSJ Superoxide dismutase [Cu-Zn], chloroplastic OS=Oryza sativa subsp. japonica OX=39947 GN=SODCP PE=1 SV=1	superoxide dismutase [Cu-Zn], chloroplastic [Arachis duranensis]
Aradu.20FIR	F	AMP deaminase	biological_process: IMP salvage (GO:0032264);; molecular_function: metal ion binding (GO:0046872);; molecular_function: AMP deaminase activity (GO:0003876);; biological_process: nucleotide metabolic process (GO:0009117);; cellular_component: membrane (GO:0016020);; cellular_component: integral component of membrane (GO:0016021);; molecular_function: hydrolase activity (GO:0016787);;	K01490|-10000.0|adu:107475317|AMPD; AMP deaminase [EC:3.5.4.6]	sp|Q84NP7|AMPD_ORYSJ Probable AMP deaminase OS=Oryza sativa subsp. japonica OX=39947 GN=AMPD PE=2 SV=1	AMP deaminase isoform X1 [Arachis duranensis]
Aradu.20JPA	S	--	--	--	--	protein LAZY 1 [Arachis duranensis]
Aradu.20KIH	E	Amino acid permease	cellular_component: plasma membrane (GO:0005886);; biological_process: amino acid transport (GO:0006865);; molecular_function: symporter activity (GO:0015293);; cellular_component: membrane (GO:0016020);; cellular_component: integral component of membrane (GO:0016021);;	--	sp|O80592|AAP8_ARATH Amino acid permease 8 OS=Arabidopsis thaliana OX=3702 GN=AAP8 PE=1 SV=1	amino acid permease 1-like [Arachis duranensis]
Aradu.215LT	G	Protein of unknown function, DUF604	--	--	--	uncharacterized protein LOC107461910 [Arachis duranensis]
Aradu.21AU1	IOT	Lipase (class 3)	--	--	--	uncharacterized protein LOC107467700 isoform X1 [Arachis duranensis]
Aradu.21EXI	G	nad kinase	molecular_function: kinase activity (GO:0016301);; biological_process: phosphorylation (GO:0016310);; molecular_function: transferase activity (GO:0016740);; molecular_function: nucleotide binding (GO:0000166);; molecular_function: NAD+ kinase activity (GO:0003951);; molecular_function: calmodulin binding (GO:0005516);; molecular_function: ATP binding (GO:0005524);; cellular_component: chloroplas…	K00858|-10000.0|adu:107494876|ppnK, NADK; NAD+ kinase [EC:2.7.1.23]	sp|Q9C5W3|NADK2_ARATH NAD kinase 2, chloroplastic OS=Arabidopsis thaliana OX=3702 GN=NADK2 PE=1 SV=1	NAD kinase 2, chloroplastic [Arachis duranensis]
Aradu.21J64	S	--	--	--	--	uncharacterized protein LOC110279588 [Arachis duranensis]
Aradu.21X2U	--	--	--	--	--	uncharacterized protein LOC107612138 [Arachis ipaensis]
Aradu.21XMD	T	Disease resistance protein	molecular_function: nucleotide binding (GO:0000166);; molecular_function: ATP binding (GO:0005524);; biological_process: defense response (GO:0006952);;	--	sp|Q9LRR5|DRL21_ARATH Putative disease resistance protein At3g14460 OS=Arabidopsis thaliana OX=3702 GN=At3g14460 PE=3 SV=1	--
Aradu.224D3	--	--	--	--	--	F-box/FBD/LRR-repeat protein At4g26340-like [Arachis hypogaea]
Aradu.227HP	S	Protein of unknown function (DUF620)	biological_process: methylation (GO:0032259);; cellular_component: nucleus (GO:0005634);; biological_process: chromatin organization (GO:0006325);; molecular_function: methyltransferase activity (GO:0008168);; molecular_function: transferase activity (GO:0016740);; molecular_function: histone-lysine N-methyltransferase activity (GO:0018024);;	--	sp|Q9FG08|ATXR4_ARATH Histone-lysine N-methyltransferase ATXR4 OS=Arabidopsis thaliana OX=3702 GN=ATXR4 PE=2 SV=2	histone-lysine N-methyltransferase ATXR4 isoform X2 [Arachis duranensis]
Aradu.228F5	J	30S ribosomal protein S10	cellular_component: plastid (GO:0009536);; cellular_component: ribosome (GO:0005840);; cellular_component: chloroplast (GO:0009507);;	K02946|-113.5|adu:107469096|RP-S10, MRPS10, rpsJ; small subunit ribosomal protein S10	sp|Q9M4Y3|RR10_MESCR 30S ribosomal protein S10, chloroplastic OS=Mesembryanthemum crystallinum OX=3544 GN=RPS10 PE=2 SV=1	30S ribosomal protein S10, chloroplastic [Arachis duranensis]
Aradu.22DGA	--	--	--	--	--	hypothetical protein Ahy_A08g038957 isoform B [Arachis hypogaea]
Aradu.22F8R	S	Pentatricopeptide repeat-containing protein	--	--	sp|Q9C9U0|PP118_ARATH Pentatricopeptide repeat-containing protein At1g73710 OS=Arabidopsis thaliana OX=3702 GN=At1g73710 PE=2 SV=1	pentatricopeptide repeat-containing protein At1g73710 [Arachis ipaensis]
Aradu.22RE6	--	--	--	--	--	hypothetical protein Ahy_Scaffold7g108298 [Arachis hypogaea]
Aradu.22RTM	J	peptide chain release factor	cellular_component: plastid (GO:0009536);; cellular_component: chloroplast stroma (GO:0009570);; biological_process: translation (GO:0006412);; cellular_component: chloroplast (GO:0009507);;	--	sp|Q9LVY0|PRFB1_ARATH Peptide chain release factor PrfB1, chloroplastic OS=Arabidopsis thaliana OX=3702 GN=PRFB1 PE=2 SV=1	peptide chain release factor PrfB1, chloroplastic [Arachis duranensis]
Aradu.22S7E	C	tRNA wybutosine-synthesizing protein 1	biological_process: methylation (GO:0032259);; cellular_component: Golgi membrane (GO:0000139);; cellular_component: Golgi apparatus (GO:0005794);; molecular_function: methyltransferase activity (GO:0008168);; cellular_component: membrane (GO:0016020);; cellular_component: integral component of membrane (GO:0016021);; molecular_function: transferase activity (GO:0016740);;	--	sp|Q9LN50|PMTS_ARATH Probable methyltransferase PMT28 OS=Arabidopsis thaliana OX=3702 GN=At1g19430 PE=2 SV=1	probable methyltransferase PMT28 isoform X2 [Arachis duranensis]
Aradu.230WM	S	Encodes a protein DOMINO1 that belongs to a plant-specific gene family sharing a common motif present in the tomato DEFECTIVE CHLOROPLASTS AND LEAVES (LeDCL) protein. DOMINO1 is located in the nucleus. Arabidopsis embryos carrying the domino1 mutation grow slowly in comparison with wild type embryos and reach only the globular stage at desiccation. The primary defect of the mutation at the cellul…	--	--	--	uncharacterized protein LOC107468318 [Arachis duranensis]
Aradu.23LCR	T	PIPKc	molecular_function: nucleotide binding (GO:0000166);; molecular_function: ATP binding (GO:0005524);; molecular_function: kinase activity (GO:0016301);; molecular_function: 1-phosphatidylinositol-4-phosphate 5-kinase activity (GO:0016308);; biological_process: phosphorylation (GO:0016310);; molecular_function: transferase activity (GO:0016740);;	K00889|-10000.0|cam:101507936|PIP5K; 1-phosphatidylinositol-4-phosphate 5-kinase [EC:2.7.1.68]	sp|Q56YP2|PI5K1_ARATH Phosphatidylinositol 4-phosphate 5-kinase 1 OS=Arabidopsis thaliana OX=3702 GN=PIP5K1 PE=1 SV=1	phosphatidylinositol 4-phosphate 5-kinase 1 [Arachis duranensis]
Aradu.23UZB	M	polygalacturonase	molecular_function: hydrolase activity (GO:0016787);; molecular_function: hydrolase activity, acting on glycosyl bonds (GO:0016798);; biological_process: cell wall organization (GO:0071555);; molecular_function: polygalacturonase activity (GO:0004650);; cellular_component: extracellular region (GO:0005576);; cellular_component: cell wall (GO:0005618);; biological_process: metabolic process (GO:00…	K01184|-238.1|adu:107483106|E3.2.1.15; polygalacturonase [EC:3.2.1.15]	sp|P48979|PGLR_PRUPE Polygalacturonase OS=Prunus persica OX=3760 PE=2 SV=1	polygalacturonase-like [Arachis duranensis]
Aradu.23V4H	--	--	--	--	--	hypothetical protein Ahy_A07g034384 [Arachis hypogaea]
Aradu.242PQ	--	--	--	--	--	hypothetical protein Ahy_A02g008926 [Arachis hypogaea]
Aradu.24AX4	--	--	--	--	--	uncharacterized protein LOC107490558 [Arachis duranensis]
Aradu.24LYY	S	--	--	--	--	uncharacterized protein LOC107480018 [Arachis duranensis]
Aradu.24RCA	--	--	--	--	--	hypothetical protein Ahy_B05g079258 [Arachis hypogaea]
Aradu.254QE	O	Ubiquitin-2 like Rad60 SUMO-like	--	--	--	large proline-rich protein bag6-B isoform X2 [Arachis duranensis]
Aradu.254Z6	S	BTB POZ domain-containing protein DOT3-like	biological_process: protein ubiquitination (GO:0016567);;	--	sp|Q9LFU0|DOT3_ARATH BTB/POZ domain-containing protein DOT3 OS=Arabidopsis thaliana OX=3702 GN=DOT3 PE=2 SV=1	BTB/POZ domain-containing protein DOT3 [Arachis duranensis]
Aradu.26JTU	S	Pentatricopeptide repeat-containing protein	--	--	sp|B3H672|PP317_ARATH Pentatricopeptide repeat-containing protein At4g17616 OS=Arabidopsis thaliana OX=3702 GN=At4g17616 PE=2 SV=1	hypothetical protein Ahy_A04g020455 isoform D [Arachis hypogaea]
Aradu.26MHM	C	Cytochrome b5	biological_process: regulation of growth (GO:0040008);; molecular_function: metal ion binding (GO:0046872);; cellular_component: cytoplasm (GO:0005737);; cellular_component: cytosol (GO:0005829);;	K00326|-121.7|adu:107477454|E1.6.2.2; cytochrome-b5 reductase [EC:1.6.2.2]	sp|Q9LXD1|RLF_ARATH Cytochrome b5 domain-containing protein RLF OS=Arabidopsis thaliana OX=3702 GN=RLF PE=2 SV=1	cytochrome b5 domain-containing protein RLF [Arachis duranensis]
Aradu.26N4W	S	Monodehydroascorbate reductase	biological_process: oxidation-reduction process (GO:0055114);; cellular_component: peroxisome (GO:0005777);; cellular_component: peroxisomal membrane (GO:0005778);; cellular_component: membrane (GO:0016020);; cellular_component: integral component of membrane (GO:0016021);; molecular_function: oxidoreductase activity (GO:0016491);; molecular_function: monodehydroascorbate reductase (NADH) activit…	K08232|-274.9|adu:107495052|E1.6.5.4; monodehydroascorbate reductase (NADH) [EC:1.6.5.4]	sp|Q9LK94|MDAR4_ARATH Monodehydroascorbate reductase 4, peroxisomal OS=Arabidopsis thaliana OX=3702 GN=MDAR4 PE=1 SV=1	monodehydroascorbate reductase 4, peroxisomal isoform X1 [Arachis duranensis]
Aradu.26R75	G	Glycosyl hydrolase family 81 protein	--	--	--	hypothetical protein Ahy_A04g017376 [Arachis hypogaea]
Aradu.270HA	S	Integral membrane HRF1 family protein	--	--	--	protein YIF1B-A [Arachis duranensis]
Aradu.276FV	M	protein notum homolog	cellular_component: cell wall (GO:0005618);; molecular_function: hydrolase activity (GO:0016787);; biological_process: cell wall organization (GO:0071555);; cellular_component: extracellular region (GO:0005576);;	K19882|-29.6|vra:106777772|NOTUM; O-palmitoleoyl-L-serine hydrolase [EC:3.1.1.98]	sp|Q6DBP4|PAE8_ARATH Pectin acetylesterase 8 OS=Arabidopsis thaliana OX=3702 GN=PAE8 PE=2 SV=1	pectin acetylesterase 8-like isoform X4 [Arachis hypogaea]
Aradu.27DYI	D	May be involved in modulation of pathogen defense and leaf cell death (By similarity)	biological_process: defense response (GO:0006952);; biological_process: response to biotic stimulus (GO:0009607);; cellular_component: membrane (GO:0016020);; cellular_component: integral component of membrane (GO:0016021);; molecular_function: calmodulin binding (GO:0005516);;	--	sp|Q9FKY5|MLO10_ARATH MLO-like protein 10 OS=Arabidopsis thaliana OX=3702 GN=MLO10 PE=2 SV=1	MLO-like protein 10 [Arachis hypogaea]
Aradu.27M85	S	PPR repeat	--	--	--	hypothetical protein Ahy_B05g075158 [Arachis hypogaea]
Aradu.27RSB	P	oligopeptide transporter	biological_process: peptide transport (GO:0015833);; cellular_component: membrane (GO:0016020);; cellular_component: integral component of membrane (GO:0016021);; biological_process: protein transport (GO:0015031);;	--	sp|Q9SUA4|OPT5_ARATH Oligopeptide transporter 5 OS=Arabidopsis thaliana OX=3702 GN=OPT5 PE=2 SV=1	oligopeptide transporter 1 [Arachis duranensis]
Aradu.27XB8	U	Functions in nuclear protein import as nuclear transport receptor. Serves as receptor for nuclear localization signals (NLS) in cargo substrates. Is thought to mediate docking of the importin substrate complex to the nuclear pore complex (NPC) through binding to nucleoporin and the complex is subsequently translocated through the pore by an energy requiring, Ran- dependent mechanism. At the nucle…	cellular_component: nucleoplasm (GO:0005654);; cellular_component: cytoplasm (GO:0005737);; biological_process: protein transport (GO:0015031);; cellular_component: nucleus (GO:0005634);;	--	sp|Q8H0U4|TNPO1_ARATH Transportin-1 OS=Arabidopsis thaliana OX=3702 GN=TRN1 PE=1 SV=1	hypothetical protein Ahy_B09g099703 [Arachis hypogaea]
Aradu.27YDR	U	gtp-binding protein	biological_process: vesicle-mediated transport (GO:0016192);; molecular_function: nucleotide binding (GO:0000166);; molecular_function: GTP binding (GO:0005525);; cellular_component: endoplasmic reticulum (GO:0005783);; cellular_component: Golgi apparatus (GO:0005794);; biological_process: protein transport (GO:0015031);;	K07953|-106.8|adu:107463039|SAR1; GTP-binding protein SAR1 [EC:3.6.5.-]	sp|O04834|SAR1A_ARATH GTP-binding protein SAR1A OS=Arabidopsis thaliana OX=3702 GN=SAR1A PE=2 SV=1	GTP-binding protein SAR1A [Arachis hypogaea]
Aradu.28TIZ	A	cleavage stimulation factor	biological_process: antisense RNA metabolic process (GO:0042868);; biological_process: regulation of gene silencing (GO:0060968);; molecular_function: protein binding (GO:0005515);; cellular_component: nucleus (GO:0005634);; biological_process: mRNA processing (GO:0006397);; biological_process: gene silencing by RNA (GO:0031047);;	K14408|-244.8|adu:107471902|CSTF3, RNA14; cleavage stimulation factor subunit 3	sp|Q8GUP1|CTF77_ARATH Cleavage stimulation factor subunit 77 OS=Arabidopsis thaliana OX=3702 GN=CSTF77 PE=1 SV=1	cleavage stimulation factor subunit 77 isoform X1 [Arachis hypogaea]
Aradu.295G5	--	--	--	--	--	uncharacterized protein LOC112793648 [Arachis hypogaea]
Aradu.29D0K	--	--	--	--	--	pentatricopeptide repeat-containing protein At5g16860 [Arachis duranensis]
Aradu.2A2BX	S	--	--	--	--	uncharacterized protein LOC107471187 isoform X1 [Arachis duranensis]
Aradu.2A606	L	dna binding	--	--	--	two-component response regulator ORR22-like [Arachis duranensis]
Aradu.2B25Z	I	3-hydroxyisobutyryl-CoA hydrolase-like protein	molecular_function: hydrolase activity (GO:0016787);;	K05605|-38.6|aip:107623621|HIBCH; 3-hydroxyisobutyryl-CoA hydrolase [EC:3.1.2.4]	sp|Q9SHJ8|HIBC8_ARATH 3-hydroxyisobutyryl-CoA hydrolase-like protein 5 OS=Arabidopsis thaliana OX=3702 GN=At1g06550 PE=1 SV=2	3-hydroxyisobutyryl-CoA hydrolase-like protein 5 [Arachis duranensis]
Aradu.2B3HN	--	--	--	--	--	hypothetical protein Ahy_B05g073982 isoform C [Arachis hypogaea]
Aradu.2B4WH	S	Universal stress protein family	--	--	--	hypothetical protein Ahy_B08g092880 [Arachis hypogaea]
Aradu.2BG23	--	--	--	--	--	uncharacterized protein LOC112782655 [Arachis hypogaea]
Aradu.2C5GF	--	--	--	--	--	uncharacterized protein LOC107489131 isoform X1 [Arachis duranensis]
Aradu.2C5J4	T	resistance protein	--	--	--	disease resistance protein TAO1-like [Arachis duranensis]
Aradu.2C7V1	--	--	--	--	--	hypothetical protein Ahy_A05g025195 [Arachis hypogaea]
Aradu.2CC64	--	--	--	--	--	carotenoid 9,10(9',10')-cleavage dioxygenase 1 [Arachis duranensis]
Aradu.2DT79	B	histone h2a	molecular_function: DNA binding (GO:0003677);; cellular_component: nucleus (GO:0005634);; cellular_component: chromosome (GO:0005694);; cellular_component: nucleosome (GO:0000786);;	K11251|-69.8|aip:107624898|H2A; histone H2A	sp|O23628|H2AV1_ARATH Histone H2A variant 1 OS=Arabidopsis thaliana OX=3702 GN=H2AV PE=1 SV=1	hypothetical protein Ahy_A02g008848 isoform C [Arachis hypogaea]
Aradu.2E1F0	T	protein phosphatase 2C 73-like	molecular_function: metal ion binding (GO:0046872);; molecular_function: phosphoprotein phosphatase activity (GO:0004721);; molecular_function: hydrolase activity (GO:0016787);;	--	sp|Q0WRB2|P2C73_ARATH Probable protein phosphatase 2C 73 OS=Arabidopsis thaliana OX=3702 GN=PPC6-7 PE=2 SV=1	probable protein phosphatase 2C 41 [Arachis duranensis]
Aradu.2E38F	S	--	--	--	--	uncharacterized protein LOC107469279 isoform X1 [Arachis duranensis]
Aradu.2E6PX	--	--	--	--	--	hypothetical protein Ahy_A10g050692 isoform G [Arachis hypogaea]
Aradu.2ET9K	U	TOM1-like protein	biological_process: protein transport (GO:0015031);; cellular_component: membrane (GO:0016020);;	--	sp|Q9LFL3|TOL1_ARATH TOM1-like protein 1 OS=Arabidopsis thaliana OX=3702 GN=TOL1 PE=1 SV=1	hypothetical protein Ahy_A04g018202 [Arachis hypogaea]
Aradu.2F4KY	--	--	--	--	--	hypothetical protein Ahy_A01g004484 [Arachis hypogaea]
Aradu.2F8DW	S	--	--	--	--	uncharacterized protein LOC107495215 [Arachis duranensis]
Aradu.2I2C0	CG	UDP-Glycosyltransferase	molecular_function: transferase activity (GO:0016740);; molecular_function: transferase activity, transferring glycosyl groups (GO:0016757);; molecular_function: UDP-glucosyltransferase activity (GO:0035251);;	--	sp|F8WKW1|UGT2_GARJA 7-deoxyloganetin glucosyltransferase OS=Gardenia jasminoides OX=114476 GN=UGT85A24 PE=1 SV=1	7-deoxyloganetin glucosyltransferase-like [Arachis duranensis]
Aradu.2I4K6	--	--	--	K07466|-125.5|aip:107633746|RFA1, RPA1, rpa; replication factor A1	--	--
Aradu.2J3VX	D	kinase family	molecular_function: nucleotide binding (GO:0000166);; molecular_function: protein serine/threonine kinase activity (GO:0004674);; molecular_function: ATP binding (GO:0005524);; molecular_function: kinase activity (GO:0016301);; biological_process: phosphorylation (GO:0016310);; molecular_function: transferase activity (GO:0016740);;	K08866|-10000.0|adu:107460786|TTK, MPS1; serine/threonine-protein kinase TTK/MPS1 [EC:2.7.12.1]	sp|Q84VX4|MPS1_ARATH Serine/threonine-protein kinase MPS1 OS=Arabidopsis thaliana OX=3702 GN=MPS1 PE=2 SV=1	serine/threonine-protein kinase mph1 isoform X1 [Arachis duranensis]
Aradu.2K6KP	--	--	--	--	--	hypothetical protein Ahy_B09g095558 isoform C [Arachis hypogaea]
Aradu.2KP6G	S	auxin-induced protein 5NG4-like	cellular_component: membrane (GO:0016020);; cellular_component: integral component of membrane (GO:0016021);;	--	sp|F4HVM3|WTR10_ARATH WAT1-related protein At1g68170 OS=Arabidopsis thaliana OX=3702 GN=At1g68170 PE=3 SV=1	WAT1-related protein At1g68170-like [Arachis duranensis]
Aradu.2KV4N	G	May play an important role in maintaining the flux of carbon towards starch formation	molecular_function: transferase activity (GO:0016740);; biological_process: starch biosynthetic process (GO:0019252);; molecular_function: nucleotide binding (GO:0000166);; molecular_function: ATP binding (GO:0005524);; biological_process: carbohydrate metabolic process (GO:0005975);; molecular_function: fructokinase activity (GO:0008865);; molecular_function: kinase activity (GO:0016301);; biolo…	K00847|-183.5|adu:107461466|E2.7.1.4, scrK; fructokinase [EC:2.7.1.4]	sp|Q42896|SCRK2_SOLLC Fructokinase-2 OS=Solanum lycopersicum OX=4081 GN=FRK2 PE=2 SV=2	fructokinase-2 [Arachis duranensis]
Aradu.2L1YZ	K	Transcription factor	--	--	--	transcriptional regulator SUPERMAN [Arachis duranensis]
Aradu.2L8H9	T	--	--	--	--	uncharacterized protein DDB_G0283697 isoform X1 [Arachis hypogaea]
Aradu.2LS1H	T	Disease resistance protein	--	--	--	hypothetical protein Ahy_A02g009057 [Arachis hypogaea]
Aradu.2M0AG	--	--	--	--	--	hypothetical protein Ahy_A08g038972 isoform A [Arachis hypogaea]
Aradu.2MS4E	I	acetyl-CoA acetyltransferase, cytosolic	--	K00626|-21.3|adu:107466024|E2.3.1.9, atoB; acetyl-CoA C-acetyltransferase [EC:2.3.1.9]	--	acetyl-CoA acetyltransferase, cytosolic 1, partial [Arachis duranensis]
Aradu.2MZ9Z	--	--	--	--	--	uncharacterized protein LOC112785432 [Arachis hypogaea]
Aradu.2N9HV	--	--	--	--	--	hypothetical protein Ahy_B09g098060 [Arachis hypogaea]
Aradu.2P9YJ	D	Inherit from euNOG: helicase-like protein	--	--	--	--
Aradu.2PP86	S	2-aminoethanethiol dioxygenase-like	molecular_function: metal ion binding (GO:0046872);; biological_process: oxidation-reduction process (GO:0055114);; cellular_component: nucleus (GO:0005634);; cellular_component: cytoplasm (GO:0005737);; molecular_function: oxidoreductase activity (GO:0016491);; molecular_function: cysteine dioxygenase activity (GO:0017172);;	K10712|-38.8|adu:107470933|ADO; cysteamine dioxygenase [EC:1.13.11.19]	sp|Q1G3U6|PCO3_ARATH Plant cysteine oxidase 3 OS=Arabidopsis thaliana OX=3702 GN=PCO3 PE=1 SV=1	plant cysteine oxidase 3 isoform X4 [Arachis hypogaea]
Aradu.2Q1GH	--	--	--	--	--	hypothetical protein Ahy_A01g001395 [Arachis hypogaea]
Aradu.2QN9E	S	transmembrane protein 93	--	--	--	ER membrane protein complex subunit 6 isoform C [Glycine soja]
Aradu.2R68R	S	Protein of unknown function (DUF640)	biological_process: post-embryonic plant morphogenesis (GO:0090698);; molecular_function: DNA binding (GO:0003677);; cellular_component: nucleus (GO:0005634);; biological_process: multicellular organism development (GO:0007275);; biological_process: mRNA transcription (GO:0009299);;	--	sp|Q9S7R3|LSH10_ARATH Protein LIGHT-DEPENDENT SHORT HYPOCOTYLS 10 OS=Arabidopsis thaliana OX=3702 GN=LSH10 PE=1 SV=1	protein LIGHT-DEPENDENT SHORT HYPOCOTYLS 10 [Arachis duranensis]
Aradu.2R8Z4	--	--	--	--	--	hypothetical protein Ahy_B06g084991 [Arachis hypogaea]
Aradu.2R9BM	S	plastid-lipid-associated protein 7	--	--	sp|Q0JD85|PAP7_ORYSJ Fibrillin protein 5 homolog OS=Oryza sativa subsp. japonica OX=39947 GN=FBN5 PE=1 SV=1	probable plastid-lipid-associated protein 7, chloroplastic [Arachis duranensis]
Aradu.2T7XU	--	--	--	--	--	uncharacterized protein LOC107460775 isoform X3 [Arachis duranensis]
Aradu.2TW3V	--	--	--	--	--	hypothetical protein Ahy_B01g054775 [Arachis hypogaea]
Aradu.2U645	T	Disease resistance protein	--	--	--	putative disease resistance RPP13-like protein 1 isoform X1 [Arachis duranensis]
Aradu.2U7C1	B	SWI SNF-related matrix-associated actin-dependent regulator of chromatin subfamily A-like protein	--	--	--	chromatin-remodeling ATPase INO80 isoform X4 [Arachis hypogaea]
Aradu.2U7DH	S	F-box kelch-repeat protein	cellular_component: nucleus (GO:0005634);; biological_process: protein ubiquitination (GO:0016567);;	--	sp|Q8GX29|SKI25_ARATH F-box/kelch-repeat protein SKIP25 OS=Arabidopsis thaliana OX=3702 GN=SKIP25 PE=1 SV=1	LOW QUALITY PROTEIN: F-box/kelch-repeat protein SKIP25 [Arachis duranensis]
Aradu.2V46U	U	Clathrin light chain	cellular_component: membrane (GO:0016020);; cellular_component: cytoplasmic vesicle membrane (GO:0030659);; cellular_component: cytoplasmic vesicle (GO:0031410);; cellular_component: cytoplasm (GO:0005737);; cellular_component: cytoskeleton (GO:0005856);; cellular_component: plasma membrane (GO:0005886);; cellular_component: clathrin-coated pit (GO:0005905);; cellular_component: phragmoplast (GO:…	--	sp|O04209|CLC2_ARATH Clathrin light chain 2 OS=Arabidopsis thaliana OX=3702 GN=CLC2 PE=1 SV=1	clathrin light chain 1-like [Arachis duranensis]
Aradu.2VX2Y	S	Ubiquinone biosynthesis protein	--	--	--	ubiquinone biosynthesis protein COQ9, mitochondrial isoform X1 [Arachis duranensis]
Aradu.2W7VB	--	--	--	--	--	uncharacterized protein LOC112790029 isoform X2 [Arachis hypogaea]
Aradu.2WS3X	T	kinase family	molecular_function: kinase activity (GO:0016301);; biological_process: phosphorylation (GO:0016310);; molecular_function: transferase activity (GO:0016740);; molecular_function: nucleotide binding (GO:0000166);; molecular_function: protein serine/threonine kinase activity (GO:0004674);; molecular_function: ATP binding (GO:0005524);; cellular_component: plasma membrane (GO:0005886);; cellular_comp…	--	sp|F4IB81|LYK3_ARATH LysM domain receptor-like kinase 3 OS=Arabidopsis thaliana OX=3702 GN=LYK3 PE=2 SV=1	hypothetical protein Ahy_B08g094428 [Arachis hypogaea]
Aradu.2X0TU	K	Chitin-inducible gibberellin-responsive protein	cellular_component: nucleus (GO:0005634);;	--	sp|Q69VG1|CIGR1_ORYSJ Chitin-inducible gibberellin-responsive protein 1 OS=Oryza sativa subsp. japonica OX=39947 GN=CIGR1 PE=2 SV=1	chitin-inducible gibberellin-responsive protein 1 [Arachis duranensis]
Aradu.2X54C	V	Mate efflux family protein	cellular_component: membrane (GO:0016020);; cellular_component: integral component of membrane (GO:0016021);;	--	sp|Q9FHB6|DTX16_ARATH Protein DETOXIFICATION 16 OS=Arabidopsis thaliana OX=3702 GN=DTX16 PE=2 SV=1	protein DETOXIFICATION 16 [Arachis duranensis]
Aradu.2XA56	B	SWI SNF-related matrix-associated actin-dependent regulator of chromatin subfamily A-like protein	--	--	--	SWI/SNF-related matrix-associated actin-dependent regulator of chromatin subfamily A-like protein 1 isoform X5 [Arachis duranensis]
Aradu.2XF2V	G	phosphomannomutase	cellular_component: cytoplasm (GO:0005737);; biological_process: GDP-mannose biosynthetic process (GO:0009298);; molecular_function: isomerase activity (GO:0016853);; molecular_function: phosphomannomutase activity (GO:0004615);;	K17497|-140.0|adu:107485634|PMM; phosphomannomutase [EC:5.4.2.8]	sp|Q1W376|PMM_SOYBN Phosphomannomutase OS=Glycine max OX=3847 PE=2 SV=1	phosphomannomutase [Arachis duranensis]
Aradu.2Y6QR	--	--	--	--	--	uncharacterized protein LOC110280459 [Arachis duranensis]
Aradu.2YY9U	UY	Nucleoporin Nup120/160	biological_process: protein transport (GO:0015031);; cellular_component: membrane (GO:0016020);; biological_process: poly(A)+ mRNA export from nucleus (GO:0016973);; cellular_component: nuclear membrane (GO:0031965);; biological_process: mRNA transport (GO:0051028);; cellular_component: nucleus (GO:0005634);; cellular_component: nuclear pore (GO:0005643);; biological_process: defense response (GO…	K14303|-10000.0|adu:107476283|NUP160, NUP120; nuclear pore complex protein Nup160	sp|Q9C811|NU160_ARATH Nuclear pore complex protein NUP160 OS=Arabidopsis thaliana OX=3702 GN=NUP160 PE=1 SV=2	nuclear pore complex protein NUP160 isoform X1 [Arachis duranensis]
Aradu.2Z4VA	--	--	--	K10418|-58.9|adu:107462571|DYNLL; dynein light chain LC8-type	--	dynein light chain-like [Arachis ipaensis]
Aradu.2Z92T	S	Core-2/I-Branching enzyme	--	--	--	hypothetical protein Ahy_A02g008503 [Arachis hypogaea]
Aradu.2ZT5R	--	--	--	--	--	WAS/WASL-interacting protein family member 1-like isoform X3 [Arachis duranensis]
Aradu.309HJ	S	DUF246 domain-containing protein At1g04910-like	molecular_function: transferase activity, transferring glycosyl groups (GO:0016757);; biological_process: carbohydrate metabolic process (GO:0005975);; biological_process: fucose metabolic process (GO:0006004);; cellular_component: membrane (GO:0016020);; cellular_component: integral component of membrane (GO:0016021);; molecular_function: transferase activity (GO:0016740);;	--	sp|F4HZX7|OFUT8_ARATH O-fucosyltransferase 8 OS=Arabidopsis thaliana OX=3702 GN=OFUT8 PE=2 SV=1	hypothetical protein Ahy_A10g051209 [Arachis hypogaea]
Aradu.30LB3	G	beta-glucosidase	biological_process: urate catabolic process (GO:0019628);; molecular_function: hydroxyisourate hydrolase activity (GO:0033971);; cellular_component: peroxisome (GO:0005777);; cellular_component: peroxisomal membrane (GO:0005778);; biological_process: purine nucleobase metabolic process (GO:0006144);; cellular_component: membrane (GO:0016020);; cellular_component: integral component of membrane (G…	--	sp|Q8S3J3|HIUH_SOYBN Hydroxyisourate hydrolase OS=Glycine max OX=3847 GN=HIUH PE=1 SV=1	hydroxyisourate hydrolase-like [Arachis duranensis]
Aradu.31356	--	--	--	--	--	uncharacterized protein LOC112715487 isoform X1 [Arachis hypogaea]
Aradu.31E79	G	purine permease	cellular_component: membrane (GO:0016020);; cellular_component: integral component of membrane (GO:0016021);;	--	sp|Q9SY29|PUP4_ARATH Probable purine permease 4 OS=Arabidopsis thaliana OX=3702 GN=PUP4 PE=2 SV=1	probable purine permease 4 [Arachis duranensis]
Aradu.31H7A	I	glycerol-3-phosphate acyltransferase	molecular_function: transferase activity, transferring acyl groups (GO:0016746);; molecular_function: sn-2-glycerol-3-phosphate omega-OH-C22:0-CoA acyl transferase activity (GO:0102419);; biological_process: lipid metabolic process (GO:0006629);; biological_process: phospholipid biosynthetic process (GO:0008654);; cellular_component: membrane (GO:0016020);; cellular_component: integral component …	K13508|-287.1|adu:107475188|GPAT; glycerol-3-phosphate acyltransferase [EC:2.3.1.15 2.3.1.198]	sp|O80437|GPAT6_ARATH Glycerol-3-phosphate 2-O-acyltransferase 6 OS=Arabidopsis thaliana OX=3702 GN=GPAT6 PE=1 SV=1	glycerol-3-phosphate 2-O-acyltransferase 6 [Arachis duranensis]
Aradu.31ZZF	Z	Microtubule organization 1	cellular_component: phragmoplast (GO:0009524);; biological_process: cell division (GO:0051301);; cellular_component: cytoplasm (GO:0005737);; cellular_component: spindle (GO:0005819);; cellular_component: cytoskeleton (GO:0005856);; cellular_component: microtubule (GO:0005874);; biological_process: cell cycle (GO:0007049);;	--	sp|Q94FN2|MOR1_ARATH Protein MOR1 OS=Arabidopsis thaliana OX=3702 GN=MOR1 PE=1 SV=1	protein MOR1 isoform X2 [Arachis duranensis]
Aradu.32491	--	--	--	--	--	serine/threonine-protein phosphatase 7 long form homolog [Arachis duranensis]
Aradu.329DD	V	sulfurtransferase	molecular_function: 3-mercaptopyruvate sulfurtransferase activity (GO:0016784);; molecular_function: thiosulfate sulfurtransferase activity (GO:0004792);; cellular_component: mitochondrion (GO:0005739);; biological_process: embryo development ending in seed dormancy (GO:0009793);; molecular_function: transferase activity (GO:0016740);;	K01011|-219.2|adu:107458633|TST, MPST, sseA; thiosulfate/3-mercaptopyruvate sulfurtransferase [EC:2.8.1.1 2.8.1.2]	sp|O64530|STR1_ARATH Thiosulfate/3-mercaptopyruvate sulfurtransferase 1, mitochondrial OS=Arabidopsis thaliana OX=3702 GN=STR1 PE=1 SV=1	thiosulfate/3-mercaptopyruvate sulfurtransferase 2 isoform X1 [Arachis duranensis]
Aradu.32FVG	E	prolyl 4-hydroxylase	molecular_function: oxidoreductase activity (GO:0016491);; molecular_function: metal ion binding (GO:0046872);; molecular_function: dioxygenase activity (GO:0051213);; biological_process: oxidation-reduction process (GO:0055114);; molecular_function: procollagen-proline 4-dioxygenase activity (GO:0004656);; cellular_component: endoplasmic reticulum (GO:0005783);; cellular_component: endoplasmic r…	K00472|-92.9|adu:107487631|P4HA; prolyl 4-hydroxylase [EC:1.14.11.2]	sp|Q8VZJ7|P4H9_ARATH Probable prolyl 4-hydroxylase 9 OS=Arabidopsis thaliana OX=3702 GN=P4H9 PE=2 SV=1	probable prolyl 4-hydroxylase 9 isoform X4 [Arachis duranensis]
Aradu.32TSS	Z	Binds to actin and affects the structure of the cytoskeleton. At high concentrations, profilin prevents the polymerization of actin, whereas it enhances it at low concentrations. By	cellular_component: cytoskeleton (GO:0005856);; molecular_function: actin binding (GO:0003779);; cellular_component: cytoplasm (GO:0005737);;	K05759|-72.2|adu:107478661|PFN; profilin	sp|O49894|PROF_MERAN Profilin OS=Mercurialis annua OX=3986 PE=1 SV=1	profilin-like [Arachis duranensis]
Aradu.335WD	K	Staphylococcal nuclease domain-containing protein	cellular_component: cytoplasm (GO:0005737);; cellular_component: endoplasmic reticulum (GO:0005783);; biological_process: positive regulation of gibberellin biosynthetic process (GO:0010372);; cellular_component: cytoplasmic stress granule (GO:0010494);; cellular_component: cytosol (GO:0005829);; molecular_function: hydrolase activity (GO:0016787);; biological_process: mRNA processing (GO:0006397…	K15979|-10000.0|adu:107463402|SND1; staphylococcal nuclease domain-containing protein 1	sp|Q8VZG7|TSN1_ARATH Ribonuclease TUDOR 1 OS=Arabidopsis thaliana OX=3702 GN=TSN1 PE=1 SV=1	ribonuclease TUDOR 1 isoform X2 [Arachis duranensis]
Aradu.33MBY	O	ubiquitin-conjugating enzyme E2	--	K10581|-46.6|aip:107631228|UBE2O; ubiquitin-conjugating enzyme E2 O [EC:2.3.2.24]	--	--
Aradu.33R8L	--	--	--	--	--	uncharacterized protein LOC107464522 isoform X5 [Arachis duranensis]
Aradu.33XI8	L	CHROMO	molecular_function: hydrolase activity (GO:0016787);; molecular_function: metal ion binding (GO:0046872);; molecular_function: nucleotide binding (GO:0000166);; molecular_function: DNA binding (GO:0003677);; molecular_function: helicase activity (GO:0004386);; molecular_function: ATP binding (GO:0005524);; cellular_component: nucleus (GO:0005634);; biological_process: chromatin organization (GO:0…	K11643|-10000.0|adu:107470460|CHD4, MI2B; chromodomain-helicase-DNA-binding protein 4 [EC:3.6.4.12]	sp|Q9S775|PKL_ARATH CHD3-type chromatin-remodeling factor PICKLE OS=Arabidopsis thaliana OX=3702 GN=PKL PE=1 SV=1	CHD3-type chromatin-remodeling factor PICKLE [Arachis duranensis]
Aradu.347A2	O	Mediates the side-chain deamidation of N-terminal glutamine residues to glutamate, an important step in N-end rule pathway of protein degradation. Conversion of the resulting N- terminal glutamine to glutamate renders the protein susceptible to arginylation, polyubiquitination and degradation as specified by the N-end rule. Does not act on substrates with internal or C- terminal glutamine and doe…	biological_process: defense response (GO:0006952);; molecular_function: hydrolase activity (GO:0016787);;	--	sp|O22944|NTAQ1_ARATH Protein N-terminal glutamine amidohydrolase OS=Arabidopsis thaliana OX=3702 GN=NTAQ1 PE=1 SV=1	protein N-terminal glutamine amidohydrolase [Arachis duranensis]
Aradu.34YKG	S	zinc finger CCCH domain-containing protein 41-like	molecular_function: DNA binding (GO:0003677);; molecular_function: RNA binding (GO:0003723);; molecular_function: metal ion binding (GO:0046872);;	--	sp|Q9LVX1|C3H41_ARATH Zinc finger CCCH domain-containing protein 41 OS=Arabidopsis thaliana OX=3702 GN=At3g27700 PE=1 SV=1	zinc finger CCCH domain-containing protein 41 [Arachis duranensis]
Aradu.351W1	O	Cytochrome c oxidase assembly protein PET191	--	--	--	mitochondrial protein pet191 homolog [Arachis duranensis]
Aradu.3571R	S	--	molecular_function: isomerase activity (GO:0016853);; molecular_function: cis-trans isomerase activity (GO:0016859);; molecular_function: metal ion binding (GO:0046872);; biological_process: strigolactone biosynthetic process (GO:1901601);; molecular_function: iron ion binding (GO:0005506);; cellular_component: chloroplast (GO:0009507);; cellular_component: plastid (GO:0009536);; biological_proce…	K17911|-132.4|adu:107493069|DWARF27; beta-carotene isomerase [EC:5.2.1.14]	sp|C7AU21|D27_ORYSJ Beta-carotene isomerase D27, chloroplastic OS=Oryza sativa subsp. japonica OX=39947 GN=D27 PE=1 SV=1	beta-carotene isomerase D27, chloroplastic-like [Arachis hypogaea]
Aradu.35GCX	S	--	cellular_component: membrane (GO:0016020);; cellular_component: clathrin-coated vesicle (GO:0030136);; cellular_component: cytoplasmic vesicle (GO:0031410);; biological_process: regulation of growth (GO:0040008);; biological_process: cell division (GO:0051301);; biological_process: cytokinesis by cell plate formation (GO:0000911);; cellular_component: plasma membrane (GO:0005886);; biological_pro…	--	sp|Q8RWD5|SCD2_ARATH Coiled-coil domain-containing protein SCD2 OS=Arabidopsis thaliana OX=3702 GN=SCD2 PE=1 SV=1	LOW QUALITY PROTEIN: coiled-coil domain-containing protein SCD2 [Arachis duranensis]
Aradu.35HL5	--	--	--	--	--	transcription factor DIVARICATA-like isoform X3 [Arachis duranensis]
Aradu.35USU	--	--	--	--	--	hypothetical protein Ahy_A10g047639 [Arachis hypogaea]
Aradu.35Z4P	E	Proline dehydrogenase	biological_process: response to osmotic stress (GO:0006970);; biological_process: response to water deprivation (GO:0009414);; biological_process: proline catabolic process to glutamate (GO:0010133);; molecular_function: oxidoreductase activity (GO:0016491);; biological_process: oxidation-reduction process (GO:0055114);; molecular_function: proline dehydrogenase activity (GO:0004657);; cellular_c…	K00318|-284.1|adu:107486532|PRODH; proline dehydrogenase [EC:1.5.-.-]	sp|Q6NKX1|PROD2_ARATH Proline dehydrogenase 2, mitochondrial OS=Arabidopsis thaliana OX=3702 GN=POX2 PE=2 SV=1	proline dehydrogenase 2, mitochondrial [Arachis duranensis]
Aradu.368CM	--	--	--	--	--	hypothetical protein Ahy_A01g001820 [Arachis hypogaea]
Aradu.36I1Y	--	--	--	--	--	hypothetical protein Ahy_B02g057842 isoform C [Arachis hypogaea]
Aradu.36YGE	--	--	--	--	--	hypothetical protein Ahy_A03g012587 isoform A [Arachis hypogaea]
Aradu.36YGW	O	processing enzyme	molecular_function: cysteine-type peptidase activity (GO:0008234);; molecular_function: hydrolase activity (GO:0016787);; biological_process: proteolysis (GO:0006508);; molecular_function: peptidase activity (GO:0008233);;	K01369|-259.5|adu:107494868|LGMN; legumain [EC:3.4.22.34]	sp|P49044|VPE_VICSA Vacuolar-processing enzyme OS=Vicia sativa OX=3908 PE=1 SV=1	vacuolar-processing enzyme-like [Arachis duranensis]
Aradu.37088	O	protease	cellular_component: peroxisome (GO:0005777);; biological_process: proteolysis (GO:0006508);; molecular_function: peptidase activity (GO:0008233);; molecular_function: serine-type peptidase activity (GO:0008236);; molecular_function: hydrolase activity (GO:0016787);;	--	sp|Q8VZD4|DEG15_ARATH Glyoxysomal processing protease, glyoxysomal OS=Arabidopsis thaliana OX=3702 GN=DEG15 PE=1 SV=2	glyoxysomal processing protease, glyoxysomal [Arachis hypogaea]
Aradu.376FV	S	Uncharacterized conserved protein (DUF2215)	--	--	--	uncharacterized protein LOC107494352 isoform X1 [Arachis duranensis]
Aradu.37CBG	S	lipid-transfer protein	--	--	--	hypothetical protein Ahy_B09g099424 [Arachis hypogaea]
Aradu.3888G	G	phosphoglycerate	--	--	--	uncharacterized protein LOC107486529 [Arachis duranensis]
Aradu.388J2	--	--	--	--	--	hypothetical protein Ahy_B05g075602 isoform A [Arachis hypogaea]
Aradu.38L7X	--	--	--	--	--	uncharacterized protein LOC112729866 [Arachis hypogaea]
Aradu.38ZBE	S	--	--	--	sp|Q67YC9|Y4141_ARATH Uncharacterized protein At4g14100 OS=Arabidopsis thaliana OX=3702 GN=At4g14100 PE=2 SV=1	uncharacterized protein At4g14100 [Arachis duranensis]
Aradu.391NK	D	BTB POZ domain-containing protein	biological_process: protein ubiquitination (GO:0016567);; molecular_function: protein binding (GO:0005515);;	K10523|-190.3|adu:107470601|SPOP; speckle-type POZ protein	sp|Q9XHZ8|Y1178_ARATH BTB/POZ domain-containing protein At1g21780 OS=Arabidopsis thaliana OX=3702 GN=At1g21780 PE=1 SV=1	BTB/POZ domain-containing protein At1g21780 [Arachis duranensis]
Aradu.39DBI	--	--	--	--	--	hypothetical protein Ahy_B05g079570 [Arachis hypogaea]
Aradu.39DM5	--	--	--	--	--	hypothetical protein Ahy_A03g014551 [Arachis hypogaea]
Aradu.39FT3	--	--	--	--	--	serine/threonine-protein phosphatase 7 long form homolog [Arachis duranensis]
Aradu.3A1T7	--	--	--	--	--	uncharacterized protein LOC112742609 [Arachis hypogaea]
Aradu.3A2M2	T	calcium-dependent protein kinase	cellular_component: plasma membrane (GO:0005886);; biological_process: defense response (GO:0006952);; biological_process: multicellular organism development (GO:0007275);; cellular_component: membrane (GO:0016020);; molecular_function: kinase activity (GO:0016301);; biological_process: phosphorylation (GO:0016310);; molecular_function: transferase activity (GO:0016740);; biological_process: regu…	K13412|-304.6|adu:107476694|CPK; calcium-dependent protein kinase [EC:2.7.11.1]	sp|Q9FKW4|CDPKS_ARATH Calcium-dependent protein kinase 28 OS=Arabidopsis thaliana OX=3702 GN=CPK28 PE=1 SV=1	calcium-dependent protein kinase 28 [Arachis duranensis]
Aradu.3B046	T	Nudix hydrolase	molecular_function: metal ion binding (GO:0046872);; cellular_component: mitochondrion (GO:0005739);; molecular_function: hydrolase activity (GO:0016787);;	--	sp|Q9LHK1|NUD16_ARATH Nudix hydrolase 16, mitochondrial OS=Arabidopsis thaliana OX=3702 GN=NUDT16 PE=2 SV=1	nudix hydrolase 16, mitochondrial [Arachis duranensis]
Aradu.3B9N0	I	SEC14 cytosolic factor	cellular_component: Golgi membrane (GO:0000139);; cellular_component: Golgi apparatus (GO:0005794);; cellular_component: plasma membrane (GO:0005886);; biological_process: protein transport (GO:0015031);; cellular_component: membrane (GO:0016020);;	--	sp|Q94A34|SFH12_ARATH Phosphatidylinositol/phosphatidylcholine transfer protein SFH12 OS=Arabidopsis thaliana OX=3702 GN=SFH12 PE=2 SV=1	phosphatidylinositol/phosphatidylcholine transfer protein SFH12-like isoform X1 [Arachis duranensis]
Aradu.3C2UU	Q	Polyamine oxidase	molecular_function: spermine:oxygen oxidoreductase (spermidine-forming) activity (GO:0052901);; molecular_function: spermidine:oxygen oxidoreductase (3-aminopropanal-forming) activity (GO:0052902);; molecular_function: N1-acetylspermine:oxygen oxidoreductase (3-acetamidopropanal-forming) activity (GO:0052903);; molecular_function: N1-acetylspermidine:oxygen oxidoreductase (3-acetamidopropanal-for…	K13366|-288.6|adu:107477455|MPAO, PAO1; polyamine oxidase [EC:1.5.3.14 1.5.3.16 1.5.3.-]	sp|Q9FNA2|PAO1_ARATH Polyamine oxidase 1 OS=Arabidopsis thaliana OX=3702 GN=PAO1 PE=1 SV=1	polyamine oxidase 1-like isoform X1 [Arachis duranensis]
Aradu.3D1TM	U	translocon at the outer envelope membrane of chloroplasts 75-III	cellular_component: integral component of membrane (GO:0016021);; cellular_component: chloroplast (GO:0009507);; cellular_component: plastid outer membrane (GO:0009527);; cellular_component: plastid (GO:0009536);; cellular_component: chloroplast outer membrane (GO:0009707);; biological_process: protein transport (GO:0015031);; cellular_component: membrane (GO:0016020);;	--	sp|Q43715|TOC75_PEA Protein TOC75, chloroplastic OS=Pisum sativum OX=3888 GN=TOC75 PE=1 SV=1	hypothetical protein Ahy_B08g094224 isoform A [Arachis hypogaea]
Aradu.3D6WK	T	serine threonine-protein kinase	--	--	--	probable serine/threonine-protein kinase PBL7 [Arachis duranensis]
Aradu.3DI0H	T	resistance protein	--	--	--	TMV resistance protein N-like [Arachis duranensis]
Aradu.3DN1X	T	Disease resistance protein	molecular_function: nucleotide binding (GO:0000166);; molecular_function: ATP binding (GO:0005524);; biological_process: defense response (GO:0006952);;	--	sp|Q9LRR4|R13L1_ARATH Putative disease resistance RPP13-like protein 1 OS=Arabidopsis thaliana OX=3702 GN=RPPL1 PE=3 SV=1	LOW QUALITY PROTEIN: putative disease resistance RPP13-like protein 1 [Arachis duranensis]
Aradu.3E55M	S	Pre-rRNA-processing protein	--	--	--	pre-rRNA-processing protein TSR2 homolog isoform X1 [Arachis duranensis]
Aradu.3EL3I	I	choline ethanolamine	molecular_function: kinase activity (GO:0016301);; biological_process: phosphorylation (GO:0016310);; molecular_function: transferase activity (GO:0016740);; molecular_function: nucleotide binding (GO:0000166);; molecular_function: choline kinase activity (GO:0004103);; molecular_function: ATP binding (GO:0005524);; biological_process: lipid metabolic process (GO:0006629);; biological_process: ph…	K14156|-210.4|adu:107462879|CHK; choline/ethanolamine kinase [EC:2.7.1.32 2.7.1.82]	sp|Q8L518|CK2_ARATH Probable choline kinase 2 OS=Arabidopsis thaliana OX=3702 GN=At1g74320 PE=2 SV=1	probable choline kinase 2 isoform X1 [Arachis duranensis]
Aradu.3F0JH	--	--	--	--	--	hypothetical protein Ahy_B02g057837 [Arachis hypogaea]
Aradu.3F0T3	--	--	--	--	--	hypothetical protein Ahy_B05g078639 [Arachis hypogaea]
Aradu.3F7AN	--	--	--	--	--	uncharacterized protein LOC112758888 [Arachis hypogaea]
Aradu.3FX5Z	A	queuine tRNA-ribosyltransferase subunit	--	--	--	queuine tRNA-ribosyltransferase accessory subunit 2 [Arachis duranensis]
Aradu.3G0W0	--	--	--	--	--	hypothetical protein Ahy_B05g078967 [Arachis hypogaea]
Aradu.3G22S	S	late embryogenesis abundant protein	--	--	sp|P09444|LEA34_GOSHI Late embryogenesis abundant protein D-34 OS=Gossypium hirsutum OX=3635 PE=3 SV=1	late embryogenesis abundant protein D-34 isoform X1 [Arachis duranensis]
Aradu.3G2QU	S	Squamosa promoter-binding-like protein	cellular_component: nucleus (GO:0005634);; cellular_component: cytoplasm (GO:0005737);; molecular_function: metal ion binding (GO:0046872);; molecular_function: DNA binding (GO:0003677);;	--	sp|Q8RY95|SPL14_ARATH Squamosa promoter-binding-like protein 14 OS=Arabidopsis thaliana OX=3702 GN=SPL14 PE=1 SV=3	hypothetical protein Ahy_A10g046851 [Arachis hypogaea]
Aradu.3GD1H	BK	CW-type Zinc Finger	cellular_component: nucleus (GO:0005634);; molecular_function: metal ion binding (GO:0046872);; molecular_function: DNA binding (GO:0003677);;	--	sp|Q9LYB9|MBD4_ARATH Methyl-CpG-binding domain-containing protein 4 OS=Arabidopsis thaliana OX=3702 GN=MBD4 PE=1 SV=1	methyl-CpG-binding domain-containing protein 4 [Arachis duranensis]
Aradu.3GX6J	S	Pollen proteins Ole e I like	cellular_component: primary cell wall (GO:0009530);; biological_process: cell wall organization (GO:0071555);; cellular_component: extracellular region (GO:0005576);; cellular_component: cell wall (GO:0005618);;	--	sp|Q9M1G9|EXTN2_ARATH Extensin-2 OS=Arabidopsis thaliana OX=3702 GN=EXT2 PE=2 SV=1	extensin-2 [Arachis duranensis]
Aradu.3HN7J	T	LRR receptor-like serine threonine-protein kinase	--	--	--	probable inactive leucine-rich repeat receptor kinase XIAO [Arachis ipaensis]
Aradu.3HY3W	P	Destroys radicals which are normally produced within the cells and which are toxic to biological systems (By similarity)	cellular_component: thylakoid (GO:0009579);; molecular_function: oxidoreductase activity (GO:0016491);; cellular_component: chloroplast nucleoid (GO:0042644);; molecular_function: metal ion binding (GO:0046872);; biological_process: oxidation-reduction process (GO:0055114);; molecular_function: superoxide dismutase activity (GO:0004784);; molecular_function: protein binding (GO:0005515);; cellula…	K04564|-154.1|adu:107488770|SOD2; superoxide dismutase, Fe-Mn family [EC:1.15.1.1]	sp|Q9FMX0|SODF3_ARATH Superoxide dismutase [Fe] 3, chloroplastic OS=Arabidopsis thaliana OX=3702 GN=FSD3 PE=1 SV=1	superoxide dismutase [Fe] 3, chloroplastic isoform X2 [Arachis duranensis]
Aradu.3I9MJ	O	bromodomain protein	molecular_function: nucleotide binding (GO:0000166);; molecular_function: ATP binding (GO:0005524);;	--	sp|F4IAE9|Y1591_ARATH ATPase family AAA domain-containing protein At1g05910 OS=Arabidopsis thaliana OX=3702 GN=At1g05910 PE=2 SV=1	ATPase family AAA domain-containing protein At1g05910 [Arachis duranensis]
Aradu.3II7H	--	--	--	--	--	uncharacterized protein LOC110270680 [Arachis ipaensis]
Aradu.3IN9Q	--	--	--	--	--	hypothetical protein Ahy_B10g102263 [Arachis hypogaea]
Aradu.3J1BC	--	--	--	--	--	hypothetical protein Ahy_A02g007476 [Arachis hypogaea]
Aradu.3J7Z6	L	DNA-3-methyladenine glycosylase	--	K01247|-158.8|adu:107487951|alkA; DNA-3-methyladenine glycosylase II [EC:3.2.2.21]	--	probable DNA-3-methyladenine glycosylase 2 [Arachis duranensis]
Aradu.3JZ9I	S	Protein of unknown function (DUF2921)	--	--	--	uncharacterized protein LOC107462573 [Arachis duranensis]
Aradu.3KJ9A	Q	cytochrome P450	molecular_function: oxidoreductase activity, acting on paired donors, with incorporation or reduction of molecular oxygen, NAD(P)H as one donor, and incorporation of one atom of oxygen (GO:0016709);; molecular_function: metal ion binding (GO:0046872);; biological_process: oxidation-reduction process (GO:0055114);; molecular_function: monooxygenase activity (GO:0004497);; cellular_component: membr…	--	sp|A5BFI4|C7A17_VITVI Beta-amyrin 28-monooxygenase OS=Vitis vinifera OX=29760 GN=CYP716A17 PE=1 SV=2	cytochrome P450 716B1 isoform X1 [Arachis duranensis]
Aradu.3L6PE	--	--	--	K12462|-37.3|adu:107467414|ARHGDI, RHOGDI; Rho GDP-dissociation inhibitor	--	hypothetical protein Ahy_A01g000722 isoform C [Arachis hypogaea]
Aradu.3L6XU	S	--	--	--	--	uncharacterized protein LOC107486496 [Arachis duranensis]
Aradu.3LH41	--	--	--	--	--	serine/threonine-protein phosphatase 7 long form homolog [Arachis ipaensis]
Aradu.3LI0Z	--	--	--	--	--	hypothetical protein Ahy_A03g016007 [Arachis hypogaea]
Aradu.3LM76	V	Mate efflux family protein	cellular_component: membrane (GO:0016020);; cellular_component: integral component of membrane (GO:0016021);; biological_process: metal ion transport (GO:0030001);; molecular_function: metal ion transmembrane transporter activity (GO:0046873);; cellular_component: plasma membrane (GO:0005886);; biological_process: ion transport (GO:0006811);; biological_process: cellular iron ion homeostasis (GO:…	--	sp|Q9SFB0|DTX43_ARATH Protein DETOXIFICATION 43 OS=Arabidopsis thaliana OX=3702 GN=DTX43 PE=1 SV=1	protein DETOXIFICATION 43 [Arachis duranensis]
Aradu.3LW1Z	J	pumilio homolog	molecular_function: mRNA binding (GO:0003729);; cellular_component: cytoplasm (GO:0005737);; biological_process: regulation of translation (GO:0006417);; molecular_function: RNA binding (GO:0003723);;	--	sp|Q9SS47|PUM4_ARATH Pumilio homolog 4 OS=Arabidopsis thaliana OX=3702 GN=APUM4 PE=1 SV=2	pumilio homolog 4 isoform X1 [Arachis duranensis]
Aradu.3M1CY	--	--	--	--	--	uncharacterized protein LOC112793648 [Arachis hypogaea]
Aradu.3M389	--	--	--	K10885|-29.7|adu:107475546|XRCC5, KU80, G22P2; ATP-dependent DNA helicase 2 subunit 2	--	ATP-dependent DNA helicase 2 subunit KU80 isoform X1 [Arachis duranensis]
Aradu.3M6DT	S	CACTA, En Spm sub-class	--	--	--	uncharacterized protein LOC110281031 [Arachis duranensis]
Aradu.3N4PQ	T	LRR receptor-like serine threonine-protein kinase	molecular_function: kinase activity (GO:0016301);; biological_process: phosphorylation (GO:0016310);; molecular_function: transferase activity (GO:0016740);; molecular_function: nucleotide binding (GO:0000166);; molecular_function: protein serine/threonine kinase activity (GO:0004674);; molecular_function: ATP binding (GO:0005524);; cellular_component: plasma membrane (GO:0005886);; cellular_comp…	--	sp|C0LGG9|Y5344_ARATH Probable LRR receptor-like serine/threonine-protein kinase At1g53440 OS=Arabidopsis thaliana OX=3702 GN=At1g53440 PE=2 SV=2	probable LRR receptor-like serine/threonine-protein kinase At1g07650 isoform X1 [Arachis duranensis]
Aradu.3N5ZX	--	--	--	--	--	hypothetical protein Ahy_A02g008826 [Arachis hypogaea]
Aradu.3N6NA	I	SEC14 cytosolic factor family protein	--	--	--	hypothetical protein Ahy_B05g079364 isoform B [Arachis hypogaea]
Aradu.3NM6G	--	--	--	--	--	uncharacterized protein LOC112729040 [Arachis hypogaea]
Aradu.3P6PY	C	Phosphate carrier protein	cellular_component: mitochondrial inner membrane (GO:0005743);; cellular_component: membrane (GO:0016020);; cellular_component: integral component of membrane (GO:0016021);; cellular_component: mitochondrion (GO:0005739);;	--	sp|Q9FMU6|MPCP3_ARATH Mitochondrial phosphate carrier protein 3, mitochondrial OS=Arabidopsis thaliana OX=3702 GN=MPT3 PE=1 SV=1	hypothetical protein Ahy_A08g040403 [Arachis hypogaea]
Aradu.3P8RF	O	peptidylprolyl	--	--	--	hypothetical protein Ahy_A05g022964 [Arachis hypogaea]
Aradu.3PC6T	G	6-phosphofructokinase	biological_process: glycolytic process (GO:0006096);; biological_process: metabolic process (GO:0008152);; molecular_function: kinase activity (GO:0016301);; biological_process: phosphorylation (GO:0016310);; molecular_function: nucleotide binding (GO:0000166);; molecular_function: transferase activity (GO:0016740);; molecular_function: catalytic activity (GO:0003824);; molecular_function: metal …	K00850|-274.8|adu:107478558|pfkA, PFK; 6-phosphofructokinase 1 [EC:2.7.1.11]	sp|Q94AA4|PFKA3_ARATH ATP-dependent 6-phosphofructokinase 3 OS=Arabidopsis thaliana OX=3702 GN=PFK3 PE=1 SV=1	ATP-dependent 6-phosphofructokinase 3 [Arachis duranensis]
Aradu.3PS2R	T	Disease resistance protein	--	K19613|-10000.0|adu:107461341|SHOC2, SUR8; leucine-rich repeat protein SHOC2	--	putative disease resistance RPP13-like protein 1 [Arachis hypogaea]
Aradu.3Q90A	--	--	--	--	--	stress-induced protein KIN1-like [Arachis duranensis]
Aradu.3QM51	T	LRR receptor-like serine threonine-protein kinase	--	--	--	LOW QUALITY PROTEIN: MDIS1-interacting receptor like kinase 2-like [Arachis duranensis]
Aradu.3QR5Y	S	zinc finger	molecular_function: protein-cysteine S-palmitoyltransferase activity (GO:0019706);; cellular_component: Golgi membrane (GO:0000139);; cellular_component: Golgi apparatus (GO:0005794);; cellular_component: membrane (GO:0016020);; cellular_component: integral component of membrane (GO:0016021);; molecular_function: transferase activity (GO:0016740);; molecular_function: transferase activity, transf…	--	sp|Q93VV0|ZDHC6_ARATH Probable protein S-acyltransferase 16 OS=Arabidopsis thaliana OX=3702 GN=PAT16 PE=2 SV=1	probable protein S-acyltransferase 16 [Arachis duranensis]
Aradu.3S0LR	T	LRR receptor-like serine threonine-protein kinase	--	--	--	LRR receptor-like serine/threonine-protein kinase GSO1 [Arachis duranensis]
Aradu.3S3D0	S	expressed protein	biological_process: cell wall organization (GO:0071555);; cellular_component: Golgi membrane (GO:0000139);; cellular_component: Golgi apparatus (GO:0005794);; cellular_component: membrane (GO:0016020);; cellular_component: integral component of membrane (GO:0016021);; molecular_function: transferase activity (GO:0016740);; molecular_function: transferase activity, transferring glycosyl groups (GO…	--	sp|O65431|GALS3_ARATH Galactan beta-1,4-galactosyltransferase GALS3 OS=Arabidopsis thaliana OX=3702 GN=GALS3 PE=2 SV=1	hypothetical protein Ahy_A04g020710 isoform A [Arachis hypogaea]
Aradu.3SD99	S	--	--	--	--	uncharacterized protein LOC107459938 [Arachis duranensis]
Aradu.3SW4C	S	ANK	--	--	--	uncharacterized protein LOC107487008 [Arachis duranensis]
Aradu.3T2SR	G	Glycosyl hydrolase family 81 protein	--	--	--	hypothetical protein Ahy_Scaffold8g108434 [Arachis hypogaea]
Aradu.3T9SJ	--	--	--	--	--	hypothetical protein Ahy_B03g067879 [Arachis hypogaea]
Aradu.3U3UJ	Q	cytochrome P450	--	--	--	--
Aradu.3U6AV	--	--	--	--	--	hypothetical protein Ahy_B03g065552 [Arachis hypogaea]
Aradu.3UI0Z	P	Aluminum-activated malate transporter	cellular_component: integral component of membrane (GO:0016021);; biological_process: ion transport (GO:0006811);; cellular_component: membrane (GO:0016020);;	--	sp|Q9SRM9|ALMT8_ARATH Aluminum-activated malate transporter 8 OS=Arabidopsis thaliana OX=3702 GN=ALMT8 PE=3 SV=1	aluminum-activated malate transporter 8-like [Arachis duranensis]
Aradu.3V07T	G	Pfam:PGAM	--	--	--	hypothetical protein Ahy_A06g030013 isoform D [Arachis hypogaea]
Aradu.3V1LI	S	Cyanobacterial and plant NDH-1 subunit O	cellular_component: chloroplast (GO:0009507);; cellular_component: chloroplast thylakoid membrane (GO:0009535);; cellular_component: plastid (GO:0009536);; cellular_component: thylakoid (GO:0009579);; cellular_component: membrane (GO:0016020);; molecular_function: quinone binding (GO:0048038);;	--	sp|Q9S829|NDHO_ARATH NAD(P)H-quinone oxidoreductase subunit O, chloroplastic OS=Arabidopsis thaliana OX=3702 GN=ndhO PE=2 SV=1	NAD(P)H-quinone oxidoreductase subunit O, chloroplastic [Arachis duranensis]
Aradu.3V3BL	C	cytochrome c1-1, heme protein	biological_process: oxidation-reduction process (GO:0055114);; cellular_component: respiratory chain (GO:0070469);; cellular_component: mitochondrion (GO:0005739);; cellular_component: mitochondrial inner membrane (GO:0005743);; cellular_component: membrane (GO:0016020);; cellular_component: integral component of membrane (GO:0016021);; molecular_function: metal ion binding (GO:0046872);;	K00413|-164.7|adu:107477054|CYC1, CYT1, petC; ubiquinol-cytochrome c reductase cytochrome c1 subunit	sp|P25076|CY11_SOLTU Cytochrome c1-1, heme protein, mitochondrial OS=Solanum tuberosum OX=4113 GN=CYCL PE=2 SV=1	cytochrome c1-2, heme protein, mitochondrial [Arachis duranensis]
Aradu.3V4NV	S	Ribonuclease III	biological_process: mRNA processing (GO:0006397);; biological_process: RNA splicing (GO:0008380);; cellular_component: chloroplast (GO:0009507);; cellular_component: plastid (GO:0009536);; molecular_function: RNA binding (GO:0003723);;	--	sp|Q9SZV0|RNC1_ARATH Ribonuclease III domain-containing protein RNC1, chloroplastic OS=Arabidopsis thaliana OX=3702 GN=RNC1 PE=2 SV=1	ribonuclease III domain-containing protein RNC1, chloroplastic [Arachis duranensis]
Aradu.3V7AR	S	VMA21-like domain	--	--	--	hypothetical protein Ahy_A02g007871 isoform B [Arachis hypogaea]
Aradu.3W0JX	E	Aminotransferase	molecular_function: transaminase activity (GO:0008483);; molecular_function: transferase activity (GO:0016740);;	K00815|-251.4|adu:107478096|TAT; tyrosine aminotransferase [EC:2.6.1.5]	sp|Q9FN30|TAT2_ARATH Probable aminotransferase TAT2 OS=Arabidopsis thaliana OX=3702 GN=At5g53970 PE=2 SV=1	probable aminotransferase TAT2 [Arachis duranensis]
Aradu.3X8QV	A	arginine serine-rich splicing factor	cellular_component: nuclear speck (GO:0016607);; molecular_function: RNA binding (GO:0003723);; cellular_component: nucleus (GO:0005634);; cellular_component: nucleoplasm (GO:0005654);; cellular_component: spliceosomal complex (GO:0005681);; biological_process: mRNA processing (GO:0006397);; biological_process: RNA splicing (GO:0008380);;	K12893|-68.7|aip:107623887|SFRS4_5_6; splicing factor, arginine/serine-rich 4/5/6	sp|P92964|SRS31_ARATH Serine/arginine-rich splicing factor RS31 OS=Arabidopsis thaliana OX=3702 GN=RS31 PE=1 SV=2	--
Aradu.3XQ1H	O	DnaJ homolog subfamily B member	--	--	--	dnaJ homolog subfamily B member 1 [Arachis duranensis]
Aradu.3XR19	U	Signal recognition particle 19 kDa	cellular_component: signal recognition particle, endoplasmic reticulum targeting (GO:0005786);; molecular_function: RNA binding (GO:0003723);; cellular_component: cytoplasm (GO:0005737);;	K03105|-34.3|thj:104800562|SRP19; signal recognition particle subunit SRP19	sp|Q943Z6|SRP19_ARATH Signal recognition particle 19 kDa protein OS=Arabidopsis thaliana OX=3702 GN=SRP19 PE=1 SV=1	signal recognition particle 19 kDa protein [Arachis ipaensis]
Aradu.3XT84	U	vesicle-associated membrane protein	cellular_component: early endosome membrane (GO:0031901);; cellular_component: endosome (GO:0005768);; cellular_component: plasma membrane (GO:0005886);; biological_process: protein transport (GO:0015031);; cellular_component: membrane (GO:0016020);; cellular_component: integral component of membrane (GO:0016021);;	--	sp|P47192|VA722_ARATH Vesicle-associated membrane protein 722 OS=Arabidopsis thaliana OX=3702 GN=VAMP722 PE=2 SV=2	vesicle-associated membrane protein 722 [Arachis duranensis]
Aradu.3Y77K	--	--	--	--	--	uncharacterized protein LOC110269463 [Arachis ipaensis]
Aradu.3YG82	C	NDH shuttles electrons from NAD(P)H plastoquinone, via FMN and iron-sulfur (Fe-S) centers, to quinones in the photosynthetic chain and possibly in a chloroplast respiratory chain. The immediate electron acceptor for the enzyme in this species is believed to be plastoquinone. Couples the redox reaction to proton translocation, and thus conserves the redox energy in a proton gradient (By similarity)	cellular_component: integral component of membrane (GO:0016021);; molecular_function: oxidoreductase activity, acting on NAD(P)H, quinone or similar compound as acceptor (GO:0016655);; biological_process: photosynthesis, light reaction (GO:0019684);; molecular_function: quinone binding (GO:0048038);; biological_process: oxidation-reduction process (GO:0055114);; cellular_component: chloroplast (G…	K05572|-48.9|cam:6797538|ndhA; NAD(P)H-quinone oxidoreductase subunit 1 [EC:7.1.1.2]	sp|A0A390|NU1C_COFAR NAD(P)H-quinone oxidoreductase subunit 1, chloroplastic OS=Coffea arabica OX=13443 GN=ndhA PE=3 SV=1	hypothetical protein Ahy_A01g002252 isoform B [Arachis hypogaea]
Aradu.3YY98	--	--	--	--	--	uncharacterized protein LOC112705543 isoform X2 [Arachis hypogaea]
Aradu.3Z3WB	T	LRR receptor-like serine threonine-protein kinase	biological_process: phosphorylation (GO:0016310);; molecular_function: transferase activity (GO:0016740);; molecular_function: nucleotide binding (GO:0000166);; molecular_function: protein serine/threonine kinase activity (GO:0004674);; molecular_function: ATP binding (GO:0005524);; cellular_component: membrane (GO:0016020);; cellular_component: integral component of membrane (GO:0016021);; molec…	--	sp|C0LGU5|Y5457_ARATH Probable LRR receptor-like serine/threonine-protein kinase At5g45780 OS=Arabidopsis thaliana OX=3702 GN=At5g45780 PE=1 SV=1	hypothetical protein Ahy_A06g026203 isoform C [Arachis hypogaea]
Aradu.3Z6PL	L	DNA-binding protein	--	--	--	hypothetical protein Ahy_A06g026736 [Arachis hypogaea]
Aradu.3ZA95	U	protein transport protein sec61	cellular_component: endoplasmic reticulum (GO:0005783);; cellular_component: endoplasmic reticulum membrane (GO:0005789);; biological_process: protein transport (GO:0015031);; cellular_component: membrane (GO:0016020);; cellular_component: integral component of membrane (GO:0016021);;	K07342|-31.9|adu:107496998|SEC61G, SSS1, secE; protein transport protein SEC61 subunit gamma and related proteins	sp|P0DI75|S61G2_ARATH Protein transport protein Sec61 subunit gamma-2 OS=Arabidopsis thaliana OX=3702 GN=SEC61G2 PE=1 SV=1	protein transport protein Sec61 subunit gamma-1-like [Arachis duranensis]
Aradu.3ZC2Z	K	dna binding	molecular_function: DNA binding (GO:0003677);; cellular_component: nucleus (GO:0005634);;	--	sp|Q700D9|MYBF_ARATH Putative Myb family transcription factor At1g14600 OS=Arabidopsis thaliana OX=3702 GN=At1g14600 PE=2 SV=2	putative Myb family transcription factor At1g14600 [Arachis duranensis]
Aradu.3ZJ68	S	Pentatricopeptide repeat-containing protein	--	--	sp|Q9FX24|PPR71_ARATH Pentatricopeptide repeat-containing protein At1g34160 OS=Arabidopsis thaliana OX=3702 GN=PCMP-H68 PE=2 SV=2	pentatricopeptide repeat-containing protein At1g34160 [Arachis duranensis]
Aradu.400E6	S	--	--	--	--	hypothetical protein Ahy_A06g030157 [Arachis hypogaea]
Aradu.406NA	--	--	--	--	--	uncharacterized protein LOC107480338 [Arachis duranensis]
Aradu.40NJ2	L	Nuclear nucleic acid-binding protein	--	K12592|-52.6|adu:107495530|C1D, LRP1; exosome complex protein LRP1	--	hypothetical protein Ahy_B02g058073 isoform A [Arachis hypogaea]
Aradu.40V65	S	CASP-like protein	cellular_component: integral component of membrane (GO:0016021);; cellular_component: plasma membrane (GO:0005886);; cellular_component: membrane (GO:0016020);;	--	sp|A7P756|CSPLD_VITVI CASP-like protein 3A1 OS=Vitis vinifera OX=29760 GN=VIT_09s0002g03780 PE=2 SV=1	CASP-like protein 3A1 [Arachis duranensis]
Aradu.40X56	TZ	FH2	cellular_component: membrane (GO:0016020);; cellular_component: integral component of membrane (GO:0016021);;	--	sp|O23373|FH3_ARATH Formin-like protein 3 OS=Arabidopsis thaliana OX=3702 GN=FH3 PE=2 SV=3	formin-like protein 3 [Arachis duranensis]
Aradu.4116R	--	--	--	--	--	uncharacterized protein LOC110269303 [Arachis ipaensis]
Aradu.418IY	EG	Triose-phosphate Transporter family	cellular_component: integral component of membrane (GO:0016021);; biological_process: carbohydrate transport (GO:0008643);; cellular_component: membrane (GO:0016020);;	--	sp|Q9LU76|NSTU1_ARATH Nucleotide-sugar uncharacterized transporter 1 OS=Arabidopsis thaliana OX=3702 GN=At5g57100 PE=2 SV=1	nucleotide-sugar uncharacterized transporter 1 [Arachis duranensis]
Aradu.41KYE	--	--	--	--	--	hypothetical protein Ahy_B08g089415 isoform A [Arachis hypogaea]
Aradu.41QE6	--	--	--	--	--	hypothetical protein Ahy_B02g059908 isoform A [Arachis hypogaea]
Aradu.41QJ6	T	LRR receptor-like serine threonine-protein kinase	molecular_function: kinase activity (GO:0016301);; biological_process: phosphorylation (GO:0016310);; molecular_function: transferase activity (GO:0016740);; molecular_function: nucleotide binding (GO:0000166);; molecular_function: protein serine/threonine kinase activity (GO:0004674);; molecular_function: ATP binding (GO:0005524);; cellular_component: plasma membrane (GO:0005886);; cellular_comp…	--	sp|Q9SD62|Y3471_ARATH Putative receptor-like protein kinase At3g47110 OS=Arabidopsis thaliana OX=3702 GN=At3g47110 PE=3 SV=1	putative receptor-like protein kinase At3g47110 [Arachis duranensis]
Aradu.41SKQ	S	Protein of unknown function (DUF688)	--	--	--	uncharacterized protein LOC107475358 [Arachis duranensis]
Aradu.4206R	S	minor allergen Alt a	biological_process: oxidation-reduction process (GO:0055114);; molecular_function: nucleotide binding (GO:0000166);; molecular_function: NAD(P)H dehydrogenase (quinone) activity (GO:0003955);; cellular_component: plasma membrane (GO:0005886);; cellular_component: membrane (GO:0016020);; molecular_function: oxidoreductase activity (GO:0016491);;	K03809|-148.0|adu:107487878|wrbA; NAD(P)H dehydrogenase (quinone) [EC:1.6.5.2]	sp|O23207|FQRL2_ARATH Probable NAD(P)H dehydrogenase (quinone) FQR1-like 2 OS=Arabidopsis thaliana OX=3702 GN=At4g36750 PE=1 SV=1	probable NAD(P)H dehydrogenase (quinone) FQR1-like 2 [Arachis duranensis]
Aradu.426MY	S	B3	--	--	--	B3 domain-containing protein Os12g0591400 [Arachis duranensis]
Aradu.42JCX	P	Peptide transporter	cellular_component: integral component of membrane (GO:0016021);; cellular_component: plasma membrane (GO:0005886);; cellular_component: membrane (GO:0016020);;	--	sp|Q9M817|PTR6_ARATH Protein NRT1/ PTR FAMILY 1.2 OS=Arabidopsis thaliana OX=3702 GN=NPF1.2 PE=1 SV=1	protein NRT1/ PTR FAMILY 1.2 [Arachis duranensis]
Aradu.42STU	--	--	--	--	--	uncharacterized protein LOC112778750 [Arachis hypogaea]
Aradu.43CIZ	--	--	--	K01051|-35.8|aip:107621220|E3.1.1.11; pectinesterase [EC:3.1.1.11]	--	probable pectinesterase 55 [Arachis hypogaea]
Aradu.43J56	K	Zinc finger protein	molecular_function: metal ion binding (GO:0046872);; molecular_function: DNA binding (GO:0003677);; cellular_component: nucleus (GO:0005634);;	--	sp|Q96502|COL2_ARATH Zinc finger protein CONSTANS-LIKE 2 OS=Arabidopsis thaliana OX=3702 GN=COL2 PE=1 SV=1	hypothetical protein VIGAN_04028500 [Vigna angularis var. angularis]
Aradu.43KMV	I	Phospholipid diacylglycerol acyltransferase	molecular_function: transferase activity, transferring acyl groups (GO:0016746);; biological_process: triglyceride biosynthetic process (GO:0019432);; molecular_function: phospholipid:diacylglycerol acyltransferase activity (GO:0046027);; biological_process: glycerol metabolic process (GO:0006071);; biological_process: lipid metabolic process (GO:0006629);; cellular_component: membrane (GO:001602…	K00679|-75.1|gmx:100779225|E2.3.1.158; phospholipid:diacylglycerol acyltransferase [EC:2.3.1.158]	sp|Q9FNA9|PDAT1_ARATH Phospholipid:diacylglycerol acyltransferase 1 OS=Arabidopsis thaliana OX=3702 GN=PDAT1 PE=2 SV=1	hypothetical protein Ahy_Scaffold9g108579 isoform B [Arachis hypogaea]
Aradu.43LTP	I	fatty acyl-CoA reductase	cellular_component: endoplasmic reticulum (GO:0005783);; biological_process: lipid metabolic process (GO:0006629);; molecular_function: oxidoreductase activity (GO:0016491);; biological_process: oxidation-reduction process (GO:0055114);; molecular_function: alcohol-forming fatty acyl-CoA reductase activity (GO:0102965);;	K13356|-225.9|adu:107474801|FAR; alcohol-forming fatty acyl-CoA reductase [EC:1.2.1.84]	sp|Q93ZB9|FACR3_ARATH Fatty acyl-CoA reductase 3 OS=Arabidopsis thaliana OX=3702 GN=FAR3 PE=1 SV=1	LOW QUALITY PROTEIN: fatty acyl-CoA reductase 3-like [Arachis hypogaea]
Aradu.43TRE	T	--	--	--	--	lysine-rich arabinogalactan protein 18 [Arachis duranensis]
Aradu.43YRA	O	SKP1-like protein	biological_process: viral process (GO:0016032);; cellular_component: nucleus (GO:0005634);; biological_process: protein ubiquitination (GO:0016567);; cellular_component: cytoplasm (GO:0005737);; cellular_component: spindle (GO:0005819);; cellular_component: cytoskeleton (GO:0005856);; biological_process: chromosome segregation (GO:0007059);; biological_process: multicellular organism development …	K03094|-73.7|adu:107487453|SKP1, CBF3D; S-phase kinase-associated protein 1	sp|Q39255|SKP1A_ARATH SKP1-like protein 1A OS=Arabidopsis thaliana OX=3702 GN=SKP1A PE=1 SV=1	SKP1-like protein 1B [Arachis duranensis]
Aradu.44STR	UY	HEAT repeat	--	--	--	hypothetical protein Ahy_B06g080115 [Arachis hypogaea]
Aradu.45B10	--	--	--	--	--	hypothetical protein Ahy_A05g022963 isoform B [Arachis hypogaea]
Aradu.45CR1	S	Formin-like protein	molecular_function: phosphoprotein phosphatase activity (GO:0004721);; molecular_function: hydrolase activity (GO:0016787);;	--	sp|Q9LVN1|FH13_ARATH Formin-like protein 13 OS=Arabidopsis thaliana OX=3702 GN=FH13 PE=2 SV=3	formin-like protein 18 isoform X2 [Arachis duranensis]
Aradu.45DKN	--	--	--	--	--	uncharacterized protein LOC112697843 [Arachis hypogaea]
Aradu.45HCQ	O	dnaJ homolog subfamily C member	--	--	--	J domain-containing protein spf31 isoform X1 [Arachis duranensis]
Aradu.45JHU	--	--	--	--	--	hypothetical protein Ahy_B05g077345 [Arachis hypogaea]
Aradu.45Q1G	S	UPF0481 protein	--	--	--	UPF0481 protein At3g47200-like [Arachis hypogaea]
Aradu.45QUK	C	Converts zeaxanthin into antheraxanthin and subsequently violaxanthin (By similarity)	cellular_component: chloroplast (GO:0009507);; cellular_component: plastid (GO:0009536);; biological_process: abscisic acid biosynthetic process (GO:0009688);; molecular_function: oxidoreductase activity (GO:0016491);; biological_process: oxidation-reduction process (GO:0055114);;	K09838|-10000.0|adu:107479906|ZEP, ABA1; zeaxanthin epoxidase [EC:1.14.15.21]	sp|O81360|ABA2_PRUAR Zeaxanthin epoxidase, chloroplastic OS=Prunus armeniaca OX=36596 PE=2 SV=1	zeaxanthin epoxidase, chloroplastic [Arachis duranensis]
Aradu.45YRJ	J	pumilio homolog	molecular_function: mRNA 3'-UTR binding (GO:0003730);; cellular_component: cytoplasm (GO:0005737);; biological_process: regulation of translation (GO:0006417);; molecular_function: RNA binding (GO:0003723);;	--	sp|Q9ZW06|PUM2_ARATH Pumilio homolog 2 OS=Arabidopsis thaliana OX=3702 GN=APUM2 PE=1 SV=1	pumilio homolog 2 [Arachis duranensis]
Aradu.45Z02	G	Glycosyl hydrolase family 81 protein	--	--	--	hypothetical protein Ahy_A04g017376 [Arachis hypogaea]
Aradu.464FL	S	UPF0326 protein At4g17486-like	biological_process: proteolysis (GO:0006508);; molecular_function: peptidase activity (GO:0008233);; molecular_function: hydrolase activity (GO:0016787);;	--	sp|Q93VG8|PPDEX_ARATH DeSI-like protein At4g17486 OS=Arabidopsis thaliana OX=3702 GN=At4g17486 PE=2 SV=1	deSI-like protein At4g17486 [Arachis duranensis]
Aradu.465JP	D	cyclin d3	biological_process: guard mother cell differentiation (GO:0010444);; biological_process: cell division (GO:0051301);; molecular_function: protein binding (GO:0005515);; biological_process: cell cycle (GO:0007049);;	K14505|-213.5|adu:107479551|CYCD3; cyclin D3, plant	sp|P42753|CCD31_ARATH Cyclin-D3-1 OS=Arabidopsis thaliana OX=3702 GN=CYCD3-1 PE=1 SV=3	cyclin-D3-3 [Arachis duranensis]
Aradu.46J5J	U	Reticulon-like protein	--	--	--	reticulon-like protein B9 [Arachis duranensis]
Aradu.4704D	E	ornithine-oxo-acid transaminase activity	molecular_function: transaminase activity (GO:0008483);; biological_process: plant-type hypersensitive response (GO:0009626);; biological_process: response to salt stress (GO:0009651);; biological_process: defense response to bacterium, incompatible interaction (GO:0009816);; molecular_function: transferase activity (GO:0016740);; molecular_function: ornithine-oxo-acid transaminase activity (GO:0…	--	sp|Q9FNK4|OAT_ARATH Ornithine aminotransferase, mitochondrial OS=Arabidopsis thaliana OX=3702 GN=DELTA-OAT PE=1 SV=1	hypothetical protein Ahy_A09g045765 isoform D [Arachis hypogaea]
Aradu.472WN	--	--	--	--	--	uncharacterized protein LOC107494025, partial [Arachis duranensis]
Aradu.47D44	BK	Histone-lysine n-methyltransferase	molecular_function: transferase activity (GO:0016740);; molecular_function: histone-lysine N-methyltransferase activity (GO:0018024);; biological_process: methylation (GO:0032259);; molecular_function: metal ion binding (GO:0046872);; cellular_component: nucleus (GO:0005634);; cellular_component: cytoplasm (GO:0005737);; biological_process: chromatin organization (GO:0006325);; molecular_function…	--	sp|Q9C5X4|ATX1_ARATH Histone-lysine N-methyltransferase ATX1 OS=Arabidopsis thaliana OX=3702 GN=ATX1 PE=1 SV=2	histone-lysine N-methyltransferase ATX2 [Arachis duranensis]
Aradu.47EF4	S	Inherit from euNOG: zinc knuckle family protein	--	--	--	polyprotein [Cajanus cajan]
Aradu.47TGV	K	RNA polymerase I specific transcription initiation factor	--	--	--	hypothetical protein Ahy_B05g076254 isoform B [Arachis hypogaea]
Aradu.47VKV	O	zinc finger	--	--	--	probable E3 ubiquitin-protein ligase RHB1A [Arachis duranensis]
Aradu.487EP	S	--	biological_process: nuclear migration along microfilament (GO:0031022);; cellular_component: cytoplasm (GO:0005737);; biological_process: response to blue light (GO:0009637);; biological_process: chloroplast relocation (GO:0009902);; biological_process: chloroplast avoidance movement (GO:0009903);; biological_process: actin filament-based movement (GO:0030048);;	--	sp|F4K5K6|PMIR1_ARATH Protein PLASTID MOVEMENT IMPAIRED 1-RELATED 1 OS=Arabidopsis thaliana OX=3702 GN=PMIR1 PE=2 SV=1	protein PLASTID MOVEMENT IMPAIRED 1-RELATED 1-like [Arachis hypogaea]
Aradu.48GI0	S	--	--	--	--	uncharacterized protein LOC107468250 [Arachis duranensis]
Aradu.48LC5	C	ATP citrate-lyase is the primary enzyme responsible for the synthesis of cytosolic acetyl-CoA, used for the elongation of fatty acids and biosynthesis of isoprenoids, flavonoids and malonated derivatives. May supply substrate to the cytosolic acetyl-CoA carboxylase, which generates the malonyl-CoA used for the synthesis of a multitude of compounds, including very long chain fatty acids and flavon…	molecular_function: transferase activity (GO:0016740);; molecular_function: transferase activity, transferring acyl groups (GO:0016746);; molecular_function: nucleotide binding (GO:0000166);; molecular_function: ATP citrate synthase activity (GO:0003878);; molecular_function: ATP binding (GO:0005524);; cellular_component: cytoplasm (GO:0005737);; cellular_component: cytosol (GO:0005829);; biologi…	K01648|-232.5|aip:107643345|ACLY; ATP citrate (pro-S)-lyase [EC:2.3.3.8]	sp|Q9SGY2|ACLA1_ARATH ATP-citrate synthase alpha chain protein 1 OS=Arabidopsis thaliana OX=3702 GN=ACLA-1 PE=1 SV=1	hypothetical protein Ahy_A05g025243 isoform B [Arachis hypogaea]
Aradu.48NC1	--	--	--	--	--	uncharacterized protein LOC107476346 [Arachis duranensis]
Aradu.492LT	S	alpha/beta hydrolase fold	--	--	--	monoacylglycerol lipase abhd6-A isoform X1 [Arachis duranensis]
Aradu.498IT	--	--	--	--	--	hypothetical protein Ahy_B10g105097 [Arachis hypogaea]
Aradu.49GZQ	--	--	--	--	--	hypothetical protein Ahy_A01g000924 [Arachis hypogaea]
Aradu.49P7H	S	--	--	--	--	uncharacterized protein LOC107461549 isoform X2 [Arachis duranensis]
Aradu.49PAS	Q	cytochrome P450	molecular_function: metal ion binding (GO:0046872);; biological_process: oxidation-reduction process (GO:0055114);; molecular_function: monooxygenase activity (GO:0004497);; cellular_component: endoplasmic reticulum (GO:0005783);; cellular_component: endoplasmic reticulum membrane (GO:0005789);; cellular_component: membrane (GO:0016020);; cellular_component: integral component of membrane (GO:001…	--	sp|Q6WNQ9|C81E9_MEDTR Isoflavone 3'-hydroxylase (Fragment) OS=Medicago truncatula OX=3880 GN=CYP81E9 PE=1 SV=1	isoflavone 3'-hydroxylase [Arachis duranensis]
Aradu.49Y5V	P	magnesium transporter	cellular_component: integral component of membrane (GO:0016021);; biological_process: ion transport (GO:0006811);; cellular_component: membrane (GO:0016020);;	--	sp|Q9LJN2|MRS23_ARATH Magnesium transporter MRS2-3 OS=Arabidopsis thaliana OX=3702 GN=MRS2-3 PE=2 SV=1	magnesium transporter MRS2-3 isoform X1 [Arachis duranensis]
Aradu.4B27D	Q	flavonoid 3'-monooxygenase-like	molecular_function: metal ion binding (GO:0046872);; biological_process: oxidation-reduction process (GO:0055114);; molecular_function: monooxygenase activity (GO:0004497);; molecular_function: oxidoreductase activity (GO:0016491);;	--	sp|A0A1D6F9Y9|C92C6_MAIZE Trimethyltridecatetraene synthase OS=Zea mays OX=4577 GN=CYP92C6 PE=1 SV=1	cytochrome P450 71A1 [Arachis duranensis]
Aradu.4B6F6	--	--	--	--	--	myosin heavy chain IB-like [Arachis duranensis]
Aradu.4B6GH	Q	cytochrome P450	biological_process: oxidation-reduction process (GO:0055114);; molecular_function: monooxygenase activity (GO:0004497);; cellular_component: membrane (GO:0016020);; cellular_component: integral component of membrane (GO:0016021);; molecular_function: oxidoreductase activity (GO:0016491);; molecular_function: metal ion binding (GO:0046872);;	--	sp|Q9LIP4|C71BX_ARATH Cytochrome P450 71B36 OS=Arabidopsis thaliana OX=3702 GN=CYP71B36 PE=3 SV=1	cytochrome P450 83B1-like [Arachis duranensis]
Aradu.4B9ZF	GMW	exostosin family	biological_process: cell wall organization (GO:0071555);; cellular_component: Golgi membrane (GO:0000139);; cellular_component: Golgi apparatus (GO:0005794);; cellular_component: membrane (GO:0016020);; cellular_component: integral component of membrane (GO:0016021);; molecular_function: transferase activity (GO:0016740);; molecular_function: transferase activity, transferring glycosyl groups (GO…	--	sp|Q3E7Q9|GLYT6_ARATH Probable glycosyltransferase At5g25310 OS=Arabidopsis thaliana OX=3702 GN=At5g25310 PE=3 SV=2	probable glycosyltransferase At5g25310 [Arachis duranensis]
Aradu.4BU0T	S	Protein of unknown function (DUF1677)	--	--	--	uncharacterized protein LOC107463952 [Arachis duranensis]
Aradu.4BX49	C	TLC ATP/ADP transporter	--	--	--	hypothetical protein Ahy_A06g030207 isoform B [Arachis hypogaea]
Aradu.4C32F	G	Phosphorylase is an important allosteric enzyme in carbohydrate metabolism. Enzymes from different sources differ in their regulatory mechanisms and in their natural substrates. However, all known phosphorylases share catalytic and structural properties (By similarity)	molecular_function: transferase activity (GO:0016740);; molecular_function: transferase activity, transferring glycosyl groups (GO:0016757);; molecular_function: linear malto-oligosaccharide phosphorylase activity (GO:0102250);; molecular_function: SHG alpha-glucan phosphorylase activity (GO:0102499);; molecular_function: catalytic activity (GO:0003824);; molecular_function: phosphorylase activit…	K00688|-10000.0|adu:107468341|PYG, glgP; glycogen phosphorylase [EC:2.4.1.1]	sp|P32811|PHSH_SOLTU Alpha-glucan phosphorylase, H isozyme OS=Solanum tuberosum OX=4113 PE=1 SV=1	glycogen phosphorylase 1 [Arachis duranensis]
Aradu.4D4JI	--	--	--	--	--	serine/threonine-protein phosphatase 7 long form homolog [Arachis hypogaea]
Aradu.4D7HL	K	transcription factor	biological_process: response to ethylene (GO:0009723);; biological_process: response to auxin (GO:0009733);; biological_process: response to salicylic acid (GO:0009751);; biological_process: response to jasmonic acid (GO:0009753);; molecular_function: sequence-specific DNA binding (GO:0043565);; biological_process: negative regulation of transcription, DNA-templated (GO:0045892);; molecular_funct…	--	sp|Q8H1P9|MB3R3_ARATH Transcription factor MYB3R-3 OS=Arabidopsis thaliana OX=3702 GN=MYB3R3 PE=1 SV=1	transcription factor MYB3R-3 isoform X2 [Arachis duranensis]
Aradu.4E354	O	Dolichyl-diphosphooligosaccharide--protein glycosyltransferase subunit	cellular_component: endoplasmic reticulum membrane (GO:0005789);; biological_process: protein glycosylation (GO:0006486);; cellular_component: membrane (GO:0016020);; cellular_component: integral component of membrane (GO:0016021);; cellular_component: endoplasmic reticulum (GO:0005783);;	K12666|-10000.0|adu:107460228|OST1, RPN1; oligosaccharyltransferase complex subunit alpha (ribophorin I)	sp|Q0DJC5|OST1A_ORYSJ Dolichyl-diphosphooligosaccharide--protein glycosyltransferase subunit 1A OS=Oryza sativa subsp. japonica OX=39947 GN=OST1A PE=2 SV=1	dolichyl-diphosphooligosaccharide--protein glycosyltransferase subunit 1A [Arachis duranensis]
Aradu.4EP11	--	--	--	--	--	uncharacterized protein LOC107457800 [Arachis duranensis]
Aradu.4F030	--	--	--	--	--	serine carboxypeptidase-like 10 isoform X4 [Arachis hypogaea]
Aradu.4F5YF	C	(S)-2-hydroxy-acid oxidase	molecular_function: very-long-chain-(S)-2-hydroxy-acid oxidase activity (GO:0052852);; molecular_function: long-chain-(S)-2-hydroxy-long-chain-acid oxidase activity (GO:0052853);; molecular_function: medium-chain-(S)-2-hydroxy-acid oxidase activity (GO:0052854);; biological_process: oxidation-reduction process (GO:0055114);; molecular_function: (S)-2-hydroxy-acid oxidase activity (GO:0003973);; c…	K11517|-198.7|adu:107468148|HAO; (S)-2-hydroxy-acid oxidase [EC:1.1.3.15]	sp|P05414|GOX_SPIOL Peroxisomal (S)-2-hydroxy-acid oxidase OS=Spinacia oleracea OX=3562 PE=1 SV=1	peroxisomal (S)-2-hydroxy-acid oxidase isoform X1 [Arachis duranensis]
Aradu.4FM3P	--	--	--	--	--	uncharacterized protein LOC110272594 [Arachis duranensis]
Aradu.4FW4N	S	--	--	--	--	uncharacterized protein LOC107496004 [Arachis duranensis]
Aradu.4G0ZP	Q	Pleiotropic drug resistance protein	molecular_function: ATP binding (GO:0005524);; cellular_component: membrane (GO:0016020);; cellular_component: integral component of membrane (GO:0016021);; molecular_function: nucleotide binding (GO:0000166);;	--	sp|Q94A18|AB29G_ARATH ABC transporter G family member 29 OS=Arabidopsis thaliana OX=3702 GN=ABCG29 PE=2 SV=2	ABC transporter-like [Macleaya cordata]
Aradu.4H9L9	--	--	--	--	--	F-box/kelch-repeat protein At3g06240-like [Arachis hypogaea]
Aradu.4HW4H	--	--	--	--	--	serine/threonine-protein phosphatase 7 long form homolog [Arachis duranensis]
Aradu.4I21L	--	--	--	--	--	hypothetical protein Ahy_B09g096441 isoform A [Arachis hypogaea]
Aradu.4I5EQ	--	--	--	--	--	hypothetical protein Ahy_A01g001166 isoform A [Arachis hypogaea]
Aradu.4K3JJ	--	--	--	--	--	hypothetical protein Ahy_A10g047485 [Arachis hypogaea]
Aradu.4L72B	I	Pentatricopeptide repeat-containing protein	--	--	sp|Q9FG16|PP367_ARATH Pentatricopeptide repeat-containing protein At5g06540 OS=Arabidopsis thaliana OX=3702 GN=PCMP-H88 PE=3 SV=1	pentatricopeptide repeat-containing protein At5g06540 [Arachis duranensis]
Aradu.4L9RG	O	E3 ubiquitin-protein ligase	biological_process: protein catabolic process (GO:0030163);; molecular_function: metal ion binding (GO:0046872);; biological_process: cellular process regulating host cell cycle in response to virus (GO:0060154);; molecular_function: ubiquitin-protein transferase activity (GO:0004842);; cellular_component: membrane (GO:0016020);; cellular_component: integral component of membrane (GO:0016021);; b…	--	sp|Q9SIZ8|RKP_ARATH E3 ubiquitin-protein ligase RKP OS=Arabidopsis thaliana OX=3702 GN=RKP PE=2 SV=2	E3 ubiquitin-protein ligase RKP isoform X1 [Arachis hypogaea]
Aradu.4LL4W	I	3-hydroxyisobutyryl-CoA hydrolase-like protein	cellular_component: mitochondrion (GO:0005739);; molecular_function: hydrolase activity (GO:0016787);;	K05605|-236.1|adu:107495556|HIBCH; 3-hydroxyisobutyryl-CoA hydrolase [EC:3.1.2.4]	sp|Q8RXN4|HIBC5_ARATH 3-hydroxyisobutyryl-CoA hydrolase-like protein 2, mitochondrial OS=Arabidopsis thaliana OX=3702 GN=At4g31810 PE=1 SV=1	3-hydroxyisobutyryl-CoA hydrolase-like protein 2, mitochondrial [Arachis duranensis]
Aradu.4M7VJ	U	Beige/BEACH domain	--	--	sp|F4IG73|BCHC2_ARATH BEACH domain-containing protein C2 OS=Arabidopsis thaliana OX=3702 GN=BCHC2 PE=1 SV=1	LOW QUALITY PROTEIN: BEACH domain-containing protein C2-like [Arachis duranensis]
Aradu.4M7WG	S	Inherit from NOG: Early fruit mRNA	--	--	--	hypothetical protein Ahy_A01g001172 [Arachis hypogaea]
Aradu.4MP6Z	S	denticleless protein homolog	--	--	--	denticleless protein homolog A [Arachis duranensis]
Aradu.4N3TL	E	Cationic amino acid transporter	biological_process: amino acid transport (GO:0006865);; cellular_component: chloroplast (GO:0009507);; cellular_component: plastid (GO:0009536);; cellular_component: membrane (GO:0016020);; cellular_component: integral component of membrane (GO:0016021);; cellular_component: chloroplast membrane (GO:0031969);;	--	sp|Q9SQZ0|CAAT7_ARATH Cationic amino acid transporter 7, chloroplastic OS=Arabidopsis thaliana OX=3702 GN=CAT7 PE=3 SV=1	cationic amino acid transporter 6, chloroplastic-like [Arachis duranensis]
Aradu.4N9B4	--	--	--	--	--	uncharacterized protein LOC107491571 isoform X2 [Arachis duranensis]
Aradu.4NJ9R	U	Signal recognition particle 19 kDa	cellular_component: signal recognition particle, endoplasmic reticulum targeting (GO:0005786);; molecular_function: RNA binding (GO:0003723);; cellular_component: cytoplasm (GO:0005737);;	K03105|-74.5|adu:107469097|SRP19; signal recognition particle subunit SRP19	sp|Q943Z6|SRP19_ARATH Signal recognition particle 19 kDa protein OS=Arabidopsis thaliana OX=3702 GN=SRP19 PE=1 SV=1	signal recognition particle 19 kDa protein [Arachis duranensis]
Aradu.4P5W7	--	--	--	--	--	uncharacterized protein LOC110269939 [Arachis ipaensis]
Aradu.4PJ68	S	--	--	--	--	hypothetical protein Ahy_B03g061818 [Arachis hypogaea]
Aradu.4Q3MP	S	Pfam:Morph_protein1	molecular_function: metal ion binding (GO:0046872);; molecular_function: iron-sulfur cluster binding (GO:0051536);; molecular_function: 4 iron, 4 sulfur cluster binding (GO:0051539);; molecular_function: DNA binding (GO:0003677);; molecular_function: nuclease activity (GO:0004518);; molecular_function: exonuclease activity (GO:0004527);; cellular_component: chloroplast (GO:0009507);; cellular_com…	--	sp|Q9FKK6|EXO5_ARATH Exonuclease V, chloroplastic OS=Arabidopsis thaliana OX=3702 GN=At5g60370 PE=2 SV=1	exonuclease V, chloroplastic [Arachis duranensis]
Aradu.4Q6HC	T	S_TKc	biological_process: regulation of growth (GO:0040008);; molecular_function: metal ion binding (GO:0046872);; molecular_function: nucleotide binding (GO:0000166);; molecular_function: protein serine/threonine kinase activity (GO:0004674);; molecular_function: ATP binding (GO:0005524);; molecular_function: kinase activity (GO:0016301);; biological_process: phosphorylation (GO:0016310);; molecular_f…	--	sp|F4J6F6|IREH1_ARATH Probable serine/threonine protein kinase IREH1 OS=Arabidopsis thaliana OX=3702 GN=IREH1 PE=1 SV=1	probable serine/threonine protein kinase IRE isoform X1 [Arachis duranensis]
Aradu.4R3LJ	--	--	--	--	--	PREDICTED: retrovirus-related Pol polyprotein from transposon TNT 1-94 isoform X1 [Vigna angularis]
Aradu.4S2FR	CG	transferase activity, transferring hexosyl groups	molecular_function: transferase activity (GO:0016740);; molecular_function: transferase activity, transferring glycosyl groups (GO:0016757);;	--	sp|Q9SJL0|U86A1_ARATH UDP-glycosyltransferase 86A1 OS=Arabidopsis thaliana OX=3702 GN=UGT86A1 PE=2 SV=1	UDP-glycosyltransferase 86A1-like [Arachis duranensis]
Aradu.4S8F5	E	amino acid	cellular_component: plasma membrane (GO:0005886);; biological_process: amino acid transport (GO:0006865);; molecular_function: symporter activity (GO:0015293);; cellular_component: membrane (GO:0016020);; cellular_component: integral component of membrane (GO:0016021);;	--	sp|P92934|AAP6_ARATH Amino acid permease 6 OS=Arabidopsis thaliana OX=3702 GN=AAP6 PE=1 SV=1	hypothetical protein Ahy_A06g030212 [Arachis hypogaea]
Aradu.4SA47	D	Protein arginine n-methyltransferase	molecular_function: methyltransferase activity (GO:0008168);; molecular_function: transferase activity (GO:0016740);; biological_process: methylation (GO:0032259);; cellular_component: cytoplasm (GO:0005737);;	K02516|-10000.0|adu:107463077|PRMT5, HSL7; type II protein arginine methyltransferase [EC:2.1.1.320]	sp|Q6YXZ7|ANM5_ORYSJ Protein arginine N-methyltransferase 5 OS=Oryza sativa subsp. japonica OX=39947 GN=PRMT5 PE=2 SV=1	protein arginine N-methyltransferase 1.5 [Arachis duranensis]
Aradu.4SV16	K	Domain of unknown function (DUF3535)	biological_process: positive regulation of shoot apical meristem development (GO:1902185);; molecular_function: nucleotide binding (GO:0000166);; molecular_function: DNA binding (GO:0003677);; molecular_function: helicase activity (GO:0004386);; molecular_function: ATP binding (GO:0005524);; cellular_component: nucleus (GO:0005634);; molecular_function: hydrolase activity (GO:0016787);;	K07897|-70.5|adu:107489318|RAB7A; Ras-related protein Rab-7A	sp|B5BT18|BTAF1_ARATH TATA-binding protein-associated factor BTAF1 OS=Arabidopsis thaliana OX=3702 GN=BTAF1 PE=1 SV=1	hypothetical protein Ahy_A05g025463 isoform A [Arachis hypogaea]
Aradu.4T5J3	Q	cytochrome P450	molecular_function: metal ion binding (GO:0046872);; biological_process: oxidation-reduction process (GO:0055114);; molecular_function: monooxygenase activity (GO:0004497);; molecular_function: oxidoreductase activity (GO:0016491);;	--	sp|O22307|C71DB_LOTJA Cytochrome P450 71D11 (Fragment) OS=Lotus japonicus OX=34305 GN=CYP71D11 PE=2 SV=1	cytochrome P450 71D9 [Arachis duranensis]
Aradu.4T75I	--	--	--	--	--	protein PIN-LIKES 3-like [Arachis ipaensis]
Aradu.4T7UV	--	--	--	--	--	hypothetical protein Ahy_B10g103680 [Arachis hypogaea]
Aradu.4TR4G	U	golgin candidate	biological_process: protein transport (GO:0015031);; cellular_component: Golgi apparatus (GO:0005794);; cellular_component: Golgi stack (GO:0005795);;	--	sp|B0F9L4|GOGC6_ARATH Golgin candidate 6 OS=Arabidopsis thaliana OX=3702 GN=GC6 PE=1 SV=2	golgin candidate 6 isoform X2 [Arachis hypogaea]
Aradu.4UU18	I	Phosphomevalonate	biological_process: steroid biosynthetic process (GO:0006694);; biological_process: steroid metabolic process (GO:0008202);; biological_process: sterol biosynthetic process (GO:0016126);; molecular_function: kinase activity (GO:0016301);; biological_process: phosphorylation (GO:0016310);; molecular_function: transferase activity (GO:0016740);; molecular_function: nucleotide binding (GO:0000166);;…	K00938|-52.2|adu:107466299|E2.7.4.2, mvaK2; phosphomevalonate kinase [EC:2.7.4.2]	sp|Q9C6T1|PMK_ARATH Phosphomevalonate kinase, peroxisomal OS=Arabidopsis thaliana OX=3702 GN=PMK PE=1 SV=1	hypothetical protein Ahy_A06g028355 [Arachis hypogaea]
Aradu.4V45F	I	Acyltransferase	molecular_function: transferase activity (GO:0016740);; molecular_function: transferase activity, transferring acyl groups (GO:0016746);; molecular_function: 1-acylglycerol-3-phosphate O-acyltransferase activity (GO:0003841);; biological_process: lipid metabolic process (GO:0006629);; biological_process: phospholipid biosynthetic process (GO:0008654);; cellular_component: membrane (GO:0016020);; …	K13523|-217.7|adu:107461427|AGPAT3_4; lysophosphatidic acid acyltransferase / lysophosphatidylinositol acyltransferase [EC:2.3.1.51 2.3.1.-]	sp|Q9SYC8|LPAT3_ARATH 1-acyl-sn-glycerol-3-phosphate acyltransferase 3 OS=Arabidopsis thaliana OX=3702 GN=LPAT3 PE=2 SV=1	1-acyl-sn-glycerol-3-phosphate acyltransferase 3-like [Arachis duranensis]
Aradu.4V4IS	C	Aldehyde dehydrogenase	molecular_function: glyceraldehyde-3-phosphate dehydrogenase (NAD+) (non-phosphorylating) activity (GO:0043878);; biological_process: oxidation-reduction process (GO:0055114);; molecular_function: aldehyde dehydrogenase (NAD) activity (GO:0004029);; molecular_function: oxidoreductase activity (GO:0016491);;	K00128|-125.8|adu:107461375|ALDH; aldehyde dehydrogenase (NAD+) [EC:1.2.1.3]	sp|Q70E96|AL3F1_ARATH Aldehyde dehydrogenase family 3 member F1 OS=Arabidopsis thaliana OX=3702 GN=ALDH3F1 PE=2 SV=2	hypothetical protein Ahy_A08g039114 [Arachis hypogaea]
Aradu.4WT7F	K	auxin response factor	biological_process: auxin-activated signaling pathway (GO:0009734);; molecular_function: DNA binding (GO:0003677);; cellular_component: nucleus (GO:0005634);;	--	sp|Q94JM3|ARFB_ARATH Auxin response factor 2 OS=Arabidopsis thaliana OX=3702 GN=ARF2 PE=1 SV=2	auxin response factor 2 isoform X1 [Arachis duranensis]
Aradu.4X1ET	S	Inherit from euNOG: heavy-metal-associated domain-containing protein	--	--	--	heavy metal-associated isoprenylated plant protein 39 isoform X2 [Arachis duranensis]
Aradu.4X75W	I	Phospholipid diacylglycerol acyltransferase	molecular_function: transferase activity, transferring acyl groups (GO:0016746);; biological_process: triglyceride biosynthetic process (GO:0019432);; molecular_function: phospholipid:diacylglycerol acyltransferase activity (GO:0046027);; biological_process: glycerol metabolic process (GO:0006071);; biological_process: lipid metabolic process (GO:0006629);; cellular_component: membrane (GO:001602…	K00679|-10000.0|adu:107479082|E2.3.1.158; phospholipid:diacylglycerol acyltransferase [EC:2.3.1.158]	sp|Q9FNA9|PDAT1_ARATH Phospholipid:diacylglycerol acyltransferase 1 OS=Arabidopsis thaliana OX=3702 GN=PDAT1 PE=2 SV=1	phospholipid:diacylglycerol acyltransferase 1-like [Arachis duranensis]
Aradu.4XE9J	--	--	--	--	--	hypothetical protein Ahy_B10g101370 [Arachis hypogaea]
Aradu.4XH5K	K	Myb-like DNA-binding domain	molecular_function: protein binding (GO:0005515);; cellular_component: nucleus (GO:0005634);; biological_process: flower development (GO:0009908);; molecular_function: DNA binding (GO:0003677);;	--	sp|Q9M2D9|MYB17_ARATH Transcription factor MYB17 OS=Arabidopsis thaliana OX=3702 GN=MYB17 PE=1 SV=1	hypothetical protein Ahy_A05g021997 [Arachis hypogaea]
Aradu.4XK3R	J	domain--containing protein	cellular_component: plastid (GO:0009536);; cellular_component: membrane (GO:0016020);; cellular_component: integral component of membrane (GO:0016021);; cellular_component: chloroplast membrane (GO:0031969);; cellular_component: chloroplast (GO:0009507);;	--	sp|Q9LK65|Y3307_ARATH Putative DUF21 domain-containing protein At3g13070, chloroplastic OS=Arabidopsis thaliana OX=3702 GN=CBSDUFCH1 PE=4 SV=1	receptor-like protein 12 [Arachis duranensis]
Aradu.4XL1L	H	Homogentisate phytyltransferase	molecular_function: transferase activity (GO:0016740);; cellular_component: chloroplast membrane (GO:0031969);; molecular_function: prenyltransferase activity (GO:0004659);; cellular_component: chloroplast (GO:0009507);; cellular_component: plastid (GO:0009536);; cellular_component: membrane (GO:0016020);; cellular_component: integral component of membrane (GO:0016021);;	K09833|-150.1|aip:107613594|HPT, HGGT, ubiA; homogentisate phytyltransferase / homogentisate geranylgeranyltransferase [EC:2.5.1.115 2.5.1.116]	sp|B1B5P4|N8DT2_SOPFL Naringenin 8-dimethylallyltransferase 2, chloroplastic OS=Sophora flavescens OX=49840 GN=N8DT-2 PE=1 SV=1	--
Aradu.4XV1B	S	expressed protein	--	--	--	uncharacterized protein LOC112801111 [Arachis hypogaea]
Aradu.4Y23Y	--	--	--	--	--	protein FAR1-RELATED SEQUENCE 5-like [Arachis duranensis]
Aradu.4Y901	IU	myotubularin-related protein	cellular_component: endosome membrane (GO:0010008);; cellular_component: membrane (GO:0016020);; molecular_function: hydrolase activity (GO:0016787);; cellular_component: cytoplasmic vesicle (GO:0031410);; biological_process: intracellular signal transduction (GO:0035556);; biological_process: cellular response to water deprivation (GO:0042631);; molecular_function: phosphatidylinositol-3,5-bisph…	K18081|-10000.0|adu:107466695|MTMR1_2; myotubularin-related protein 1/2 [EC:3.1.3.64 3.1.3.95]	sp|F4J3T8|MYTM1_ARATH Phosphatidylinositol-3-phosphatase myotubularin-1 OS=Arabidopsis thaliana OX=3702 GN=MTM1 PE=1 SV=1	phosphatidylinositol-3-phosphatase myotubularin-1 isoform X1 [Arachis duranensis]
Aradu.4Z7N1	G	Catalyzes the oxidative decarboxylation of 6- phosphogluconate to ribulose 5-phosphate and CO(2), with concomitant reduction of NADP to NADPH (By similarity)	molecular_function: oxidoreductase activity (GO:0016491);; biological_process: D-gluconate metabolic process (GO:0019521);; biological_process: oxidation-reduction process (GO:0055114);; molecular_function: phosphogluconate dehydrogenase (decarboxylating) activity (GO:0004616);; cellular_component: cytoplasm (GO:0005737);; cellular_component: peroxisome (GO:0005777);; cellular_component: cytosol …	K00033|-188.0|adu:107486544|PGD, gnd, gntZ; 6-phosphogluconate dehydrogenase [EC:1.1.1.44 1.1.1.343]	sp|Q9FWA3|6PGD2_ARATH 6-phosphogluconate dehydrogenase, decarboxylating 2 OS=Arabidopsis thaliana OX=3702 GN=PGD2 PE=1 SV=1	6-phosphogluconate dehydrogenase, decarboxylating 3 [Arachis ipaensis]
Aradu.500JY	T	Disease resistance protein	molecular_function: nucleotide binding (GO:0000166);; molecular_function: ATP binding (GO:0005524);; biological_process: defense response (GO:0006952);;	--	sp|Q9LRR4|R13L1_ARATH Putative disease resistance RPP13-like protein 1 OS=Arabidopsis thaliana OX=3702 GN=RPPL1 PE=3 SV=1	putative disease resistance RPP13-like protein 1 [Arachis duranensis]
Aradu.5043R	K	Multiprotein-bridging factor	molecular_function: DNA binding (GO:0003677);; cellular_component: nucleus (GO:0005634);; cellular_component: nucleolus (GO:0005730);;	--	sp|Q9SJI8|MBF1A_ARATH Multiprotein-bridging factor 1a OS=Arabidopsis thaliana OX=3702 GN=MBF1A PE=2 SV=1	multiprotein-bridging factor 1a [Arachis duranensis]
Aradu.50IM9	S	ACT domain containing protein, expressed	--	--	sp|Q9SJM1|ACR10_ARATH ACT domain-containing protein ACR10 OS=Arabidopsis thaliana OX=3702 GN=ACR10 PE=2 SV=1	ACT domain-containing protein ACR10 isoform X1 [Arachis duranensis]
Aradu.50JXN	T	bolA-like protein	cellular_component: cytoplasm (GO:0005737);; molecular_function: protein binding (GO:0005515);; cellular_component: nucleus (GO:0005634);;	--	sp|Q9FIC3|BOLA2_ARATH Protein BOLA2 OS=Arabidopsis thaliana OX=3702 GN=BOLA2 PE=1 SV=1	hypothetical protein Ahy_A04g018994 [Arachis hypogaea]
Aradu.50TKD	O	aspartic proteinase	cellular_component: apoplast (GO:0048046);; molecular_function: nucleotide binding (GO:0000166);; molecular_function: aspartic-type endopeptidase activity (GO:0004190);; cellular_component: extracellular region (GO:0005576);; biological_process: proteolysis (GO:0006508);; molecular_function: peptidase activity (GO:0008233);; molecular_function: hydrolase activity (GO:0016787);;	--	sp|O04496|AED3_ARATH Aspartyl protease AED3 OS=Arabidopsis thaliana OX=3702 GN=AED3 PE=1 SV=1	aspartyl protease AED3 [Arachis duranensis]
Aradu.50UTF	S	--	--	--	sp|Q8L8Q8|Y5486_ARATH Uncharacterized protein At5g64816 OS=Arabidopsis thaliana OX=3702 GN=At5g64816 PE=2 SV=1	uncharacterized protein At5g64816 [Arachis duranensis]
Aradu.511YW	S	Viral movement protein (MP)	--	--	--	uncharacterized protein LOC110278591 [Arachis duranensis]
Aradu.512RL	S	Pollen-specific protein	molecular_function: nucleotide binding (GO:0000166);; molecular_function: ATP binding (GO:0005524);; cellular_component: plasma membrane (GO:0005886);; biological_process: cell cycle (GO:0007049);; cellular_component: membrane (GO:0016020);;	--	sp|P54774|CDC48_SOYBN Cell division cycle protein 48 homolog OS=Glycine max OX=3847 GN=CDC48 PE=2 SV=1	uncharacterized protein LOC107491015 [Arachis duranensis]
Aradu.51BBB	S	Protein of unknown function (DUF1517)	--	--	--	uncharacterized protein LOC107460263 isoform X2 [Arachis duranensis]
Aradu.51FIA	--	--	--	--	--	hypothetical protein Ahy_A08g040059 [Arachis hypogaea]
Aradu.521ML	S	Plant protein of unknown function (DUF641)	--	--	--	uncharacterized protein LOC107468092, partial [Arachis duranensis]
Aradu.52DEQ	E	chorismate mutase	molecular_function: isomerase activity (GO:0016853);; molecular_function: chorismate mutase activity (GO:0004106);; cellular_component: cytoplasm (GO:0005737);; cellular_component: cytosol (GO:0005829);; biological_process: cellular amino acid biosynthetic process (GO:0008652);; biological_process: aromatic amino acid family biosynthetic process (GO:0009073);;	K01850|-156.0|adu:107495557|E5.4.99.5; chorismate mutase [EC:5.4.99.5]	sp|Q9S7H4|CM2_ARATH Chorismate mutase 2 OS=Arabidopsis thaliana OX=3702 GN=CM2 PE=1 SV=1	chorismate mutase 2 isoform X1 [Arachis duranensis]
Aradu.52P3J	--	--	--	--	--	hypothetical protein Ahy_A02g009870 isoform A [Arachis hypogaea]
Aradu.536QG	--	--	--	--	--	uncharacterized protein LOC107490953 [Arachis duranensis]
Aradu.53P8J	K	Transcription factor	molecular_function: protein binding (GO:0005515);; cellular_component: nucleus (GO:0005634);; molecular_function: DNA binding (GO:0003677);;	--	sp|Q9C682|BH115_ARATH Transcription factor bHLH115 OS=Arabidopsis thaliana OX=3702 GN=BHLH115 PE=1 SV=1	hypothetical protein Ahy_A08g039657 isoform A [Arachis hypogaea]
Aradu.54M2C	T	receptor-like protein kinase	molecular_function: kinase activity (GO:0016301);; biological_process: phosphorylation (GO:0016310);; molecular_function: transferase activity (GO:0016740);; molecular_function: nucleotide binding (GO:0000166);; molecular_function: protein serine/threonine kinase activity (GO:0004674);; molecular_function: ATP binding (GO:0005524);; cellular_component: plasma membrane (GO:0005886);; cellular_comp…	--	sp|P93604|LRK10_WHEAT Rust resistance kinase Lr10 OS=Triticum aestivum OX=4565 GN=LRK10 PE=2 SV=1	rust resistance kinase Lr10-like [Arachis duranensis]
Aradu.54TB9	--	--	--	--	--	hypothetical protein Ahy_A03g012043 [Arachis hypogaea]
Aradu.54TMM	V	Male sterility protein	molecular_function: oxidoreductase activity (GO:0016491);; biological_process: oxidation-reduction process (GO:0055114);; biological_process: defense response (GO:0006952);; biological_process: flavonoid biosynthetic process (GO:0009813);;	--	sp|Q40316|VESTR_MEDSA Vestitone reductase OS=Medicago sativa OX=3879 PE=1 SV=1	vestitone reductase-like [Arachis duranensis]
Aradu.54WNJ	C	(S)-2-hydroxy-acid oxidase	molecular_function: long-chain-(S)-2-hydroxy-long-chain-acid oxidase activity (GO:0052853);; molecular_function: medium-chain-(S)-2-hydroxy-acid oxidase activity (GO:0052854);; biological_process: oxidation-reduction process (GO:0055114);; molecular_function: (S)-2-hydroxy-acid oxidase activity (GO:0003973);; biological_process: photorespiration (GO:0009853);; biological_process: oxidative photos…	K11517|-205.1|adu:107482016|HAO; (S)-2-hydroxy-acid oxidase [EC:1.1.3.15]	sp|Q9LRR9|GLO1_ARATH (S)-2-hydroxy-acid oxidase GLO1 OS=Arabidopsis thaliana OX=3702 GN=GLO1 PE=1 SV=1	hypothetical protein Ahy_B03g061888 isoform A [Arachis hypogaea]
Aradu.550LU	T	protein STRUBBELIG-RECEPTOR FAMILY 2-like	cellular_component: membrane (GO:0016020);; cellular_component: integral component of membrane (GO:0016021);;	--	sp|Q9FG24|SRF2_ARATH Protein STRUBBELIG-RECEPTOR FAMILY 2 OS=Arabidopsis thaliana OX=3702 GN=SRF2 PE=1 SV=1	protein STRUBBELIG-RECEPTOR FAMILY 2-like [Arachis duranensis]
Aradu.5511B	--	--	--	--	--	hypothetical protein Ahy_A10g047395 [Arachis hypogaea]
Aradu.55CHH	--	--	--	--	--	hypothetical protein Ahy_B04g072876 [Arachis hypogaea]
Aradu.55G1C	U	Plant protein of unknown function (DUF946)	--	--	--	LOW QUALITY PROTEIN: uncharacterized protein LOC107462534 [Arachis duranensis]
Aradu.55QDY	--	--	--	--	--	hypothetical protein Ahy_A10g050435 [Arachis hypogaea]
Aradu.55RDX	G	sugar transporter ERD6-like	cellular_component: integral component of membrane (GO:0016021);; biological_process: carbohydrate transport (GO:0008643);; cellular_component: membrane (GO:0016020);;	--	sp|Q8LBI9|EDL16_ARATH Sugar transporter ERD6-like 16 OS=Arabidopsis thaliana OX=3702 GN=At5g18840 PE=2 SV=2	sugar transporter ERD6-like 16 isoform X2 [Arachis duranensis]
Aradu.55ZSU	S	glycine-rich protein	--	--	--	uncharacterized protein LOC107632887 [Arachis ipaensis]
Aradu.56KME	S	Uncharacterised protein family (UPF0121)	--	--	--	uncharacterized protein LOC107635529 [Arachis ipaensis]
Aradu.56PIZ	S	glyoxal or galactose oxidase	--	--	--	hypothetical protein Ahy_A03g014441 [Arachis hypogaea]
Aradu.57IQ7	S	lipid-transfer protein	--	--	--	putative lipid-transfer protein DIR1 [Arachis duranensis]
Aradu.57J9Q	I	Plasma-membrane choline transporter	--	--	--	protein PNS1-like isoform X1 [Arachis ipaensis]
Aradu.57JW7	O	tRNA threonylcarbamoyladenosine biosynthesis protein	molecular_function: transferase activity (GO:0016740);; molecular_function: transferase activity, transferring acyl groups (GO:0016746);; molecular_function: transferase activity, transferring acyl groups other than amino-acyl groups (GO:0016747);; molecular_function: metal ion binding (GO:0046872);; molecular_function: N(6)-L-threonylcarbamoyladenine synthase (GO:0061711);; biological_process: t…	--	sp|O22145|OSGP2_ARATH Probable tRNA N6-adenosine threonylcarbamoyltransferase, mitochondrial OS=Arabidopsis thaliana OX=3702 GN=GCP1 PE=2 SV=2	probable tRNA N6-adenosine threonylcarbamoyltransferase, mitochondrial [Arachis ipaensis]
Aradu.57SE1	--	--	--	--	--	uncharacterized protein LOC112708481 [Arachis hypogaea]
Aradu.57TMQ	S	Hypoxia induced protein conserved region	--	--	--	uncharacterized protein LOC107469276 [Arachis duranensis]
Aradu.584F6	I	Phosphomevalonate	biological_process: steroid biosynthetic process (GO:0006694);; biological_process: steroid metabolic process (GO:0008202);; biological_process: sterol biosynthetic process (GO:0016126);; molecular_function: kinase activity (GO:0016301);; biological_process: phosphorylation (GO:0016310);; molecular_function: transferase activity (GO:0016740);; molecular_function: nucleotide binding (GO:0000166);;…	K00938|-36.5|adu:107466299|E2.7.4.2, mvaK2; phosphomevalonate kinase [EC:2.7.4.2]	sp|Q9C6T1|PMK_ARATH Phosphomevalonate kinase, peroxisomal OS=Arabidopsis thaliana OX=3702 GN=PMK PE=1 SV=1	phosphomevalonate kinase, peroxisomal-like [Arachis duranensis]
Aradu.589ZQ	P	chloride channel	cellular_component: chloride channel complex (GO:0034707);; biological_process: regulation of ion transmembrane transport (GO:0034765);; molecular_function: voltage-gated ion channel activity (GO:0005244);; molecular_function: chloride channel activity (GO:0005254);; biological_process: ion transport (GO:0006811);; biological_process: chloride transport (GO:0006821);; cellular_component: membrane…	--	sp|P92943|CLCD_ARATH Chloride channel protein CLC-d OS=Arabidopsis thaliana OX=3702 GN=CLC-D PE=1 SV=2	chloride channel protein CLC-d [Arachis duranensis]
Aradu.58E40	L	Cid1 family poly A polymerase	--	--	--	uncharacterized protein LOC107475465 isoform X2 [Arachis duranensis]
Aradu.58JJ3	P	nucleobase-ascorbate transporter	cellular_component: integral component of membrane (GO:0016021);; cellular_component: plasma membrane (GO:0005886);; cellular_component: membrane (GO:0016020);;	--	sp|Q0WPE9|NAT7_ARATH Nucleobase-ascorbate transporter 7 OS=Arabidopsis thaliana OX=3702 GN=NAT7 PE=2 SV=2	nucleobase-ascorbate transporter 7 [Arachis duranensis]
Aradu.58XTX	I	Phytol kinase	biological_process: phosphorylation (GO:0016310);; molecular_function: transferase activity (GO:0016740);; cellular_component: chloroplast membrane (GO:0031969);; cellular_component: chloroplast (GO:0009507);; cellular_component: plastid (GO:0009536);; biological_process: vitamin E biosynthetic process (GO:0010189);; cellular_component: membrane (GO:0016020);; cellular_component: integral compone…	K15892|-49.2|adu:107473329|FOLK; farnesol kinase [EC:2.7.1.216]	sp|Q2N2K0|PHYK3_SOYBN Probable phytol kinase 3, chloroplastic OS=Glycine max OX=3847 PE=2 SV=1	hypothetical protein Ahy_B01g051757 isoform C [Arachis hypogaea]
Aradu.596XX	S	single fertilization	molecular_function: lipid binding (GO:0008289);; biological_process: double fertilization forming a zygote and endosperm (GO:0009567);; cellular_component: membrane (GO:0016020);; cellular_component: integral component of membrane (GO:0016021);; biological_process: plasma membrane fusion (GO:0045026);; biological_process: fusion of sperm to egg plasma membrane involved in double fertilization for…	--	sp|F4JP36|HAP2_ARATH Protein HAPLESS 2 OS=Arabidopsis thaliana OX=3702 GN=HAP2 PE=1 SV=1	hypothetical protein Ahy_Scaffold1g106648 isoform B [Arachis hypogaea]
Aradu.5974M	--	--	--	--	--	hypothetical protein Ahy_B03g064723 isoform E [Arachis hypogaea]
Aradu.59FVA	T	serine threonine-protein kinase	--	--	--	probable serine/threonine-protein kinase PBL28 [Arachis duranensis]
Aradu.59HB9	Q	ABC transporter C family member	molecular_function: ATP binding (GO:0005524);; cellular_component: membrane (GO:0016020);; cellular_component: integral component of membrane (GO:0016021);; molecular_function: nucleotide binding (GO:0000166);;	--	sp|Q8LGU1|AB8C_ARATH ABC transporter C family member 8 OS=Arabidopsis thaliana OX=3702 GN=ABCC8 PE=2 SV=3	hypothetical protein Ahy_A09g046242 isoform A [Arachis hypogaea]
Aradu.59R2H	--	--	--	--	--	U-box domain-containing protein 8-like [Arachis ipaensis]
Aradu.59X41	C	cytochrome C oxidase	cellular_component: mitochondrion (GO:0005739);;	K02267|-86.6|adu:107459153|COX6B; cytochrome c oxidase subunit 6b	sp|Q9S7L9|CX6B1_ARATH Cytochrome c oxidase subunit 6b-1 OS=Arabidopsis thaliana OX=3702 GN=COX6B-1 PE=1 SV=1	hypothetical protein Ahy_A07g036428 isoform A [Arachis hypogaea]
Aradu.5A0JT	E	isoaspartyl peptidase L-asparaginase	molecular_function: beta-aspartyl-peptidase activity (GO:0008798);; molecular_function: hydrolase activity (GO:0016787);; biological_process: proteolysis (GO:0006508);; molecular_function: peptidase activity (GO:0008233);;	--	sp|Q8GXG1|ASPGB_ARATH Probable isoaspartyl peptidase/L-asparaginase 2 OS=Arabidopsis thaliana OX=3702 GN=At3g16150 PE=2 SV=2	probable isoaspartyl peptidase/L-asparaginase 2 [Arachis duranensis]
Aradu.5A4RC	T	Disease resistance protein	molecular_function: nucleotide binding (GO:0000166);; molecular_function: ATP binding (GO:0005524);; biological_process: defense response (GO:0006952);;	--	sp|Q9LRR4|R13L1_ARATH Putative disease resistance RPP13-like protein 1 OS=Arabidopsis thaliana OX=3702 GN=RPPL1 PE=3 SV=1	putative disease resistance protein At3g14460 [Arachis hypogaea]
Aradu.5A6V6	--	--	--	--	--	hypothetical protein Ahy_B06g085278 [Arachis hypogaea]
Aradu.5B3DD	--	--	--	K07466|-272.3|adu:107471135|RFA1, RPA1, rpa; replication factor A1	--	replication protein A 70 kDa DNA-binding subunit C-like isoform X2 [Arachis ipaensis]
Aradu.5BK3I	--	--	--	--	--	uncharacterized protein LOC107636607 [Arachis ipaensis]
Aradu.5BL9M	--	--	--	--	--	uncharacterized protein LOC107464494 isoform X1 [Arachis duranensis]
Aradu.5C50M	T	S_TKc	biological_process: regulation of growth (GO:0040008);; molecular_function: metal ion binding (GO:0046872);; molecular_function: nucleotide binding (GO:0000166);; molecular_function: protein serine/threonine kinase activity (GO:0004674);; molecular_function: ATP binding (GO:0005524);; molecular_function: kinase activity (GO:0016301);; biological_process: phosphorylation (GO:0016310);; molecular_f…	--	sp|F4J6F6|IREH1_ARATH Probable serine/threonine protein kinase IREH1 OS=Arabidopsis thaliana OX=3702 GN=IREH1 PE=1 SV=1	hypothetical protein Ahy_A09g041444 isoform B [Arachis hypogaea]
Aradu.5C55J	--	--	--	--	--	uncharacterized protein LOC107629677 [Arachis ipaensis]
Aradu.5CF9R	S	Helix-loop-helix DNA-binding domain	--	--	--	uncharacterized protein LOC107464603 [Arachis duranensis]
Aradu.5DE0L	S	Rubisco LSMT substrate-binding	cellular_component: chloroplast thylakoid (GO:0009534);; cellular_component: plastid (GO:0009536);; cellular_component: thylakoid (GO:0009579);; biological_process: chloroplast organization (GO:0009658);; biological_process: thylakoid membrane organization (GO:0010027);; molecular_function: transferase activity (GO:0016740);; biological_process: methylation (GO:0032259);; cellular_component: plas…	--	sp|Q84JF5|PTA14_ARATH Protein PLASTID TRANSCRIPTIONALLY ACTIVE 14 OS=Arabidopsis thaliana OX=3702 GN=PTAC14 PE=1 SV=1	protein PLASTID TRANSCRIPTIONALLY ACTIVE 14 isoform X2 [Arachis duranensis]
Aradu.5DL1E	KOT	Protein arginine n-methyltransferase	cellular_component: cytoplasm (GO:0005737);; molecular_function: methyltransferase activity (GO:0008168);; molecular_function: transferase activity (GO:0016740);; biological_process: methylation (GO:0032259);; molecular_function: metal ion binding (GO:0046872);;	--	sp|Q0WVD6|ANM3_ARATH Probable protein arginine N-methyltransferase 3 OS=Arabidopsis thaliana OX=3702 GN=PRMT3 PE=2 SV=1	probable protein arginine N-methyltransferase 3 isoform X1 [Arachis duranensis]
Aradu.5E1NU	S	Plant lipoxygenase may be involved in a number of diverse aspects of plant physiology including growth and development, pest resistance, and senescence or responses to wounding (By similarity)	biological_process: oxylipin biosynthetic process (GO:0031408);; molecular_function: metal ion binding (GO:0046872);; molecular_function: dioxygenase activity (GO:0051213);; biological_process: oxidation-reduction process (GO:0055114);; cellular_component: cytoplasm (GO:0005737);; biological_process: lipid metabolic process (GO:0006629);; biological_process: fatty acid metabolic process (GO:00066…	K15718|-144.0|adu:107466165|LOX1_5; linoleate 9S-lipoxygenase [EC:1.13.11.58]	sp|P14856|LOX2_PEA Seed linoleate 9S-lipoxygenase-2 OS=Pisum sativum OX=3888 GN=LOX1.2 PE=2 SV=1	seed linoleate 9S-lipoxygenase-2-like [Arachis duranensis]
Aradu.5E32Q	--	--	--	--	--	hypothetical protein Ahy_B03g066521 [Arachis hypogaea]
Aradu.5EF4H	K	- C2H2 zinc finger protein, expressed	biological_process: oxidation-reduction process (GO:0055114);; cellular_component: nucleus (GO:0005634);; biological_process: chromatin organization (GO:0006325);; molecular_function: oxidoreductase activity (GO:0016491);; molecular_function: metal ion binding (GO:0046872);; molecular_function: dioxygenase activity (GO:0051213);;	--	sp|Q9STM3|REF6_ARATH Lysine-specific demethylase REF6 OS=Arabidopsis thaliana OX=3702 GN=REF6 PE=1 SV=1	lysine-specific demethylase REF6 [Rosa chinensis]
Aradu.5F5TI	L	DNA-3-methyladenine glycosylase	--	K01247|-228.3|adu:107460042|alkA; DNA-3-methyladenine glycosylase II [EC:3.2.2.21]	--	hypothetical protein Ahy_A07g034469 [Arachis hypogaea]
Aradu.5F7KL	H	Molybdopterin biosynthesis protein	molecular_function: metal ion binding (GO:0046872);; molecular_function: molybdopterin adenylyltransferase activity (GO:0061598);; molecular_function: molybdopterin molybdotransferase activity (GO:0061599);; molecular_function: nucleotide binding (GO:0000166);; molecular_function: catalytic activity (GO:0003824);; molecular_function: ATP binding (GO:0005524);; biological_process: Mo-molybdopterin…	K15376|-66.1|aip:107609179|GPHN; gephyrin [EC:2.10.1.1 2.7.7.75]	sp|Q39054|CNX1_ARATH Molybdopterin biosynthesis protein CNX1 OS=Arabidopsis thaliana OX=3702 GN=CNX1 PE=1 SV=2	molybdopterin biosynthesis protein CNX1 isoform X2 [Arachis ipaensis]
Aradu.5FE95	--	--	--	--	--	ribonuclease 3-like protein 1 isoform X1 [Arachis hypogaea]
Aradu.5FI5Z	--	--	--	--	--	hypothetical protein Ahy_A05g022112 [Arachis hypogaea]
Aradu.5G5Y2	C	Ferredoxin--nadp reductase, leaf isozyme	biological_process: photosynthesis (GO:0015979);; cellular_component: membrane (GO:0016020);; molecular_function: oxidoreductase activity (GO:0016491);; biological_process: oxidation-reduction process (GO:0055114);; molecular_function: ferredoxin-NADP+ reductase activity (GO:0004324);; cellular_component: chloroplast (GO:0009507);; cellular_component: chloroplast thylakoid membrane (GO:0009535);;…	K02641|-205.3|aip:107610637|petH; ferredoxin--NADP+ reductase [EC:1.18.1.2]	sp|P10933|FENR1_PEA Ferredoxin--NADP reductase, leaf isozyme, chloroplastic OS=Pisum sativum OX=3888 GN=PETH PE=1 SV=1	ferredoxin--NADP reductase, leaf isozyme, chloroplastic [Arachis duranensis]
Aradu.5GP90	--	--	--	--	--	hypothetical protein Ahy_B04g070437 isoform A [Arachis hypogaea]
Aradu.5GT1P	V	Mate efflux family protein	cellular_component: membrane (GO:0016020);; cellular_component: integral component of membrane (GO:0016021);; biological_process: metal ion transport (GO:0030001);; molecular_function: metal ion transmembrane transporter activity (GO:0046873);; cellular_component: plasma membrane (GO:0005886);; biological_process: ion transport (GO:0006811);; biological_process: cellular iron ion homeostasis (GO:…	--	sp|Q9SFB0|DTX43_ARATH Protein DETOXIFICATION 43 OS=Arabidopsis thaliana OX=3702 GN=DTX43 PE=1 SV=1	protein DETOXIFICATION 43-like isoform X1 [Arachis duranensis]
Aradu.5GY2N	O	RING finger protein 10-like	--	--	--	RING finger protein 10 [Arachis duranensis]
Aradu.5H0IU	S	ZnF_TTF	--	--	--	zinc finger MYM-type protein 1-like [Arachis hypogaea]
Aradu.5HP19	O	ATP-dependent Clp protease ATP-binding subunit	molecular_function: hydrolase activity (GO:0016787);; molecular_function: nucleotide binding (GO:0000166);; molecular_function: ATP binding (GO:0005524);; cellular_component: mitochondrion (GO:0005739);; biological_process: proteolysis (GO:0006508);; molecular_function: peptidase activity (GO:0008233);;	K03544|-10000.0|adu:107489668|clpX, CLPX; ATP-dependent Clp protease ATP-binding subunit ClpX	sp|Q9FK07|CLPX1_ARATH CLP protease regulatory subunit CLPX1, mitochondrial OS=Arabidopsis thaliana OX=3702 GN=CLPX1 PE=2 SV=1	CLP protease regulatory subunit CLPX3, mitochondrial [Arachis duranensis]
Aradu.5IS8U	--	--	--	--	--	uncharacterized protein LOC107468731 isoform X5 [Arachis duranensis]
Aradu.5J107	V	3-beta hydroxysteroid dehydrogenase/isomerase family	--	--	--	putative anthocyanidin reductase isoform X1 [Arachis duranensis]
Aradu.5JK9N	--	--	--	--	--	uncharacterized protein LOC107496975 [Arachis duranensis]
Aradu.5JL10	T	leucine-rich repeat receptor-like serine threonine tyrosine-protein kinase	molecular_function: transmembrane receptor protein tyrosine kinase activity (GO:0004714);; molecular_function: protein binding (GO:0005515);; molecular_function: ATP binding (GO:0005524);; cellular_component: plasma membrane (GO:0005886);; biological_process: defense response (GO:0006952);; cellular_component: membrane (GO:0016020);; molecular_function: nucleotide binding (GO:0000166);; cellular_…	--	sp|Q9SKB2|SBIR1_ARATH Leucine-rich repeat receptor-like serine/threonine/tyrosine-protein kinase SOBIR1 OS=Arabidopsis thaliana OX=3702 GN=SOBIR1 PE=1 SV=1	leucine-rich repeat receptor-like serine/threonine/tyrosine-protein kinase SOBIR1 isoform X1 [Arachis ipaensis]
Aradu.5K7E2	--	--	--	--	--	hypothetical protein Ahy_A02g008558 [Arachis hypogaea]
Aradu.5L39Q	I	Pentatricopeptide repeat-containing protein	--	--	sp|Q8S8P6|PP180_ARATH Pentatricopeptide repeat-containing protein At2g32630 OS=Arabidopsis thaliana OX=3702 GN=At2g32630 PE=3 SV=1	pentatricopeptide repeat-containing protein At2g32630 isoform X1 [Arachis hypogaea]
Aradu.5LP4K	--	--	--	--	--	hypothetical protein Ahy_B08g090139 [Arachis hypogaea]
Aradu.5M3S8	I	Esterase lipase thioesterase family protein	--	--	--	uncharacterized protein LOC107496734 isoform X1 [Arachis duranensis]
Aradu.5M687	S	transferase, family	--	--	--	omega-hydroxypalmitate O-feruloyl transferase [Arachis duranensis]
Aradu.5M7Y9	--	--	--	--	--	hypothetical protein Ahy_B09g096276 isoform M [Arachis hypogaea]
Aradu.5MK51	L	ATP-dependent DNA helicase 2 subunit	biological_process: DNA repair (GO:0006281);; biological_process: DNA recombination (GO:0006310);; biological_process: cellular response to DNA damage stimulus (GO:0006974);; molecular_function: hydrolase activity (GO:0016787);; molecular_function: nucleotide binding (GO:0000166);; molecular_function: DNA binding (GO:0003677);; molecular_function: helicase activity (GO:0004386);; molecular_functi…	K10885|-10000.0|adu:107475546|XRCC5, KU80, G22P2; ATP-dependent DNA helicase 2 subunit 2	sp|Q75IP6|KU80_ORYSJ ATP-dependent DNA helicase 2 subunit KU80 OS=Oryza sativa subsp. japonica OX=39947 GN=KU80 PE=1 SV=1	ATP-dependent DNA helicase 2 subunit KU80 isoform X3 [Arachis duranensis]
Aradu.5MS58	--	--	--	--	--	uncharacterized protein LOC112710976 [Arachis hypogaea]
Aradu.5N0SW	S	Cleavage site for pathogenic type III effector avirulence factor Avr	--	K13456|-144.3|aip:107618951|RIN4; RPM1-interacting protein 4	--	--
Aradu.5N5Q7	--	--	--	--	--	hypothetical protein Ahy_B01g055881 [Arachis hypogaea]
Aradu.5N5X7	S	--	biological_process: protein heterotetramerization (GO:0051290);; molecular_function: protein binding (GO:0005515);; cellular_component: chloroplast (GO:0009507);; cellular_component: plastid (GO:0009536);; biological_process: negative regulation of abscisic acid-activated signaling pathway (GO:0009788);;	--	sp|O65282|CH20_ARATH 20 kDa chaperonin, chloroplastic OS=Arabidopsis thaliana OX=3702 GN=CPN20 PE=1 SV=2	hypothetical protein Ahy_A03g010753 [Arachis hypogaea]
Aradu.5NN3C	Q	monooxygenase	molecular_function: monooxygenase activity (GO:0004497);; biological_process: auxin biosynthetic process (GO:0009851);; molecular_function: oxidoreductase activity (GO:0016491);; biological_process: oxidation-reduction process (GO:0055114);; molecular_function: indole-3-pyruvate monooxygenase activity (GO:0103075);;	K11816|-247.2|adu:107491663|YUCCA; indole-3-pyruvate monooxygenase [EC:1.14.13.168]	sp|Q9LKC0|YUC5_ARATH Probable indole-3-pyruvate monooxygenase YUCCA5 OS=Arabidopsis thaliana OX=3702 GN=YUC5 PE=2 SV=1	probable indole-3-pyruvate monooxygenase YUCCA5 [Arachis duranensis]
Aradu.5P4X0	--	--	--	--	--	hypothetical protein Ahy_A01g001166 isoform A [Arachis hypogaea]
Aradu.5P7M7	G	Glycosyl hydrolases family 31	--	--	--	uncharacterized protein LOC107492697 [Arachis duranensis]
Aradu.5PD0E	H	Molybdopterin biosynthesis protein	molecular_function: metal ion binding (GO:0046872);; molecular_function: molybdopterin adenylyltransferase activity (GO:0061598);; molecular_function: molybdopterin molybdotransferase activity (GO:0061599);; molecular_function: nucleotide binding (GO:0000166);; molecular_function: catalytic activity (GO:0003824);; molecular_function: ATP binding (GO:0005524);; biological_process: Mo-molybdopterin…	K15376|-58.8|aip:107609179|GPHN; gephyrin [EC:2.10.1.1 2.7.7.75]	sp|Q39054|CNX1_ARATH Molybdopterin biosynthesis protein CNX1 OS=Arabidopsis thaliana OX=3702 GN=CNX1 PE=1 SV=2	molybdopterin biosynthesis protein CNX1 isoform X1 [Arachis ipaensis]
Aradu.5PW7J	J	ribosomal protein	cellular_component: cytoplasm (GO:0005737);; cellular_component: ribosome (GO:0005840);; cellular_component: nucleus (GO:0005634);;	K02927|-66.8|aip:107625871|RP-L40e, RPL40; large subunit ribosomal protein L40e	sp|P49636|RL40_NICSY Ubiquitin-60S ribosomal protein L40 OS=Nicotiana sylvestris OX=4096 GN=UBICEP52-7 PE=2 SV=2	Ubiquitin supergroup,Ribosomal protein L40e [Theobroma cacao]
Aradu.5Q1VY	K	Transcription factor	--	--	--	transcription factor bHLH18 [Arachis duranensis]
Aradu.5Q6ZX	J	ribosomal protein L24	molecular_function: RNA binding (GO:0003723);; cellular_component: ribosome (GO:0005840);; cellular_component: chloroplast (GO:0009507);; cellular_component: plastid (GO:0009536);; molecular_function: rRNA binding (GO:0019843);;	K02895|-102.8|adu:107462460|RP-L24, MRPL24, rplX; large subunit ribosomal protein L24	sp|P11893|RK24_PEA 50S ribosomal protein L24, chloroplastic OS=Pisum sativum OX=3888 GN=RPL24 PE=2 SV=1	50S ribosomal protein L24, chloroplastic [Arachis duranensis]
Aradu.5R9LY	I	Esterase lipase thioesterase family protein	--	--	--	uncharacterized protein LOC107478836 isoform X1 [Arachis duranensis]
Aradu.5R9N2	T	Cysteine-rich receptor-like protein kinase	biological_process: phosphorylation (GO:0016310);; molecular_function: transferase activity (GO:0016740);; molecular_function: nucleotide binding (GO:0000166);; molecular_function: protein serine/threonine kinase activity (GO:0004674);; molecular_function: ATP binding (GO:0005524);; cellular_component: membrane (GO:0016020);; cellular_component: integral component of membrane (GO:0016021);; molec…	--	sp|Q8GYA4|CRK10_ARATH Cysteine-rich receptor-like protein kinase 10 OS=Arabidopsis thaliana OX=3702 GN=CRK10 PE=1 SV=3	cysteine-rich receptor-like protein kinase 10 isoform X1 [Arachis duranensis]
Aradu.5R9X5	--	--	--	K07466|-72.4|aip:107614945|RFA1, RPA1, rpa; replication factor A1	--	replication protein A 70 kDa DNA-binding subunit C-like [Arachis ipaensis]
Aradu.5S2PY	TZ	uridine-cytidine kinase C-like	biological_process: defense response (GO:0006952);; biological_process: plant-type hypersensitive response (GO:0009626);; biological_process: response to salicylic acid (GO:0009751);; biological_process: negative regulation of systemic acquired resistance (GO:0010113);; cellular_component: membrane (GO:0016020);; cellular_component: integral component of membrane (GO:0016021);; molecular_function…	--	sp|Q9C664|TTM2_ARATH Inorganic pyrophosphatase TTM2 OS=Arabidopsis thaliana OX=3702 GN=TTM2 PE=1 SV=1	hypothetical protein Ahy_A01g004050 [Arachis hypogaea]
Aradu.5SR04	S	WD repeat-containing protein 5-like	--	--	sp|Q9SY00|WDR5B_ARATH COMPASS-like H3K4 histone methylase component WDR5B OS=Arabidopsis thaliana OX=3702 GN=WDR5B PE=1 SV=1	COMPASS-like H3K4 histone methylase component WDR5B [Arachis duranensis]
Aradu.5SU2D	--	--	--	--	--	uncharacterized protein LOC107489462 [Arachis duranensis]
Aradu.5SZ9R	S	WD domain, G-beta repeat	--	--	--	protein JINGUBANG-like [Arachis ipaensis]
Aradu.5T32R	Z	Actin-related protein	cellular_component: nucleus (GO:0005634);; cellular_component: cytoplasm (GO:0005737);; biological_process: chromatin organization (GO:0006325);; biological_process: multicellular organism development (GO:0007275);;	--	sp|Q8L4Y5|ARP7_ARATH Actin-related protein 7 OS=Arabidopsis thaliana OX=3702 GN=ARP7 PE=1 SV=1	hypothetical protein Ahy_A08g040381 [Arachis hypogaea]
Aradu.5T4PS	O	zinc finger, C3HC4 type, domain containing protein, expressed	biological_process: protein ubiquitination (GO:0016567);; molecular_function: transferase activity (GO:0016740);; molecular_function: metal ion binding (GO:0046872);;	--	sp|Q8LPN7|RNG1L_ARATH E3 ubiquitin-protein ligase RING1-like OS=Arabidopsis thaliana OX=3702 GN=At3g19950 PE=1 SV=1	uncharacterized protein LOC107639747 [Arachis ipaensis]
Aradu.5T6PH	I	clavaminate synthase-like protein	molecular_function: oxidoreductase activity (GO:0016491);; molecular_function: metal ion binding (GO:0046872);; biological_process: oxidation-reduction process (GO:0055114);;	--	sp|Q9LIG0|Y3136_ARATH Clavaminate synthase-like protein At3g21360 OS=Arabidopsis thaliana OX=3702 GN=At3g21360 PE=1 SV=1	clavaminate synthase-like protein At3g21360 [Arachis duranensis]
Aradu.5TM0N	S	Cytochrome B561, N terminal	--	--	--	uncharacterized protein LOC107476933 [Arachis duranensis]
Aradu.5U38R	S	B3	--	--	--	B3 domain-containing transcription factor VRN1-like [Arachis duranensis]
Aradu.5UB5J	S	armadillo repeat-containing protein	--	--	--	armadillo repeat-containing protein 8 isoform X1 [Arachis hypogaea]
Aradu.5V235	S	protein CHUP1, chloroplastic-like	--	--	--	protein CHUP1, chloroplastic-like [Arachis duranensis]
Aradu.5V4KP	K	Dehydration-responsive element-binding protein	--	--	--	ethylene-responsive transcription factor 4-like [Arachis hypogaea]
Aradu.5V8SR	--	--	--	K14400|-30.6|aip:107616011|PCF11; pre-mRNA cleavage complex 2 protein Pcf11	--	hypothetical protein Ahy_B04g071020 [Arachis hypogaea]
Aradu.5VS0D	L	DNA polymerase alpha subunit	--	K02321|-226.6|aip:107622428|POLA2; DNA polymerase alpha subunit B	--	DNA polymerase alpha subunit B [Arachis ipaensis]
Aradu.5VY47	K	dof zinc finger protein	molecular_function: metal ion binding (GO:0046872);; molecular_function: DNA binding (GO:0003677);; cellular_component: nucleus (GO:0005634);;	--	sp|Q9ZPY0|DOF25_ARATH Dof zinc finger protein DOF2.5 OS=Arabidopsis thaliana OX=3702 GN=DOF2.5 PE=2 SV=3	dof zinc finger protein DOF3.7 isoform X2 [Arachis duranensis]
Aradu.5W4S3	--	--	--	K10581|-20.2|aip:107614779|UBE2O; ubiquitin-conjugating enzyme E2 O [EC:2.3.2.24]	--	putative ubiquitin-conjugating enzyme E2 38 [Arachis ipaensis]
Aradu.5XE7I	CG	Glycosyltransferase family 28 N-terminal domain	molecular_function: sterol 3-beta-glucosyltransferase activity (GO:0016906);; molecular_function: soladodine glucosyltransferase activity (GO:0102202);; molecular_function: brassicasterol glucosyltransferase activity (GO:0102203);; molecular_function: cholesterol allpha-glucosyltransferase activity (GO:0102205);; biological_process: lipid metabolic process (GO:0006629);; biological_process: stero…	--	sp|Q9XIG1|U80B1_ARATH Sterol 3-beta-glucosyltransferase UGT80B1 OS=Arabidopsis thaliana OX=3702 GN=UGT80B1 PE=2 SV=1	sterol 3-beta-glucosyltransferase UGT80B1 [Arachis duranensis]
Aradu.5XH54	M	Fasciclin domain	--	--	--	fasciclin-like arabinogalactan protein 11 [Arachis duranensis]
Aradu.5Y4V0	--	--	--	--	--	polyprotein, partial [Cajanus cajan]
Aradu.5Y8V4	--	--	--	--	--	hypothetical protein Ahy_A01g003986 isoform A [Arachis hypogaea]
Aradu.5Y9MM	S	auxin efflux	cellular_component: endoplasmic reticulum (GO:0005783);; cellular_component: endoplasmic reticulum membrane (GO:0005789);; biological_process: auxin-activated signaling pathway (GO:0009734);; cellular_component: membrane (GO:0016020);; cellular_component: integral component of membrane (GO:0016021);;	--	sp|F4HWB6|PILS1_ARATH Protein PIN-LIKES 1 OS=Arabidopsis thaliana OX=3702 GN=PILS1 PE=2 SV=1	protein PIN-LIKES 3 [Arachis hypogaea]
Aradu.5YD67	K	homeobox-leucine zipper protein	molecular_function: DNA binding (GO:0003677);; cellular_component: nucleus (GO:0005634);; biological_process: polarity specification of adaxial/abaxial axis (GO:0009944);; biological_process: cell differentiation (GO:0030154);;	--	sp|Q9SE43|REV_ARATH Homeobox-leucine zipper protein REVOLUTA OS=Arabidopsis thaliana OX=3702 GN=REV PE=1 SV=2	homeobox-leucine zipper protein REVOLUTA [Arachis duranensis]
Aradu.5YQ7H	--	--	--	--	--	hypothetical protein Ahy_A01g003069 isoform A [Arachis hypogaea]
Aradu.5Z6DY	--	--	--	K02260|-32.9|adu:107462576|COX17; cytochrome c oxidase assembly protein subunit 17	--	cytochrome c oxidase copper chaperone 2 [Arachis duranensis]
Aradu.5Z6VA	B	Histone-lysine n-methyltransferase	molecular_function: transferase activity (GO:0016740);; molecular_function: histone-lysine N-methyltransferase activity (GO:0018024);; biological_process: methylation (GO:0032259);; molecular_function: metal ion binding (GO:0046872);; cellular_component: nucleus (GO:0005634);; cellular_component: chromosome (GO:0005694);; biological_process: chromatin organization (GO:0006325);; molecular_functio…	--	sp|Q7XJS0|ASHR1_ARATH Histone-lysine N-methyltransferase ASHR1 OS=Arabidopsis thaliana OX=3702 GN=ASHR1 PE=1 SV=2	histone-lysine N-methyltransferase ASHR1 isoform X1 [Arachis duranensis]
Aradu.6061A	--	--	--	--	--	uncharacterized protein LOC110273643 [Arachis duranensis]
Aradu.6069E	--	--	--	--	--	uncharacterized protein LOC110275269 [Arachis duranensis]
Aradu.60A6N	G	pectinesterase	biological_process: pectin catabolic process (GO:0045490);; biological_process: cell wall organization (GO:0071555);; cellular_component: extracellular region (GO:0005576);; cellular_component: cell wall (GO:0005618);; molecular_function: hydrolase activity (GO:0016787);; molecular_function: pectinesterase activity (GO:0030599);; molecular_function: aspartyl esterase activity (GO:0045330);;	K01051|-282.7|aip:107625917|E3.1.1.11; pectinesterase [EC:3.1.1.11]	sp|O04887|PME2_CITSI Pectinesterase 2 OS=Citrus sinensis OX=2711 GN=PECS-2.1 PE=2 SV=1	hypothetical protein Ahy_A02g005444 [Arachis hypogaea]
Aradu.60BI9	S	Inherit from KOG: AlkB, alkylation repair homolog 6 (E. coli)	--	--	--	alpha-ketoglutarate-dependent dioxygenase alkB homolog 6 isoform X2 [Arachis ipaensis]
Aradu.60HCE	P	Occurs in almost all aerobically respiring organisms and serves to protect cells from the toxic effects of hydrogen peroxide (By similarity)	molecular_function: metal ion binding (GO:0046872);; biological_process: oxidation-reduction process (GO:0055114);; molecular_function: catalase activity (GO:0004096);; molecular_function: peroxidase activity (GO:0004601);; cellular_component: peroxisome (GO:0005777);; molecular_function: oxidoreductase activity (GO:0016491);; biological_process: hydrogen peroxide catabolic process (GO:0042744);;	K03781|-301.2|adu:107460207|katE, CAT, catB, srpA; catalase [EC:1.11.1.6]	sp|P17598|CATA1_GOSHI Catalase isozyme 1 OS=Gossypium hirsutum OX=3635 GN=CAT1 PE=2 SV=2	catalase isozyme 1 [Arachis duranensis]
Aradu.60I66	S	Root cap	--	--	--	uncharacterized protein LOC107476945 [Arachis duranensis]
Aradu.60KCI	K	Transcription factor	biological_process: multicellular organism development (GO:0007275);; molecular_function: DNA binding (GO:0003677);; cellular_component: nucleus (GO:0005634);;	--	sp|Q9FNV8|MY114_ARATH Transcription factor MYB114 OS=Arabidopsis thaliana OX=3702 GN=MYB114 PE=1 SV=1	transcription factor MYB90-like [Arachis duranensis]
Aradu.615GS	T	resistance protein	--	--	--	uncharacterized protein LOC107473397 [Arachis duranensis]
Aradu.618TJ	T	resistance protein	--	--	--	LOW QUALITY PROTEIN: uncharacterized protein LOC107485814 [Arachis duranensis]
Aradu.61FTP	--	--	--	--	--	hypothetical protein Ahy_A01g002687 [Arachis hypogaea]
Aradu.61JFB	OT	TIFY 6B-like	--	K13464|-185.4|adu:107490622|JAZ; jasmonate ZIM domain-containing protein	--	protein TIFY 6B [Arachis duranensis]
Aradu.61X9Q	T	phosphatase 2C	molecular_function: metal ion binding (GO:0046872);; molecular_function: phosphoprotein phosphatase activity (GO:0004721);; molecular_function: hydrolase activity (GO:0016787);;	--	sp|Q94AT1|P2C76_ARATH Probable protein phosphatase 2C 76 OS=Arabidopsis thaliana OX=3702 GN=At5g53140 PE=2 SV=1	probable protein phosphatase 2C 76 [Arachis duranensis]
Aradu.623R5	O	26S proteasome non-atpase regulatory subunit	cellular_component: proteasome complex (GO:0000502);; molecular_function: protein binding (GO:0005515);; cellular_component: proteasome regulatory particle, base subcomplex (GO:0008540);;	K03029|-84.1|aip:107643353|PSMD4, RPN10; 26S proteasome regulatory subunit N10	sp|O82143|PSMDA_ORYSJ 26S proteasome non-ATPase regulatory subunit 4 homolog OS=Oryza sativa subsp. japonica OX=39947 GN=RPN10 PE=1 SV=1	26S proteasome non-ATPase regulatory subunit 4 homolog [Arachis hypogaea]
Aradu.629Q2	G	Sucrose transport protein	cellular_component: integral component of membrane (GO:0016021);; cellular_component: plasma membrane (GO:0005886);; biological_process: sucrose metabolic process (GO:0005985);; biological_process: carbohydrate transport (GO:0008643);; molecular_function: symporter activity (GO:0015293);; cellular_component: membrane (GO:0016020);;	--	sp|O80605|SUC3_ARATH Sucrose transport protein SUC3 OS=Arabidopsis thaliana OX=3702 GN=SUC3 PE=1 SV=1	sucrose transport protein SUC3, partial [Arachis duranensis]
Aradu.62EBL	--	--	--	--	--	protein FAR1-RELATED SEQUENCE 5-like [Arachis duranensis]
Aradu.62EKF	L	Nuclear nucleic acid-binding protein	--	K12592|-111.6|adu:107495643|C1D, LRP1; exosome complex protein LRP1	--	nuclear nucleic acid-binding protein C1D [Arachis duranensis]
Aradu.62I6K	--	--	--	--	--	hypothetical protein Ahy_B03g067879 [Arachis hypogaea]
Aradu.62PJM	--	--	--	--	--	hypothetical protein Ahy_A04g017635 [Arachis hypogaea]
Aradu.633AY	Q	ABC transporter	molecular_function: ATP binding (GO:0005524);; cellular_component: membrane (GO:0016020);; cellular_component: integral component of membrane (GO:0016021);; molecular_function: nucleotide binding (GO:0000166);;	--	sp|Q9ZUU9|AB3G_ARATH ABC transporter G family member 3 OS=Arabidopsis thaliana OX=3702 GN=ABCG3 PE=1 SV=2	ABC transporter G family member 3 [Arachis duranensis]
Aradu.638NR	EG	Sugar phosphate phosphate translocator	cellular_component: integral component of membrane (GO:0016021);; biological_process: carbohydrate transport (GO:0008643);; cellular_component: membrane (GO:0016020);;	--	sp|Q9LRP2|PT317_ARATH Probable sugar phosphate/phosphate translocator At3g17430 OS=Arabidopsis thaliana OX=3702 GN=At3g17430 PE=1 SV=1	probable sugar phosphate/phosphate translocator At3g17430 isoform X1 [Arachis duranensis]
Aradu.63PB7	--	--	--	--	--	hypothetical protein Ahy_A08g040505 [Arachis hypogaea]
Aradu.640E1	S	abscisic acid receptor	cellular_component: nucleus (GO:0005634);; cellular_component: cytoplasm (GO:0005737);; cellular_component: membrane (GO:0016020);; molecular_function: signaling receptor activity (GO:0038023);; cellular_component: plasma membrane (GO:0005886);; molecular_function: protein phosphatase inhibitor activity (GO:0004864);; molecular_function: protein homodimerization activity (GO:0042803);; biological…	K14496|-106.6|adu:107463409|PYL; abscisic acid receptor PYR/PYL family	sp|Q84MC7|PYL9_ARATH Abscisic acid receptor PYL9 OS=Arabidopsis thaliana OX=3702 GN=PYL9 PE=1 SV=1	abscisic acid receptor PYL9 [Arachis duranensis]
Aradu.642DN	J	ribosomal protein	--	K02935|-114.9|adu:107473376|RP-L7, MRPL12, rplL; large subunit ribosomal protein L7/L12	--	uncharacterized protein LOC107473376 [Arachis duranensis]
Aradu.643FZ	S	expressed protein	--	--	--	putative uncharacterized protein DDB_G0280555 isoform X5 [Arachis duranensis]
Aradu.648HW	S	TLR4 regulator and MIR-interacting MSAP	--	--	--	protein seele [Arachis duranensis]
Aradu.648Z6	O	Chaperone protein dnaJ 8	cellular_component: chloroplast (GO:0009507);; cellular_component: plastid (GO:0009536);;	--	sp|Q9SAG8|DNAJ8_ARATH Chaperone protein dnaJ 8, chloroplastic OS=Arabidopsis thaliana OX=3702 GN=ATJ8 PE=2 SV=1	chaperone protein dnaJ 8, chloroplastic-like [Arachis duranensis]
Aradu.64AUU	--	--	--	--	--	hypothetical protein Ahy_A07g031173 [Arachis hypogaea]
Aradu.64FTH	P	plasma membrane intrinsic protein	cellular_component: integral component of membrane (GO:0016021);; cellular_component: plasma membrane (GO:0005886);; cellular_component: membrane (GO:0016020);;	--	sp|Q9ATM4|PIP27_MAIZE Aquaporin PIP2-7 OS=Zea mays OX=4577 GN=PIP2-7 PE=2 SV=1	aquaporin PIP2-7 [Arachis duranensis]
Aradu.64NDC	T	serine threonine-protein kinase At5g01020-like	molecular_function: kinase activity (GO:0016301);; biological_process: phosphorylation (GO:0016310);; molecular_function: transferase activity (GO:0016740);; molecular_function: nucleotide binding (GO:0000166);; molecular_function: protein serine/threonine kinase activity (GO:0004674);; molecular_function: ATP binding (GO:0005524);; cellular_component: plasma membrane (GO:0005886);; biological_pr…	--	sp|Q9SY91|PBL15_ARATH Probable serine/threonine-protein kinase PBL15 OS=Arabidopsis thaliana OX=3702 GN=PBL15 PE=1 SV=1	probable serine/threonine-protein kinase PBL15 [Arachis duranensis]
Aradu.64PSN	S	F-box kelch-repeat protein	--	--	sp|Q9C6Z0|FBK17_ARATH F-box/kelch-repeat protein At1g30090 OS=Arabidopsis thaliana OX=3702 GN=At1g30090 PE=2 SV=1	hypothetical protein Ahy_A10g051325 isoform A [Arachis hypogaea]
Aradu.650M8	--	--	--	--	--	hypothetical protein Ahy_B03g062321 isoform A [Arachis hypogaea]
Aradu.65HV5	S	inositol oxygenase	biological_process: oxidation-reduction process (GO:0055114);; cellular_component: cytoplasm (GO:0005737);; molecular_function: oxidoreductase activity (GO:0016491);; biological_process: L-ascorbic acid biosynthetic process (GO:0019853);; molecular_function: metal ion binding (GO:0046872);; molecular_function: inositol oxygenase activity (GO:0050113);;	K00469|-164.7|adu:107464081|MIOX; inositol oxygenase [EC:1.13.99.1]	sp|Q8L799|MIOX1_ARATH Inositol oxygenase 1 OS=Arabidopsis thaliana OX=3702 GN=MIOX1 PE=2 SV=1	inositol oxygenase 1 [Arachis duranensis]
Aradu.65JMT	L	BRCT	--	--	--	uncharacterized protein LOC107470654 isoform X1 [Arachis duranensis]
Aradu.65NHH	S	--	--	--	--	uncharacterized protein LOC107462815 isoform X2 [Arachis duranensis]
Aradu.65NZB	J	protein synthesis. May act as a fidelity factor of the translation reaction, by catalyzing a one- codon backward translocation of tRNAs on improperly translocated ribosomes	cellular_component: plastid (GO:0009536);; molecular_function: hydrolase activity (GO:0016787);; biological_process: positive regulation of translation (GO:0045727);; molecular_function: nucleotide binding (GO:0000166);; molecular_function: GTPase activity (GO:0003924);; molecular_function: GTP binding (GO:0005525);; biological_process: translation (GO:0006412);; cellular_component: chloroplast (…	K03596|-10000.0|aip:107612614|lepA; GTP-binding protein LepA	sp|A5B4D2|GUFP_VITVI Translation factor GUF1 homolog, chloroplastic OS=Vitis vinifera OX=29760 GN=VITISV_013255 PE=3 SV=1	hypothetical protein Ahy_A08g041022 isoform A [Arachis hypogaea]
Aradu.65VNI	S	Protein of unknown function (DUF616)	--	--	--	uncharacterized protein LOC107495977 [Arachis duranensis]
Aradu.65WG6	E	allene oxide cyclase	biological_process: response to salicylic acid (GO:0009751);; biological_process: unsaturated fatty acid biosynthetic process (GO:0006636);; biological_process: response to absence of light (GO:0009646);; biological_process: response to jasmonic acid (GO:0009753);; biological_process: defense response (GO:0006952);; biological_process: induced systemic resistance, jasmonic acid mediated signaling…	K10525|-141.3|adu:107486497|AOC; allene oxide cyclase [EC:5.3.99.6]	sp|Q75KD7|AOC_ORYSJ Allene oxide cyclase, chloroplastic OS=Oryza sativa subsp. japonica OX=39947 GN=AOC PE=1 SV=1	hypothetical protein Ahy_Scaffold8g108482 [Arachis hypogaea]
Aradu.65WJR	D	Pfam:DUF889	--	--	--	--
Aradu.65YWZ	--	--	--	--	--	3-hydroxyisobutyryl-CoA hydrolase-like protein 3, mitochondrial [Glycine soja]
Aradu.66564	--	--	--	--	--	hypothetical protein Ahy_A10g049509 isoform B [Arachis hypogaea]
Aradu.666F3	O	Cell division control protein 48 homolog	biological_process: cell cycle (GO:0007049);; cellular_component: phragmoplast (GO:0009524);; biological_process: protein transport (GO:0015031);; biological_process: cell division (GO:0051301);; molecular_function: nucleotide binding (GO:0000166);; molecular_function: ATP binding (GO:0005524);; cellular_component: nucleus (GO:0005634);; cellular_component: cytoplasm (GO:0005737);; cellular_compo…	K14571|-10000.0|adu:107483057|RIX7, NVL; ribosome biogenesis ATPase	sp|Q9SS94|CD48C_ARATH Cell division control protein 48 homolog C OS=Arabidopsis thaliana OX=3702 GN=CDC48C PE=2 SV=2	cell division control protein 48 homolog C isoform X1 [Arachis hypogaea]
Aradu.667B9	S	CACTA, En Spm sub-class	--	--	--	uncharacterized protein LOC107620200 [Arachis ipaensis]
Aradu.66DLZ	O	ubiquitin-conjugating enzyme	biological_process: protein ubiquitination (GO:0016567);; molecular_function: transferase activity (GO:0016740);; molecular_function: nucleotide binding (GO:0000166);; molecular_function: ATP binding (GO:0005524);;	K10581|-10000.0|adu:107462587|UBE2O; ubiquitin-conjugating enzyme E2 O [EC:2.3.2.24]	sp|Q8GY87|UBC26_ARATH Probable ubiquitin-conjugating enzyme E2 26 OS=Arabidopsis thaliana OX=3702 GN=UBC26 PE=2 SV=2	probable ubiquitin-conjugating enzyme E2 25 isoform X1 [Arachis duranensis]
Aradu.66N0Z	P	Glutamate-gated receptor that probably acts as non- selective cation channel (By similarity)	biological_process: response to wounding (GO:0009611);; biological_process: induced systemic resistance, jasmonic acid mediated signaling pathway (GO:0009864);; cellular_component: membrane (GO:0016020);; cellular_component: integral component of membrane (GO:0016021);; biological_process: calcium-mediated signaling (GO:0019722);; biological_process: cellular response to amino acid stimulus (GO:0…	--	sp|Q9C8E7|GLR33_ARATH Glutamate receptor 3.3 OS=Arabidopsis thaliana OX=3702 GN=GLR3.3 PE=2 SV=1	glutamate receptor 3.6-like [Arachis ipaensis]
Aradu.66NDW	O	subtilisin-like	cellular_component: extracellular region (GO:0005576);; molecular_function: hydrolase activity (GO:0016787);;	--	sp|I1N462|SBT1_SOYBN Subtilisin-like protease Glyma18g48580 OS=Glycine max OX=3847 GN=Glyma18g48580 PE=1 SV=3	subtilisin-like protease Glyma18g48580 [Arachis duranensis]
Aradu.66QAM	S	--	--	--	--	uncharacterized protein LOC112736501 isoform X4 [Arachis hypogaea]
Aradu.671CI	T	LRR receptor-like serine threonine-protein kinase	cellular_component: membrane (GO:0016020);; molecular_function: kinase activity (GO:0016301);; biological_process: phosphorylation (GO:0016310);; molecular_function: ATP binding (GO:0005524);; cellular_component: nucleus (GO:0005634);; molecular_function: transferase activity (GO:0016740);; cellular_component: endoplasmic reticulum (GO:0005783);; biological_process: positive regulation of defense…	K13420|-10000.0|adu:107483130|FLS2; LRR receptor-like serine/threonine-protein kinase FLS2 [EC:2.7.11.1]	sp|Q1MX30|XA21_ORYSI Receptor kinase-like protein Xa21 OS=Oryza sativa subsp. indica OX=39946 GN=XA21 PE=1 SV=1	probable LRR receptor-like serine/threonine-protein kinase At3g47570 [Arachis duranensis]
Aradu.67N8I	--	--	--	--	--	glucan endo-1,3-beta-glucosidase 8 isoform X1 [Arachis ipaensis]
Aradu.67R3Z	Q	ABC transporter C family member	cellular_component: integral component of membrane (GO:0016021);; molecular_function: nucleotide binding (GO:0000166);; molecular_function: ATP binding (GO:0005524);; cellular_component: vacuole (GO:0005773);; cellular_component: vacuolar membrane (GO:0005774);; cellular_component: plasma membrane (GO:0005886);; cellular_component: membrane (GO:0016020);;	--	sp|Q7DM58|AB4C_ARATH ABC transporter C family member 4 OS=Arabidopsis thaliana OX=3702 GN=ABCC4 PE=1 SV=2	ABC transporter C family member 4 [Arachis duranensis]
Aradu.67TUI	--	--	--	--	--	hypothetical protein Ahy_A02g009779 [Arachis hypogaea]
Aradu.67UPX	S	--	cellular_component: membrane (GO:0016020);; cellular_component: integral component of membrane (GO:0016021);; cellular_component: chloroplast membrane (GO:0031969);; cellular_component: endoplasmic reticulum (GO:0005783);; cellular_component: endoplasmic reticulum membrane (GO:0005789);; biological_process: autophagy (GO:0006914);; cellular_component: chloroplast (GO:0009507);; cellular_component…	--	sp|O82775|ATI1_ARATH ATG8-interacting protein 1 OS=Arabidopsis thaliana OX=3702 GN=ATI1 PE=1 SV=2	ATG8-interacting protein 1 isoform X2 [Arachis duranensis]
Aradu.67UXU	A	U4 U6 small nuclear ribonucleoprotein	biological_process: RNA splicing (GO:0008380);; cellular_component: Cajal body (GO:0015030);; molecular_function: RNA binding (GO:0003723);; molecular_function: protein binding (GO:0005515);; cellular_component: nucleus (GO:0005634);; cellular_component: spliceosomal complex (GO:0005681);; biological_process: mRNA processing (GO:0006397);;	K12844|-273.4|adu:107494654|PRPF31; U4/U6 small nuclear ribonucleoprotein PRP31	sp|Q8RXN6|PRP31_ARATH U4/U6 small nuclear ribonucleoprotein Prp31 homolog OS=Arabidopsis thaliana OX=3702 GN=PRP31 PE=1 SV=1	U4/U6 small nuclear ribonucleoprotein Prp31 homolog [Arachis duranensis]
Aradu.67X2R	K	Nuclear transcription factor Y subunit	molecular_function: DNA binding (GO:0003677);; cellular_component: nucleus (GO:0005634);;	K08064|-126.4|aip:107643481|NFYA; nuclear transcription factor Y, alpha	sp|Q93ZH2|NFYA3_ARATH Nuclear transcription factor Y subunit A-3 OS=Arabidopsis thaliana OX=3702 GN=NFYA3 PE=2 SV=2	hypothetical protein Ahy_A01g001686 isoform C [Arachis hypogaea]
Aradu.68E2R	J	eukaryotic peptide chain release factor GTP-binding subunit	--	K03267|-288.9|adu:107481898|ERF3, GSPT; peptide chain release factor subunit 3	--	eukaryotic peptide chain release factor GTP-binding subunit ERF3A isoform X1 [Arachis duranensis]
Aradu.68EJ9	--	--	--	--	--	F-box protein At5g07610-like [Arachis duranensis]
Aradu.68F0Q	--	--	--	--	--	hypothetical protein Ahy_A04g018054 [Arachis hypogaea]
Aradu.68HED	--	--	--	--	--	hypothetical protein Ahy_B05g077351 [Arachis hypogaea]
Aradu.68HJT	--	--	--	--	--	uncharacterized protein LOC107461354 [Arachis duranensis]
Aradu.68K7A	--	--	--	--	--	hypothetical protein Ahy_B08g090139 [Arachis hypogaea]
Aradu.68MCI	K	zinc finger protein ZAT5-like	--	--	--	zinc finger protein ZAT5-like [Arachis duranensis]
Aradu.68R5T	--	--	--	--	--	hypothetical protein Ahy_A02g009888 [Arachis hypogaea]
Aradu.68V9U	S	--	cellular_component: extracellular space (GO:0005615);; biological_process: multicellular organism development (GO:0007275);; biological_process: response to light stimulus (GO:0009416);; cellular_component: extracellular region (GO:0005576);;	--	sp|O82275|TAX1_ARATH Signaling peptide TAXIMIN 1 OS=Arabidopsis thaliana OX=3702 GN=TAX1 PE=2 SV=2	uncharacterized protein LOC107471957 [Arachis duranensis]
Aradu.68WXC	--	--	--	--	--	uncharacterized protein LOC112729541 [Arachis hypogaea]
Aradu.68YC3	T	resistance protein	--	--	--	TIR NB-ARC LRR protein [Arachis duranensis]
Aradu.691C3	--	--	--	--	--	uncharacterized protein LOC107464342 [Arachis duranensis]
Aradu.69GC2	Q	gibberellin	biological_process: gibberellin biosynthetic process (GO:0009686);; molecular_function: oxidoreductase activity (GO:0016491);; molecular_function: gibberellin 2-beta-dioxygenase activity (GO:0045543);; molecular_function: metal ion binding (GO:0046872);; molecular_function: dioxygenase activity (GO:0051213);; biological_process: oxidation-reduction process (GO:0055114);;	K04125|-189.1|adu:107462643|E1.14.11.13; gibberellin 2beta-dioxygenase [EC:1.14.11.13]	sp|Q9XHM5|G2OX2_PEA Gibberellin 2-beta-dioxygenase 2 OS=Pisum sativum OX=3888 GN=GA2OX2 PE=2 SV=1	gibberellin 2-beta-dioxygenase 2-like [Arachis duranensis]
Aradu.69XBZ	S	Ethylene-overproduction protein	biological_process: ethylene-activated signaling pathway (GO:0009873);; biological_process: protein ubiquitination (GO:0016567);; molecular_function: protein binding (GO:0005515);;	--	sp|O65020|ETO1_ARATH Ethylene-overproduction protein 1 OS=Arabidopsis thaliana OX=3702 GN=ETO1 PE=1 SV=2	LOW QUALITY PROTEIN: ethylene-overproduction protein 1-like [Arachis duranensis]
Aradu.6A6QV	--	--	--	--	--	hypothetical protein Ahy_A04g019781 [Arachis hypogaea]
Aradu.6A7BZ	Z	myosin xi	molecular_function: nucleotide binding (GO:0000166);; molecular_function: actin binding (GO:0003779);; molecular_function: calmodulin binding (GO:0005516);; molecular_function: ATP binding (GO:0005524);; cellular_component: cytoplasm (GO:0005737);; cellular_component: myosin complex (GO:0016459);;	--	sp|F4HWY6|MYO11_ARATH Myosin-11 OS=Arabidopsis thaliana OX=3702 GN=XI-E PE=3 SV=1	myosin-17 [Arachis duranensis]
Aradu.6A9PG	O	Peptidase family M48	cellular_component: ribosome (GO:0005840);;	--	sp|P51414|RL261_ARATH 60S ribosomal protein L26-1 OS=Arabidopsis thaliana OX=3702 GN=RPL26A PE=2 SV=2	uncharacterized protein LOC107495314 [Arachis duranensis]
Aradu.6B67D	T	calcineurin b-like protein	molecular_function: metal ion binding (GO:0046872);;	K06268|-124.1|adu:107496204|PPP3R, CNB; serine/threonine-protein phosphatase 2B regulatory subunit	sp|Q75LU8|CNBL3_ORYSJ Calcineurin B-like protein 3 OS=Oryza sativa subsp. japonica OX=39947 GN=CBL3 PE=1 SV=1	calcineurin B-like protein 3 [Arachis duranensis]
Aradu.6B9F9	S	F-box kelch-repeat protein	--	--	sp|Q9FII2|FK117_ARATH F-box/kelch-repeat protein At5g42350 OS=Arabidopsis thaliana OX=3702 GN=At5g42350 PE=2 SV=1	F-box/kelch-repeat protein At5g42350 isoform X1 [Arachis duranensis]
Aradu.6BH4S	G	Sugar (and other) transporter	cellular_component: plasma membrane (GO:0005886);; biological_process: carbohydrate transport (GO:0008643);; molecular_function: symporter activity (GO:0015293);; cellular_component: membrane (GO:0016020);; cellular_component: integral component of membrane (GO:0016021);;	--	sp|P23586|STP1_ARATH Sugar transport protein 1 OS=Arabidopsis thaliana OX=3702 GN=STP1 PE=1 SV=2	sugar transport protein 1 [Arachis duranensis]
Aradu.6BJ0A	--	--	--	--	--	hypothetical protein Ahy_B03g066586 [Arachis hypogaea]
Aradu.6BK0V	S	expressed protein	--	--	--	serine/arginine repetitive matrix protein 2 isoform X1 [Arachis duranensis]
Aradu.6C43N	--	--	--	--	--	uncharacterized protein LOC112743284 [Arachis hypogaea]
Aradu.6C4IH	T	Disease resistance protein	--	--	--	LOW QUALITY PROTEIN: putative disease resistance RPP13-like protein 1 [Arachis duranensis]
Aradu.6C6CA	E	histidine	molecular_function: lyase activity (GO:0016829);; molecular_function: carboxy-lyase activity (GO:0016831);;	K01590|-86.3|adu:107467896|hdc, HDC; histidine decarboxylase [EC:4.1.1.22]	sp|Q7X8D4|SDC3_ORYSJ Serine decarboxylase 3 OS=Oryza sativa subsp. japonica OX=39947 GN=LOC_Os04g04640 PE=3 SV=2	serine decarboxylase isoform X3 [Arachis duranensis]
Aradu.6DE4A	O	subtilisin-like protease-like	--	--	--	subtilisin-like protease SBT5.6 [Arachis ipaensis]
Aradu.6DK48	--	--	--	--	--	serine/threonine-protein phosphatase 7 long form homolog [Arachis duranensis]
Aradu.6E2N9	A	DEAD-box ATP-dependent RNA helicase	molecular_function: RNA binding (GO:0003723);; molecular_function: helicase activity (GO:0004386);; molecular_function: ATP binding (GO:0005524);; molecular_function: hydrolase activity (GO:0016787);; molecular_function: nucleotide binding (GO:0000166);;	K11594|-10000.0|adu:107482774|DDX3X, bel; ATP-dependent RNA helicase DDX3X [EC:3.6.4.13]	sp|Q84W89|RH37_ARATH DEAD-box ATP-dependent RNA helicase 37 OS=Arabidopsis thaliana OX=3702 GN=RH37 PE=2 SV=2	DEAD-box ATP-dependent RNA helicase 37 [Arachis duranensis]
Aradu.6E94N	--	--	--	--	--	uncharacterized protein LOC107641695 isoform X1 [Arachis ipaensis]
Aradu.6EX51	--	--	--	--	--	uncharacterized protein LOC112778422 [Arachis hypogaea]
Aradu.6F2AZ	G	peroxidase	molecular_function: metal ion binding (GO:0046872);; biological_process: oxidation-reduction process (GO:0055114);; molecular_function: peroxidase activity (GO:0004601);; cellular_component: extracellular region (GO:0005576);; molecular_function: oxidoreductase activity (GO:0016491);; biological_process: hydrogen peroxide catabolic process (GO:0042744);;	K00430|-180.9|adu:107469283|E1.11.1.7; peroxidase [EC:1.11.1.7]	sp|A7NY33|PER4_VITVI Peroxidase 4 OS=Vitis vinifera OX=29760 GN=GSVIVT00023967001 PE=1 SV=1	peroxidase P7-like [Arachis duranensis]
Aradu.6FB42	S	--	--	--	--	uncharacterized protein LOC107480221 isoform X4 [Arachis duranensis]
Aradu.6FX3T	G	peroxidase	molecular_function: metal ion binding (GO:0046872);; biological_process: oxidation-reduction process (GO:0055114);; molecular_function: peroxidase activity (GO:0004601);; cellular_component: extracellular region (GO:0005576);; molecular_function: oxidoreductase activity (GO:0016491);; biological_process: hydrogen peroxide catabolic process (GO:0042744);;	K00430|-160.0|adu:107462031|E1.11.1.7; peroxidase [EC:1.11.1.7]	sp|O23044|PER3_ARATH Peroxidase 3 OS=Arabidopsis thaliana OX=3702 GN=PER3 PE=2 SV=1	LOW QUALITY PROTEIN: peroxidase 3-like [Arachis duranensis]
Aradu.6G5R1	AK	mRNA-decapping enzyme-like	molecular_function: hydrolase activity (GO:0016787);; cellular_component: P-body (GO:0000932);; molecular_function: protein binding (GO:0005515);; cellular_component: cytoplasm (GO:0005737);; biological_process: mRNA processing (GO:0006397);;	K12611|-21.2|rcu:8263306|DCP1B; mRNA-decapping enzyme 1B [EC:3.-.-.-]	sp|Q9SJF3|DCP1_ARATH mRNA-decapping enzyme-like protein OS=Arabidopsis thaliana OX=3702 GN=At1g08370 PE=1 SV=2	mRNA-decapping enzyme-like protein isoform X3 [Abrus precatorius]
Aradu.6G9SX	S	--	--	--	--	hypothetical protein Ahy_B06g080458 isoform B [Arachis hypogaea]
Aradu.6GP3J	O	Reduces hydrogen peroxide and alkyl hydroperoxides with reducing equivalents provided through the thioredoxin or glutaredoxin system. May be involved in intracellular redox signaling	biological_process: oxidation-reduction process (GO:0055114);; molecular_function: peroxidase activity (GO:0004601);; cellular_component: cytoplasm (GO:0005737);; molecular_function: antioxidant activity (GO:0016209);; molecular_function: oxidoreductase activity (GO:0016491);; molecular_function: peroxiredoxin activity (GO:0051920);;	--	sp|Q9XEX2|PRX2B_ARATH Peroxiredoxin-2B OS=Arabidopsis thaliana OX=3702 GN=PRXIIB PE=1 SV=1	peroxiredoxin-2B [Arachis duranensis]
Aradu.6H9NW	S	CorA-like Mg2+ transporter protein	--	--	--	uncharacterized protein LOC107468675 [Arachis duranensis]
Aradu.6HJ8B	U	cell division protein FtsY	cellular_component: thylakoid (GO:0009579);; cellular_component: membrane (GO:0016020);; molecular_function: metal ion binding (GO:0046872);; molecular_function: nucleotide binding (GO:0000166);; molecular_function: GTP binding (GO:0005525);; cellular_component: chloroplast (GO:0009507);; cellular_component: chloroplast thylakoid membrane (GO:0009535);; cellular_component: plastid (GO:0009536);; …	K03110|-206.1|adu:107490304|ftsY; fused signal recognition particle receptor	sp|O80842|CFTSY_ARATH Cell division protein FtsY homolog, chloroplastic OS=Arabidopsis thaliana OX=3702 GN=CPFTSY PE=1 SV=2	hypothetical protein Ahy_A05g023240 isoform A [Arachis hypogaea]
Aradu.6HQ2B	E	Glyoxylate	molecular_function: hydroxypyruvate reductase activity (GO:0016618);; molecular_function: glyoxylate reductase (NADP) activity (GO:0030267);; biological_process: oxidation-reduction process (GO:0055114);; cellular_component: cytoplasm (GO:0005737);; biological_process: photorespiration (GO:0009853);; biological_process: oxidative photosynthetic carbon pathway (GO:0009854);; molecular_function: ox…	K15919|-172.4|adu:107459702|HPR2_3; glyoxylate/hydroxypyruvate reductase [EC:1.1.1.79 1.1.1.81]	sp|Q9CA90|HPR2_ARATH Glyoxylate/hydroxypyruvate reductase A HPR2 OS=Arabidopsis thaliana OX=3702 GN=HPR2 PE=1 SV=1	uncharacterized protein LOC107459702 [Arachis duranensis]
Aradu.6J2SN	S	Nodulin-like	--	--	--	protein NUCLEAR FUSION DEFECTIVE 4 [Arachis duranensis]
Aradu.6JB4Q	S	Pollen-specific protein	molecular_function: protein binding (GO:0005515);; cellular_component: cytoplasm (GO:0005737);; biological_process: regulation of growth (GO:0040008);; biological_process: regulation of auxin polar transport (GO:2000012);;	--	sp|Q9FJT7|NDL1_ARATH Protein NDL1 OS=Arabidopsis thaliana OX=3702 GN=NDL1 PE=1 SV=1	protein NDL3 [Arachis hypogaea]
Aradu.6K43F	K	Mediator of RNA polymerase II transcription subunit	biological_process: ethylene-activated signaling pathway (GO:0009873);; cellular_component: nucleus (GO:0005634);; cellular_component: mediator complex (GO:0016592);; biological_process: regulation of defense response to fungus (GO:1900150);; biological_process: DNA-templated transcription, termination (GO:0006353);; biological_process: regulation of transcription, DNA-templated (GO:0006355);; bi…	--	sp|Q9SJZ6|MED18_ARATH Mediator of RNA polymerase II transcription subunit 18 OS=Arabidopsis thaliana OX=3702 GN=MED18 PE=1 SV=1	mediator of RNA polymerase II transcription subunit 18 [Arachis duranensis]
Aradu.6K8RX	--	--	--	--	--	pentatricopeptide repeat-containing protein At2g20710, mitochondrial-like [Arachis duranensis]
Aradu.6L233	F	phosphoribosylformylglycinamidine cyclo-ligase	cellular_component: chloroplast (GO:0009507);; cellular_component: plastid (GO:0009536);; molecular_function: ligase activity (GO:0016874);; molecular_function: nucleotide binding (GO:0000166);; molecular_function: phosphoribosylformylglycinamidine cyclo-ligase activity (GO:0004641);; molecular_function: ATP binding (GO:0005524);; cellular_component: mitochondrion (GO:0005739);; biological_proces…	K01933|-221.8|adu:107480220|purM; phosphoribosylformylglycinamidine cyclo-ligase [EC:6.3.3.1]	sp|P52424|PUR5_VIGUN Phosphoribosylformylglycinamidine cyclo-ligase, chloroplastic/mitochondrial OS=Vigna unguiculata OX=3917 GN=PUR5 PE=2 SV=1	phosphoribosylformylglycinamidine cyclo-ligase, chloroplastic/mitochondrial [Arachis duranensis]
Aradu.6L2YS	--	--	--	--	--	hypothetical protein Ahy_A04g017326 [Arachis hypogaea]
Aradu.6L7FC	UY	Nuclear pore complex protein	cellular_component: membrane (GO:0016020);; cellular_component: nuclear membrane (GO:0031965);; biological_process: mRNA transport (GO:0051028);; cellular_component: nucleus (GO:0005634);; cellular_component: nuclear pore (GO:0005643);; biological_process: defense response (GO:0006952);; biological_process: response to auxin (GO:0009733);; biological_process: protein transport (GO:0015031);;	K14297|-10000.0|adu:107496119|NUP98, ADAR2, NUP116; nuclear pore complex protein Nup98-Nup96	sp|Q8LLD0|NUP96_ARATH Nuclear pore complex protein NUP96 OS=Arabidopsis thaliana OX=3702 GN=NUP96 PE=1 SV=1	nuclear pore complex protein NUP96 [Arachis duranensis]
Aradu.6M57D	GMW	exostosin family	molecular_function: transferase activity (GO:0016740);; molecular_function: transferase activity, transferring glycosyl groups (GO:0016757);; biological_process: cell wall organization (GO:0071555);; cellular_component: Golgi membrane (GO:0000139);; molecular_function: protein binding (GO:0005515);; cellular_component: Golgi apparatus (GO:0005794);; cellular_component: membrane (GO:0016020);; cel…	--	sp|Q6DBG8|ARAD1_ARATH Probable arabinosyltransferase ARAD1 OS=Arabidopsis thaliana OX=3702 GN=ARAD1 PE=1 SV=1	probable arabinosyltransferase ARAD1 [Arachis duranensis]
Aradu.6MB6E	--	--	--	--	--	hypothetical protein Ahy_A03g010892 [Arachis hypogaea]
Aradu.6MF1G	K	TCP family transcription factor	molecular_function: DNA binding (GO:0003677);; cellular_component: nucleus (GO:0005634);; biological_process: multicellular organism development (GO:0007275);; biological_process: flower development (GO:0009908);; biological_process: determination of dorsal/ventral asymmetry (GO:0048262);;	--	sp|Q9SNW8|DICH_ANTMA Transcription factor DICHOTOMA OS=Antirrhinum majus OX=4151 GN=DICH PE=2 SV=1	transcription factor DICHOTOMA-like [Arachis duranensis]
Aradu.6MI8W	--	--	--	--	--	protein FAR-RED IMPAIRED RESPONSE 1-like [Arachis ipaensis]
Aradu.6N8AN	--	--	--	--	--	serine/threonine-protein phosphatase 7 long form homolog [Arachis hypogaea]
Aradu.6P0LY	--	--	--	--	--	cation/H(+) antiporter 15-like [Arachis duranensis]
Aradu.6P5ZQ	U	syntaxin	cellular_component: integral component of membrane (GO:0016021);; biological_process: protein transport (GO:0015031);; cellular_component: membrane (GO:0016020);;	K08492|-142.8|adu:107490361|STX18; syntaxin 18	sp|P59277|SYP81_ARATH Syntaxin-81 OS=Arabidopsis thaliana OX=3702 GN=SYP81 PE=1 SV=2	syntaxin-81 [Arachis duranensis]
Aradu.6P7JB	--	--	--	K13424|-31.3|adu:107458252|WRKY33; WRKY transcription factor 33	--	WRKY transcription factor WRKY24 isoform X2 [Arachis hypogaea]
Aradu.6P84U	--	--	--	--	--	hypothetical protein Ahy_B01g051818 [Arachis hypogaea]
Aradu.6PP4L	C	Glycerol-3-phosphate dehydrogenase	biological_process: glycerol catabolic process (GO:0019563);; molecular_function: sn-glycerol-3-phosphate:ubiquinone oxidoreductase activity (GO:0052590);; molecular_function: sn-glycerol-3-phosphate:ubiquinone-8 oxidoreductase activity (GO:0052591);; biological_process: oxidation-reduction process (GO:0055114);; molecular_function: glycerol-3-phosphate dehydrogenase activity (GO:0004368);; cellu…	K00111|-10000.0|adu:107467978|glpA, glpD; glycerol-3-phosphate dehydrogenase [EC:1.1.5.3]	sp|Q9SS48|SDP6_ARATH Glycerol-3-phosphate dehydrogenase SDP6, mitochondrial OS=Arabidopsis thaliana OX=3702 GN=SDP6 PE=1 SV=1	glycerol-3-phosphate dehydrogenase SDP6, mitochondrial [Arachis duranensis]
Aradu.6PZ0R	K	factor IIa large	--	K03122|-238.4|adu:107461465|TFIIA1, GTF2A1, TOA1; transcription initiation factor TFIIA large subunit	--	transcription initiation factor IIA subunit 1 [Arachis duranensis]
Aradu.6Q02G	--	--	--	--	--	hypothetical protein Ahy_A04g018299 [Arachis hypogaea]
Aradu.6Q296	Z	ADF	cellular_component: cytoskeleton (GO:0005856);; molecular_function: actin binding (GO:0003779);; cellular_component: cytoplasm (GO:0005737);;	K05765|-73.8|adu:107482187|CFL; cofilin	sp|Q39250|ADF1_ARATH Actin-depolymerizing factor 1 OS=Arabidopsis thaliana OX=3702 GN=ADF1 PE=1 SV=1	hypothetical protein Ahy_B03g061643 isoform A [Arachis hypogaea]
Aradu.6Q2K3	--	--	--	--	--	uncharacterized protein LOC110281812 [Arachis duranensis]
Aradu.6QB22	Z	actin-depolymerizing factor	cellular_component: cytoskeleton (GO:0005856);; molecular_function: actin binding (GO:0003779);; cellular_component: cytoplasm (GO:0005737);;	K05765|-71.5|adu:107479976|CFL; cofilin	sp|Q67ZM4|ADF7_ARATH Actin-depolymerizing factor 7 OS=Arabidopsis thaliana OX=3702 GN=ADF7 PE=2 SV=1	actin-depolymerizing factor 7 isoform X1 [Arachis duranensis]
Aradu.6QR7L	S	--	--	--	--	uncharacterized protein LOC107463305 [Arachis duranensis]
Aradu.6R1FB	O	Utp21 specific WD40 associated putative domain	--	K14554|-106.0|adu:107471007|UTP21, WDR36; U3 small nucleolar RNA-associated protein 21	--	--
Aradu.6R3YG	T	resistance protein	--	--	--	TMV resistance protein N [Arachis duranensis]
Aradu.6R588	--	--	--	--	--	hypothetical protein Ahy_A06g028671 [Arachis hypogaea]
Aradu.6R675	S	HNHc	--	--	--	uncharacterized protein LOC112722534 isoform X1 [Arachis hypogaea]
Aradu.6RF6E	T	inactive receptor kinase	--	--	--	probable LRR receptor-like serine/threonine-protein kinase At1g51810 [Arachis duranensis]
Aradu.6S1DE	U	ML	--	--	--	putative phosphatidylglycerol/phosphatidylinositol transfer protein DDB_G0282179 [Arachis duranensis]
Aradu.6S4B3	S	--	--	--	--	hypothetical protein Ahy_A02g009687 [Arachis hypogaea]
Aradu.6S6T9	S	--	--	--	--	uncharacterized protein LOC107481796 [Arachis duranensis]
Aradu.6SC3T	B	Core component of nucleosome. Nucleosomes wrap and compact DNA into chromatin, limiting DNA accessibility to the cellular machineries which require DNA as a template. Histones thereby play a central role in transcription regulation, DNA repair, DNA replication and chromosomal stability. DNA accessibility is regulated via a complex set of post-translational modifications of histones, also called h…	molecular_function: DNA binding (GO:0003677);; cellular_component: nucleus (GO:0005634);; cellular_component: chromosome (GO:0005694);; cellular_component: nucleosome (GO:0000786);;	K11252|-70.5|adu:107476459|H2B; histone H2B	sp|Q1SU99|H2B3_MEDTR Probable histone H2B.3 OS=Medicago truncatula OX=3880 PE=3 SV=3	probable histone H2B.3 [Arachis duranensis]
Aradu.6SH2X	O	dnaJ domain containing protein, expressed	--	--	--	uncharacterized protein LOC112801735 [Arachis hypogaea]
Aradu.6SP02	--	--	--	--	--	uncharacterized protein LOC107494068 [Arachis duranensis]
Aradu.6SQ6J	--	--	--	--	--	uncharacterized protein LOC107475930 [Arachis duranensis]
Aradu.6U63C	G	transporter	--	--	--	uncharacterized protein LOC107481539 [Arachis duranensis]
Aradu.6UV16	S	Putative methyltransferase	biological_process: response to auxin (GO:0009733);; biological_process: regulation of response to water deprivation (GO:2000070);; biological_process: auxin-activated signaling pathway (GO:0009734);; biological_process: regulation of auxin mediated signaling pathway (GO:0010928);; biological_process: response to oomycetes (GO:0002239);; biological_process: regulation of root development (GO:2000…	K18826|-139.4|adu:107476555|CAMKMT; calmodulin-lysine N-methyltransferase [EC:2.1.1.60]	sp|F4JNX3|CMKMT_ARATH Calmodulin-lysine N-methyltransferase OS=Arabidopsis thaliana OX=3702 GN=CaMKMT PE=2 SV=1	calmodulin-lysine N-methyltransferase [Arachis duranensis]
Aradu.6W1XZ	G	starch branching enzyme	biological_process: starch biosynthetic process (GO:0019252);; molecular_function: 1,4-alpha-glucan branching enzyme activity (using a glucosylated glycogenin as primer for glycogen synthesis) (GO:0102752);; molecular_function: 1,4-alpha-glucan branching enzyme activity (GO:0003844);; cellular_component: amyloplast (GO:0009501);; cellular_component: chloroplast (GO:0009507);; cellular_component: …	K00700|-10000.0|adu:107460223|GBE1, glgB; 1,4-alpha-glucan branching enzyme [EC:2.4.1.18]	sp|Q41059|GLGB2_PEA 1,4-alpha-glucan-branching enzyme 1, chloroplastic/amyloplastic (Fragment) OS=Pisum sativum OX=3888 GN=SBEII PE=1 SV=1	1,4-alpha-glucan-branching enzyme 1, chloroplastic/amyloplastic [Arachis duranensis]
Aradu.6WC85	C	citrate synthase	cellular_component: peroxisome (GO:0005777);; biological_process: glyoxylate cycle (GO:0006097);; biological_process: tricarboxylic acid cycle (GO:0006099);; cellular_component: glyoxysome (GO:0009514);; molecular_function: transferase activity (GO:0016740);;	K01647|-292.5|adu:107496452|CS, gltA; citrate synthase [EC:2.3.3.1]	sp|P49299|CYSZ_CUCMA Citrate synthase, glyoxysomal OS=Cucurbita maxima OX=3661 PE=1 SV=1	citrate synthase, glyoxysomal [Arachis duranensis]
Aradu.6WL65	S	--	--	--	--	uncharacterized protein LOC112790218 [Arachis hypogaea]
Aradu.6X273	--	--	--	--	--	hypothetical protein Ahy_A10g049261 isoform A [Arachis hypogaea]
Aradu.6X89B	CG	UDP-Glycosyltransferase	--	--	--	hypothetical protein Ahy_A08g040890 isoform C [Arachis hypogaea]
Aradu.6XK1C	C	Accessory subunit of the mitochondrial membrane respiratory chain NADH dehydrogenase (Complex I), that is believed not to be involved in catalysis. Complex I functions in the transfer of electrons from NADH to the respiratory chain. The immediate electron acceptor for the enzyme is believed to be ubiquinone (By similarity)	cellular_component: mitochondrion (GO:0005739);; cellular_component: mitochondrial inner membrane (GO:0005743);; cellular_component: membrane (GO:0016020);; biological_process: oxidation-reduction process (GO:0055114);; cellular_component: respiratory chain (GO:0070469);;	K03966|-31.5|aip:107644314|NDUFB10; NADH dehydrogenase (ubiquinone) 1 beta subcomplex subunit 10	sp|Q94C12|NDBAB_ARATH NADH dehydrogenase [ubiquinone] 1 beta subcomplex subunit 10-B OS=Arabidopsis thaliana OX=3702 GN=At3g18410 PE=3 SV=1	NADH dehydrogenase [ubiquinone] 1 beta subcomplex subunit 10-B [Arachis duranensis]
Aradu.6XT5I	S	auxin efflux carrier	cellular_component: integral component of membrane (GO:0016021);; cellular_component: endoplasmic reticulum (GO:0005783);; cellular_component: endoplasmic reticulum membrane (GO:0005789);; biological_process: response to auxin (GO:0009733);; biological_process: auxin-activated signaling pathway (GO:0009734);; cellular_component: membrane (GO:0016020);;	--	sp|Q9LZN2|PILS6_ARATH Protein PIN-LIKES 6 OS=Arabidopsis thaliana OX=3702 GN=PILS6 PE=2 SV=1	LOW QUALITY PROTEIN: protein PIN-LIKES 6 [Arachis duranensis]
Aradu.6Y4PD	S	THO complex subunit 7	biological_process: mRNA transport (GO:0051028);; cellular_component: THO complex (GO:0000347);; molecular_function: RNA binding (GO:0003723);; cellular_component: nucleus (GO:0005634);; biological_process: mRNA processing (GO:0006397);; biological_process: RNA splicing (GO:0008380);;	K13176|-129.3|adu:107471958|THOC7; THO complex subunit 7	sp|Q8LDS5|THO7A_ARATH THO complex subunit 7A OS=Arabidopsis thaliana OX=3702 GN=THO7A PE=1 SV=1	THO complex subunit 7A [Arachis duranensis]
Aradu.6Y6ET	--	--	--	--	--	putative disease resistance protein At3g14460 [Arachis ipaensis]
Aradu.6Y81Q	O	26s proteasome regulatory subunit	molecular_function: ubiquitin binding (GO:0043130);; biological_process: innate immune response (GO:0045087);; cellular_component: proteasome complex (GO:0000502);; biological_process: immune system process (GO:0002376);; cellular_component: nucleus (GO:0005634);; cellular_component: cytoplasm (GO:0005737);; biological_process: response to salicylic acid (GO:0009751);;	K03028|-10000.0|adu:107478090|PSMD2, RPN1; 26S proteasome regulatory subunit N1	sp|Q9SIV2|PSD2A_ARATH 26S proteasome non-ATPase regulatory subunit 2 homolog A OS=Arabidopsis thaliana OX=3702 GN=RPN1A PE=1 SV=2	26S proteasome non-ATPase regulatory subunit 2 homolog A [Arachis ipaensis]
Aradu.6YG10	--	--	--	--	--	hypothetical protein Ahy_A09g043685 [Arachis hypogaea]
Aradu.6YV99	--	--	--	--	--	serine/threonine-protein phosphatase 7 long form homolog [Arachis duranensis]
Aradu.704L2	--	--	--	--	--	hypothetical protein Ahy_B09g099508 [Arachis hypogaea]
Aradu.707UY	E	2-isopropylmalate synthase	molecular_function: transferase activity (GO:0016740);; molecular_function: lyase activity (GO:0016829);; molecular_function: 2-isopropylmalate synthase activity (GO:0003852);; biological_process: cellular amino acid biosynthetic process (GO:0008652);; biological_process: branched-chain amino acid biosynthetic process (GO:0009082);; biological_process: leucine biosynthetic process (GO:0009098);; …	K01649|-10000.0|adu:107467649|leuA, IMS; 2-isopropylmalate synthase [EC:2.3.3.13]	sp|Q9C550|LEU12_ARATH 2-isopropylmalate synthase 2, chloroplastic OS=Arabidopsis thaliana OX=3702 GN=IPMS2 PE=1 SV=1	--
Aradu.70QSY	S	F-Box protein	cellular_component: nucleus (GO:0005634);; biological_process: protein ubiquitination (GO:0016567);;	--	sp|Q9LEX0|P2A13_ARATH F-box protein PP2-A13 OS=Arabidopsis thaliana OX=3702 GN=PP2A13 PE=1 SV=1	F-box protein PP2-A13 [Arachis duranensis]
Aradu.70RCL	F	Clathrin assembly protein	cellular_component: clathrin-coated vesicle (GO:0030136);; cellular_component: cytoplasmic vesicle (GO:0031410);; cellular_component: Golgi apparatus (GO:0005794);; cellular_component: clathrin-coated pit (GO:0005905);; biological_process: endocytosis (GO:0006897);; cellular_component: membrane (GO:0016020);;	--	sp|Q8LBH2|CAP8_ARATH Putative clathrin assembly protein At2g01600 OS=Arabidopsis thaliana OX=3702 GN=At2g01600 PE=2 SV=2	putative clathrin assembly protein At2g01600 [Arachis duranensis]
Aradu.70TX2	L	Inherit from euNOG: DNA-binding protein-related	--	K07466|-92.7|adu:107468289|RFA1, RPA1, rpa; replication factor A1	sp|O49453|Y4844_ARATH Uncharacterized protein At4g28440 OS=Arabidopsis thaliana OX=3702 GN=At4g28440 PE=1 SV=1	uncharacterized protein At4g28440 [Arachis duranensis]
Aradu.70U4X	--	--	--	--	--	uncharacterized protein LOC110277248 [Arachis duranensis]
Aradu.70WP3	G	peroxidase	molecular_function: metal ion binding (GO:0046872);; biological_process: oxidation-reduction process (GO:0055114);; molecular_function: peroxidase activity (GO:0004601);; cellular_component: extracellular region (GO:0005576);; molecular_function: oxidoreductase activity (GO:0016491);; biological_process: hydrogen peroxide catabolic process (GO:0042744);;	K00430|-67.8|aip:107608947|E1.11.1.7; peroxidase [EC:1.11.1.7]	sp|A7NY33|PER4_VITVI Peroxidase 4 OS=Vitis vinifera OX=29760 GN=GSVIVT00023967001 PE=1 SV=1	hypothetical protein Ahy_A02g005437 [Arachis hypogaea]
Aradu.70ZIE	--	--	--	--	--	putative 28S rRNA (cytosine(4447)-C(5))-methyltransferase [Vitis vinifera]
Aradu.71C0J	K	RNA polymerase III transcription factor (TF)IIIC subunit	--	--	--	hypothetical protein Ahy_A02g005518 [Arachis hypogaea]
Aradu.71XYU	--	--	--	--	--	WAS/WASL-interacting protein family member 1-like isoform X3 [Arachis duranensis]
Aradu.71ZH0	--	--	--	--	--	hypothetical protein Ahy_A04g020904 [Arachis hypogaea]
Aradu.724TL	O	heat shock	--	--	--	18.1 kDa class I heat shock protein [Arachis duranensis]
Aradu.728HQ	--	--	--	--	--	Nitrate transporter 1.7 [Glycine soja]
Aradu.72HG2	Q	Allene oxide synthase	molecular_function: lyase activity (GO:0016829);; biological_process: oxylipin biosynthetic process (GO:0031408);; molecular_function: metal ion binding (GO:0046872);; molecular_function: hydroperoxide dehydratase activity (GO:0047987);; biological_process: lipid metabolic process (GO:0006629);; biological_process: fatty acid metabolic process (GO:0006631);; biological_process: fatty acid biosynt…	K01723|-259.7|adu:107495954|AOS; hydroperoxide dehydratase [EC:4.2.1.92]	sp|K4BV52|AOS1_SOLLC Allene oxide synthase 1, chloroplastic OS=Solanum lycopersicum OX=4081 GN=AOS1 PE=2 SV=1	allene oxide synthase 1, chloroplastic [Arachis duranensis]
Aradu.72KXP	O	kDa class VI heat shock	cellular_component: cytoplasm (GO:0005737);;	K13993|-111.7|adu:107462477|HSP20; HSP20 family protein	sp|Q9FIT9|HS217_ARATH 21.7 kDa class VI heat shock protein OS=Arabidopsis thaliana OX=3702 GN=HSP21.7 PE=2 SV=1	21.7 kDa class VI heat shock protein [Arachis duranensis]
Aradu.72NN4	T	STYKc	biological_process: phosphorylation (GO:0016310);; molecular_function: transferase activity (GO:0016740);; molecular_function: nucleotide binding (GO:0000166);; molecular_function: protein serine/threonine kinase activity (GO:0004674);; molecular_function: ATP binding (GO:0005524);; cellular_component: membrane (GO:0016020);; cellular_component: integral component of membrane (GO:0016021);; molec…	--	sp|C0LGD6|Y1570_ARATH Probable LRR receptor-like serine/threonine-protein kinase At1g05700 OS=Arabidopsis thaliana OX=3702 GN=At1g05700 PE=1 SV=1	probable LRR receptor-like serine/threonine-protein kinase At1g05700 isoform X1 [Arachis duranensis]
Aradu.72QKL	--	--	--	--	--	hypothetical protein Ahy_B05g078636 [Arachis hypogaea]
Aradu.72WQ2	--	--	--	--	--	hypothetical protein Ahy_A07g033730 [Arachis hypogaea]
Aradu.72X71	--	--	--	--	--	hypothetical protein Ahy_B03g065672 [Arachis hypogaea]
Aradu.72XRU	--	--	--	--	--	coiled-coil domain-containing protein SCD2 isoform X1 [Arachis ipaensis]
Aradu.72XUQ	S	--	--	--	--	FBD-associated F-box protein At5g60610-like [Arachis duranensis]
Aradu.738TM	S	Pentatricopeptide repeat-containing protein	--	--	--	pentatricopeptide repeat-containing protein At4g21705, mitochondrial [Arachis duranensis]
Aradu.73DRF	--	--	--	--	--	uncharacterized protein At4g19900 [Arachis ipaensis]
Aradu.73HE8	--	--	--	--	--	BEL1-like homeodomain protein 8 [Arachis duranensis]
Aradu.73Q6B	S	Protein of unknown function (DUF812)	--	--	--	coiled-coil domain-containing protein 22 [Arachis duranensis]
Aradu.743RI	Q	Pleiotropic drug resistance protein	molecular_function: ATP binding (GO:0005524);; cellular_component: membrane (GO:0016020);; cellular_component: integral component of membrane (GO:0016021);; molecular_function: nucleotide binding (GO:0000166);;	--	sp|Q8GU87|AB31G_ORYSJ ABC transporter G family member 31 OS=Oryza sativa subsp. japonica OX=39947 GN=ABCG31 PE=2 SV=3	LOW QUALITY PROTEIN: ABC transporter G family member 32-like [Arachis duranensis]
Aradu.74DEV	G	mannosyl-oligosaccharide	molecular_function: hydrolase activity (GO:0016787);; molecular_function: hydrolase activity, acting on glycosyl bonds (GO:0016798);; molecular_function: mannosyl-oligosaccharide glucosidase activity (GO:0004573);; cellular_component: endoplasmic reticulum (GO:0005783);; cellular_component: endoplasmic reticulum membrane (GO:0005789);; biological_process: metabolic process (GO:0008152);; cellular…	K01228|-10000.0|adu:107482112|GCS1; mannosyl-oligosaccharide glucosidase [EC:3.2.1.106]	sp|F4HTM3|GCS1_ARATH Mannosyl-oligosaccharide glucosidase GCS1 OS=Arabidopsis thaliana OX=3702 GN=GCS1 PE=1 SV=1	mannosyl-oligosaccharide glucosidase GCS1 [Arachis duranensis]
Aradu.755IM	J	amidase C869.01-like	molecular_function: amidase activity (GO:0004040);; molecular_function: hydrolase activity (GO:0016787);; molecular_function: indoleacetamide hydrolase activity (GO:0043864);;	K01426|-260.3|aip:107632537|E3.5.1.4, amiE; amidase [EC:3.5.1.4]	sp|A0A1P8B760|AMI4G_ARATH Probable amidase At4g34880 OS=Arabidopsis thaliana OX=3702 GN=At4g34880 PE=2 SV=1	putative amidase C869.01 [Arachis duranensis]
Aradu.756NV	--	--	--	--	--	uncharacterized protein LOC107483901 [Arachis duranensis]
Aradu.75FRQ	L	zinc finger	biological_process: protein localization to nucleus (GO:0034504);; molecular_function: sequence-specific DNA binding (GO:0043565);; biological_process: positive regulation of transcription, DNA-templated (GO:0045893);; molecular_function: metal ion binding (GO:0046872);; molecular_function: DNA binding (GO:0003677);; molecular_function: DNA binding transcription factor activity (GO:0003700);; mol…	--	sp|Q944L3|IDD9_ARATH Zinc finger protein BALDIBIS OS=Arabidopsis thaliana OX=3702 GN=BIB PE=1 SV=1	protein indeterminate-domain 9 [Arachis duranensis]
Aradu.75PUH	--	--	--	--	--	hypothetical protein Ahy_B06g084203 isoform A [Arachis hypogaea]
Aradu.75TXC	--	--	--	--	--	hypothetical protein Ahy_A10g047864 isoform C [Arachis hypogaea]
Aradu.767KT	K	DNA-directed RNA Polymerase	molecular_function: nucleotidyltransferase activity (GO:0016779);; molecular_function: metal ion binding (GO:0046872);; molecular_function: DNA-directed 5'-3' RNA polymerase activity (GO:0003899);; cellular_component: nucleus (GO:0005634);; biological_process: megagametogenesis (GO:0009561);; molecular_function: transferase activity (GO:0016740);;	K03021|-10000.0|abe:ARB_07068|RPC2, POLR3B; DNA-directed RNA polymerase III subunit RPC2 [EC:2.7.7.6]	sp|F4KD38|NRPC2_ARATH DNA-directed RNA polymerase III subunit 2 OS=Arabidopsis thaliana OX=3702 GN=NRPC2 PE=2 SV=1	DNA-directed RNA polymerase III subunit 2 isoform X2 [Arachis duranensis]
Aradu.768A8	K	Histone-lysine n-methyltransferase	biological_process: methylation (GO:0032259);; molecular_function: metal ion binding (GO:0046872);; cellular_component: nucleus (GO:0005634);; biological_process: chromatin organization (GO:0006325);; molecular_function: methyltransferase activity (GO:0008168);; molecular_function: transferase activity (GO:0016740);; molecular_function: histone-lysine N-methyltransferase activity (GO:0018024);;	--	sp|Q9FNE9|ATXR6_ARATH Histone-lysine N-methyltransferase ATXR6 OS=Arabidopsis thaliana OX=3702 GN=ATXR6 PE=1 SV=1	histone-lysine N-methyltransferase ATXR6 [Arachis duranensis]
Aradu.76BA1	G	PfkB-type carbohydrate kinase family protein	--	--	--	uncharacterized protein LOC107610116 [Arachis ipaensis]
Aradu.76BI5	D	serine threonine-protein kinase	cellular_component: cytoskeleton (GO:0005856);; biological_process: cell cycle (GO:0007049);; cellular_component: phragmoplast (GO:0009524);; molecular_function: kinase activity (GO:0016301);; biological_process: phosphorylation (GO:0016310);; molecular_function: nucleotide binding (GO:0000166);; molecular_function: transferase activity (GO:0016740);; molecular_function: protein serine/threonine …	--	sp|O80528|HASP_ARATH Serine/threonine-protein kinase haspin homolog OS=Arabidopsis thaliana OX=3702 GN=HASPIN PE=1 SV=1	serine/threonine-protein kinase haspin homolog [Arachis duranensis]
Aradu.76EGW	C	Mitochondrial carnitine acylcarnitine carrier protein	cellular_component: membrane (GO:0016020);; cellular_component: integral component of membrane (GO:0016021);; molecular_function: L-ornithine transmembrane transporter activity (GO:0000064);; molecular_function: L-histidine transmembrane transporter activity (GO:0005290);; cellular_component: mitochondrion (GO:0005739);; cellular_component: mitochondrial inner membrane (GO:0005743);; molecular_fu…	--	sp|Q9CA93|BAC2_ARATH Mitochondrial arginine transporter BAC2 OS=Arabidopsis thaliana OX=3702 GN=BAC2 PE=1 SV=1	hypothetical protein Ahy_B08g094480 [Arachis hypogaea]
Aradu.76HQD	I	Patatin-like phospholipase	biological_process: lipid catabolic process (GO:0016042);; molecular_function: hydrolase activity (GO:0016787);; biological_process: lipid metabolic process (GO:0006629);; biological_process: defense response (GO:0006952);;	--	sp|O80959|PLP6_ARATH Patatin-like protein 6 OS=Arabidopsis thaliana OX=3702 GN=PLP6 PE=2 SV=1	patatin-like protein 6 [Arachis hypogaea]
Aradu.772YU	S	Pentatricopeptide repeat-containing protein	cellular_component: mitochondrion (GO:0005739);;	--	sp|Q9LZP3|PP293_ARATH Pentatricopeptide repeat-containing protein At3g62470, mitochondrial OS=Arabidopsis thaliana OX=3702 GN=At3g62470 PE=2 SV=1	pentatricopeptide repeat-containing protein At3g62470, mitochondrial [Arachis duranensis]
Aradu.77S03	--	--	--	--	--	uncharacterized protein LOC110276901 [Arachis duranensis]
Aradu.77XYB	S	--	cellular_component: membrane (GO:0016020);; cellular_component: clathrin-coated vesicle (GO:0030136);; cellular_component: cytoplasmic vesicle (GO:0031410);; biological_process: regulation of growth (GO:0040008);; biological_process: cell division (GO:0051301);; biological_process: cytokinesis by cell plate formation (GO:0000911);; cellular_component: plasma membrane (GO:0005886);; biological_pro…	--	sp|Q8RWD5|SCD2_ARATH Coiled-coil domain-containing protein SCD2 OS=Arabidopsis thaliana OX=3702 GN=SCD2 PE=1 SV=1	coiled-coil domain-containing protein SCD2 isoform X1 [Arachis duranensis]
Aradu.7866E	--	--	--	--	--	hypothetical protein Ahy_B10g105546 [Arachis hypogaea]
Aradu.78CQ3	T	Inositol-tetrakisphosphate 1-kinase	molecular_function: inositol tetrakisphosphate 1-kinase activity (GO:0047325);; molecular_function: inositol-1,3,4-trisphosphate 6-kinase activity (GO:0052725);; molecular_function: inositol-1,3,4-trisphosphate 5-kinase activity (GO:0052726);; molecular_function: nucleotide binding (GO:0000166);; molecular_function: ATP binding (GO:0005524);; molecular_function: kinase activity (GO:0016301);; bio…	K00913|-140.3|adu:107488659|ITPK1; inositol-1,3,4-trisphosphate 5/6-kinase / inositol-tetrakisphosphate 1-kinase [EC:2.7.1.159 2.7.1.134]	sp|Q33BI9|ITPK1_ORYSJ Inositol-tetrakisphosphate 1-kinase 1 OS=Oryza sativa subsp. japonica OX=39947 GN=ITPK1 PE=2 SV=1	LOW QUALITY PROTEIN: inositol-tetrakisphosphate 1-kinase 3 [Arachis duranensis]
Aradu.78HGD	G	plant-type cell wall organization	biological_process: cell wall organization (GO:0071555);; cellular_component: extracellular region (GO:0005576);; cellular_component: cell wall (GO:0005618);; biological_process: plant-type cell wall loosening (GO:0009828);; biological_process: lateral root formation (GO:0010311);; cellular_component: membrane (GO:0016020);;	--	sp|Q9ZSI1|EXP17_ARATH Putative expansin-A17 OS=Arabidopsis thaliana OX=3702 GN=EXPA17 PE=2 SV=1	putative expansin-A17 [Arachis duranensis]
Aradu.78LIS	--	--	--	--	--	uncharacterized protein LOC107478447 [Arachis duranensis]
Aradu.792MT	S	--	--	--	--	uncharacterized protein LOC107464049 [Arachis duranensis]
Aradu.799V8	--	--	--	--	--	hypothetical protein Ahy_A02g007306 [Arachis hypogaea]
Aradu.79DLY	J	60S acidic ribosomal protein	cellular_component: ribosome (GO:0005840);;	K02941|-142.0|adu:107457702|RP-LP0, RPLP0; large subunit ribosomal protein LP0	sp|P50346|RLA0_SOYBN 60S acidic ribosomal protein P0 OS=Glycine max OX=3847 PE=2 SV=1	LOW QUALITY PROTEIN: 60S acidic ribosomal protein P0 [Arachis duranensis]
Aradu.79I5D	S	germin-like protein	cellular_component: apoplast (GO:0048046);; cellular_component: extracellular region (GO:0005576);; molecular_function: metal ion binding (GO:0046872);;	--	sp|Q9M263|GL24_ARATH Germin-like protein subfamily 2 member 4 OS=Arabidopsis thaliana OX=3702 GN=GLP10 PE=2 SV=1	germin-like protein subfamily 2 member 4 [Arachis duranensis]
Aradu.79PKG	O	subtilisin-like protease-like	--	--	--	Subtilisin-like protease [Glycine soja]
Aradu.79T7P	S	--	--	--	--	hypothetical protein Ahy_A10g048422 [Arachis hypogaea]
Aradu.7AP79	O	E3 ubiquitin-protein ligase BAH1-like	biological_process: protein ubiquitination (GO:0016567);; molecular_function: transferase activity (GO:0016740);; molecular_function: metal ion binding (GO:0046872);;	--	sp|B8B5U8|BAHL2_ORYSI Probable E3 ubiquitin-protein ligase BAH1-like 1 OS=Oryza sativa subsp. indica OX=39946 GN=OsI_27296 PE=3 SV=1	probable E3 ubiquitin-protein ligase BAH1-like 1 isoform X1 [Arachis duranensis]
Aradu.7C1WH	--	--	--	--	--	uncharacterized protein LOC112707581 [Arachis hypogaea]
Aradu.7C4H2	--	--	--	--	--	hypothetical protein Ahy_B03g064543 [Arachis hypogaea]
Aradu.7C663	--	--	--	K07466|-101.0|aip:107606559|RFA1, RPA1, rpa; replication factor A1	--	hypothetical protein Ahy_B09g099049 [Arachis hypogaea]
Aradu.7D57J	S	F-box kelch-repeat protein	--	--	sp|Q9CAG8|FBK28_ARATH F-box/kelch-repeat protein At1g67480 OS=Arabidopsis thaliana OX=3702 GN=At1g67480 PE=2 SV=1	F-box/kelch-repeat protein At1g67480 [Arachis ipaensis]
Aradu.7D9RN	S	--	--	--	--	zinc finger MYM-type protein 1-like [Arachis hypogaea]
Aradu.7E4L5	S	--	--	--	--	uncharacterized protein LOC112697859 [Arachis hypogaea]
Aradu.7EY7D	O	E3 ubiquitin-protein ligase	molecular_function: transferase activity (GO:0016740);; molecular_function: ubiquitin-protein transferase activity (GO:0004842);; molecular_function: protein binding (GO:0005515);; cellular_component: cytoplasm (GO:0005737);; biological_process: defense response (GO:0006952);; biological_process: protein ubiquitination (GO:0016567);;	--	sp|Q9SVC6|PUB22_ARATH E3 ubiquitin-protein ligase PUB22 OS=Arabidopsis thaliana OX=3702 GN=PUB22 PE=1 SV=1	E3 ubiquitin-protein ligase PUB23 [Arachis duranensis]
Aradu.7GQ9E	S	Thylakoid membrane phosphoprotein 14 kDa	cellular_component: chloroplast (GO:0009507);; cellular_component: chloroplast thylakoid membrane (GO:0009535);; cellular_component: plastid (GO:0009536);; cellular_component: thylakoid (GO:0009579);; cellular_component: membrane (GO:0016020);; cellular_component: integral component of membrane (GO:0016021);;	--	sp|Q8LCA1|CUT1B_ARATH Protein CURVATURE THYLAKOID 1B, chloroplastic OS=Arabidopsis thaliana OX=3702 GN=CURT1B PE=1 SV=2	protein CURVATURE THYLAKOID 1B, chloroplastic [Arachis duranensis]
Aradu.7H178	K	trihelix transcription factor GT-2-like	biological_process: regulation of stomatal complex patterning (GO:2000037);; molecular_function: DNA binding (GO:0003677);; cellular_component: nucleus (GO:0005634);; biological_process: cellular response to water deprivation (GO:0042631);; biological_process: negative regulation of transcription, DNA-templated (GO:0045892);;	--	sp|Q9C882|GTL1_ARATH Trihelix transcription factor GTL1 OS=Arabidopsis thaliana OX=3702 GN=GTL1 PE=1 SV=2	trihelix transcription factor GT-2 [Arachis duranensis]
Aradu.7H3TJ	D	Tumour-associated protein	molecular_function: nucleotide binding (GO:0000166);; molecular_function: DNA binding (GO:0003677);; molecular_function: ATP binding (GO:0005524);; cellular_component: mitochondrion (GO:0005739);; biological_process: DNA recombination (GO:0006310);; biological_process: cellular response to DNA damage stimulus (GO:0006974);;	--	sp|Q9ZUP2|RECA3_ARATH DNA repair protein recA homolog 3, mitochondrial OS=Arabidopsis thaliana OX=3702 GN=At2g19490 PE=2 SV=2	hypothetical protein Ahy_A06g030016 isoform B [Arachis hypogaea]
Aradu.7H4PH	--	--	--	--	--	uncharacterized protein LOC107461364 [Arachis duranensis]
Aradu.7H9F1	D	Cyclin-dependent kinase	molecular_function: kinase activity (GO:0016301);; biological_process: phosphorylation (GO:0016310);; molecular_function: transferase activity (GO:0016740);; biological_process: cell division (GO:0051301);; molecular_function: nucleotide binding (GO:0000166);; molecular_function: protein serine/threonine kinase activity (GO:0004674);; molecular_function: cyclin-dependent protein serine/threonine …	--	sp|O80345|CDKF1_ARATH Cyclin-dependent kinase F-1 OS=Arabidopsis thaliana OX=3702 GN=CDKF-1 PE=1 SV=1	cyclin-dependent kinase F-1 isoform X1 [Arachis duranensis]
Aradu.7HS2D	S	auxin-induced protein	cellular_component: membrane (GO:0016020);; cellular_component: integral component of membrane (GO:0016021);;	--	sp|Q8GXB4|WTR2_ARATH WAT1-related protein At1g09380 OS=Arabidopsis thaliana OX=3702 GN=At1g09380 PE=2 SV=1	WAT1-related protein At1g09380 [Arachis duranensis]
Aradu.7I15A	T	Disease resistance protein	--	--	--	putative disease resistance protein At3g14460 isoform X2 [Arachis ipaensis]
Aradu.7IB98	--	--	--	--	--	zinc finger MYM-type protein 1-like [Arachis duranensis]
Aradu.7IN97	S	expressed protein	molecular_function: metal ion binding (GO:0046872);; molecular_function: ubiquitin protein ligase activity (GO:0061630);; biological_process: regulation of seed growth (GO:0080113);; molecular_function: protein binding (GO:0005515);; biological_process: multicellular organism development (GO:0007275);; biological_process: protein ubiquitination (GO:0016567);; molecular_function: transferase activ…	--	sp|Q93YV5|DA2_ARATH E3 ubiquitin-protein ligase DA2 OS=Arabidopsis thaliana OX=3702 GN=DA2 PE=1 SV=1	uncharacterized protein LOC107613566 isoform X1 [Arachis ipaensis]
Aradu.7J78G	--	--	--	--	--	F-box/kelch-repeat protein At3g23880 [Arachis duranensis]
Aradu.7K02I	S	Cleavage site for pathogenic type III effector avirulence factor Avr	--	K13456|-144.6|adu:107464614|RIN4; RPM1-interacting protein 4	--	RPM1-interacting protein 4 [Arachis duranensis]
Aradu.7K2S3	K	RWP-RK domain-containing protein	molecular_function: DNA binding (GO:0003677);; cellular_component: nucleus (GO:0005634);;	--	sp|Q9LE38|NLP4_ARATH Protein NLP4 OS=Arabidopsis thaliana OX=3702 GN=NLP4 PE=2 SV=1	protein NLP4 isoform X1 [Arachis duranensis]
Aradu.7KE47	H	methylthioribose kinase	molecular_function: transferase activity (GO:0016740);; biological_process: L-methionine salvage from methylthioadenosine (GO:0019509);; molecular_function: identical protein binding (GO:0042802);; molecular_function: S-methyl-5-thioribose kinase activity (GO:0046522);; molecular_function: nucleotide binding (GO:0000166);; molecular_function: ATP binding (GO:0005524);; biological_process: cellula…	K00899|-175.8|adu:107480244|mtnK; 5-methylthioribose kinase [EC:2.7.1.100]	sp|Q9C6D2|MTK_ARATH Methylthioribose kinase OS=Arabidopsis thaliana OX=3702 GN=MTK PE=1 SV=1	hypothetical protein Ahy_A03g012085 [Arachis hypogaea]
Aradu.7LT9S	--	--	--	--	--	hypothetical protein Ahy_A07g033547 [Arachis hypogaea]
Aradu.7M4Z2	K	dna polymerase	--	--	--	hypothetical protein Ahy_A10g050887 isoform A [Arachis hypogaea]
Aradu.7M5RR	H	Holocarboxylase synthetase	cellular_component: cytosol (GO:0005829);; biological_process: metabolic process (GO:0008152);; cellular_component: chloroplast (GO:0009507);; cellular_component: plastid (GO:0009536);; molecular_function: ligase activity (GO:0016874);; molecular_function: nucleotide binding (GO:0000166);; molecular_function: catalytic activity (GO:0003824);; molecular_function: biotin-[acetyl-CoA-carboxylase] li…	K01942|-210.5|adu:107460788|HLCS; biotin---protein ligase [EC:6.3.4.9 6.3.4.10 6.3.4.11 6.3.4.15]	sp|Q9SL92|HCS1_ARATH Biotin--protein ligase 1, chloroplastic OS=Arabidopsis thaliana OX=3702 GN=HCS1 PE=1 SV=2	biotin--protein ligase 2 isoform X2 [Arachis hypogaea]
Aradu.7M8TY	F	Adenosine	--	--	--	adenosine deaminase-like protein isoform X2 [Arachis duranensis]
Aradu.7MC45	S	Pentatricopeptide repeat-containing protein	--	--	--	--
Aradu.7MV2V	S	Pentatricopeptide repeat-containing protein	--	--	--	--
Aradu.7N2U0	G	xylose isomerase	molecular_function: xylose isomerase activity (GO:0009045);; molecular_function: isomerase activity (GO:0016853);; biological_process: D-xylose metabolic process (GO:0042732);; molecular_function: metal ion binding (GO:0046872);; biological_process: carbohydrate metabolic process (GO:0005975);;	K01805|-207.6|adu:107479354|xylA; xylose isomerase [EC:5.3.1.5]	sp|Q9FKK7|XYLA_ARATH Xylose isomerase OS=Arabidopsis thaliana OX=3702 GN=XYLA PE=2 SV=2	xylose isomerase-like [Arachis duranensis]
Aradu.7N4IR	Z	myosin xi	--	K19882|-22.1|adu:107492312|NOTUM; O-palmitoleoyl-L-serine hydrolase [EC:3.1.1.98]	--	hypothetical protein Ahy_A01g003263 [Arachis hypogaea]
Aradu.7N548	S	Protein of unknown function (DUF3054)	--	--	--	uncharacterized protein LOC107495879 [Arachis duranensis]
Aradu.7NL8C	S	--	--	--	--	uncharacterized protein LOC107480372 isoform X2 [Arachis duranensis]
Aradu.7P6G5	S	--	--	--	--	uncharacterized protein LOC107495183 [Arachis duranensis]
Aradu.7P8CG	S	Protein of unknown function (DUF1218)	--	--	--	uncharacterized protein LOC107461990 [Arachis duranensis]
Aradu.7Q0XD	S	invertase	biological_process: metabolic process (GO:0008152);; molecular_function: hydrolase activity (GO:0016787);; molecular_function: hydrolase activity, acting on glycosyl bonds (GO:0016798);; molecular_function: beta-fructofuranosidase activity (GO:0004564);; molecular_function: sucrose alpha-glucosidase activity (GO:0004575);; cellular_component: mitochondrion (GO:0005739);; biological_process: carbo…	--	sp|Q10MC0|NIN1_ORYSJ Neutral/alkaline invertase 1, mitochondrial OS=Oryza sativa subsp. japonica OX=39947 GN=NIN1 PE=1 SV=1	alkaline/neutral invertase A, mitochondrial [Arachis duranensis]
Aradu.7Q1FC	T	Protein kinase domain containing protein, expressed	molecular_function: nucleotide binding (GO:0000166);; molecular_function: kinase activity (GO:0016301);; biological_process: regulation of salicylic acid mediated signaling pathway (GO:2000031);; biological_process: phosphorylation (GO:0016310);; biological_process: negative regulation of abscisic acid-activated signaling pathway (GO:0009788);; cellular_component: plasma membrane (GO:0005886);; m…	--	sp|Q9FPR3|EDR1_ARATH Serine/threonine-protein kinase EDR1 OS=Arabidopsis thaliana OX=3702 GN=EDR1 PE=1 SV=1	serine/threonine-protein kinase EDR1 isoform X2 [Arachis ipaensis]
Aradu.7R15V	S	germin-like protein	cellular_component: apoplast (GO:0048046);; cellular_component: extracellular region (GO:0005576);; molecular_function: metal ion binding (GO:0046872);;	--	sp|Q2QXJ4|GL121_ORYSJ Germin-like protein 12-1 OS=Oryza sativa subsp. japonica OX=39947 GN=Os12g0154700 PE=2 SV=1	putative germin-like protein 2-1 [Arachis duranensis]
Aradu.7S64T	S	--	--	--	--	hypothetical protein Ahy_B03g068522 isoform A [Arachis hypogaea]
Aradu.7S6GM	S	nadph quinone	molecular_function: NAD(P)H dehydrogenase (quinone) activity (GO:0003955);; cellular_component: plasma membrane (GO:0005886);; cellular_component: membrane (GO:0016020);; molecular_function: oxidoreductase activity (GO:0016491);; biological_process: oxidation-reduction process (GO:0055114);;	--	sp|Q9LK88|NQR_ARATH NADPH:quinone oxidoreductase OS=Arabidopsis thaliana OX=3702 GN=NQR PE=1 SV=1	NADPH:quinone oxidoreductase [Arachis duranensis]
Aradu.7S7IW	S	Vicilin-like antimicrobial peptides	--	--	sp|Q9SK09|VCL22_ARATH Vicilin-like seed storage protein At2g28490 OS=Arabidopsis thaliana OX=3702 GN=At2g28490 PE=2 SV=1	vicilin-like seed storage protein At2g28490 [Arachis duranensis]
Aradu.7SC2J	--	--	--	K07466|-130.1|aip:107633746|RFA1, RPA1, rpa; replication factor A1	--	hypothetical protein Ahy_B10g106005 [Arachis hypogaea]
Aradu.7SQ7P	--	--	--	--	--	uncharacterized protein LOC107462082 [Arachis duranensis]
Aradu.7T1B9	--	--	--	--	--	uncharacterized protein LOC112696974 isoform X2 [Arachis hypogaea]
Aradu.7T3KQ	--	--	--	--	--	uncharacterized protein LOC107463707 [Arachis duranensis]
Aradu.7T8W5	K	Homeobox-leucine zipper protein GLABRA	cellular_component: nucleus (GO:0005634);; molecular_function: DNA binding (GO:0003677);;	--	sp|P46607|HGL2_ARATH Homeobox-leucine zipper protein GLABRA 2 OS=Arabidopsis thaliana OX=3702 GN=GL2 PE=2 SV=3	homeobox-leucine zipper protein GLABRA 2 [Arachis duranensis]
Aradu.7TI6W	S	Mid1-complementing activity	cellular_component: integral component of membrane (GO:0016021);; cellular_component: plasma membrane (GO:0005886);; cellular_component: membrane (GO:0016020);;	--	sp|Q8L7E9|MCAC1_ARATH Protein MID1-COMPLEMENTING ACTIVITY 1 OS=Arabidopsis thaliana OX=3702 GN=MCA1 PE=1 SV=1	protein MID1-COMPLEMENTING ACTIVITY 1 [Arachis duranensis]
Aradu.7TT4Z	--	--	--	--	--	uncharacterized protein LOC107468909 isoform X1 [Arachis duranensis]
Aradu.7U3B1	O	peptidylprolyl	molecular_function: isomerase activity (GO:0016853);; molecular_function: peptidyl-prolyl cis-trans isomerase activity (GO:0003755);; molecular_function: calmodulin binding (GO:0005516);;	--	sp|Q43207|FKB70_WHEAT 70 kDa peptidyl-prolyl isomerase OS=Triticum aestivum OX=4565 GN=FKBP70 PE=1 SV=1	hypothetical protein Ahy_A06g028726 [Arachis hypogaea]
Aradu.7V216	A	Putative methyltransferase	--	--	--	hypothetical protein Ahy_A08g039854 isoform A [Arachis hypogaea]
Aradu.7V3L9	D	chloride channel activity	molecular_function: chloride channel activity (GO:0005254);; biological_process: ion transport (GO:0006811);; biological_process: chloride transport (GO:0006821);; cellular_component: membrane (GO:0016020);; cellular_component: integral component of membrane (GO:0016021);; cellular_component: chloride channel complex (GO:0034707);;	--	sp|A0MFS9|CACLC_ARATH Anoctamin-like protein At1g73020 OS=Arabidopsis thaliana OX=3702 GN=At1g73020 PE=1 SV=1	anoctamin-like protein At1g73020 isoform X2 [Arachis duranensis]
Aradu.7W7QL	E	bifunctional methylthioribulose-1-phosphate dehydratase enolase-phosphatase	molecular_function: hydrolase activity (GO:0016787);; molecular_function: lyase activity (GO:0016829);; biological_process: L-methionine salvage from S-adenosylmethionine (GO:0019284);; biological_process: L-methionine salvage from methylthioadenosine (GO:0019509);; molecular_function: 2,3-diketo-5-methylthiopentyl-1-phosphate enolase activity (GO:0043715);; molecular_function: 2-hydroxy-3-keto-5…	K16054|-303.8|adu:107462602|DEP1; methylthioribulose 1-phosphate dehydratase / enolase-phosphatase E1 [EC:4.2.1.109 3.1.3.77]	sp|B9N1F9|MTBC_POPTR Probable bifunctional methylthioribulose-1-phosphate dehydratase/enolase-phosphatase E1 OS=Populus trichocarpa OX=3694 GN=POPTR_0001s40980g PE=3 SV=2	probable bifunctional methylthioribulose-1-phosphate dehydratase/enolase-phosphatase E1 [Arachis duranensis]
Aradu.7W8KD	S	ZnF_TTF	--	--	--	zinc finger MYM-type protein 1-like [Arachis duranensis]
Aradu.7X4NW	P	Glutamate-gated receptor that probably acts as non- selective cation channel (By similarity)	biological_process: response to wounding (GO:0009611);; biological_process: induced systemic resistance, jasmonic acid mediated signaling pathway (GO:0009864);; cellular_component: membrane (GO:0016020);; cellular_component: integral component of membrane (GO:0016021);; biological_process: calcium-mediated signaling (GO:0019722);; biological_process: cellular response to amino acid stimulus (GO:0…	--	sp|Q84W41|GLR36_ARATH Glutamate receptor 3.6 OS=Arabidopsis thaliana OX=3702 GN=GLR3.6 PE=2 SV=1	hypothetical protein Ahy_B10g100359 [Arachis hypogaea]
Aradu.7XA36	S	WD-40 repeat family protein	--	--	--	uncharacterized protein LOC107495193 isoform X1 [Arachis duranensis]
Aradu.7YP2D	--	--	--	--	--	hypothetical protein Ahy_A06g029517 [Arachis hypogaea]
Aradu.7Z2RH	O	IBR domain	--	--	--	uncharacterized protein LOC107476924 [Arachis duranensis]
Aradu.7ZU9R	Z	U4 U6.U5 tri-snRNP-associated protein	--	K12847|-290.5|vra:106764708|USP39, SAD1; U4/U6.U5 tri-snRNP-associated protein 2	--	U4/U6.U5 tri-snRNP-associated protein 2 [Arachis duranensis]
Aradu.80Y44	--	--	--	--	--	hypothetical protein Ahy_A07g036028 [Arachis hypogaea]
Aradu.8177G	L	Inherit from KOG: Retrotransposon protein	--	--	--	polyprotein [Cajanus cajan]
Aradu.81973	T	LRR receptor-like serine threonine-protein kinase	--	--	--	probable inactive leucine-rich repeat receptor kinase XIAO [Arachis ipaensis]
Aradu.81HXK	--	--	--	K07466|-10000.0|adu:107471135|RFA1, RPA1, rpa; replication factor A1	--	hypothetical protein Ahy_A10g047642 [Arachis hypogaea]
Aradu.81LQN	U	type I inositol-1,4,5-trisphosphate 5-phosphatase	cellular_component: plasma membrane (GO:0005886);; biological_process: cellular response to salt stress (GO:0071472);; cellular_component: membrane (GO:0016020);; biological_process: regulation of reactive oxygen species metabolic process (GO:2000377);; molecular_function: hydrolase activity (GO:0016787);; molecular_function: phosphatidylinositol-3,4,5-trisphosphate 5-phosphatase activity (GO:003…	--	sp|Q0WQ41|IP5P7_ARATH Type IV inositol polyphosphate 5-phosphatase 7 OS=Arabidopsis thaliana OX=3702 GN=IP5P7 PE=1 SV=1	--
Aradu.81PPC	G	Monosaccharide-sensing protein	cellular_component: integral component of membrane (GO:0016021);; biological_process: carbohydrate transport (GO:0008643);; cellular_component: membrane (GO:0016020);;	--	sp|Q9SD00|MSSP3_ARATH Monosaccharide-sensing protein 3 OS=Arabidopsis thaliana OX=3702 GN=MSSP3 PE=2 SV=1	monosaccharide-sensing protein 2-like [Arachis duranensis]
Aradu.81YQC	--	--	--	--	--	hypothetical protein Ahy_A07g033322 [Arachis hypogaea]
Aradu.81ZRX	S	DUF593 domain containing protein, expressed	cellular_component: endomembrane system (GO:0012505);; cellular_component: membrane (GO:0016020);; cellular_component: integral component of membrane (GO:0016021);; molecular_function: myosin binding (GO:0017022);; cellular_component: transport vesicle (GO:0030133);;	--	sp|Q9FG14|MYOB7_ARATH Myosin-binding protein 7 OS=Arabidopsis thaliana OX=3702 GN=MYOB7 PE=1 SV=1	myosin-binding protein 7 [Arachis duranensis]
Aradu.820JP	S	IQ calmodulin-binding motif family protein, expressed	--	--	--	protein IQ-DOMAIN 14-like [Arachis duranensis]
Aradu.82179	S	--	--	--	--	uncharacterized protein LOC110280147 [Arachis duranensis]
Aradu.82HKY	T	LRR receptor-like serine threonine-protein kinase	--	--	--	hypothetical protein Ahy_B01g053355 [Arachis hypogaea]
Aradu.82JFP	S	--	--	--	--	hypothetical protein CR513_00629, partial [Mucuna pruriens]
Aradu.82LCV	O	subtilisin-like protease-like	--	--	--	subtilisin-like protease SBT5.6 [Arachis ipaensis]
Aradu.82VY6	D	structural maintenance of chromosomes protein	biological_process: cell division (GO:0051301);; biological_process: meiotic cell cycle (GO:0051321);; molecular_function: nucleotide binding (GO:0000166);; molecular_function: ATP binding (GO:0005524);; cellular_component: nucleus (GO:0005634);; biological_process: cell cycle (GO:0007049);; biological_process: chromosome condensation (GO:0030261);;	K06674|-10000.0|adu:107463058|SMC2; structural maintenance of chromosome 2	sp|Q9C5Y4|SMC21_ARATH Structural maintenance of chromosomes protein 2-1 OS=Arabidopsis thaliana OX=3702 GN=SMC2-1 PE=2 SV=2	LOW QUALITY PROTEIN: structural maintenance of chromosomes protein 2-1-like [Arachis duranensis]
Aradu.82XSN	--	--	--	--	--	hypothetical protein Ahy_A10g047568 [Arachis hypogaea]
Aradu.82Z5F	S	BRO1-like domain	molecular_function: nucleotide binding (GO:0000166);; molecular_function: ATP binding (GO:0005524);; biological_process: ion transport (GO:0006811);; cellular_component: membrane (GO:0016020);; cellular_component: integral component of membrane (GO:0016021);; molecular_function: metal ion binding (GO:0046872);;	--	sp|Q9LV11|PMA11_ARATH ATPase 11, plasma membrane-type OS=Arabidopsis thaliana OX=3702 GN=AHA11 PE=1 SV=1	uncharacterized protein LOC107489839 isoform X2 [Arachis duranensis]
Aradu.82ZX0	T	serine threonine-protein kinase DDB_G0279405-like	molecular_function: kinase activity (GO:0016301);; biological_process: phosphorylation (GO:0016310);; molecular_function: transferase activity (GO:0016740);; molecular_function: nucleotide binding (GO:0000166);; molecular_function: protein kinase activity (GO:0004672);; molecular_function: protein serine/threonine kinase activity (GO:0004674);; molecular_function: ATP binding (GO:0005524);; biolo…	K07359|-244.3|adu:107476946|CAMKK2; calcium/calmodulin-dependent protein kinase kinase 2 [EC:2.7.11.17]	sp|Q5HZ38|GRIK2_ARATH Serine/threonine-protein kinase GRIK2 OS=Arabidopsis thaliana OX=3702 GN=GRIK2 PE=1 SV=1	serine/threonine-protein kinase GRIK2 [Arachis duranensis]
Aradu.83202	--	--	--	--	--	hypothetical protein Ahy_A03g014281 [Arachis hypogaea]
Aradu.83FUY	--	--	--	--	--	hypothetical protein Ahy_B07g086274 isoform B [Arachis hypogaea]
Aradu.83MPA	G	May cause loosening and extension of plant cell walls by disrupting non-covalent bonding between cellulose microfibrils and matrix glucans. No enzymatic activity has been found	cellular_component: cell wall (GO:0005618);; cellular_component: membrane (GO:0016020);; biological_process: cell wall organization (GO:0071555);; cellular_component: extracellular region (GO:0005576);;	--	sp|Q9M0I2|EXPB3_ARATH Expansin-B3 OS=Arabidopsis thaliana OX=3702 GN=EXPB3 PE=2 SV=2	expansin-B3 [Arachis duranensis]
Aradu.83Q97	S	Inherit from NOG: downstream neighbor of Son	--	--	--	protein downstream neighbor of Son [Arachis duranensis]
Aradu.83R1Y	--	--	--	--	--	hypothetical protein Ahy_A07g032210 isoform A [Arachis hypogaea]
Aradu.83UBR	G	Pectate lyase	biological_process: pectin catabolic process (GO:0045490);; molecular_function: metal ion binding (GO:0046872);; molecular_function: lyase activity (GO:0016829);; molecular_function: pectate lyase activity (GO:0030570);;	K01728|-265.1|adu:107487161|pel; pectate lyase [EC:4.2.2.2]	sp|Q9M9S2|PLY3_ARATH Probable pectate lyase 3 OS=Arabidopsis thaliana OX=3702 GN=AT59 PE=2 SV=1	probable pectate lyase 3 [Arachis duranensis]
Aradu.83UZ1	K	Inherit from KOG: Rna binding protein	--	--	--	uncharacterized protein LOC107478665 [Arachis duranensis]
Aradu.84GP5	S	Pfam:DUF593	cellular_component: endomembrane system (GO:0012505);; cellular_component: membrane (GO:0016020);; cellular_component: integral component of membrane (GO:0016021);;	--	sp|F4INW9|MYOB4_ARATH Probable myosin-binding protein 4 OS=Arabidopsis thaliana OX=3702 GN=MYOB4 PE=3 SV=1	myosin-binding protein 3-like [Arachis duranensis]
Aradu.84Y3F	S	translocon at the inner envelope membrane of chloroplasts 110	cellular_component: integral component of membrane (GO:0016021);; cellular_component: chloroplast (GO:0009507);; cellular_component: plastid inner membrane (GO:0009528);; cellular_component: plastid (GO:0009536);; cellular_component: chloroplast inner membrane (GO:0009706);; biological_process: protein transport (GO:0015031);; cellular_component: membrane (GO:0016020);;	--	sp|O24303|TI110_PEA Protein TIC110, chloroplastic OS=Pisum sativum OX=3888 GN=TIC110 PE=1 SV=1	LOW QUALITY PROTEIN: protein TIC110, chloroplastic [Arachis duranensis]
Aradu.84ZL9	--	--	--	--	--	hypothetical protein Ahy_B10g100827 [Arachis hypogaea]
Aradu.8542F	S	terpene synthase activity	--	--	--	probable terpene synthase 2 [Arachis duranensis]
Aradu.85G1X	--	--	--	--	--	uncharacterized protein LOC112742974 [Arachis hypogaea]
Aradu.863B0	T	serine threonine-protein kinase	molecular_function: transferase activity (GO:0016740);; biological_process: cellular response to carbon dioxide (GO:0071244);; biological_process: defense response (GO:0006952);; biological_process: cellular response to absence of light (GO:0071485);; biological_process: response to abscisic acid (GO:0009737);; biological_process: regulation of stomatal closure (GO:0090333);; biological_process: …	--	sp|Q940H6|SRK2E_ARATH Serine/threonine-protein kinase SRK2E OS=Arabidopsis thaliana OX=3702 GN=SRK2E PE=1 SV=1	LOB domain-containing protein 36-like [Arachis duranensis]
Aradu.86BMA	A	tetratricopeptide repeat	molecular_function: DNA binding (GO:0003677);; cellular_component: cytoplasm (GO:0005737);; cellular_component: Ski complex (GO:0055087);; biological_process: nuclear-transcribed mRNA catabolic process, 3'-5' exonucleolytic nonsense-mediated decay (GO:0070478);;	K12600|-10000.0|adu:107462138|SKI3, TTC37; superkiller protein 3	sp|F4I3Z5|SKI3_ARATH Tetratricopeptide repeat protein SKI3 OS=Arabidopsis thaliana OX=3702 GN=SKI3 PE=1 SV=1	tetratricopeptide repeat protein SKI3 isoform X2 [Arachis duranensis]
Aradu.86DER	U	annexin-like protein RJ4-like	molecular_function: calcium-dependent phospholipid binding (GO:0005544);;	--	sp|Q94CK4|ANXD8_ARATH Annexin D8 OS=Arabidopsis thaliana OX=3702 GN=ANNAT8 PE=2 SV=2	annexin D8-like [Arachis duranensis]
Aradu.86HKR	S	--	--	--	--	uncharacterized protein LOC107494803 [Arachis duranensis]
Aradu.86J72	H	dihydroneopterin aldolase	biological_process: tetrahydrofolate biosynthetic process (GO:0046654);; biological_process: folic acid biosynthetic process (GO:0046656);; molecular_function: dihydroneopterin aldolase activity (GO:0004150);; molecular_function: lyase activity (GO:0016829);;	K01633|-71.4|aip:107626311|folB; 7,8-dihydroneopterin aldolase/epimerase/oxygenase [EC:4.1.2.25 5.1.99.8 1.13.11.81]	sp|Q9SF23|FOLB1_ARATH Dihydroneopterin aldolase 1 OS=Arabidopsis thaliana OX=3702 GN=FOLB1 PE=1 SV=1	dihydroneopterin aldolase 2 isoform X1 [Arachis ipaensis]
Aradu.8703Y	--	--	--	--	--	uncharacterized protein LOC107645950 isoform X3 [Arachis ipaensis]
Aradu.87AIU	K	Transcription factor	cellular_component: nucleus (GO:0005634);; biological_process: defense response (GO:0006952);; biological_process: ethylene-activated signaling pathway (GO:0009873);; molecular_function: DNA binding (GO:0003677);;	--	sp|Q9SXS8|ERF3_TOBAC Ethylene-responsive transcription factor 3 OS=Nicotiana tabacum OX=4097 GN=ERF3 PE=2 SV=1	ethylene-responsive transcription factor 3-like [Arachis hypogaea]
Aradu.87JYI	L	TLDc	--	--	--	oxidation resistance protein 1-like [Arachis duranensis]
Aradu.87SDL	U	protein transport protein Sec24-like	biological_process: vesicle-mediated transport (GO:0016192);; cellular_component: endoplasmic reticulum-Golgi intermediate compartment membrane (GO:0033116);; cellular_component: Golgi membrane (GO:0000139);; cellular_component: endoplasmic reticulum (GO:0005783);; cellular_component: endoplasmic reticulum membrane (GO:0005789);; cellular_component: Golgi apparatus (GO:0005794);; biological_proce…	K14007|-10000.0|adu:107492225|SEC24; protein transport protein SEC24	sp|Q9SFU0|SC24A_ARATH Protein transport protein Sec24-like At3g07100 OS=Arabidopsis thaliana OX=3702 GN=At3g07100 PE=2 SV=2	protein transport protein Sec24-like At3g07100 [Arachis duranensis]
Aradu.8871A	S	Pfam:hATC	--	--	--	uncharacterized protein LOC112786080 [Arachis hypogaea]
Aradu.888CN	K	myb domain protein 83	--	--	--	transcription factor MYB21-like [Arachis duranensis]
Aradu.88F9B	S	UPF0481 protein	--	--	--	hypothetical protein Ahy_A02g008914 isoform B [Arachis hypogaea]
Aradu.88IFJ	S	IQ calmodulin-binding motif family protein, expressed	--	--	--	protein IQ-DOMAIN 14 [Arachis duranensis]
Aradu.88JR3	--	--	--	K00392|-20.5|adu:107477826|sir; sulfite reductase (ferredoxin) [EC:1.8.7.1]	--	hypothetical protein Ahy_B10g102162 isoform D [Arachis hypogaea]
Aradu.88L45	--	--	--	--	--	mucin-7-like [Arachis duranensis]
Aradu.88SWU	S	--	--	--	--	uncharacterized protein LOC107471228 [Arachis duranensis]
Aradu.88UWV	P	bifunctional monodehydroascorbate reductase and carbonic anhydrase	molecular_function: carbonate dehydratase activity (GO:0004089);; cellular_component: chloroplast (GO:0009507);; cellular_component: plastid (GO:0009536);; cellular_component: chloroplast stroma (GO:0009570);; molecular_function: lyase activity (GO:0016829);; molecular_function: metal ion binding (GO:0046872);;	K01674|-163.9|adu:107476266|cah; carbonic anhydrase [EC:4.2.1.1]	sp|Q8L817|ATCA7_ARATH Alpha carbonic anhydrase 7 OS=Arabidopsis thaliana OX=3702 GN=ACA7 PE=2 SV=1	alpha carbonic anhydrase 7 [Arachis duranensis]
Aradu.892RL	S	Eukaryotic translation initiation factor 4B	--	--	--	hypothetical protein Ahy_A10g049480 [Arachis hypogaea]
Aradu.89624	V	protein TRANSPARENT TESTA 12-like	cellular_component: membrane (GO:0016020);; cellular_component: integral component of membrane (GO:0016021);;	--	sp|Q8W488|DTX21_ARATH Protein DETOXIFICATION 21 OS=Arabidopsis thaliana OX=3702 GN=DTX21 PE=1 SV=1	protein DETOXIFICATION 21 [Arachis duranensis]
Aradu.89MCQ	--	--	--	--	--	uncharacterized protein LOC107493735 [Arachis duranensis]
Aradu.89TY1	G	Pyrophosphate--fructose 6-phosphate 1-phosphotransferase subunit	molecular_function: kinase activity (GO:0016301);; biological_process: phosphorylation (GO:0016310);; molecular_function: transferase activity (GO:0016740);; molecular_function: metal ion binding (GO:0046872);; molecular_function: catalytic activity (GO:0003824);; molecular_function: 6-phosphofructokinase activity (GO:0003872);; cellular_component: cytoplasm (GO:0005737);; biological_process: gly…	K00895|-10000.0|adu:107471887|pfp, PFP; diphosphate-dependent phosphofructokinase [EC:2.7.1.90]	sp|Q41140|PFPA_RICCO Pyrophosphate--fructose 6-phosphate 1-phosphotransferase subunit alpha OS=Ricinus communis OX=3988 GN=PFP-ALPHA PE=3 SV=1	hypothetical protein Ahy_B10g106428 [Arachis hypogaea]
Aradu.8A153	U	Involved in transport from the ER to the Golgi apparatus as well as in intra-Golgi transport. It belongs to a super-family of proteins called t-SNAREs or soluble NSF (N-ethylmaleimide- sensitive factor) attachment protein receptor (By similarity)	cellular_component: integral component of membrane (GO:0016021);; biological_process: vesicle-mediated transport (GO:0016192);; cellular_component: Golgi membrane (GO:0000139);; cellular_component: endoplasmic reticulum (GO:0005783);; cellular_component: endoplasmic reticulum membrane (GO:0005789);; cellular_component: Golgi apparatus (GO:0005794);; biological_process: protein transport (GO:00150…	K08495|-124.7|aip:107625912|GOSR1, GOS1; golgi SNAP receptor complex member 1	sp|O22151|GOS12_ARATH Golgi SNAP receptor complex member 1-2 OS=Arabidopsis thaliana OX=3702 GN=GOS12 PE=1 SV=2	Golgi SNAP receptor complex member 1-2 [Arachis duranensis]
Aradu.8A22P	O	serine carboxypeptidase-like	molecular_function: carboxypeptidase activity (GO:0004180);; cellular_component: extracellular region (GO:0005576);; biological_process: proteolysis (GO:0006508);; molecular_function: peptidase activity (GO:0008233);; molecular_function: hydrolase activity (GO:0016787);;	--	sp|Q5W727|SCP26_ORYSJ Serine carboxypeptidase-like 26 OS=Oryza sativa subsp. japonica OX=39947 GN=SCP26 PE=2 SV=1	serine carboxypeptidase-like 33 [Arachis duranensis]
Aradu.8B117	J	40S ribosomal protein S8	cellular_component: ribosome (GO:0005840);;	K02995|-42.5|adu:107473095|RP-S8e, RPS8; small subunit ribosomal protein S8e	sp|P49199|RS8_ORYSJ 40S ribosomal protein S8 OS=Oryza sativa subsp. japonica OX=39947 GN=RPS8 PE=2 SV=2	40S ribosomal protein S8-like [Arachis duranensis]
Aradu.8BK6A	S	Zinc-finger of the MIZ type in Nse subunit	biological_process: nodulation (GO:0009877);; biological_process: protein ubiquitination (GO:0016567);; molecular_function: transferase activity (GO:0016740);;	--	sp|C6L7U1|LIN1_LOTJA Putative E3 ubiquitin-protein ligase LIN-1 OS=Lotus japonicus OX=34305 GN=CERBERUS PE=2 SV=2	putative E3 ubiquitin-protein ligase LIN-1 isoform X1 [Arachis hypogaea]
Aradu.8C9LT	I	acyl-CoA synthetase family member 3	molecular_function: ligase activity (GO:0016874);; cellular_component: nucleus (GO:0005634);; cellular_component: cytoplasm (GO:0005737);; biological_process: lipid metabolic process (GO:0006629);; biological_process: fatty acid metabolic process (GO:0006631);;	K18660|-10000.0|adu:107464053|ACSF3; malonyl-CoA/methylmalonyl-CoA synthetase [EC:6.2.1.-]	sp|Q8H151|AAE13_ARATH Malonate--CoA ligase OS=Arabidopsis thaliana OX=3702 GN=AAE13 PE=1 SV=2	hypothetical protein Ahy_B09g094895 isoform A [Arachis hypogaea]
Aradu.8D1HB	--	--	--	--	--	uncharacterized protein LOC107496113 isoform X2 [Arachis duranensis]
Aradu.8D42Y	--	--	--	--	--	hypothetical protein Ahy_B09g096160 isoform A [Arachis hypogaea]
Aradu.8D8AR	G	xylose isomerase	molecular_function: xylose isomerase activity (GO:0009045);; molecular_function: isomerase activity (GO:0016853);; biological_process: D-xylose metabolic process (GO:0042732);; molecular_function: metal ion binding (GO:0046872);; biological_process: carbohydrate metabolic process (GO:0005975);;	K01805|-284.2|adu:107479543|xylA; xylose isomerase [EC:5.3.1.5]	sp|Q9FKK7|XYLA_ARATH Xylose isomerase OS=Arabidopsis thaliana OX=3702 GN=XYLA PE=2 SV=2	xylose isomerase isoform X1 [Arachis duranensis]
Aradu.8DN5K	--	--	--	--	--	hypothetical protein Ahy_B02g060294 [Arachis hypogaea]
Aradu.8E66C	K	chromatin-remodeling complex ATPase	biological_process: nucleosome positioning (GO:0016584);; molecular_function: hydrolase activity (GO:0016787);; biological_process: positive regulation of cellular response to heat (GO:1900036);; molecular_function: nucleotide binding (GO:0000166);; molecular_function: protein binding (GO:0005515);; molecular_function: ATP binding (GO:0005524);; cellular_component: nucleus (GO:0005634);; biologic…	--	sp|F4JY24|CHR17_ARATH ISWI chromatin-remodeling complex ATPase CHR17 OS=Arabidopsis thaliana OX=3702 GN=CHR17 PE=1 SV=1	LOW QUALITY PROTEIN: ISWI chromatin-remodeling complex ATPase CHR11-like [Arachis duranensis]
Aradu.8F1A3	--	--	--	--	--	hypothetical protein Ahy_A03g013979 [Arachis hypogaea]
Aradu.8FB72	S	PHD	--	--	--	uncharacterized protein LOC107476452 isoform X2 [Arachis duranensis]
Aradu.8FT8Z	S	LURP-one-related 7-like	--	--	--	protein LURP-one-related 7 [Arachis duranensis]
Aradu.8GW0S	S	RbcX protein	cellular_component: chloroplast (GO:0009507);; cellular_component: plastid (GO:0009536);;	--	sp|Q94AU9|RBCX1_ARATH Chaperonin-like RBCX protein 1, chloroplastic OS=Arabidopsis thaliana OX=3702 GN=RBCX1 PE=1 SV=1	chaperonin-like RBCX protein 1, chloroplastic [Arachis duranensis]
Aradu.8H3TU	--	--	--	--	--	hypothetical protein Ahy_A10g047925 [Arachis hypogaea]
Aradu.8H6VF	S	--	--	--	--	uncharacterized protein LOC107464596 isoform X1 [Arachis duranensis]
Aradu.8I4EW	S	Transducin family protein WD-40 repeat family	--	--	--	hypothetical protein Ahy_A03g012087 [Arachis hypogaea]
Aradu.8J4AH	--	--	--	--	--	hypothetical protein Ahy_B07g087133 [Arachis hypogaea]
Aradu.8J59E	--	--	--	--	--	major centromere autoantigen B [Arachis duranensis]
Aradu.8J9WZ	H	synthase	molecular_function: metal ion binding (GO:0046872);; cellular_component: chloroplast (GO:0009507);; cellular_component: plastid (GO:0009536);; biological_process: gibberellin biosynthetic process (GO:0009686);; molecular_function: ent-kaurene synthase activity (GO:0009899);; molecular_function: lyase activity (GO:0016829);;	K04121|-10000.0|adu:107458750|E4.2.3.19; ent-kaurene synthase [EC:4.2.3.19]	sp|Q39548|KSB_CUCMA Ent-kaur-16-ene synthase, chloroplastic OS=Cucurbita maxima OX=3661 PE=1 SV=1	ent-kaur-16-ene synthase, chloroplastic isoform X1 [Arachis duranensis]
Aradu.8JB7E	M	Peptidase family M50	cellular_component: integral component of membrane (GO:0016021);; molecular_function: hydrolase activity (GO:0016787);; cellular_component: chloroplast membrane (GO:0031969);; biological_process: proteolysis (GO:0006508);; molecular_function: peptidase activity (GO:0008233);; molecular_function: metallopeptidase activity (GO:0008237);; cellular_component: chloroplast (GO:0009507);; cellular_compo…	--	sp|Q852K0|EGY1_ORYSJ Probable zinc metalloprotease EGY1, chloroplastic OS=Oryza sativa subsp. japonica OX=39947 GN=EGY1 PE=2 SV=3	probable zinc metalloprotease EGY1, chloroplastic [Arachis ipaensis]
Aradu.8JL27	K	Transcription factor	molecular_function: DNA binding (GO:0003677);; molecular_function: protein binding (GO:0005515);; cellular_component: nucleus (GO:0005634);; biological_process: pollen maturation (GO:0010152);; biological_process: regulation of pollen tube growth (GO:0080092);;	K09260|-177.5|aip:107633054|MEF2A; MADS-box transcription enhancer factor 2A	sp|Q7X9I0|AGL65_ARATH Agamous-like MADS-box protein AGL65 OS=Arabidopsis thaliana OX=3702 GN=AGL65 PE=1 SV=1	agamous-like MADS-box protein AGL65 isoform X1 [Arachis duranensis]
Aradu.8KR0D	--	--	--	--	--	uncharacterized protein LOC107485729 [Arachis duranensis]
Aradu.8L4GI	--	--	--	--	--	hypothetical protein Ahy_A02g006521 [Arachis hypogaea]
Aradu.8L64B	--	--	--	--	--	transcription factor SFP1 [Arachis duranensis]
Aradu.8LR63	J	zinc finger CCCH domain-containing protein	molecular_function: methyltransferase activity (GO:0008168);; molecular_function: transferase activity (GO:0016740);; biological_process: methylation (GO:0032259);; molecular_function: metal ion binding (GO:0046872);; molecular_function: DNA binding (GO:0003677);;	--	sp|Q8L7S3|C3H24_ARATH Zinc finger CCCH domain-containing protein 24 OS=Arabidopsis thaliana OX=3702 GN=At2g28450 PE=1 SV=1	zinc finger CCCH domain-containing protein 24 [Arachis duranensis]
Aradu.8ML7Y	T	LRR receptor-like serine threonine-protein kinase	--	--	--	probable LRR receptor-like serine/threonine-protein kinase At5g63710 isoform X2 [Arachis duranensis]
Aradu.8N23N	--	--	--	--	--	hypothetical protein Ahy_A08g039786 [Arachis hypogaea]
Aradu.8NX9K	E	amino acid transporter	cellular_component: integral component of membrane (GO:0016021);; biological_process: amino acid transport (GO:0006865);; cellular_component: membrane (GO:0016020);;	K15015|-247.7|adu:107474283|SLC32A, VGAT; solute carrier family 32 (vesicular inhibitory amino acid transporter)	sp|F4IUW3|AVT1C_ARATH Amino acid transporter AVT1C OS=Arabidopsis thaliana OX=3702 GN=AVT1C PE=1 SV=1	vacuolar amino acid transporter 1 [Arachis duranensis]
Aradu.8P3R8	L	DNA-(Apurinic or apyrimidinic site) lyase	molecular_function: hydrolase activity (GO:0016787);; molecular_function: lyase activity (GO:0016829);; molecular_function: metal ion binding (GO:0046872);; molecular_function: class I DNA-(apurinic or apyrimidinic site) lyase activity (GO:0140078);; molecular_function: nuclease activity (GO:0004518);; molecular_function: endonuclease activity (GO:0004519);; molecular_function: exonuclease activi…	K10772|-10000.0|adu:107476704|APEX2; AP endonuclease 2 [EC:4.2.99.18]	sp|F4JNY0|APE2_ARATH DNA-(apurinic or apyrimidinic site) lyase 2 OS=Arabidopsis thaliana OX=3702 GN=APE2 PE=1 SV=1	DNA-(apurinic or apyrimidinic site) lyase 2 isoform X1 [Arachis duranensis]
Aradu.8PB60	P	Occurs in almost all aerobically respiring organisms and serves to protect cells from the toxic effects of hydrogen peroxide (By similarity)	molecular_function: metal ion binding (GO:0046872);; biological_process: oxidation-reduction process (GO:0055114);; molecular_function: catalase activity (GO:0004096);; molecular_function: peroxidase activity (GO:0004601);; cellular_component: peroxisome (GO:0005777);; molecular_function: oxidoreductase activity (GO:0016491);; biological_process: hydrogen peroxide catabolic process (GO:0042744);;	K03781|-299.5|adu:107460209|katE, CAT, catB, srpA; catalase [EC:1.11.1.6]	sp|Q9AXH0|CATA_AVIMR Catalase OS=Avicennia marina OX=82927 PE=2 SV=1	catalase [Arachis duranensis]
Aradu.8QI9R	U	type I inositol-1,4,5-trisphosphate 5-phosphatase	molecular_function: hydrolase activity (GO:0016787);; biological_process: phosphatidylinositol dephosphorylation (GO:0046856);; molecular_function: phosphatidylinositol-4,5-bisphosphate 5-phosphatase activity (GO:0004439);; cellular_component: plasma membrane (GO:0005886);; biological_process: response to salt stress (GO:0009651);; cellular_component: membrane (GO:0016020);;	--	sp|Q5EAF2|IP5PB_ARATH Type IV inositol polyphosphate 5-phosphatase 11 OS=Arabidopsis thaliana OX=3702 GN=IP5P11 PE=1 SV=1	type IV inositol polyphosphate 5-phosphatase 11-like isoform X3 [Arachis hypogaea]
Aradu.8QQ2G	S	Kelch motif family protein, expressed	--	--	--	hypothetical protein Ahy_A01g000930 isoform A [Arachis hypogaea]
Aradu.8R16R	I	Inherit from KOG: synthetase	biological_process: regulation of growth (GO:0040008);; cellular_component: nucleus (GO:0005634);; biological_process: multicellular organism development (GO:0007275);;	K15164|-10000.0|adu:107479379|MED13; mediator of RNA polymerase II transcription subunit 13	sp|F4I096|MED13_ARATH Mediator of RNA polymerase II transcription subunit 13 OS=Arabidopsis thaliana OX=3702 GN=MED13 PE=1 SV=1	mediator of RNA polymerase II transcription subunit 13 isoform X2 [Arachis hypogaea]
Aradu.8S8VQ	--	--	--	--	--	hypothetical protein Ahy_A06g028761 [Arachis hypogaea]
Aradu.8SL6P	S	WD repeat-containing protein	--	K14552|-10000.0|adu:107460162|NAN1, UTP17, WDR75; NET1-associated nuclear protein 1 (U3 small nucleolar RNA-associated protein 17)	--	WD repeat-containing protein 75 isoform X1 [Arachis duranensis]
Aradu.8TC6W	--	--	--	--	--	hypothetical protein Ahy_B05g078943 [Arachis hypogaea]
Aradu.8V13E	Q	Quinone oxidoreductase-like protein At1g23740	molecular_function: oxidoreductase activity (GO:0016491);; biological_process: oxidation-reduction process (GO:0055114);; molecular_function: furaneol oxidoreductase activity (GO:0102978);;	--	sp|Q84V25|ENOXE_FRAAN 2-methylene-furan-3-one reductase OS=Fragaria ananassa OX=3747 GN=EO PE=1 SV=1	2-methylene-furan-3-one reductase [Arachis duranensis]
Aradu.8VI8X	G	pectinesterase	biological_process: pectin catabolic process (GO:0045490);; biological_process: cell wall organization (GO:0071555);; cellular_component: extracellular region (GO:0005576);; cellular_component: cell wall (GO:0005618);; molecular_function: hydrolase activity (GO:0016787);; molecular_function: pectinesterase activity (GO:0030599);; molecular_function: aspartyl esterase activity (GO:0045330);;	K01051|-226.4|adu:107478571|E3.1.1.11; pectinesterase [EC:3.1.1.11]	sp|Q8VYZ3|PME53_ARATH Probable pectinesterase 53 OS=Arabidopsis thaliana OX=3702 GN=PME53 PE=2 SV=1	probable pectinesterase 53 [Arachis duranensis]
Aradu.8WS4M	S	Pathogenesis-related protein Bet v I family	biological_process: response to biotic stimulus (GO:0009607);; molecular_function: hydrolase activity (GO:0016787);; molecular_function: cytokinin binding (GO:0044373);; molecular_function: metal ion binding (GO:0046872);; biological_process: RNA phosphodiester bond hydrolysis (GO:0090501);; molecular_function: melatonin binding (GO:1904408);; molecular_function: nuclease activity (GO:0004518);; …	--	sp|Q7Y1W5|P102E_LUPLU Class 10 plant pathogenesis-related protein 2E OS=Lupinus luteus OX=3873 GN=PR10.2E PE=2 SV=1	hypothetical protein Ahy_B01g055429 isoform B [Arachis hypogaea]
Aradu.8WX7E	S	--	--	--	--	uncharacterized protein LOC107476461 [Arachis duranensis]
Aradu.8X20T	G	Ceramidase	biological_process: sphingolipid metabolic process (GO:0006665);; molecular_function: hydrolase activity (GO:0016787);; molecular_function: N-acylsphingosine amidohydrolase activity (GO:0017040);; molecular_function: ceramidase activity (GO:0102121);; cellular_component: extracellular region (GO:0005576);; cellular_component: endoplasmic reticulum (GO:0005783);; cellular_component: Golgi apparatu…	K12349|-10000.0|adu:107495378|ASAH2; neutral ceramidase [EC:3.5.1.23]	sp|F4HQM3|NCER1_ARATH Neutral ceramidase 1 OS=Arabidopsis thaliana OX=3702 GN=NCER1 PE=2 SV=1	neutral ceramidase [Arachis duranensis]
Aradu.8X6B9	C	transmembrane ascorbate ferrireductase 3-like	cellular_component: integral component of membrane (GO:0016021);; molecular_function: metal ion binding (GO:0046872);; biological_process: oxidation-reduction process (GO:0055114);; cellular_component: membrane (GO:0016020);;	--	sp|Q67ZF6|ACFR3_ARATH Probable transmembrane ascorbate ferrireductase 3 OS=Arabidopsis thaliana OX=3702 GN=CYB561C PE=2 SV=1	probable transmembrane ascorbate ferrireductase 3 [Arachis duranensis]
Aradu.8X6NF	C	cytochrome c	cellular_component: membrane (GO:0016020);; cellular_component: integral component of membrane (GO:0016021);; biological_process: cytochrome complex assembly (GO:0017004);; cellular_component: mitochondrial membrane (GO:0031966);; cellular_component: mitochondrion (GO:0005739);;	--	sp|P92527|CCMC_ARATH Putative cytochrome c biosynthesis ccmC-like mitochondrial protein OS=Arabidopsis thaliana OX=3702 GN=CCMC PE=2 SV=4	CcmC (mitochondrion) [Bupleurum falcatum]
Aradu.8Y4W7	P	ABC1 family	biological_process: response to water deprivation (GO:0009414);; cellular_component: chloroplast (GO:0009507);; cellular_component: plastid (GO:0009536);; biological_process: response to high light intensity (GO:0009644);; biological_process: chloroplast organization (GO:0009658);; biological_process: response to red light (GO:0010114);; cellular_component: plastoglobule (GO:0010287);; molecular_…	--	sp|Q9MA15|AB1K3_ARATH Protein ACTIVITY OF BC1 COMPLEX KINASE 3, chloroplastic OS=Arabidopsis thaliana OX=3702 GN=ABC1K3 PE=1 SV=1	hypothetical protein Ahy_A02g006416 isoform A [Arachis hypogaea]
Aradu.8Y8QZ	I	Phospholipid diacylglycerol acyltransferase	molecular_function: transferase activity, transferring acyl groups (GO:0016746);; biological_process: triglyceride biosynthetic process (GO:0019432);; molecular_function: phospholipid:diacylglycerol acyltransferase activity (GO:0046027);; biological_process: glycerol metabolic process (GO:0006071);; biological_process: lipid metabolic process (GO:0006629);; cellular_component: membrane (GO:001602…	K00679|-49.8|adu:107457657|E2.3.1.158; phospholipid:diacylglycerol acyltransferase [EC:2.3.1.158]	sp|Q9FNA9|PDAT1_ARATH Phospholipid:diacylglycerol acyltransferase 1 OS=Arabidopsis thaliana OX=3702 GN=PDAT1 PE=2 SV=1	phospholipid:diacylglycerol acyltransferase 1 [Arachis duranensis]
Aradu.901JV	Q	cytochrome P450	biological_process: oxidation-reduction process (GO:0055114);; molecular_function: monooxygenase activity (GO:0004497);; cellular_component: membrane (GO:0016020);; cellular_component: integral component of membrane (GO:0016021);; molecular_function: oxidoreductase activity (GO:0016491);; molecular_function: metal ion binding (GO:0046872);;	K09754|-199.9|adu:107494128|CYP98A, C3'H; 5-O-(4-coumaroyl)-D-quinate 3'-monooxygenase [EC:1.14.14.96]	sp|O48922|C98A2_SOYBN Cytochrome P450 98A2 OS=Glycine max OX=3847 GN=CYP98A2 PE=2 SV=1	cytochrome P450 98A2 [Arachis duranensis]
Aradu.904VK	--	--	--	--	--	uncharacterized protein LOC107466241 [Arachis duranensis]
Aradu.90B63	S	Pentatricopeptide repeat-containing protein	--	--	--	pentatricopeptide repeat-containing protein At2g35030, mitochondrial-like [Arachis duranensis]
Aradu.90K3H	S	--	--	--	--	hypothetical protein Ahy_A02g005516 [Arachis hypogaea]
Aradu.90P1G	O	Thioredoxin	molecular_function: oxidoreductase activity, acting on a sulfur group of donors, disulfide as acceptor (GO:0016671);; biological_process: positive regulation of catalytic activity (GO:0043085);; biological_process: oxidation-reduction process (GO:0055114);; molecular_function: enzyme activator activity (GO:0008047);; biological_process: response to light stimulus (GO:0009416);; cellular_component…	--	sp|Q8L7S9|TRXY2_ARATH Thioredoxin Y2, chloroplastic OS=Arabidopsis thaliana OX=3702 GN=At1g43560 PE=2 SV=1	thioredoxin-like protein slr0233 isoform X1 [Arachis duranensis]
Aradu.910BN	S	--	--	--	--	uncharacterized protein LOC107464184 [Arachis duranensis]
Aradu.910RR	O	Glutaredoxin	--	--	--	uncharacterized protein At3g28850 [Arachis duranensis]
Aradu.919C4	V	B-cell receptor-associated protein 31-like	--	K14009|-114.1|adu:107477723|BCAP31, BAP31; B-cell receptor-associated protein 31	--	B-cell receptor-associated protein 31 [Arachis duranensis]
Aradu.91ENH	S	allergen and extensin family protein	--	--	--	non-classical arabinogalactan protein 30 [Arachis duranensis]
Aradu.91S58	S	auxin-induced protein 5NG4-like	cellular_component: membrane (GO:0016020);; cellular_component: integral component of membrane (GO:0016021);;	--	sp|Q94JU2|WTR18_ARATH WAT1-related protein At3g28050 OS=Arabidopsis thaliana OX=3702 GN=At3g28050 PE=2 SV=1	LOW QUALITY PROTEIN: WAT1-related protein At3g28050-like [Arachis duranensis]
Aradu.9255Z	S	BTB POZ domain-containing protein	biological_process: protein ubiquitination (GO:0016567);;	--	sp|Q9C9V6|Y1790_ARATH BTB/POZ domain-containing protein At1g67900 OS=Arabidopsis thaliana OX=3702 GN=At1g67900 PE=1 SV=1	hypothetical protein Ahy_A04g018233 [Arachis hypogaea]
Aradu.92CC5	U	Dynamin family	molecular_function: hydrolase activity (GO:0016787);; molecular_function: nucleotide binding (GO:0000166);; molecular_function: GTP binding (GO:0005525);; cellular_component: cytoplasm (GO:0005737);; cellular_component: cytoskeleton (GO:0005856);; cellular_component: microtubule (GO:0005874);;	--	sp|Q9ZP55|DRP4C_ARATH Dynamin-related protein 4C OS=Arabidopsis thaliana OX=3702 GN=DRP4C PE=2 SV=1	dynamin-related protein 4C-like isoform X3 [Arachis duranensis]
Aradu.92FHF	Z	Actin-related protein	molecular_function: ATP binding (GO:0005524);; cellular_component: nucleus (GO:0005634);; cellular_component: nucleolus (GO:0005730);; cellular_component: cytoplasm (GO:0005737);; molecular_function: nucleotide binding (GO:0000166);;	--	sp|Q9FKT0|ARP8_ARATH Actin-related protein 8 OS=Arabidopsis thaliana OX=3702 GN=ARP8 PE=2 SV=1	actin-related protein 8 [Arachis duranensis]
Aradu.92GTL	S	NAD(P)H-dependent oxidoreductase	cellular_component: cytosol (GO:0005829);; molecular_function: oxidoreductase activity (GO:0016491);; biological_process: oxidation-reduction process (GO:0055114);; molecular_function: codeinone reductase (NADPH) activity (GO:0047036);; cellular_component: cytoplasm (GO:0005737);;	--	sp|Q9SQ64|COR2_PAPSO Non-functional NADPH-dependent codeinone reductase 2 OS=Papaver somniferum OX=3469 GN=COR2 PE=1 SV=1	NAD(P)H-dependent 6'-deoxychalcone synthase [Arachis hypogaea]
Aradu.92H1B	--	--	--	--	--	hypothetical protein Ahy_A01g004486 [Arachis hypogaea]
Aradu.92JGH	S	ZnF_TTF	--	--	--	uncharacterized protein LOC107477682 [Arachis duranensis]
Aradu.92NW5	PQ	respiratory burst oxidase	biological_process: oxidation-reduction process (GO:0055114);; molecular_function: peroxidase activity (GO:0004601);; cellular_component: membrane (GO:0016020);; cellular_component: integral component of membrane (GO:0016021);; molecular_function: oxidoreductase activity (GO:0016491);; molecular_function: metal ion binding (GO:0046872);;	K13411|-10000.0|adu:107484734|DUOX, THOX; dual oxidase [EC:1.6.3.1 1.11.1.-]	sp|Q9FJD6|RBOHH_ARATH Putative respiratory burst oxidase homolog protein H OS=Arabidopsis thaliana OX=3702 GN=RBOHH PE=3 SV=1	putative respiratory burst oxidase homolog protein H [Arachis duranensis]
Aradu.935FX	M	Peptidase family M50	cellular_component: membrane (GO:0016020);; cellular_component: integral component of membrane (GO:0016021);; molecular_function: hydrolase activity (GO:0016787);; cellular_component: chloroplast membrane (GO:0031969);; biological_process: proteolysis (GO:0006508);; biological_process: multicellular organism development (GO:0007275);; molecular_function: peptidase activity (GO:0008233);; molecula…	--	sp|Q949Y5|EGY1_ARATH Probable zinc metalloprotease EGY1, chloroplastic OS=Arabidopsis thaliana OX=3702 GN=EGY1 PE=2 SV=1	probable zinc metalloprotease EGY1, chloroplastic [Arachis duranensis]
Aradu.93CHA	S	Isoflavone reductase	molecular_function: oxidoreductase activity (GO:0016491);; biological_process: oxidation-reduction process (GO:0055114);;	--	sp|P52581|IFRH_LUPAL Isoflavone reductase homolog OS=Lupinus albus OX=3870 PE=2 SV=1	isoflavone reductase homolog [Arachis duranensis]
Aradu.93DN3	P	bidirectional sugar transporter	biological_process: carbohydrate transport (GO:0008643);; cellular_component: membrane (GO:0016020);; cellular_component: integral component of membrane (GO:0016021);; molecular_function: sugar transmembrane transporter activity (GO:0051119);; biological_process: protein homooligomerization (GO:0051260);; molecular_function: protein binding (GO:0005515);; cellular_component: plasma membrane (GO:0…	--	sp|Q9FM10|SWET5_ARATH Bidirectional sugar transporter SWEET5 OS=Arabidopsis thaliana OX=3702 GN=SWEET5 PE=1 SV=2	bidirectional sugar transporter SWEET5-like [Arachis hypogaea]
Aradu.93ENE	D	Cyclin, C-terminal domain	biological_process: guard mother cell differentiation (GO:0010444);; biological_process: cell division (GO:0051301);; molecular_function: protein binding (GO:0005515);; biological_process: cell cycle (GO:0007049);;	K14505|-186.5|adu:107461275|CYCD3; cyclin D3, plant	sp|P42753|CCD31_ARATH Cyclin-D3-1 OS=Arabidopsis thaliana OX=3702 GN=CYCD3-1 PE=1 SV=3	cyclin-D3-2 [Arachis duranensis]
Aradu.940LV	--	--	--	K07466|-28.7|aip:107621285|RFA1, RPA1, rpa; replication factor A1	--	hypothetical protein Ahy_A09g043185 [Arachis hypogaea]
Aradu.94MD3	S	--	--	--	--	hypothetical protein Ahy_Scaffold1g106772 [Arachis hypogaea]
Aradu.94NUQ	--	--	--	--	--	hypothetical protein Ahy_B06g082768 [Arachis hypogaea]
Aradu.94PRJ	--	--	--	--	--	uncharacterized protein LOC110273576 [Arachis duranensis]
Aradu.94Q3R	C	Mitochondrial carrier protein	cellular_component: mitochondrial inner membrane (GO:0005743);; cellular_component: membrane (GO:0016020);; cellular_component: integral component of membrane (GO:0016021);; cellular_component: mitochondrion (GO:0005739);;	--	sp|Q9LV81|BRTL3_ARATH Probable mitochondrial adenine nucleotide transporter BTL3 OS=Arabidopsis thaliana OX=3702 GN=At5g64970 PE=2 SV=1	probable mitochondrial adenine nucleotide transporter BTL3 [Arachis duranensis]
Aradu.94Q69	O	RING	--	--	--	uncharacterized protein LOC107467725 [Arachis duranensis]
Aradu.956U6	T	proline-rich receptor-like protein kinase	molecular_function: chitin binding (GO:0008061);; cellular_component: membrane (GO:0016020);; cellular_component: integral component of membrane (GO:0016021);; molecular_function: kinase activity (GO:0016301);; biological_process: phosphorylation (GO:0016310);; molecular_function: transferase activity (GO:0016740);; biological_process: innate immune response (GO:0045087);; molecular_function: nuc…	K13429|-112.9|adu:107482975|CERK1; chitin elicitor receptor kinase 1	sp|A0A0P0XII1|CERK1_ORYSJ Chitin elicitor receptor kinase 1 OS=Oryza sativa subsp. japonica OX=39947 GN=CERK1 PE=1 SV=1	hypothetical protein Ahy_A04g021178 isoform A [Arachis hypogaea]
Aradu.957RR	S	--	--	--	--	uncharacterized protein LOC107480281 isoform X1 [Arachis duranensis]
Aradu.9602J	T	LRR receptor-like serine threonine-protein kinase	molecular_function: kinase activity (GO:0016301);; biological_process: phosphorylation (GO:0016310);; molecular_function: transferase activity (GO:0016740);; molecular_function: nucleotide binding (GO:0000166);; molecular_function: protein serine/threonine kinase activity (GO:0004674);; molecular_function: ATP binding (GO:0005524);; cellular_component: plasma membrane (GO:0005886);; cellular_comp…	--	sp|Q8VZG8|MIK2_ARATH MDIS1-interacting receptor like kinase 2 OS=Arabidopsis thaliana OX=3702 GN=MIK2 PE=1 SV=3	MDIS1-interacting receptor like kinase 2-like [Arachis duranensis]
Aradu.963AT	S	Targeting protein for Xklp2 (TPX2)	cellular_component: microtubule (GO:0005874);; cellular_component: cytoplasm (GO:0005737);; cellular_component: cytoskeleton (GO:0005856);;	--	sp|Q94C48|WDL5_ARATH Protein WVD2-like 5 OS=Arabidopsis thaliana OX=3702 GN=WDL5 PE=1 SV=1	protein WVD2-like 5 [Arachis duranensis]
Aradu.96DPQ	O	Inherit from NOG: RING	--	--	--	uncharacterized protein LOC107476451 [Arachis duranensis]
Aradu.96F9C	--	--	--	--	--	uncharacterized protein LOC107464482 [Arachis duranensis]
Aradu.96H72	--	--	--	--	--	uncharacterized protein LOC107482929 isoform X1 [Arachis duranensis]
Aradu.96IDX	P	Cation H( ) antiporter	biological_process: potassium ion transport (GO:0006813);; molecular_function: antiporter activity (GO:0015297);; cellular_component: membrane (GO:0016020);; cellular_component: integral component of membrane (GO:0016021);; biological_process: ion transport (GO:0006811);;	--	sp|Q9SIT5|CHX15_ARATH Cation/H(+) antiporter 15 OS=Arabidopsis thaliana OX=3702 GN=CHX15 PE=2 SV=1	cation/H(+) antiporter 15-like [Arachis duranensis]
Aradu.96IM0	KT	Inherit from KOG: Strawberry notch homolog	biological_process: response to heat (GO:0009408);; biological_process: regulation of gene expression, epigenetic (GO:0040029);; molecular_function: histone binding (GO:0042393);; molecular_function: metal ion binding (GO:0046872);; biological_process: positive regulation of cellular response to heat (GO:1900036);; molecular_function: promoter-specific chromatin binding (GO:1990841);; molecular_f…	--	sp|F4IF36|FGT1_ARATH Protein FORGETTER 1 OS=Arabidopsis thaliana OX=3702 GN=FGT1 PE=1 SV=1	protein FORGETTER 1-like [Arachis duranensis]
Aradu.96PFH	S	BTB POZ domain-containing protein At3g05675-like	biological_process: protein ubiquitination (GO:0016567);;	--	sp|Q8RX01|Y3567_ARATH BTB/POZ domain-containing protein At3g05675 OS=Arabidopsis thaliana OX=3702 GN=At3g05675 PE=2 SV=1	hypothetical protein Ahy_B10g105862 [Arachis hypogaea]
Aradu.96VY7	--	--	--	--	--	uncharacterized protein LOC107607596 [Arachis ipaensis]
Aradu.9702Q	S	Inherit from euNOG: zinc knuckle family protein	--	--	--	--
Aradu.9729Z	S	B3	--	--	--	protein mel-28 isoform X2 [Arachis hypogaea]
Aradu.97AMR	L	Inherit from KOG: Retrotransposon protein	--	--	--	polyprotein [Cajanus cajan]
Aradu.97LA5	V	FAD-binding and arabino-lactone oxidase domains containing protein	biological_process: L-ascorbic acid biosynthetic process (GO:0019853);; molecular_function: L-gulonolactone oxidase activity (GO:0050105);; biological_process: oxidation-reduction process (GO:0055114);; molecular_function: oxidoreductase activity (GO:0016491);;	--	sp|O81032|GGLO6_ARATH Probable L-gulonolactone oxidase 6 OS=Arabidopsis thaliana OX=3702 GN=GULLO6 PE=3 SV=1	probable L-gulonolactone oxidase 6 [Arachis duranensis]
Aradu.97P7B	S	psbP domain-containing protein 2	--	--	--	uncharacterized protein LOC107462693 isoform X1 [Arachis duranensis]
Aradu.97Y2Q	S	O-methyltransferase	molecular_function: methyltransferase activity (GO:0008168);; molecular_function: transferase activity (GO:0016740);; molecular_function: inositol 4-methyltransferase activity (GO:0030787);; biological_process: methylation (GO:0032259);; biological_process: inositol metabolic process (GO:0006020);;	K13066|-189.0|adu:107473073|E2.1.1.68, COMT; caffeic acid 3-O-methyltransferase [EC:2.1.1.68]	sp|P45986|IMT1_MESCR Inositol 4-methyltransferase OS=Mesembryanthemum crystallinum OX=3544 GN=IMT1 PE=1 SV=1	anthranilate N-methyltransferase [Arachis duranensis]
Aradu.97ZWY	--	--	--	--	--	hypothetical protein Ahy_A09g043955 [Arachis hypogaea]
Aradu.985WR	Z	Binds to actin and affects the structure of the cytoskeleton. At high concentrations, profilin prevents the polymerization of actin, whereas it enhances it at low concentrations. By	cellular_component: cytoskeleton (GO:0005856);; molecular_function: actin binding (GO:0003779);; cellular_component: cytoplasm (GO:0005737);;	K05759|-70.3|adu:107478568|PFN; profilin	sp|O82572|PROF1_RICCO Profilin-1 OS=Ricinus communis OX=3988 GN=PRO1 PE=2 SV=1	profilin-1 [Arachis duranensis]
Aradu.98BS6	--	--	--	--	--	uncharacterized protein LOC107463382 isoform X1 [Arachis duranensis]
Aradu.98GC0	--	--	--	--	--	hypothetical protein Ahy_B08g092488 [Arachis hypogaea]
Aradu.98K4P	UY	Nucleoporin autopeptidase	cellular_component: nuclear pore (GO:0005643);; biological_process: protein transport (GO:0015031);; biological_process: mRNA transport (GO:0051028);; cellular_component: nucleus (GO:0005634);;	K14297|-10000.0|adu:107490715|NUP98, ADAR2, NUP116; nuclear pore complex protein Nup98-Nup96	sp|Q8RY25|NU98A_ARATH Nuclear pore complex protein NUP98A OS=Arabidopsis thaliana OX=3702 GN=NUP98A PE=1 SV=1	hypothetical protein Ahy_B05g075683 isoform B [Arachis hypogaea]
Aradu.98L07	UY	Inherit from KOG: nucleoporin	cellular_component: nucleus (GO:0005634);; cellular_component: nuclear envelope (GO:0005635);; cellular_component: nuclear pore (GO:0005643);; biological_process: protein transport (GO:0015031);; biological_process: mRNA transport (GO:0051028);;	K14308|-217.4|aip:107632001|NUP54, NUP57; nuclear pore complex protein Nup54	sp|Q8GYF7|NUP54_ARATH Nuclear pore complex protein NUP54 OS=Arabidopsis thaliana OX=3702 GN=NUP54 PE=1 SV=1	nuclear pore complex protein NUP54 [Arachis ipaensis]
Aradu.98PBH	S	FAR1 DNA-binding domain	--	--	--	protein FAR1-RELATED SEQUENCE 3 isoform X1 [Arachis duranensis]
Aradu.98VRJ	S	abhydrolase domain-containing protein	--	--	--	hypothetical protein Ahy_A03g014571 [Arachis hypogaea]
Aradu.99FEF	A	Specifically methylates the N1 position of guanosine-37 in various cytoplasmic and mitochondrial tRNAs. Methylation is not dependent on the nature of the nucleoside 5' of the target nucleoside. This is the first step in the biosynthesis of wybutosine (yW), a modified base adjacent to the anticodon of tRNAs and required for accurate decoding (By similarity)	biological_process: tRNA processing (GO:0008033);; molecular_function: methyltransferase activity (GO:0008168);; molecular_function: tRNA (guanine-N1-)-methyltransferase activity (GO:0009019);; molecular_function: transferase activity (GO:0016740);; biological_process: tRNA methylation (GO:0030488);; cellular_component: nucleus (GO:0005634);; biological_process: methylation (GO:0032259);; molecul…	--	sp|C5XX79|TRM5_SORBI tRNA (guanine(37)-N1)-methyltransferase OS=Sorghum bicolor OX=4558 GN=Sb04g025390 PE=3 SV=1	tRNA (guanine(37)-N1)-methyltransferase 2 isoform X2 [Arachis duranensis]
Aradu.99TQQ	--	--	--	--	--	uncharacterized protein LOC112701203 [Arachis hypogaea]
Aradu.99UHJ	--	--	--	--	--	hypothetical protein Ahy_B06g084399 isoform B [Arachis hypogaea]
Aradu.9C8P4	T	serine threonine-protein kinase	molecular_function: kinase activity (GO:0016301);; biological_process: phosphorylation (GO:0016310);; molecular_function: transferase activity (GO:0016740);; molecular_function: nucleotide binding (GO:0000166);; molecular_function: protein serine/threonine kinase activity (GO:0004674);; molecular_function: ATP binding (GO:0005524);; cellular_component: plasma membrane (GO:0005886);; cellular_comp…	--	sp|F4HQ17|LRL14_ARATH LEAF RUST 10 DISEASE-RESISTANCE LOCUS RECEPTOR-LIKE PROTEIN KINASE-like 1.4 OS=Arabidopsis thaliana OX=3702 GN=LRK10L-1.4 PE=2 SV=2	hypothetical protein Ahy_B03g061928 [Arachis hypogaea]
Aradu.9C9UT	K	zinc finger protein	biological_process: regulation of gibberellic acid mediated signaling pathway (GO:0009937);; molecular_function: metal ion binding (GO:0046872);; molecular_function: DNA binding (GO:0003677);; molecular_function: protein binding (GO:0005515);; cellular_component: nucleus (GO:0005634);; biological_process: gibberellic acid mediated signaling pathway (GO:0009740);;	--	sp|Q9LVQ7|IDD1_ARATH Zinc finger protein ENHYDROUS OS=Arabidopsis thaliana OX=3702 GN=ENY PE=1 SV=1	protein indeterminate-domain 1 [Arachis duranensis]
Aradu.9C9ZX	--	--	molecular_function: mannose binding (GO:0005537);; molecular_function: carbohydrate binding (GO:0030246);; molecular_function: metal ion binding (GO:0046872);;	--	sp|Q39529|LEC2_CLAKE Agglutinin-2 OS=Cladrastis kentukea OX=38412 PE=1 SV=1	lectin [Arachis duranensis]
Aradu.9CT7A	S	TPR	--	--	--	mucin-19 [Arachis duranensis]
Aradu.9CV8I	U	vacuolar fusion protein MON1 homolog	cellular_component: late endosome (GO:0005770);; molecular_function: guanyl-nucleotide exchange factor activity (GO:0005085);; cellular_component: endosome (GO:0005768);;	--	sp|Q5JL08|MON1_ORYSJ Vacuolar fusion protein MON1 homolog OS=Oryza sativa subsp. japonica OX=39947 GN=MON1 PE=3 SV=1	vacuolar fusion protein MON1 homolog [Arachis hypogaea]
Aradu.9D1Y6	--	--	--	--	--	hypothetical protein Ahy_A06g029272 isoform K [Arachis hypogaea]
Aradu.9D49Q	C	atp synthase	cellular_component: membrane (GO:0016020);; cellular_component: mitochondrion (GO:0005739);; cellular_component: mitochondrial inner membrane (GO:0005743);; biological_process: ATP biosynthetic process (GO:0006754);; biological_process: ion transport (GO:0006811);;	K02137|-126.8|adu:107462784|ATPeF0O, ATP5O, ATP5; F-type H+-transporting ATPase subunit O	sp|P22778|ATPO_IPOBA ATP synthase subunit O, mitochondrial OS=Ipomoea batatas OX=4120 PE=1 SV=1	ATP synthase subunit O, mitochondrial [Arachis duranensis]
Aradu.9DF5A	--	--	--	--	--	protein FAR1-RELATED SEQUENCE 5-like [Arachis duranensis]
Aradu.9DL4P	--	--	--	K14486|-20.1|adu:107463636|K14486, ARF; auxin response factor	--	auxin response factor 24-like [Arachis duranensis]
Aradu.9E1F6	--	--	--	--	--	hypothetical protein Ahy_B03g066323 [Arachis hypogaea]
Aradu.9E21K	C	This is one of the two reaction center proteins of photosystem II	cellular_component: chloroplast (GO:0009507);; cellular_component: chloroplast thylakoid membrane (GO:0009535);; molecular_function: metal ion binding (GO:0046872);; cellular_component: plastid (GO:0009536);; cellular_component: thylakoid (GO:0009579);; biological_process: response to herbicide (GO:0009635);; biological_process: photosynthesis (GO:0015979);; biological_process: oxidation-reductio…	K02703|-94.5|eus:EUTSA_v10012367mg|psbA; photosystem II P680 reaction center D1 protein [EC:1.10.3.9]	sp|A4QJI0|PSBA_AETGR Photosystem II protein D1 OS=Aethionema grandiflorum OX=72657 GN=psbA PE=3 SV=1	hypothetical protein Ahy_A02g008511 [Arachis hypogaea]
Aradu.9FW5Z	T	TBC1 domain family member	--	--	--	LOW QUALITY PROTEIN: TBC1 domain family member 15 [Arachis duranensis]
Aradu.9FX4J	S	Kelch motif family protein, expressed	--	--	--	hypothetical protein Ahy_B10g100436 [Arachis hypogaea]
Aradu.9G32G	G	Xyloglucan endotransglucosylase hydrolase protein	molecular_function: hydrolase activity (GO:0016787);; molecular_function: hydrolase activity, acting on glycosyl bonds (GO:0016798);; cellular_component: apoplast (GO:0048046);; biological_process: cell wall organization (GO:0071555);; cellular_component: extracellular region (GO:0005576);; cellular_component: cell wall (GO:0005618);; biological_process: metabolic process (GO:0008152);; molecular…	--	sp|Q9SJL9|XTH32_ARATH Probable xyloglucan endotransglucosylase/hydrolase protein 32 OS=Arabidopsis thaliana OX=3702 GN=XTH32 PE=2 SV=1	probable xyloglucan endotransglucosylase/hydrolase protein 32 [Arachis duranensis]
Aradu.9G9GJ	S	CASP-like protein	cellular_component: integral component of membrane (GO:0016021);; cellular_component: plasma membrane (GO:0005886);; cellular_component: membrane (GO:0016020);;	--	sp|C6SZP8|CSPL5_SOYBN CASP-like protein 1E2 OS=Glycine max OX=3847 PE=2 SV=1	CASP-like protein 1E2 [Arachis duranensis]
Aradu.9GS4U	S	Auxin-induced protein	biological_process: regulation of growth (GO:0040008);; biological_process: regulation of seedling development (GO:1900140);; cellular_component: nucleus (GO:0005634);; cellular_component: cytoplasm (GO:0005737);; biological_process: multicellular organism development (GO:0007275);; biological_process: auxin-activated signaling pathway (GO:0009734);;	K14488|-28.5|vra:106754022|SAUR; SAUR family protein	sp|Q9ZUZ3|SAU32_ARATH Auxin-responsive protein SAUR32 OS=Arabidopsis thaliana OX=3702 GN=SAUR32 PE=2 SV=1	hypothetical protein Ahy_A06g027722 [Arachis hypogaea]
Aradu.9H1HU	--	--	--	--	--	F-box protein CPR30-like [Arachis duranensis]
Aradu.9H7UC	--	--	--	--	--	uncharacterized protein LOC112709561 [Arachis hypogaea]
Aradu.9HL9M	T	LRR receptor-like serine threonine-protein kinase	--	--	--	LRR receptor-like serine/threonine-protein kinase GSO1 [Arachis duranensis]
Aradu.9I21B	K	homeobox protein	cellular_component: nucleus (GO:0005634);; molecular_function: metal ion binding (GO:0046872);; molecular_function: DNA binding (GO:0003677);;	--	sp|Q04996|HAT31_ARATH Homeobox protein HAT3.1 OS=Arabidopsis thaliana OX=3702 GN=HAT3.1 PE=1 SV=3	hypothetical protein Ahy_A04g020031 [Arachis hypogaea]
Aradu.9I2CB	U	ras-related protein	biological_process: vesicle-mediated transport (GO:0016192);; cellular_component: Golgi membrane (GO:0000139);; molecular_function: nucleotide binding (GO:0000166);; molecular_function: GTP binding (GO:0005525);; cellular_component: Golgi apparatus (GO:0005794);; biological_process: protein transport (GO:0015031);; cellular_component: membrane (GO:0016020);;	--	sp|Q9LFT9|RAH1E_ARATH Ras-related protein RABH1e OS=Arabidopsis thaliana OX=3702 GN=RABH1E PE=2 SV=1	ras-related protein RABH1e isoform X1 [Arachis duranensis]
Aradu.9I2P6	S	Inherit from KOG: sphingomyelin synthase	--	--	--	uncharacterized protein LOC107618829 [Arachis ipaensis]
Aradu.9I8ZE	C	Dehydrogenase	biological_process: adaxial/abaxial axis specification (GO:0009943);; biological_process: maintenance of shoot apical meristem identity (GO:0010492);; molecular_function: oxidoreductase activity (GO:0016491);; biological_process: leaf development (GO:0048366);; biological_process: cotyledon development (GO:0048825);; biological_process: oxidation-reduction process (GO:0055114);; biological_proces…	K17761|-304.4|adu:107458746|SSADH; succinate-semialdehyde dehydrogenase, mitochondrial [EC:1.2.1.24]	sp|Q9SAK4|SSDH_ARATH Succinate-semialdehyde dehydrogenase, mitochondrial OS=Arabidopsis thaliana OX=3702 GN=ALDH5F1 PE=1 SV=2	succinate-semialdehyde dehydrogenase, mitochondrial [Arachis duranensis]
Aradu.9IP1V	T	Disease resistance protein	molecular_function: nucleotide binding (GO:0000166);; molecular_function: ATP binding (GO:0005524);; biological_process: defense response (GO:0006952);;	--	sp|Q9LRR4|R13L1_ARATH Putative disease resistance RPP13-like protein 1 OS=Arabidopsis thaliana OX=3702 GN=RPPL1 PE=3 SV=1	putative disease resistance RPP13-like protein 1 isoform X1 [Arachis duranensis]
Aradu.9IX37	E	serine acetyltransferase	molecular_function: transferase activity, transferring acyl groups (GO:0016746);; biological_process: cysteine biosynthetic process (GO:0019344);; cellular_component: mitochondrion (GO:0005739);; biological_process: cellular amino acid biosynthetic process (GO:0008652);; molecular_function: serine O-acetyltransferase activity (GO:0009001);; molecular_function: serine O-acyltransferase activity (G…	K00640|-158.8|aip:107608772|cysE; serine O-acetyltransferase [EC:2.3.1.30]	sp|Q39218|SAT3_ARATH Serine acetyltransferase 3, mitochondrial OS=Arabidopsis thaliana OX=3702 GN=SAT3 PE=1 SV=3	serine acetyltransferase 1, chloroplastic [Arachis ipaensis]
Aradu.9IZ38	--	--	--	--	--	hypothetical protein Ahy_A10g048251 [Arachis hypogaea]
Aradu.9J7QT	T	serine threonine-protein kinase	molecular_function: kinase activity (GO:0016301);; biological_process: phosphorylation (GO:0016310);; molecular_function: transferase activity (GO:0016740);; molecular_function: nucleotide binding (GO:0000166);; molecular_function: protein serine/threonine kinase activity (GO:0004674);; molecular_function: ATP binding (GO:0005524);; cellular_component: plasma membrane (GO:0005886);; cellular_comp…	--	sp|P0C5E2|LRL12_ARATH LEAF RUST 10 DISEASE-RESISTANCE LOCUS RECEPTOR-LIKE PROTEIN KINASE-like 1.2 OS=Arabidopsis thaliana OX=3702 GN=LRK10L-1.2 PE=2 SV=3	receptor-like kinase LIP2 [Arachis duranensis]
Aradu.9JI15	--	--	--	--	--	hypothetical protein Ahy_A06g030003 [Arachis hypogaea]
Aradu.9K5PT	P	oligopeptide transporter	biological_process: peptide transport (GO:0015833);; cellular_component: membrane (GO:0016020);; cellular_component: integral component of membrane (GO:0016021);; biological_process: protein transport (GO:0015031);;	--	sp|Q9FME8|OPT4_ARATH Oligopeptide transporter 4 OS=Arabidopsis thaliana OX=3702 GN=OPT4 PE=1 SV=1	oligopeptide transporter 4 [Arachis duranensis]
Aradu.9K7WH	--	--	--	--	--	hypothetical protein Ahy_A04g020661 [Arachis hypogaea]
Aradu.9KJ42	--	--	--	--	--	hypothetical protein Ahy_B09g099377 [Arachis hypogaea]
Aradu.9L0L3	--	--	--	--	--	hypothetical protein Ahy_B06g084865 [Arachis hypogaea]
Aradu.9L36R	K	snRNA-activating protein of 50kDa MW C terminal	biological_process: cell cycle (GO:0007049);; biological_process: multicellular organism development (GO:0007275);; biological_process: snRNA transcription (GO:0009301);; biological_process: auxin-activated signaling pathway (GO:0009734);; biological_process: auxin polar transport (GO:0009926);; biological_process: longitudinal axis specification (GO:0009942);; biological_process: radial axis spe…	--	sp|Q8L627|SRD2_ARATH snRNA-activating protein complex subunit OS=Arabidopsis thaliana OX=3702 GN=SRD2 PE=1 SV=1	snRNA-activating protein complex subunit isoform X1 [Arachis duranensis]
Aradu.9L9XR	K	auxin-responsive protein	cellular_component: nucleus (GO:0005634);; biological_process: auxin-activated signaling pathway (GO:0009734);;	K14484|-92.7|adu:107458997|IAA; auxin-responsive protein IAA	sp|Q9LG86|IAA2_ORYSJ Auxin-responsive protein IAA2 OS=Oryza sativa subsp. japonica OX=39947 GN=IAA2 PE=2 SV=1	auxin-responsive protein IAA26 [Arachis duranensis]
Aradu.9LG00	T	Disease resistance protein	--	--	--	putative disease resistance RPP13-like protein 1 isoform X1 [Arachis duranensis]
Aradu.9LI58	O	Pyrrolidone-carboxylate	--	--	--	uncharacterized protein LOC107492222 isoform X1 [Arachis duranensis]
Aradu.9M1GG	U	ras-related protein	cellular_component: membrane (GO:0016020);; molecular_function: nucleotide binding (GO:0000166);; molecular_function: GTP binding (GO:0005525);; cellular_component: cytoplasm (GO:0005737);; cellular_component: plasma membrane (GO:0005886);; biological_process: protein transport (GO:0015031);;	--	sp|O49841|RAC2A_ARATH Ras-related protein RABC2a OS=Arabidopsis thaliana OX=3702 GN=RABC2A PE=1 SV=1	ras-related protein RABC2a [Arachis duranensis]
Aradu.9M8WB	S	--	--	--	--	uncharacterized protein LOC107475150 [Arachis duranensis]
Aradu.9P5WT	K	dehydration-responsive element-binding protein	molecular_function: DNA binding (GO:0003677);; cellular_component: nucleus (GO:0005634);;	--	sp|Q9LQZ2|DRE2D_ARATH Dehydration-responsive element-binding protein 2D OS=Arabidopsis thaliana OX=3702 GN=DREB2D PE=2 SV=1	dehydration-responsive element-binding protein 2D [Arachis duranensis]
Aradu.9P80A	--	--	--	--	--	protein FAR1-RELATED SEQUENCE 5-like [Arachis duranensis]
Aradu.9PE6N	--	--	--	--	--	uncharacterized protein LOC107486914 isoform X1 [Arachis duranensis]
Aradu.9Q15V	G	peroxidase	molecular_function: metal ion binding (GO:0046872);; biological_process: oxidation-reduction process (GO:0055114);; molecular_function: peroxidase activity (GO:0004601);; cellular_component: extracellular region (GO:0005576);; molecular_function: oxidoreductase activity (GO:0016491);; biological_process: hydrogen peroxide catabolic process (GO:0042744);;	K00430|-142.7|adu:107458153|E1.11.1.7; peroxidase [EC:1.11.1.7]	sp|P22195|PER1_ARAHY Cationic peroxidase 1 OS=Arachis hypogaea OX=3818 GN=PNC1 PE=1 SV=2	cationic peroxidase 1 [Arachis duranensis]
Aradu.9R07T	L	DNA excision repair protein ERCC-6-like	molecular_function: hydrolase activity (GO:0016787);; biological_process: positive regulation of mitotic recombination (GO:0045951);; molecular_function: nucleotide binding (GO:0000166);; molecular_function: DNA binding (GO:0003677);; molecular_function: helicase activity (GO:0004386);; molecular_function: ATP binding (GO:0005524);; cellular_component: nucleus (GO:0005634);; biological_process: D…	--	sp|Q8W103|CHR24_ARATH Protein CHROMATIN REMODELING 24 OS=Arabidopsis thaliana OX=3702 GN=CHR24 PE=2 SV=1	protein CHROMATIN REMODELING 24 isoform X2 [Arachis duranensis]
Aradu.9S3Z5	Q	methyltransferase	--	--	--	uncharacterized protein LOC107459999 [Arachis duranensis]
Aradu.9S9RY	A	tubby-like F-box protein	--	--	sp|Q75HX5|TLP8_ORYSJ Tubby-like F-box protein 8 OS=Oryza sativa subsp. japonica OX=39947 GN=TULP8 PE=2 SV=1	tubby-like F-box protein 8 [Arachis duranensis]
Aradu.9SL8H	I	Acyl CoA binding protein	cellular_component: extracellular region (GO:0005576);; cellular_component: extracellular space (GO:0005615);; molecular_function: lipid binding (GO:0008289);; molecular_function: fatty-acyl-CoA binding (GO:0000062);;	--	sp|Q9STX1|ACBP3_ARATH Acyl-CoA-binding domain-containing protein 3 OS=Arabidopsis thaliana OX=3702 GN=ACBP3 PE=1 SV=1	acyl-CoA-binding domain-containing protein 3 [Arachis duranensis]
Aradu.9SS42	--	--	--	--	--	protein FAR1-RELATED SEQUENCE 5-like [Arachis duranensis]
Aradu.9SX35	G	PfkB-type carbohydrate kinase family protein	--	--	--	uncharacterized protein LOC107605235 isoform X2 [Arachis ipaensis]
Aradu.9SY6W	S	Pentatricopeptide repeat-containing protein	--	--	--	hypothetical protein Ahy_B03g065739 isoform A [Arachis hypogaea]
Aradu.9T3X8	--	--	--	--	--	hypothetical protein Ahy_B10g101654 [Arachis hypogaea]
Aradu.9U5H9	--	--	--	--	--	hypothetical protein Ahy_B06g084730 [Arachis hypogaea]
Aradu.9V0KU	--	--	--	--	--	hypothetical protein Ahy_A10g047925 [Arachis hypogaea]
Aradu.9WR29	K	transcription factor	--	--	--	transcription factor IIIB 90 kDa subunit isoform X2 [Arachis duranensis]
Aradu.9YL2E	T	LRR receptor-like serine threonine-protein kinase	molecular_function: ATP binding (GO:0005524);; biological_process: phosphorylation (GO:0016310);; cellular_component: nucleus (GO:0005634);; cellular_component: endoplasmic reticulum (GO:0005783);; cellular_component: endoplasmic reticulum membrane (GO:0005789);; molecular_function: transferase activity (GO:0016740);; cellular_component: cortical endoplasmic reticulum (GO:0032541);; cellular_comp…	--	sp|Q2R2D5|XA21_ORYSJ Receptor kinase-like protein Xa21 OS=Oryza sativa subsp. japonica OX=39947 GN=XA21 PE=1 SV=1	probable LRR receptor-like serine/threonine-protein kinase At3g47570 [Arachis duranensis]
Aradu.9Z0KG	EH	Pyruvate decarboxylase	molecular_function: lyase activity (GO:0016829);; molecular_function: carboxy-lyase activity (GO:0016831);; biological_process: response to anoxia (GO:0034059);; molecular_function: metal ion binding (GO:0046872);; molecular_function: pyruvate decarboxylase activity (GO:0004737);;	K01568|-10000.0|adu:107484990|PDC, pdc; pyruvate decarboxylase [EC:4.1.1.1]	sp|O82647|PDC1_ARATH Pyruvate decarboxylase 1 OS=Arabidopsis thaliana OX=3702 GN=PDC1 PE=2 SV=1	pyruvate decarboxylase 2 [Arachis duranensis]
Aradu.9Z1LJ	A	DEAD/DEAH box helicase	molecular_function: RNA binding (GO:0003723);; molecular_function: helicase activity (GO:0004386);; molecular_function: ATP binding (GO:0005524);; molecular_function: hydrolase activity (GO:0016787);; molecular_function: nucleotide binding (GO:0000166);;	--	sp|Q9M2F9|RH52_ARATH DEAD-box ATP-dependent RNA helicase 52 OS=Arabidopsis thaliana OX=3702 GN=RH52 PE=1 SV=1	DEAD-box ATP-dependent RNA helicase 20 isoform X1 [Arachis duranensis]
Aradu.9ZE8Y	S	benzyl alcohol O-benzoyltransferase-like	molecular_function: transferase activity (GO:0016740);; molecular_function: transferase activity, transferring acyl groups (GO:0016746);;	--	sp|Q8GT20|BEBT_TOBAC Benzyl alcohol O-benzoyltransferase OS=Nicotiana tabacum OX=4097 GN=HSR201 PE=1 SV=1	benzyl alcohol O-benzoyltransferase isoform X2 [Arachis duranensis]
Aradu.9ZQ71	--	--	--	--	--	hypothetical protein Ahy_B09g099353 [Arachis hypogaea]
Aradu.A059P	S	Protein of unknown function (DUF3651)	--	--	--	uncharacterized protein LOC107642789 [Arachis ipaensis]
Aradu.A0BCT	S	Pfam:DUF231	cellular_component: membrane (GO:0016020);; cellular_component: integral component of membrane (GO:0016021);;	--	sp|Q5BPJ0|TBL11_ARATH Protein trichome birefringence-like 11 OS=Arabidopsis thaliana OX=3702 GN=TBL11 PE=2 SV=1	hypothetical protein Ahy_B02g060527 [Arachis hypogaea]
Aradu.A0F5T	O	ubiquitin carboxyl-terminal hydrolase	molecular_function: thiol-dependent ubiquitinyl hydrolase activity (GO:0036459);; cellular_component: nucleus (GO:0005634);; biological_process: proteolysis (GO:0006508);; molecular_function: peptidase activity (GO:0008233);; molecular_function: cysteine-type peptidase activity (GO:0008234);; molecular_function: hydrolase activity (GO:0016787);;	--	sp|A2XDG4|UBP26_ORYSI Ubiquitin carboxyl-terminal hydrolase 26 OS=Oryza sativa subsp. indica OX=39946 GN=UBP26 PE=3 SV=1	ubiquitin carboxyl-terminal hydrolase 26 [Arachis duranensis]
Aradu.A0IMZ	S	2-aminoethanethiol dioxygenase-like	molecular_function: metal ion binding (GO:0046872);; biological_process: oxidation-reduction process (GO:0055114);; cellular_component: nucleus (GO:0005634);; cellular_component: cytoplasm (GO:0005737);; molecular_function: oxidoreductase activity (GO:0016491);; molecular_function: cysteine dioxygenase activity (GO:0017172);;	--	sp|Q1G3U6|PCO3_ARATH Plant cysteine oxidase 3 OS=Arabidopsis thaliana OX=3702 GN=PCO3 PE=1 SV=1	hypothetical protein Ahy_A05g022750 [Arachis hypogaea]
Aradu.A13V2	S	ARID BRIGHT DNA-binding domain-containing protein	molecular_function: metal ion binding (GO:0046872);; molecular_function: DNA binding (GO:0003677);; cellular_component: nucleus (GO:0005634);;	--	sp|Q6NQ79|ARID4_ARATH AT-rich interactive domain-containing protein 4 OS=Arabidopsis thaliana OX=3702 GN=ARID4 PE=2 SV=1	hypothetical protein Ahy_B02g057838 isoform B [Arachis hypogaea]
Aradu.A1C01	S	Domain of unknown function (DUF1995)	cellular_component: chloroplast (GO:0009507);; cellular_component: chloroplast thylakoid membrane (GO:0009535);; cellular_component: plastid (GO:0009536);; cellular_component: chloroplast stroma (GO:0009570);; cellular_component: thylakoid (GO:0009579);; cellular_component: membrane (GO:0016020);;	--	sp|Q8H0W0|LPA3_ARATH Protein LOW PSII ACCUMULATION 3, chloroplastic OS=Arabidopsis thaliana OX=3702 GN=LPA3 PE=1 SV=1	protein LOW PSII ACCUMULATION 3, chloroplastic [Arachis duranensis]
Aradu.A1MN7	M	Glycosyl transferases group 1	--	--	--	uncharacterized protein LOC107487082 [Arachis duranensis]
Aradu.A1VIE	--	--	--	--	--	hypothetical protein Ahy_A03g010293 isoform A [Arachis hypogaea]
Aradu.A1WU6	K	auxin-responsive protein	cellular_component: nucleus (GO:0005634);; biological_process: auxin-activated signaling pathway (GO:0009734);;	K14484|-159.7|adu:107490233|IAA; auxin-responsive protein IAA	sp|Q9ZSY8|IAA27_ARATH Auxin-responsive protein IAA27 OS=Arabidopsis thaliana OX=3702 GN=IAA27 PE=1 SV=1	auxin-responsive protein IAA27 [Arachis duranensis]
Aradu.A1YDH	S	Protein of unknown function (DUF1664)	--	--	--	uncharacterized protein LOC107467829 [Arachis duranensis]
Aradu.A28JW	S	Large subunit GTPase 1	molecular_function: nucleotide binding (GO:0000166);; molecular_function: GTP binding (GO:0005525);; cellular_component: nucleus (GO:0005634);; cellular_component: cytoplasm (GO:0005737);; molecular_function: hydrolase activity (GO:0016787);;	K14539|-10000.0|adu:107477658|LSG1; large subunit GTPase 1 [EC:3.6.1.-]	sp|Q9SJF1|LSG12_ARATH GTPase LSG1-2 OS=Arabidopsis thaliana OX=3702 GN=LSG1-2 PE=1 SV=1	GTPase LSG1-2 [Arachis duranensis]
Aradu.A28WK	J	40S ribosomal protein	cellular_component: cytoplasm (GO:0005737);; cellular_component: ribosome (GO:0005840);; molecular_function: rRNA binding (GO:0019843);; molecular_function: RNA binding (GO:0003723);;	K02987|-149.0|adu:107496966|RP-S4e, RPS4; small subunit ribosomal protein S4e	sp|Q93VH9|RS41_ARATH 40S ribosomal protein S4-1 OS=Arabidopsis thaliana OX=3702 GN=RPS4A PE=2 SV=1	40S ribosomal protein S4-1 [Arachis duranensis]
Aradu.A2JSU	Q	Rap1-interacting factor 1 N terminal	--	K11138|-10000.0|adu:107461821|RIF1; telomere-associated protein RIF1	--	uncharacterized protein LOC107461821 [Arachis duranensis]
Aradu.A2KQE	O	tetratricopeptide repeat	--	--	--	tetratricopeptide repeat protein 4 homolog [Arachis duranensis]
Aradu.A2SS4	J	eukaryotic translation initiation factor	biological_process: translational initiation (GO:0006413);; biological_process: regulation of translation (GO:0006417);; molecular_function: translation initiation factor activity (GO:0003743);; biological_process: translation (GO:0006412);;	K03260|-10000.0|adu:107495044|EIF4G; translation initiation factor 4G	sp|Q76E23|IF4G_ARATH Eukaryotic translation initiation factor 4G OS=Arabidopsis thaliana OX=3702 GN=EIF4G PE=1 SV=2	eukaryotic translation initiation factor 4G isoform X1 [Arachis duranensis]
Aradu.A2TKR	T	beclin 1 protein	biological_process: protein targeting to vacuole (GO:0006623);; biological_process: autophagosome assembly (GO:0000045);; cellular_component: phagophore assembly site (GO:0000407);; molecular_function: protein binding (GO:0005515);; cellular_component: cytoplasm (GO:0005737);; cellular_component: cytoskeleton (GO:0005856);;	K08334|-30.8|cam:101514766|BECN, VPS30, ATG6; beclin	sp|Q9M367|BECN1_ARATH Beclin-1-like protein OS=Arabidopsis thaliana OX=3702 GN=ATG6 PE=1 SV=2	hypothetical protein TanjilG_18216 [Lupinus angustifolius]
Aradu.A2VXS	S	U-box domain-containing protein	molecular_function: transferase activity (GO:0016740);; molecular_function: transmembrane receptor protein serine/threonine kinase binding (GO:0070696);; molecular_function: protein binding (GO:0005515);; biological_process: protein ubiquitination (GO:0016567);;	--	sp|Q8VZ40|PUB14_ARATH U-box domain-containing protein 14 OS=Arabidopsis thaliana OX=3702 GN=PUB14 PE=1 SV=1	U-box domain-containing protein 14 [Arachis duranensis]
Aradu.A30P3	T	Disease resistance protein	--	--	--	putative disease resistance protein At3g14460 isoform X2 [Arachis ipaensis]
Aradu.A32HC	T	protein kinase G11A-like	biological_process: auxin-activated signaling pathway (GO:0009734);; biological_process: basipetal auxin transport (GO:0010540);; cellular_component: membrane (GO:0016020);; molecular_function: kinase activity (GO:0016301);; biological_process: phosphorylation (GO:0016310);; molecular_function: transferase activity (GO:0016740);; molecular_function: nucleotide binding (GO:0000166);; molecular_fun…	--	sp|Q39183|D6KL2_ARATH Serine/threonine-protein kinase D6PKL2 OS=Arabidopsis thaliana OX=3702 GN=D6PKL2 PE=1 SV=1	serine/threonine-protein kinase D6PKL2 [Arachis duranensis]
Aradu.A336V	E	tryptophan synthase	cellular_component: plastid (GO:0009536);; molecular_function: lyase activity (GO:0016829);; biological_process: tryptophan biosynthetic process (GO:0000162);; molecular_function: tryptophan synthase activity (GO:0004834);; biological_process: cellular amino acid biosynthetic process (GO:0008652);; biological_process: aromatic amino acid family biosynthetic process (GO:0009073);; cellular_compone…	K01696|-236.0|adu:107479542|trpB; tryptophan synthase beta chain [EC:4.2.1.20]	sp|O50046|TRPB_CAMAC Tryptophan synthase beta chain 2, chloroplastic OS=Camptotheca acuminata OX=16922 GN=TSB PE=2 SV=1	tryptophan synthase beta chain 2, chloroplastic [Arachis duranensis]
Aradu.A34Y7	O	Ring zinc finger protein-like	--	--	--	uncharacterized protein LOC107471216 [Arachis duranensis]
Aradu.A3C36	C	This is one of the two reaction center proteins of photosystem II	cellular_component: chloroplast (GO:0009507);; cellular_component: chloroplast thylakoid membrane (GO:0009535);; molecular_function: metal ion binding (GO:0046872);; cellular_component: plastid (GO:0009536);; cellular_component: thylakoid (GO:0009579);; biological_process: response to herbicide (GO:0009635);; biological_process: photosynthesis (GO:0015979);; biological_process: oxidation-reductio…	K02703|-34.9|bna:11542063|psbA; photosystem II P680 reaction center D1 protein [EC:1.10.3.9]	sp|A4QK85|PSBA_BARVE Photosystem II protein D1 OS=Barbarea verna OX=50458 GN=psbA PE=3 SV=1	hypothetical protein DCAR_028684 [Daucus carota subsp. sativus]
Aradu.A3EYY	S	--	--	--	--	hypothetical protein Ahy_A05g025773 [Arachis hypogaea]
Aradu.A3JGJ	I	Squalene	biological_process: response to salicylic acid (GO:0009751);; biological_process: response to nitric oxide (GO:0071731);; biological_process: response to jasmonic acid (GO:0009753);; biological_process: response to metal ion (GO:0010038);; cellular_component: membrane (GO:0016020);; biological_process: response to vanadate(3-) (GO:1902438);; cellular_component: integral component of membrane (GO:…	K00511|-36.8|aip:107624122|SQLE, ERG1; squalene monooxygenase [EC:1.14.14.17]	sp|O48651|SQE1_PANGI Squalene monooxygenase SE1 OS=Panax ginseng OX=4054 GN=SQE1 PE=2 SV=1	squalene monooxygenase isoform X2 [Arachis ipaensis]
Aradu.A3N3V	G	glyceraldehyde-3-phosphate dehydrogenase	biological_process: oxidation-reduction process (GO:0055114);; cellular_component: chloroplast (GO:0009507);; cellular_component: plastid (GO:0009536);; molecular_function: oxidoreductase activity (GO:0016491);; biological_process: reductive pentose-phosphate cycle (GO:0019253);; molecular_function: glyceraldehyde-3-phosphate dehydrogenase (NADP+) (phosphorylating) activity (GO:0047100);;	K05298|-259.8|adu:107460215|GAPA; glyceraldehyde-3-phosphate dehydrogenase (NADP+) (phosphorylating) [EC:1.2.1.13]	sp|P12859|G3PB_PEA Glyceraldehyde-3-phosphate dehydrogenase B, chloroplastic OS=Pisum sativum OX=3888 GN=GAPB PE=1 SV=2	glyceraldehyde-3-phosphate dehydrogenase B, chloroplastic [Arachis duranensis]
Aradu.A3NA9	--	--	--	--	--	uncharacterized protein LOC107459277 [Arachis duranensis]
Aradu.A3U9R	S	--	--	--	--	hypothetical protein Ahy_A02g009710 [Arachis hypogaea]
Aradu.A3YT5	S	--	biological_process: carbon utilization (GO:0015976);; cellular_component: membrane (GO:0016020);; cellular_component: integral component of membrane (GO:0016021);; molecular_function: transferase activity (GO:0016740);; biological_process: methylation (GO:0032259);; biological_process: pectin metabolic process (GO:0045488);; biological_process: positive regulation of developmental growth (GO:0048…	--	sp|Q9M2Y6|CGR2_ARATH Probable pectin methylesterase CGR2 OS=Arabidopsis thaliana OX=3702 GN=CGR2 PE=2 SV=1	uncharacterized protein At3g49720 [Arachis duranensis]
Aradu.A42Y8	T	serine threonine-protein kinase	molecular_function: kinase activity (GO:0016301);; biological_process: phosphorylation (GO:0016310);; molecular_function: transferase activity (GO:0016740);; molecular_function: nucleotide binding (GO:0000166);; molecular_function: protein serine/threonine kinase activity (GO:0004674);; molecular_function: ATP binding (GO:0005524);; cellular_component: plasma membrane (GO:0005886);; biological_pr…	--	sp|F4JEQ2|PBL23_ARATH Probable serine/threonine-protein kinase PBL23 OS=Arabidopsis thaliana OX=3702 GN=PBL23 PE=2 SV=1	probable serine/threonine-protein kinase PBL7 [Arachis duranensis]
Aradu.A43I1	--	--	--	--	--	hypothetical protein Ahy_A09g041782 [Arachis hypogaea]
Aradu.A4FXP	Z	kinesin motor domain containing protein	cellular_component: phragmoplast (GO:0009524);; molecular_function: nucleotide binding (GO:0000166);; biological_process: mitotic cytokinesis (GO:0000281);; molecular_function: ATP binding (GO:0005524);; cellular_component: cytoplasm (GO:0005737);; cellular_component: cytoskeleton (GO:0005856);; cellular_component: microtubule (GO:0005874);;	--	sp|Q27IK6|KN12D_ARATH Kinesin-like protein KIN-12D OS=Arabidopsis thaliana OX=3702 GN=KIN12D PE=2 SV=1	kinesin-like protein KIN-12D isoform X1 [Arachis duranensis]
Aradu.A4TQL	--	--	--	--	--	uncharacterized protein LOC112758888 [Arachis hypogaea]
Aradu.A5A68	--	--	--	--	--	hypothetical protein Ahy_A01g000151 [Arachis hypogaea]
Aradu.A5FCC	O	Peptidase family M48	--	--	--	hypothetical protein Ahy_B06g085571 [Arachis hypogaea]
Aradu.A5HRL	E	S-adenosylmethionine decarboxylase proenzyme	molecular_function: adenosylmethionine decarboxylase activity (GO:0004014);; biological_process: S-adenosylmethioninamine biosynthetic process (GO:0006557);; biological_process: polyamine biosynthetic process (GO:0006596);; biological_process: spermidine biosynthetic process (GO:0008295);; molecular_function: lyase activity (GO:0016829);; molecular_function: carboxy-lyase activity (GO:0016831);;	K01611|-204.5|adu:107477085|speD, AMD1; S-adenosylmethionine decarboxylase [EC:4.1.1.50]	sp|Q9M4D8|DCAM_VICFA S-adenosylmethionine decarboxylase proenzyme OS=Vicia faba OX=3906 GN=SAMDC PE=2 SV=1	S-adenosylmethionine decarboxylase proenzyme [Arachis duranensis]
Aradu.A5LEQ	--	--	--	--	--	uncharacterized protein LOC107475562 [Arachis duranensis]
Aradu.A5ZCM	O	ubiquitin-like modifier-activating enzyme	biological_process: autophagy (GO:0006914);; biological_process: protein transport (GO:0015031);;	K08337|-67.6|aip:107629673|ATG7; ubiquitin-like modifier-activating enzyme ATG7	sp|Q94CD5|ATG7_ARATH Ubiquitin-like modifier-activating enzyme atg7 OS=Arabidopsis thaliana OX=3702 GN=ATG7 PE=1 SV=1	ubiquitin-like modifier-activating enzyme atg7 [Arachis duranensis]
Aradu.A613Z	G	Galacturonosyltransferase-like	biological_process: pectin biosynthetic process (GO:0045489);; biological_process: cell wall organization (GO:0071555);; cellular_component: Golgi membrane (GO:0000139);; cellular_component: Golgi apparatus (GO:0005794);; cellular_component: membrane (GO:0016020);; cellular_component: integral component of membrane (GO:0016021);; molecular_function: transferase activity (GO:0016740);; molecular_f…	--	sp|Q9M8J2|GATL4_ARATH Probable galacturonosyltransferase-like 4 OS=Arabidopsis thaliana OX=3702 GN=GATL4 PE=2 SV=1	probable galacturonosyltransferase-like 4 [Arachis duranensis]
Aradu.A65UP	--	--	--	--	--	uncharacterized protein LOC107487888 [Arachis duranensis]
Aradu.A68MB	T	Mitogen-activated protein kinase	biological_process: defense response (GO:0006952);; molecular_function: kinase activity (GO:0016301);; biological_process: phosphorylation (GO:0016310);; molecular_function: transferase activity (GO:0016740);; molecular_function: nucleotide binding (GO:0000166);; molecular_function: protein serine/threonine kinase activity (GO:0004674);; molecular_function: MAP kinase activity (GO:0004707);; mole…	--	sp|Q5Z9J0|MPK12_ORYSJ Mitogen-activated protein kinase 12 OS=Oryza sativa subsp. japonica OX=39947 GN=MPK12 PE=1 SV=2	hypothetical protein Ahy_B03g062398 isoform B [Arachis hypogaea]
Aradu.A6S1V	S	--	--	--	--	uncharacterized protein LOC107469436 [Arachis duranensis]
Aradu.A6T5Y	S	Pentatricopeptide repeat-containing protein	cellular_component: mitochondrion (GO:0005739);;	--	sp|Q0WP85|PP150_ARATH Pentatricopeptide repeat-containing protein At2g13420, mitochondrial OS=Arabidopsis thaliana OX=3702 GN=At2g13420 PE=2 SV=1	pentatricopeptide repeat-containing protein At2g13420, mitochondrial-like [Arachis duranensis]
Aradu.A6V6U	K	Myb-like DNA-binding domain	--	--	--	uncharacterized protein LOC112794013 isoform X1 [Arachis hypogaea]
Aradu.A6WIC	Q	cytochrome P450	molecular_function: metal ion binding (GO:0046872);; biological_process: oxidation-reduction process (GO:0055114);; molecular_function: monooxygenase activity (GO:0004497);; cellular_component: endoplasmic reticulum (GO:0005783);; cellular_component: endoplasmic reticulum membrane (GO:0005789);; cellular_component: membrane (GO:0016020);; cellular_component: integral component of membrane (GO:001…	--	sp|Q93Z79|C14A1_ARATH Cytochrome P450 714A1 OS=Arabidopsis thaliana OX=3702 GN=CYP714A1 PE=2 SV=1	cytochrome P450 714A1-like [Arachis duranensis]
Aradu.A6XGF	H	Homogentisate phytyltransferase	molecular_function: trihydroxypterocarpan dimethylallyltransferase activity (GO:0047292);; cellular_component: chloroplast (GO:0009507);; cellular_component: plastid (GO:0009536);; cellular_component: membrane (GO:0016020);; cellular_component: integral component of membrane (GO:0016021);; molecular_function: transferase activity (GO:0016740);; cellular_component: chloroplast membrane (GO:0031969…	K09833|-163.7|adu:107462798|HPT, HGGT, ubiA; homogentisate phytyltransferase / homogentisate geranylgeranyltransferase [EC:2.5.1.115 2.5.1.116]	sp|B9A1Q4|G4DT_SOYBN Glycinol 4-dimethylallyltransferase OS=Glycine max OX=3847 GN=G4DT PE=1 SV=1	naringenin 8-dimethylallyltransferase 1, chloroplastic [Arachis duranensis]
Aradu.A6XWX	G	beta-amylase	molecular_function: amylopectin maltohydrolase activity (GO:0102229);; biological_process: polysaccharide catabolic process (GO:0000272);; biological_process: carbohydrate metabolic process (GO:0005975);; biological_process: metabolic process (GO:0008152);; molecular_function: beta-amylase activity (GO:0016161);; molecular_function: hydrolase activity (GO:0016787);; molecular_function: hydrolase …	--	sp|O64407|AMYB_VIGUN Beta-amylase OS=Vigna unguiculata OX=3917 GN=BMY1 PE=2 SV=1	beta-amylase-like isoform X2 [Arachis duranensis]
Aradu.A6YMT	G	Aquaporin	cellular_component: integral component of membrane (GO:0016021);; cellular_component: plasma membrane (GO:0005886);; cellular_component: membrane (GO:0016020);;	--	sp|Q6EU94|PIP11_ORYSJ Aquaporin PIP1-1 OS=Oryza sativa subsp. japonica OX=39947 GN=PIP1-1 PE=2 SV=1	aquaporin PIP1-1 [Arachis duranensis]
Aradu.A6ZR4	S	Protein of unknown function (DUF3595)	cellular_component: integral component of membrane (GO:0016021);; biological_process: ion transport (GO:0006811);; cellular_component: membrane (GO:0016020);;	--	sp|F4IN58|PIEZO_ARATH Piezo-type mechanosensitive ion channel homolog OS=Arabidopsis thaliana OX=3702 GN=At2g48060/At2g48040/At2g48050 PE=2 SV=1	hypothetical protein Ahy_A02g006043 isoform C [Arachis hypogaea]
Aradu.A834G	M	arabinogalactan protein	cellular_component: anchored component of membrane (GO:0031225);; cellular_component: plasma membrane (GO:0005886);; cellular_component: membrane (GO:0016020);;	--	sp|Q8LEE9|FLA12_ARATH Fasciclin-like arabinogalactan protein 12 OS=Arabidopsis thaliana OX=3702 GN=FLA12 PE=2 SV=2	fasciclin-like arabinogalactan protein 12 [Arachis duranensis]
Aradu.A85Y5	--	--	--	--	--	hypothetical protein Ahy_A07g036352 isoform C [Arachis hypogaea]
Aradu.A8AWS	T	U-box domain-containing protein	molecular_function: transferase activity (GO:0016740);; molecular_function: nucleotide binding (GO:0000166);; molecular_function: protein serine/threonine kinase activity (GO:0004674);; molecular_function: ATP binding (GO:0005524);; molecular_function: kinase activity (GO:0016301);; biological_process: phosphorylation (GO:0016310);; biological_process: protein ubiquitination (GO:0016567);;	--	sp|Q8S8S7|PUB34_ARATH U-box domain-containing protein 34 OS=Arabidopsis thaliana OX=3702 GN=PUB34 PE=3 SV=1	U-box domain-containing protein 34 isoform X1 [Arachis duranensis]
Aradu.A8QIM	--	--	--	--	--	uncharacterized protein LOC112712274 [Arachis hypogaea]
Aradu.A90PK	OU	protein transport protein sec61	--	K10956|-264.1|adu:107482146|SEC61A; protein transport protein SEC61 subunit alpha	--	protein transport protein Sec61 subunit alpha-like [Arachis duranensis]
Aradu.A9E1A	Q	amine oxidase	molecular_function: phenethylamine:oxygen oxidoreductase (deaminating) activity (GO:0052596);; biological_process: oxidation-reduction process (GO:0055114);; molecular_function: primary amine oxidase activity (GO:0008131);; molecular_function: oxidoreductase activity (GO:0016491);; molecular_function: metal ion binding (GO:0046872);; molecular_function: tryptamine:oxygen oxidoreductase (deaminati…	K00276|-10000.0|adu:107462776|AOC3, AOC2, tynA; primary-amine oxidase [EC:1.4.3.21]	sp|Q8H1H9|AMO_ARATH Primary amine oxidase OS=Arabidopsis thaliana OX=3702 GN=At1g62810 PE=2 SV=1	primary amine oxidase isoform X1 [Arachis duranensis]
Aradu.A9JEU	--	--	--	--	--	hypothetical protein Ahy_B05g076337 [Arachis hypogaea]
Aradu.A9K4V	S	Protein of unknown function (DUF642)	--	--	--	uncharacterized protein LOC107462824 [Arachis duranensis]
Aradu.A9N5F	--	--	--	--	--	hypothetical protein Ahy_A07g031518 isoform A [Arachis hypogaea]
Aradu.A9Z84	K	trihelix transcription factor GT-2-like	molecular_function: DNA binding (GO:0003677);; cellular_component: nucleus (GO:0005634);;	--	sp|Q39117|TGT2_ARATH Trihelix transcription factor GT-2 OS=Arabidopsis thaliana OX=3702 GN=GT-2 PE=2 SV=1	trihelix transcription factor GT-2 [Arachis duranensis]
Aradu.AAH6J	T	inactive leucine-rich repeat receptor-like protein kinase	cellular_component: integral component of membrane (GO:0016021);; cellular_component: plasma membrane (GO:0005886);; cellular_component: membrane (GO:0016020);;	--	sp|Q8LFN2|Y3037_ARATH Probable inactive leucine-rich repeat receptor-like protein kinase At3g03770 OS=Arabidopsis thaliana OX=3702 GN=At3g03770 PE=1 SV=1	probable inactive leucine-rich repeat receptor-like protein kinase At3g03770 [Arachis duranensis]
Aradu.AB0SU	J	Histidyl-tRNA	cellular_component: chloroplast (GO:0009507);; cellular_component: plastid (GO:0009536);; molecular_function: ligase activity (GO:0016874);; molecular_function: nucleotide binding (GO:0000166);; molecular_function: aminoacyl-tRNA ligase activity (GO:0004812);; molecular_function: histidine-tRNA ligase activity (GO:0004821);; molecular_function: ATP binding (GO:0005524);; cellular_component: mitoc…	K01892|-247.4|aip:107648460|HARS, hisS; histidyl-tRNA synthetase [EC:6.1.1.21]	sp|O82413|SYHM_ARATH Histidine--tRNA ligase, chloroplastic/mitochondrial OS=Arabidopsis thaliana OX=3702 GN=At3g46100 PE=2 SV=1	histidine--tRNA ligase, chloroplastic/mitochondrial isoform X1 [Arachis hypogaea]
Aradu.ABF0E	S	cyclin-related protein	--	--	--	uncharacterized protein LOC107461429 [Arachis duranensis]
Aradu.AC0Z7	J	Ribosomal protein L15	cellular_component: ribosome (GO:0005840);;	K02877|-116.3|adu:107488247|RP-L15e, RPL15; large subunit ribosomal protein L15e	sp|O23515|RL151_ARATH 60S ribosomal protein L15-1 OS=Arabidopsis thaliana OX=3702 GN=RPL15A PE=2 SV=1	60S ribosomal protein L15-1 [Arachis ipaensis]
Aradu.AC1TF	--	--	--	--	--	hypothetical protein Ahy_A10g047925 [Arachis hypogaea]
Aradu.AD9TL	P	Arsenical pump-driving	molecular_function: nucleotide binding (GO:0000166);; molecular_function: protein binding (GO:0005515);; molecular_function: ATP binding (GO:0005524);; cellular_component: cytoplasm (GO:0005737);; cellular_component: cytosol (GO:0005829);; molecular_function: hydrolase activity (GO:0016787);;	--	sp|A8JGB0|ASNA1_CHLRE ATPase ARSA1 OS=Chlamydomonas reinhardtii OX=3055 GN=ARSA1 PE=1 SV=2	ATPase ARSA1 isoform X1 [Arachis hypogaea]
Aradu.ADH9K	S	--	--	--	--	golgin subfamily A member 6-like protein 6 [Arachis duranensis]
Aradu.AE3BW	S	Pentatricopeptide repeat-containing protein	--	--	--	pentatricopeptide repeat-containing protein At1g09900-like isoform X1 [Arachis ipaensis]
Aradu.AF5AS	J	Required for proper 27S pre-rRNA processing and 60S ribosome subunit assembly (By similarity)	--	--	--	60S ribosome subunit biogenesis protein NIP7 homolog [Arachis duranensis]
Aradu.AF6H2	T	Phosducin	--	--	--	phosducin-like protein 3 isoform X1 [Arachis duranensis]
Aradu.AF7PL	I	phospholipase d	molecular_function: phospholipase D activity (GO:0004630);; biological_process: lipid metabolic process (GO:0006629);; biological_process: lipid catabolic process (GO:0016042);; molecular_function: hydrolase activity (GO:0016787);; cellular_component: cytoplasmic vesicle (GO:0031410);; molecular_function: N-acylphosphatidylethanolamine-specific phospholipase D activity (GO:0070290);;	K01115|-10000.0|adu:107463736|PLD1_2; phospholipase D1/2 [EC:3.1.4.4]	sp|Q9LRZ5|PLDZ1_ARATH Phospholipase D zeta 1 OS=Arabidopsis thaliana OX=3702 GN=PLDZETA1 PE=1 SV=1	phospholipase D zeta 1 [Arachis duranensis]
Aradu.AG06D	--	--	--	--	--	uncharacterized protein LOC112777140 isoform X1 [Arachis hypogaea]
Aradu.AG3P5	O	Inherit from NOG: function. Its presence in a non-photosynthetic plant (Epifagus virginiana) and experiments in tobacco indicate that it has an essential function which is probably not related to photosynthesis	molecular_function: ATP binding (GO:0005524);; cellular_component: chloroplast (GO:0009507);; cellular_component: plastid (GO:0009536);; cellular_component: chloroplast stroma (GO:0009570);; molecular_function: nucleotide binding (GO:0000166);;	--	sp|Q9B1K6|YCF2_LOTJA Protein Ycf2 OS=Lotus japonicus OX=34305 GN=ycf2-A PE=3 SV=1	hypothetical chloroplast RF21 (chloroplast) [Arachis hypogaea]
Aradu.AG4U2	--	--	--	--	--	uncharacterized protein LOC107648844 [Arachis ipaensis]
Aradu.AGM1R	S	--	--	--	--	hypothetical protein Ahy_A10g048442 [Arachis hypogaea]
Aradu.AGS84	S	Endonuclease/Exonuclease/phosphatase family	--	--	--	uncharacterized protein LOC107475896 isoform X1 [Arachis duranensis]
Aradu.AH6MZ	--	--	--	--	--	hypothetical protein Ahy_B01g052904 [Arachis hypogaea]
Aradu.AHC75	S	Pfam:DUF231	cellular_component: membrane (GO:0016020);; cellular_component: integral component of membrane (GO:0016021);;	--	sp|Q9FGE9|TBL12_ARATH Protein trichome birefringence-like 12 OS=Arabidopsis thaliana OX=3702 GN=TBL12 PE=2 SV=1	protein trichome birefringence-like 12 isoform X1 [Arachis duranensis]
Aradu.AI3MM	S	C2 and GRAM domain-containing protein	cellular_component: membrane (GO:0016020);; cellular_component: integral component of membrane (GO:0016021);;	--	sp|Q9ZVT9|C2GR1_ARATH C2 and GRAM domain-containing protein At1g03370 OS=Arabidopsis thaliana OX=3702 GN=At1g03370 PE=2 SV=4	LOW QUALITY PROTEIN: C2 and GRAM domain-containing protein At1g03370-like [Arachis duranensis]
Aradu.AJ0ZM	G	Sugar carrier protein	molecular_function: symporter activity (GO:0015293);; cellular_component: membrane (GO:0016020);; cellular_component: integral component of membrane (GO:0016021);; biological_process: carbohydrate transport (GO:0008643);;	--	sp|Q41144|STC_RICCO Sugar carrier protein C OS=Ricinus communis OX=3988 GN=STC PE=2 SV=1	hypothetical protein Ahy_B06g080797 [Arachis hypogaea]
Aradu.AJZ98	DT	GTP-binding protein	biological_process: response to bacterium (GO:0009617);; molecular_function: metal ion binding (GO:0046872);; biological_process: regulation of root development (GO:2000280);; molecular_function: nucleotide binding (GO:0000166);; molecular_function: GTPase activity (GO:0003924);; molecular_function: GTP binding (GO:0005525);; cellular_component: nucleus (GO:0005634);; biological_process: signal t…	--	sp|Q9C516|XLG3_ARATH Extra-large guanine nucleotide-binding protein 3 OS=Arabidopsis thaliana OX=3702 GN=XLG3 PE=1 SV=1	extra-large guanine nucleotide-binding protein 3 [Arachis duranensis]
Aradu.AK4Y5	T	Retrotransposon protein	--	--	--	piriformospora indica-insensitive protein 2-like, partial [Arachis duranensis]
Aradu.AKB61	--	--	--	--	--	hypothetical protein Ahy_A06g028066 [Arachis hypogaea]
Aradu.AKZ4Z	--	--	--	--	--	uncharacterized protein LOC110275457 isoform X2 [Arachis duranensis]
Aradu.AL6NG	S	Nuclear matrix constituent protein	cellular_component: nuclear lamina (GO:0005652);; cellular_component: nucleoplasm (GO:0005654);; biological_process: nucleus organization (GO:0006997);; cellular_component: membrane (GO:0016020);; cellular_component: nuclear membrane (GO:0031965);; cellular_component: nuclear periphery (GO:0034399);; cellular_component: cytoplasmic chromatin (GO:0000789);; biological_process: regulation of nucleu…	--	sp|F4HRT5|CRWN1_ARATH Protein CROWDED NUCLEI 1 OS=Arabidopsis thaliana OX=3702 GN=CRWN1 PE=1 SV=1	protein CROWDED NUCLEI 1 [Arachis duranensis]
Aradu.AM8AG	O	subtilisin-like protease-like	--	--	--	Subtilisin-like protease [Glycine soja]
Aradu.AM9MC	S	rho guanine nucleotide exchange factor 8-like	cellular_component: cytoplasm (GO:0005737);; cellular_component: plasma membrane (GO:0005886);; cellular_component: membrane (GO:0016020);; molecular_function: guanyl-nucleotide exchange factor activity (GO:0005085);;	--	sp|Q9CA89|ROGFC_ARATH Rop guanine nucleotide exchange factor 12 OS=Arabidopsis thaliana OX=3702 GN=ROPGEF12 PE=1 SV=1	rop guanine nucleotide exchange factor 12 isoform X1 [Arachis duranensis]
Aradu.AM9WK	F	Haloacid dehalogenase-like hydrolase domain-containing protein	--	--	--	haloacid dehalogenase-like hydrolase domain-containing protein 3 [Arachis duranensis]
Aradu.AMA0U	U	Mediates resistance to sphinganine-analog mycotoxins (SAMs) by restoring the sphingolipid biosynthesis. Could salvage the transport of GPI-anchored proteins from the endoplasmic reticulum to the Golgi apparatus in ceramides-depleted cells after SAM exposure (By similarity)	cellular_component: endoplasmic reticulum membrane (GO:0005789);; biological_process: lipid metabolic process (GO:0006629);; cellular_component: membrane (GO:0016020);; cellular_component: integral component of membrane (GO:0016021);; cellular_component: endoplasmic reticulum (GO:0005783);;	K04710|-181.8|adu:107477112|CERS; ceramide synthetase [EC:2.3.1.24]	sp|Q8W4Y5|ASCL_SOLLC ASC1-like protein OS=Solanum lycopersicum OX=4081 PE=2 SV=1	ASC1-like protein isoform X1 [Arachis duranensis]
Aradu.AMB2K	--	--	--	--	--	hypothetical protein Ahy_A09g044327 isoform C [Arachis hypogaea]
Aradu.AMB69	--	--	--	--	--	hypothetical protein Ahy_A03g012473 [Arachis hypogaea]
Aradu.AN07P	--	--	--	--	--	hypothetical protein Ahy_B06g084543 [Arachis hypogaea]
Aradu.AN9I6	L	ATP-dependent DNA helicase 2 subunit	biological_process: DNA repair (GO:0006281);; biological_process: DNA recombination (GO:0006310);; biological_process: cellular response to DNA damage stimulus (GO:0006974);; molecular_function: hydrolase activity (GO:0016787);; molecular_function: nucleotide binding (GO:0000166);; molecular_function: DNA binding (GO:0003677);; molecular_function: helicase activity (GO:0004386);; molecular_functi…	K10885|-10000.0|adu:107475548|XRCC5, KU80, G22P2; ATP-dependent DNA helicase 2 subunit 2	sp|Q9FQ09|KU80_ARATH ATP-dependent DNA helicase 2 subunit KU80 OS=Arabidopsis thaliana OX=3702 GN=KU80 PE=1 SV=1	hypothetical protein Ahy_A02g005336 isoform A [Arachis hypogaea]
Aradu.ANN7C	S	Remorin, C-terminal region	biological_process: response to abscisic acid (GO:0009737);; biological_process: response to mannitol (GO:0010555);; cellular_component: membrane (GO:0016020);; molecular_function: kinase binding (GO:0019900);; molecular_function: protein self-association (GO:0043621);; molecular_function: protein binding (GO:0005515);; cellular_component: plasma membrane (GO:0005886);; biological_process: respon…	--	sp|P93758|RMR42_ARATH Remorin 4.2 OS=Arabidopsis thaliana OX=3702 GN=REM4.2 PE=1 SV=1	remorin 4.1 [Arachis duranensis]
Aradu.AP0YI	--	--	--	--	--	hypothetical protein Ahy_A07g031734 isoform K [Arachis hypogaea]
Aradu.AP39T	O	Peptidase family M48	--	--	--	hypothetical protein Ahy_B06g085589 isoform B [Arachis hypogaea]
Aradu.AP5BH	--	--	--	--	--	hypothetical protein Ahy_Scaffold3g107702 [Arachis hypogaea]
Aradu.AP5ZW	S	beta-amylase	molecular_function: hydrolase activity, acting on glycosyl bonds (GO:0016798);; molecular_function: amylopectin maltohydrolase activity (GO:0102229);; biological_process: polysaccharide catabolic process (GO:0000272);; cellular_component: cytoplasm (GO:0005737);; biological_process: carbohydrate metabolic process (GO:0005975);; biological_process: metabolic process (GO:0008152);; molecular_functi…	--	sp|Q9FH80|BAM8_ARATH Beta-amylase 8 OS=Arabidopsis thaliana OX=3702 GN=BAM8 PE=1 SV=1	beta-amylase 8 [Arachis duranensis]
Aradu.AP712	F	uridylate kinase	molecular_function: ATP binding (GO:0005524);; molecular_function: transferase activity (GO:0016740);; cellular_component: nucleus (GO:0005634);; cellular_component: cytoplasm (GO:0005737);; biological_process: pyrimidine nucleotide biosynthetic process (GO:0006221);; molecular_function: nucleotide binding (GO:0000166);; molecular_function: uridylate kinase activity (GO:0009041);; molecular_funct…	K13800|-29.0|adu:107472543|CMPK1, UMPK; UMP-CMP kinase [EC:2.7.4.14]	sp|O04905|KCY3_ARATH UMP-CMP kinase 3 OS=Arabidopsis thaliana OX=3702 GN=UMK3 PE=1 SV=1	PREDICTED: UMP-CMP kinase 3-like [Lupinus angustifolius]
Aradu.AP7MY	O	Zinc finger, C3HC4 type (RING finger)	--	--	--	NEP1-interacting protein 2 isoform X1 [Arachis duranensis]
Aradu.AP99D	--	--	--	--	--	hypothetical protein Ahy_A07g032749 isoform A [Arachis hypogaea]
Aradu.AP9TH	S	auxin-induced protein	cellular_component: membrane (GO:0016020);; cellular_component: integral component of membrane (GO:0016021);;	--	sp|Q9M130|WTR29_ARATH WAT1-related protein At4g01440 OS=Arabidopsis thaliana OX=3702 GN=At4g01440 PE=2 SV=1	WAT1-related protein At3g30340-like isoform X1 [Arachis duranensis]
Aradu.APF2M	T	Leucine-rich repeat receptor-like protein kinase	biological_process: phosphorylation (GO:0016310);; molecular_function: transferase activity (GO:0016740);; molecular_function: nucleotide binding (GO:0000166);; molecular_function: protein serine/threonine kinase activity (GO:0004674);; molecular_function: ATP binding (GO:0005524);; cellular_component: membrane (GO:0016020);; cellular_component: integral component of membrane (GO:0016021);; molec…	--	sp|C0LGT5|Y5169_ARATH Probable LRR receptor-like serine/threonine-protein kinase At5g16900 OS=Arabidopsis thaliana OX=3702 GN=At5g16900 PE=1 SV=1	LOW QUALITY PROTEIN: probable LRR receptor-like serine/threonine-protein kinase At1g05700 [Arachis duranensis]
Aradu.APS5J	S	PPR repeat	--	--	--	pentatricopeptide repeat-containing protein At3g12770-like [Arachis hypogaea]
Aradu.AQ9AW	--	--	cellular_component: integral component of membrane (GO:0016021);; cellular_component: chloroplast (GO:0009507);; cellular_component: plastid inner membrane (GO:0009528);; cellular_component: plastid (GO:0009536);; cellular_component: chloroplast inner membrane (GO:0009706);; biological_process: protein transport (GO:0015031);; cellular_component: membrane (GO:0016020);;	--	sp|Q9BBN6|TI214_LOTJA Protein TIC 214 OS=Lotus japonicus OX=34305 GN=TIC214 PE=3 SV=1	hypothetical chloroplast RF19 (chloroplast) [Arachis hypogaea]
Aradu.AQJ16	S	peroxisome biogenesis protein 22-like	cellular_component: peroxisome (GO:0005777);; cellular_component: peroxisomal membrane (GO:0005778);; biological_process: peroxisome organization (GO:0007031);; biological_process: protein transport (GO:0015031);; cellular_component: membrane (GO:0016020);; cellular_component: integral component of membrane (GO:0016021);;	--	sp|Q9LSX7|PEX22_ARATH Peroxisome biogenesis protein 22 OS=Arabidopsis thaliana OX=3702 GN=PEX22 PE=1 SV=1	peroxisome biogenesis protein 22 isoform X1 [Arachis duranensis]
Aradu.AQT4I	S	glycosyltransferase family protein 1	--	--	--	uncharacterized protein LOC107472788 [Arachis duranensis]
Aradu.AR19D	--	--	--	--	--	uncharacterized protein LOC107472935 [Arachis duranensis]
Aradu.AS2C0	S	--	--	--	--	uncharacterized protein LOC112797221 [Arachis hypogaea]
Aradu.ASL4K	--	--	--	--	--	hypothetical protein Ahy_B10g103470 [Arachis hypogaea]
Aradu.AT03S	E	histidine	molecular_function: lyase activity (GO:0016829);; molecular_function: carboxy-lyase activity (GO:0016831);;	K01590|-10000.0|adu:107467760|hdc, HDC; histidine decarboxylase [EC:4.1.1.22]	sp|Q6ESZ9|SDC1_ORYSJ Serine decarboxylase 1 OS=Oryza sativa subsp. japonica OX=39947 GN=SDC1 PE=3 SV=1	serine decarboxylase 1-like [Arachis duranensis]
Aradu.AT2AF	S	--	cellular_component: cytoplasm (GO:0005737);; cellular_component: ribosome (GO:0005840);;	--	sp|P42798|R15A1_ARATH 40S ribosomal protein S15a-1 OS=Arabidopsis thaliana OX=3702 GN=RPS15AA PE=2 SV=2	protein SCAR2-like [Arachis duranensis]
Aradu.AT974	K	myb domain protein	molecular_function: DNA binding (GO:0003677);; cellular_component: nucleus (GO:0005634);;	--	sp|Q50EX6|ODO1_PETHY Protein ODORANT1 OS=Petunia hybrida OX=4102 GN=ODO1 PE=2 SV=1	protein ODORANT1 [Arachis duranensis]
Aradu.ATB14	--	--	biological_process: oxidation-reduction process (GO:0055114);; molecular_function: monooxygenase activity (GO:0004497);; cellular_component: membrane (GO:0016020);; cellular_component: integral component of membrane (GO:0016021);; molecular_function: oxidoreductase activity (GO:0016491);; molecular_function: metal ion binding (GO:0046872);;	K04123|-78.8|aip:107645564|KAO; ent-kaurenoic acid monooxygenase [EC:1.14.14.107]	sp|B5BSX1|BAMO_GLYUR Beta-amyrin 11-oxidase OS=Glycyrrhiza uralensis OX=74613 GN=CYP88D6 PE=1 SV=1	beta-amyrin 11-oxidase isoform X1 [Arachis ipaensis]
Aradu.ATP30	K	basic helix-loop-helix (bHLH) family protein	molecular_function: DNA binding (GO:0003677);; cellular_component: nucleus (GO:0005634);;	--	sp|Q84TK1|BH010_ARATH Transcription factor bHLH10 OS=Arabidopsis thaliana OX=3702 GN=BHLH10 PE=1 SV=1	transcription factor bHLH91-like [Arachis duranensis]
Aradu.ATV1K	S	gamma carbonic anhydrase	molecular_function: carbonate dehydratase activity (GO:0004089);; cellular_component: mitochondrion (GO:0005739);; cellular_component: membrane (GO:0016020);; molecular_function: lyase activity (GO:0016829);; cellular_component: mitochondrial membrane (GO:0031966);; molecular_function: metal ion binding (GO:0046872);; biological_process: protein homotrimerization (GO:0070207);;	--	sp|Q9FWR5|GCA1_ARATH Gamma carbonic anhydrase 1, mitochondrial OS=Arabidopsis thaliana OX=3702 GN=GAMMACA1 PE=1 SV=1	gamma carbonic anhydrase 1, mitochondrial [Arachis duranensis]
Aradu.ATW70	D	K15161 cyclin C	biological_process: cell cycle (GO:0007049);; biological_process: cell division (GO:0051301);;	--	sp|Q9FJK7|CCC12_ARATH Cyclin-C1-2 OS=Arabidopsis thaliana OX=3702 GN=CYCC1-2 PE=2 SV=1	cyclin-C1-2 [Arachis duranensis]
Aradu.AU70V	V	Carboxylesterase family	molecular_function: methyl indole-3-acetate esterase activity (GO:0080030);; molecular_function: hydrolase activity (GO:0016787);; molecular_function: carboxylic ester hydrolase activity (GO:0052689);;	--	sp|Q9FG13|CXE15_ARATH Probable carboxylesterase 15 OS=Arabidopsis thaliana OX=3702 GN=CXE15 PE=2 SV=1	probable carboxylesterase 15 [Arachis duranensis]
Aradu.AU7RR	G	6-phosphogluconolactonase	biological_process: pentose-phosphate shunt (GO:0006098);; cellular_component: chloroplast (GO:0009507);; cellular_component: plastid (GO:0009536);; molecular_function: hydrolase activity (GO:0016787);; molecular_function: 6-phosphogluconolactonase activity (GO:0017057);;	K01057|-143.0|adu:107466709|PGLS, pgl, devB; 6-phosphogluconolactonase [EC:3.1.1.31]	sp|A2Z3C4|6PGL4_ORYSI Probable 6-phosphogluconolactonase 4, chloroplastic OS=Oryza sativa subsp. indica OX=39946 GN=OsI_031067 PE=3 SV=2	probable 6-phosphogluconolactonase 4, chloroplastic [Arachis duranensis]
Aradu.AUD24	--	--	--	--	--	uncharacterized protein LOC112748299 [Arachis hypogaea]
Aradu.AUP8N	O	subtilisin-like	cellular_component: extracellular region (GO:0005576);; molecular_function: hydrolase activity (GO:0016787);;	--	sp|I1N462|SBT1_SOYBN Subtilisin-like protease Glyma18g48580 OS=Glycine max OX=3847 GN=Glyma18g48580 PE=1 SV=3	subtilisin-like protease Glyma18g48580 [Arachis duranensis]
Aradu.AVD8P	C	Aconitate hydratase	biological_process: seedling development (GO:0090351);; cellular_component: mitochondrion (GO:0005739);; cellular_component: cytosol (GO:0005829);; biological_process: glyoxylate cycle (GO:0006097);; biological_process: tricarboxylic acid cycle (GO:0006099);; biological_process: citrate metabolic process (GO:0006101);; molecular_function: aconitate hydratase activity (GO:0003994);; molecular_func…	K01681|-10000.0|adu:107462018|ACO, acnA; aconitate hydratase [EC:4.2.1.3]	sp|Q9SIB9|ACO3M_ARATH Aconitate hydratase 3, mitochondrial OS=Arabidopsis thaliana OX=3702 GN=ACO3 PE=1 SV=2	aconitate hydratase, cytoplasmic isoform X1 [Arachis duranensis]
Aradu.AVR14	Q	flavonoid 3'-monooxygenase-like	molecular_function: metal ion binding (GO:0046872);; biological_process: oxidation-reduction process (GO:0055114);; molecular_function: monooxygenase activity (GO:0004497);; molecular_function: oxidoreductase activity (GO:0016491);;	--	sp|A0A1D6HSP4|C92C5_MAIZE Dimethylnonatriene synthase OS=Zea mays OX=4577 GN=CYP92C5 PE=1 SV=1	cytochrome P450 71A1 [Arachis hypogaea]
Aradu.AW4VB	S	--	--	--	--	uncharacterized protein LOC107473208 [Arachis duranensis]
Aradu.AW6M5	--	--	--	--	--	hypothetical protein Ahy_B03g068522 isoform A [Arachis hypogaea]
Aradu.AW6NB	K	Transcription factor	cellular_component: nucleus (GO:0005634);;	--	sp|Q9LXA7|GTE2_ARATH Transcription factor GTE2 OS=Arabidopsis thaliana OX=3702 GN=GTE2 PE=2 SV=2	hypothetical protein Ahy_A10g050888 isoform A [Arachis hypogaea]
Aradu.AXP6X	--	--	--	--	--	uncharacterized protein LOC107486972 isoform X1 [Arachis duranensis]
Aradu.AXZ8K	O	protease	molecular_function: serine-type peptidase activity (GO:0008236);; molecular_function: hydrolase activity (GO:0016787);; molecular_function: protein binding (GO:0005515);; cellular_component: nucleus (GO:0005634);; biological_process: proteolysis (GO:0006508);; molecular_function: peptidase activity (GO:0008233);;	--	sp|Q9FL12|DEGP9_ARATH Protease Do-like 9 OS=Arabidopsis thaliana OX=3702 GN=DEGP9 PE=1 SV=1	protease Do-like 9 isoform X1 [Arachis duranensis]
Aradu.AY4BJ	--	--	--	--	--	hypothetical protein Ahy_B05g076145 [Arachis hypogaea]
Aradu.AYB51	S	--	--	--	--	hypothetical protein Ahy_A02g005490 isoform A [Arachis hypogaea]
Aradu.AZ3LE	Q	Pleiotropic drug resistance protein	molecular_function: ATP binding (GO:0005524);; cellular_component: membrane (GO:0016020);; cellular_component: integral component of membrane (GO:0016021);; molecular_function: nucleotide binding (GO:0000166);;	--	sp|Q7PC80|AB34G_ORYSJ ABC transporter G family member 34 OS=Oryza sativa subsp. japonica OX=39947 GN=ABCG34 PE=3 SV=1	hypothetical protein Ahy_A07g037322 [Arachis hypogaea]
Aradu.AZ3NN	S	Pfam:Yippee	molecular_function: metal ion binding (GO:0046872);;	--	sp|Q9T096|YIPL6_ARATH Protein yippee-like At4g27745 OS=Arabidopsis thaliana OX=3702 GN=At4g27745 PE=3 SV=2	hypothetical protein Ahy_A08g041147 isoform C [Arachis hypogaea]
Aradu.AZZ0Q	--	--	--	--	--	hypothetical protein Ahy_A02g007306 [Arachis hypogaea]
Aradu.B05MX	K	protein VERNALIZATION INSENSITIVE	biological_process: flower development (GO:0009908);; biological_process: circadian regulation of gene expression (GO:0032922);; molecular_function: identical protein binding (GO:0042802);; molecular_function: metal ion binding (GO:0046872);; biological_process: positive regulation of histone H3-K9 dimethylation (GO:1900111);; molecular_function: DNA binding (GO:0003677);; molecular_function: pro…	--	sp|Q9SUM4|VIL2_ARATH VIN3-like protein 2 OS=Arabidopsis thaliana OX=3702 GN=VIL2 PE=1 SV=1	VIN3-like protein 2 isoform X1 [Arachis duranensis]
Aradu.B0J50	O	SKP1-like protein	--	K03094|-106.3|adu:107491915|SKP1, CBF3D; S-phase kinase-associated protein 1	--	SKP1-like protein 11 isoform X1 [Arachis duranensis]
Aradu.B0JG0	S	Plant protein of unknown function (DUF868)	--	--	--	uncharacterized protein LOC107473371 [Arachis duranensis]
Aradu.B0N2H	S	Polyketide cyclase / dehydrase and lipid transport	--	--	--	uncharacterized protein LOC107463206 [Arachis duranensis]
Aradu.B0RGQ	--	--	--	--	--	hypothetical protein Ahy_B05g075549 [Arachis hypogaea]
Aradu.B0UQA	--	--	--	--	--	hypothetical protein Ahy_A03g015993 [Arachis hypogaea]
Aradu.B11G2	S	B3	--	--	--	hypothetical protein Ahy_A09g046300 [Arachis hypogaea]
Aradu.B12MT	--	--	--	--	--	enhancer of mRNA-decapping protein 1-like isoform X4 [Arachis duranensis]
Aradu.B14QA	O	CDK-activating kinase assembly factor	--	K10842|-102.3|adu:107488771|MNAT1; CDK-activating kinase assembly factor MAT1	--	CDK-activating kinase assembly factor MAT1 [Arachis duranensis]
Aradu.B151U	O	The proteasome is a multicatalytic proteinase complex which is characterized by its ability to cleave peptides with Arg, Phe, Tyr, Leu, and Glu adjacent to the leaving group at neutral or slightly basic pH. The proteasome has an ATP-dependent proteolytic activity	molecular_function: peptidase activity (GO:0008233);; molecular_function: hydrolase activity (GO:0016787);; cellular_component: proteasome core complex, alpha-subunit complex (GO:0019773);; cellular_component: proteasome complex (GO:0000502);; molecular_function: threonine-type endopeptidase activity (GO:0004298);; cellular_component: nucleus (GO:0005634);; cellular_component: cytoplasm (GO:00057…	K02725|-156.5|adu:107495999|PSMA1; 20S proteasome subunit alpha 6 [EC:3.4.25.1]	sp|O23712|PSA1B_ARATH Proteasome subunit alpha type-1-B OS=Arabidopsis thaliana OX=3702 GN=PAF2 PE=1 SV=2	proteasome subunit alpha type-1-B [Arachis duranensis]
Aradu.B1BA2	--	--	--	--	--	putative pentatricopeptide repeat-containing protein At1g12700, mitochondrial isoform X1 [Arachis duranensis]
Aradu.B1C6F	K	WRKY transcription factor	molecular_function: DNA binding (GO:0003677);; cellular_component: nucleus (GO:0005634);;	--	sp|Q9FYA2|WRK75_ARATH Probable WRKY transcription factor 75 OS=Arabidopsis thaliana OX=3702 GN=WRKY75 PE=2 SV=1	probable WRKY transcription factor 75 [Arachis duranensis]
Aradu.B1FHU	S	CST complex subunit	cellular_component: chromosome, telomeric region (GO:0000781);; molecular_function: DNA binding (GO:0003677);; molecular_function: protein binding (GO:0005515);; cellular_component: nucleus (GO:0005634);; cellular_component: chromosome (GO:0005694);;	--	sp|D0EL35|CTC1_ARATH CST complex subunit CTC1 OS=Arabidopsis thaliana OX=3702 GN=CTC1 PE=1 SV=2	CST complex subunit CTC1, partial [Arachis duranensis]
Aradu.B1IPV	--	--	--	--	--	uncharacterized protein LOC112770895 [Arachis hypogaea]
Aradu.B1PDV	--	--	--	--	--	hypothetical protein Ahy_B03g065092 [Arachis hypogaea]
Aradu.B1R3S	T	Disease resistance protein	--	--	--	putative disease resistance protein At3g14460 [Arachis duranensis]
Aradu.B26BB	GMW	exostosin family domain containing protein, expressed	--	--	--	probable arabinosyltransferase ARAD1 [Arachis duranensis]
Aradu.B278F	--	--	--	--	--	hypothetical protein Ahy_A03g012223 [Arachis hypogaea]
Aradu.B2TV7	--	--	--	--	--	hypothetical protein Ahy_B08g091267 [Arachis hypogaea]
Aradu.B2WAQ	--	--	--	--	--	hypothetical protein Ahy_A01g000924 [Arachis hypogaea]
Aradu.B32PE	--	--	--	--	--	hypothetical protein Ahy_A04g019263 isoform A [Arachis hypogaea]
Aradu.B34AL	S	myosin ID heavy chain-like	--	--	--	hypothetical protein Ahy_A06g030095 [Arachis hypogaea]
Aradu.B3D9E	L	minichromosome maintenance	cellular_component: nucleus (GO:0005634);; biological_process: DNA replication (GO:0006260);; biological_process: cell cycle (GO:0007049);; molecular_function: hydrolase activity (GO:0016787);; molecular_function: metal ion binding (GO:0046872);; molecular_function: nucleotide binding (GO:0000166);; cellular_component: THO complex (GO:0000347);; molecular_function: DNA binding (GO:0003677);; mole…	K02542|-10000.0|adu:107483687|MCM6; DNA replication licensing factor MCM6 [EC:3.6.4.12]	sp|F4KAB8|MCM6_ARATH DNA replication licensing factor MCM6 OS=Arabidopsis thaliana OX=3702 GN=MCM6 PE=1 SV=1	DNA replication licensing factor MCM6 [Arachis duranensis]
Aradu.B3U8E	O	T-complex protein 1 subunit	molecular_function: ATP binding (GO:0005524);; cellular_component: cytoplasm (GO:0005737);; molecular_function: nucleotide binding (GO:0000166);; molecular_function: protein binding (GO:0005515);;	--	sp|Q84WV1|TCPG_ARATH T-complex protein 1 subunit gamma OS=Arabidopsis thaliana OX=3702 GN=CCT3 PE=1 SV=1	T-complex protein 1 subunit gamma isoform X1 [Arachis duranensis]
Aradu.B3YHQ	--	--	--	--	--	serine/threonine-protein phosphatase 7 long form homolog [Arachis hypogaea]
Aradu.B3Z15	BT	F-Box protein	--	--	sp|Q67XX3|FB252_ARATH F-box protein At5g06550 OS=Arabidopsis thaliana OX=3702 GN=At5g06550 PE=2 SV=1	F-box protein At5g06550 [Arachis duranensis]
Aradu.B45Z7	T	disease resistance	--	--	--	--
Aradu.B46IG	S	pre-mRNA-splicing factor cwc-22	--	--	--	PREDICTED: pre-mRNA-splicing factor CWC22 homolog [Vigna angularis]
Aradu.B49RU	--	--	--	--	--	hypothetical protein Ahy_A09g041783 [Arachis hypogaea]
Aradu.B4D3A	S	U-box domain-containing protein	biological_process: protein ubiquitination (GO:0016567);; molecular_function: transferase activity (GO:0016740);; molecular_function: ubiquitin protein ligase activity (GO:0061630);; molecular_function: protein binding (GO:0005515);; biological_process: abscisic acid-activated signaling pathway (GO:0009738);; biological_process: regulation of abscisic acid-activated signaling pathway (GO:0009787)…	--	sp|Q9XIJ5|PUB18_ARATH U-box domain-containing protein 18 OS=Arabidopsis thaliana OX=3702 GN=PUB18 PE=1 SV=1	U-box domain-containing protein 19-like [Arachis duranensis]
Aradu.B4HJ4	--	--	--	--	--	uncharacterized protein LOC112707222 [Arachis hypogaea]
Aradu.B4JL3	S	Pentatricopeptide repeat-containing protein	--	--	sp|Q9SCP4|PP279_ARATH Pentatricopeptide repeat-containing protein At3g53170 OS=Arabidopsis thaliana OX=3702 GN=At3g53170 PE=3 SV=1	pentatricopeptide repeat-containing protein At3g53170 isoform X3 [Arachis duranensis]
Aradu.B4PPN	I	AMP-binding enzyme	--	--	--	uncharacterized protein LOC107460041 [Arachis duranensis]
Aradu.B5ML3	T	Disease resistance protein	--	--	--	putative disease resistance protein At1g50180 [Arachis duranensis]
Aradu.B5S65	--	--	--	--	--	hypothetical protein Ahy_B09g099578 [Arachis hypogaea]
Aradu.B5TED	S	Glutamate-rich wd repeat-containing protein	--	--	--	glutamate-rich WD repeat-containing protein 1 [Arachis duranensis]
Aradu.B613A	O	DnaJ domain	--	--	--	uncharacterized protein LOC107487689 isoform X1 [Arachis duranensis]
Aradu.B6E0Y	L	helicase	biological_process: multicellular organism development (GO:0007275);; biological_process: flower development (GO:0009908);; molecular_function: hydrolase activity (GO:0016787);; biological_process: cell differentiation (GO:0030154);; molecular_function: nucleotide binding (GO:0000166);; molecular_function: DNA binding (GO:0003677);; molecular_function: helicase activity (GO:0004386);; molecular_f…	--	sp|Q7X9V2|PIE1_ARATH Protein PHOTOPERIOD-INDEPENDENT EARLY FLOWERING 1 OS=Arabidopsis thaliana OX=3702 GN=PIE1 PE=1 SV=1	protein PHOTOPERIOD-INDEPENDENT EARLY FLOWERING 1 isoform X2 [Arachis duranensis]
Aradu.B6KWA	T	Universal stress protein	--	--	--	universal stress protein PHOS32 isoform X2 [Arachis duranensis]
Aradu.B6QPQ	S	Pfam:DUF149	molecular_function: protein binding (GO:0005515);; cellular_component: chloroplast (GO:0009507);; cellular_component: plastid (GO:0009536);; molecular_function: DNA binding (GO:0003677);;	--	sp|Q9M098|EBFC1_ARATH Nucleoid-associated protein At4g30620, chloroplastic OS=Arabidopsis thaliana OX=3702 GN=At4g30620 PE=1 SV=1	nucleoid-associated protein At4g30620, chloroplastic [Arachis duranensis]
Aradu.B6TJT	S	benzyl alcohol O-benzoyltransferase-like	molecular_function: transferase activity (GO:0016740);; molecular_function: transferase activity, transferring acyl groups (GO:0016746);;	--	sp|Q8GT20|BEBT_TOBAC Benzyl alcohol O-benzoyltransferase OS=Nicotiana tabacum OX=4097 GN=HSR201 PE=1 SV=1	benzyl alcohol O-benzoyltransferase-like [Arachis duranensis]
Aradu.B6TYJ	U	Plant protein of unknown function (DUF946)	--	--	--	uncharacterized protein LOC107487529 [Arachis duranensis]
Aradu.B6UN0	--	--	--	--	--	protein FAR1-RELATED SEQUENCE 5-like [Arachis duranensis]
Aradu.B74MT	J	translation initiation factor eIF-2B subunit	--	K03240|-10000.0|adu:107492080|EIF2B5; translation initiation factor eIF-2B subunit epsilon	--	translation initiation factor eIF-2B subunit epsilon [Arachis duranensis]
Aradu.B7588	S	Pre-rRNA-processing protein	--	--	--	pre-rRNA-processing protein TSR2 homolog isoform X1 [Arachis duranensis]
Aradu.B786V	E	Glyoxylate	molecular_function: hydroxypyruvate reductase activity (GO:0016618);; molecular_function: glyoxylate reductase (NADP) activity (GO:0030267);; biological_process: oxidation-reduction process (GO:0055114);; cellular_component: cytoplasm (GO:0005737);; biological_process: photorespiration (GO:0009853);; biological_process: oxidative photosynthetic carbon pathway (GO:0009854);; molecular_function: ox…	K15919|-178.2|adu:107459701|HPR2_3; glyoxylate/hydroxypyruvate reductase [EC:1.1.1.79 1.1.1.81]	sp|Q9CA90|HPR2_ARATH Glyoxylate/hydroxypyruvate reductase A HPR2 OS=Arabidopsis thaliana OX=3702 GN=HPR2 PE=1 SV=1	uncharacterized protein LOC107459702 [Arachis duranensis]
Aradu.B7DYG	S	--	--	--	--	hypothetical protein Ahy_A03g016923 [Arachis hypogaea]
Aradu.B7H15	--	--	--	--	--	putative F-box/FBD/LRR-repeat protein At4g00315 isoform X1 [Arachis hypogaea]
Aradu.B7RDM	S	--	--	--	--	hypothetical protein Ahy_A01g001017 isoform A [Arachis hypogaea]
Aradu.B7YCQ	--	--	--	--	--	hypothetical protein Ahy_A05g025481 [Arachis hypogaea]
Aradu.B7Z5E	H	4-hydroxy-3-methylbut-2-en-1-yl diphosphate	molecular_function: 4-hydroxy-3-methylbut-2-en-1-yl diphosphate synthase activity (GO:0046429);; molecular_function: metal ion binding (GO:0046872);; molecular_function: iron-sulfur cluster binding (GO:0051536);; molecular_function: 4 iron, 4 sulfur cluster binding (GO:0051539);; biological_process: oxidation-reduction process (GO:0055114);; biological_process: isoprenoid biosynthetic process (GO…	K03526|-10000.0|adu:107476951|gcpE, ispG; (E)-4-hydroxy-3-methylbut-2-enyl-diphosphate synthase [EC:1.17.7.1 1.17.7.3]	sp|F4K0E8|ISPG_ARATH 4-hydroxy-3-methylbut-2-en-1-yl diphosphate synthase (ferredoxin), chloroplastic OS=Arabidopsis thaliana OX=3702 GN=ISPG PE=1 SV=1	4-hydroxy-3-methylbut-2-en-1-yl diphosphate synthase (ferredoxin), chloroplastic [Arachis duranensis]
Aradu.B7ZN8	S	far-red impaired responsive family protein	--	--	--	hypothetical protein Ahy_A09g046277 [Arachis hypogaea]
Aradu.B8F0I	--	--	--	--	--	pentatricopeptide repeat-containing protein At2g17033 [Arachis hypogaea]
Aradu.B8GCY	E	S-adenosylmethionine decarboxylase proenzyme	molecular_function: adenosylmethionine decarboxylase activity (GO:0004014);; biological_process: S-adenosylmethioninamine biosynthetic process (GO:0006557);; biological_process: polyamine biosynthetic process (GO:0006596);; biological_process: spermidine biosynthetic process (GO:0008295);; molecular_function: lyase activity (GO:0016829);; molecular_function: carboxy-lyase activity (GO:0016831);;	K01611|-200.7|adu:107486533|speD, AMD1; S-adenosylmethionine decarboxylase [EC:4.1.1.50]	sp|Q42679|DCAM_CATRO S-adenosylmethionine decarboxylase proenzyme OS=Catharanthus roseus OX=4058 GN=SAMDC PE=1 SV=1	S-adenosylmethionine decarboxylase proenzyme [Arachis duranensis]
Aradu.B8V9A	S	early-responsive to dehydration	cellular_component: integral component of membrane (GO:0016021);; biological_process: ion transport (GO:0006811);; cellular_component: membrane (GO:0016020);;	--	sp|F4IBD7|CSCLA_ARATH CSC1-like protein RXW8 OS=Arabidopsis thaliana OX=3702 GN=RXW8 PE=2 SV=1	CSC1-like protein RXW8 [Arachis duranensis]
Aradu.B9PT5	S	Pentatricopeptide repeat-containing protein	cellular_component: mitochondrion (GO:0005739);;	--	sp|Q9ZVG8|PPR60_ARATH Pentatricopeptide repeat-containing protein At1g26900, mitochondrial OS=Arabidopsis thaliana OX=3702 GN=PCMP-E54 PE=2 SV=1	hypothetical protein Ahy_A10g051330 [Arachis hypogaea]
Aradu.BAG0N	S	Protein of unknown function (DUF620)	--	--	--	hypothetical protein Ahy_A02g004989 [Arachis hypogaea]
Aradu.BAL6K	--	--	--	--	--	uncharacterized protein LOC107471911 [Arachis duranensis]
Aradu.BB6J3	U	SNARE-interacting protein	cellular_component: membrane (GO:0016020);; biological_process: cell division (GO:0051301);; cellular_component: cytoplasm (GO:0005737);; cellular_component: cytoskeleton (GO:0005856);; biological_process: cell cycle (GO:0007049);; cellular_component: phragmoplast (GO:0009524);; biological_process: protein transport (GO:0015031);;	K15292|-127.8|adu:107488197|STXBP1, MUNC18-1; syntaxin-binding protein 1	sp|Q9C5X3|KEULE_ARATH SNARE-interacting protein KEULE OS=Arabidopsis thaliana OX=3702 GN=KEU PE=1 SV=2	hypothetical protein Ahy_Scaffold1g106588 isoform D [Arachis hypogaea]
Aradu.BC06J	K	transcription initiation factor	--	--	--	transcription initiation factor TFIID subunit 4b isoform X1 [Arachis duranensis]
Aradu.BD2W3	--	--	--	--	--	hypothetical protein Ahy_A08g037749 isoform A [Arachis hypogaea]
Aradu.BDH44	S	U-box domain	biological_process: arbuscular mycorrhizal association (GO:0036377);; biological_process: response to symbiotic bacterium (GO:0009609);; biological_process: response to symbiotic fungus (GO:0009610);; biological_process: nodulation (GO:0009877);; molecular_function: ubiquitin protein ligase activity (GO:0061630);; biological_process: response to molecule of bacterial origin (GO:0002237);; molecul…	--	sp|E4NKF8|PUB1_MEDTR U-box domain-containing protein 1 OS=Medicago truncatula OX=3880 GN=PUB1 PE=1 SV=1	U-box domain-containing protein 1 [Arachis duranensis]
Aradu.BE3I6	S	o-methyltransferase	molecular_function: methyltransferase activity (GO:0008168);; molecular_function: transferase activity (GO:0016740);; biological_process: methylation (GO:0032259);;	--	sp|B0ZB57|OMT3_HUMLU Probable O-methyltransferase 3 OS=Humulus lupulus OX=3486 GN=OMT3 PE=2 SV=1	probable O-methyltransferase 3 [Arachis hypogaea]
Aradu.BE6XZ	T	inactive receptor kinase At1g27190	cellular_component: integral component of membrane (GO:0016021);; cellular_component: plasma membrane (GO:0005886);; cellular_component: membrane (GO:0016020);;	--	sp|Q9M2Y3|RLP44_ARATH Receptor-like protein 44 OS=Arabidopsis thaliana OX=3702 GN=RLP44 PE=2 SV=1	inactive LRR receptor-like serine/threonine-protein kinase BIR2 [Arachis ipaensis]
Aradu.BE884	T	auxin-binding protein	cellular_component: endoplasmic reticulum (GO:0005783);; cellular_component: endoplasmic reticulum lumen (GO:0005788);; molecular_function: zinc ion binding (GO:0008270);; biological_process: auxin-activated signaling pathway (GO:0009734);; molecular_function: auxin binding (GO:0010011);; molecular_function: metal ion binding (GO:0046872);;	--	sp|P33491|ABP2_TOBAC Auxin-binding protein T92 OS=Nicotiana tabacum OX=4097 GN=T92 PE=3 SV=1	auxin-binding protein T85 [Arachis duranensis]
Aradu.BEK4K	S	DUF246 domain-containing protein At1g04910-like	molecular_function: transferase activity, transferring glycosyl groups (GO:0016757);; biological_process: carbohydrate metabolic process (GO:0005975);; biological_process: fucose metabolic process (GO:0006004);; cellular_component: membrane (GO:0016020);; cellular_component: integral component of membrane (GO:0016021);; molecular_function: transferase activity (GO:0016740);;	--	sp|F4HZX7|OFUT8_ARATH O-fucosyltransferase 8 OS=Arabidopsis thaliana OX=3702 GN=OFUT8 PE=2 SV=1	uncharacterized protein At1g04910-like isoform X1 [Arachis duranensis]
Aradu.BF9AA	S	Calmodulin binding protein-like	cellular_component: nucleus (GO:0005634);; molecular_function: DNA binding (GO:0003677);; molecular_function: calmodulin binding (GO:0005516);;	--	sp|Q9FKL6|CB60B_ARATH Calmodulin-binding protein 60 B OS=Arabidopsis thaliana OX=3702 GN=CBP60B PE=2 SV=1	--
Aradu.BFU4E	--	--	--	--	--	uncharacterized protein LOC107485763 [Arachis duranensis]
Aradu.BG9P4	Q	ABC transporter G family member	molecular_function: ATP binding (GO:0005524);; cellular_component: membrane (GO:0016020);; cellular_component: integral component of membrane (GO:0016021);; molecular_function: nucleotide binding (GO:0000166);;	--	sp|Q9LK50|AB26G_ARATH ABC transporter G family member 26 OS=Arabidopsis thaliana OX=3702 GN=ABCG26 PE=3 SV=2	ABC transporter G family member 26-like [Arachis duranensis]
Aradu.BGW9K	K	DNA-dependent RNA polymerase catalyzes the transcription of DNA into RNA using the four ribonucleoside triphosphates as substrates	cellular_component: plastid (GO:0009536);; molecular_function: transferase activity (GO:0016740);; molecular_function: nucleotidyltransferase activity (GO:0016779);; molecular_function: DNA binding (GO:0003677);; molecular_function: DNA-directed 5'-3' RNA polymerase activity (GO:0003899);; biological_process: transcription, DNA-templated (GO:0006351);; cellular_component: chloroplast (GO:0009507)…	K03043|-69.7|gra:11538549|rpoB; DNA-directed RNA polymerase subunit beta [EC:2.7.7.6]	sp|A0ZZ27|RPOB_GOSBA DNA-directed RNA polymerase subunit beta OS=Gossypium barbadense OX=3634 GN=rpoB PE=3 SV=1	RNA polymerase beta subunit (chloroplast) [Arachis hypogaea]
Aradu.BI64M	T	Phosducin	--	--	--	phosducin-like protein 3 [Arachis duranensis]
Aradu.BIB28	Q	Isochorismatase family	--	--	sp|Q93Z51|NIC4_ARATH Probable inactive nicotinamidase At3g16190 OS=Arabidopsis thaliana OX=3702 GN=At3g16190 PE=2 SV=1	probable inactive nicotinamidase At3g16190 isoform X1 [Arachis duranensis]
Aradu.BJE69	S	DUF246 domain-containing protein At1g04910-like	molecular_function: transferase activity, transferring glycosyl groups (GO:0016757);; biological_process: carbohydrate metabolic process (GO:0005975);; biological_process: fucose metabolic process (GO:0006004);; cellular_component: membrane (GO:0016020);; cellular_component: integral component of membrane (GO:0016021);; molecular_function: transferase activity (GO:0016740);;	--	sp|Q0WUZ5|OFT39_ARATH O-fucosyltransferase 39 OS=Arabidopsis thaliana OX=3702 GN=OFUT39 PE=2 SV=1	uncharacterized protein At1g04910 isoform X1 [Arachis duranensis]
Aradu.BK2FV	--	--	--	--	--	hypothetical protein Ahy_A04g019084 [Arachis hypogaea]
Aradu.BKP0E	--	--	--	--	--	hypothetical protein Ahy_B08g092406 [Arachis hypogaea]
Aradu.BKX2Z	--	--	--	--	--	uncharacterized protein LOC107475495 isoform X2 [Arachis duranensis]
Aradu.BL1PC	A	RNA recognition motif. (a.k.a. RRM, RBD, or RNP domain)	molecular_function: RNA binding (GO:0003723);; cellular_component: nucleus (GO:0005634);; cellular_component: spliceosomal complex (GO:0005681);; biological_process: mRNA processing (GO:0006397);; biological_process: RNA splicing (GO:0008380);; cellular_component: nuclear speck (GO:0016607);;	K12900|-139.3|adu:107482786|FUSIP1; FUS-interacting serine-arginine-rich protein 1	sp|Q9LHP2|SL30A_ARATH Serine/arginine-rich SC35-like splicing factor SCL30A OS=Arabidopsis thaliana OX=3702 GN=SCL30A PE=1 SV=1	hypothetical protein Ahy_B04g069195 isoform B [Arachis hypogaea]
Aradu.BL5WF	--	--	--	--	--	hypothetical protein Ahy_A09g046479 [Arachis hypogaea]
Aradu.BLJ5R	K	transcription initiation factor	cellular_component: plasma membrane (GO:0005886);; cellular_component: membrane (GO:0016020);; cellular_component: nucleus (GO:0005634);;	K03127|-68.6|adu:107485344|TAF13; transcription initiation factor TFIID subunit 13	sp|Q6NQH4|TAF13_ARATH Transcription initiation factor TFIID subunit 13 OS=Arabidopsis thaliana OX=3702 GN=TAF13 PE=1 SV=1	transcription initiation factor TFIID subunit 13 [Arachis duranensis]
Aradu.BM19W	--	--	--	--	--	hypothetical protein Ahy_A10g049545 isoform B [Arachis hypogaea]
Aradu.BM2UV	S	function DUF1296 domain containing protein, expressed	--	--	--	uncharacterized protein LOC107482188 isoform X2 [Arachis duranensis]
Aradu.BM3I9	A	Pseudouridine synthase	molecular_function: RNA binding (GO:0003723);; biological_process: rRNA processing (GO:0006364);; cellular_component: chloroplast (GO:0009507);; cellular_component: plastid (GO:0009536);; molecular_function: isomerase activity (GO:0016853);;	--	sp|Q8L960|SVR1_ARATH Putative ribosomal large subunit pseudouridine synthase SVR1, chloroplastic OS=Arabidopsis thaliana OX=3702 GN=SVR1 PE=1 SV=1	hypothetical protein Ahy_A09g041409 [Arachis hypogaea]
Aradu.BM5JE	S	--	--	K05747|-10000.0|adu:107468536|WAS; Wiskott-Aldrich syndrome protein	sp|Q1PEB4|Y4498_ARATH Uncharacterized protein At4g04980 OS=Arabidopsis thaliana OX=3702 GN=At4g04980 PE=2 SV=1	uncharacterized protein At4g04980 [Arachis duranensis]
Aradu.BN2LZ	B	histone h2a	molecular_function: DNA binding (GO:0003677);; cellular_component: nucleus (GO:0005634);; cellular_component: chromosome (GO:0005694);; cellular_component: nucleosome (GO:0000786);;	K11251|-69.8|aip:107624898|H2A; histone H2A	sp|O23628|H2AV1_ARATH Histone H2A variant 1 OS=Arabidopsis thaliana OX=3702 GN=H2AV PE=1 SV=1	hypothetical protein Ahy_A02g008848 isoform C [Arachis hypogaea]
Aradu.BNA6Q	--	--	--	--	--	hypothetical protein Ahy_A08g041102 [Arachis hypogaea]
Aradu.BNB0U	--	--	--	--	--	hypothetical protein Ahy_A07g037206 [Arachis hypogaea]
Aradu.BNJ62	S	tetratricopeptide repeat domain containing protein	biological_process: cell cycle (GO:0007049);; biological_process: multicellular organism development (GO:0007275);;	--	sp|F4JKH6|TSS_ARATH Protein TSS OS=Arabidopsis thaliana OX=3702 GN=TSS PE=1 SV=1	protein TSS [Arachis duranensis]
Aradu.BNL5H	O	The proteasome is a multicatalytic proteinase complex which is characterized by its ability to cleave peptides with Arg, Phe, Tyr, Leu, and Glu adjacent to the leaving group at neutral or slightly basic pH. The proteasome has an ATP-dependent proteolytic activity (By similarity)	molecular_function: peptidase activity (GO:0008233);; molecular_function: hydrolase activity (GO:0016787);; cellular_component: proteasome core complex, alpha-subunit complex (GO:0019773);; cellular_component: proteasome complex (GO:0000502);; molecular_function: threonine-type endopeptidase activity (GO:0004298);; cellular_component: nucleus (GO:0005634);; cellular_component: cytoplasm (GO:00057…	K02727|-134.6|adu:107462686|PSMA3; 20S proteasome subunit alpha 7 [EC:3.4.25.1]	sp|O24362|PSA3_SPIOL Proteasome subunit alpha type-3 OS=Spinacia oleracea OX=3562 GN=PAG1 PE=2 SV=1	hypothetical protein Ahy_A10g047187 [Arachis hypogaea]
Aradu.BNV1W	--	--	--	--	--	uncharacterized protein LOC110269383 [Arachis ipaensis]
Aradu.BNY19	--	--	--	--	--	hypothetical protein Ahy_Scaffold1g106709 isoform B [Arachis hypogaea]
Aradu.BP0GU	Q	short-chain dehydrogenase	--	--	--	short-chain dehydrogenase TIC 32, chloroplastic [Arachis duranensis]
Aradu.BP1R0	S	Pentatricopeptide repeat-containing protein	--	--	sp|Q9SMZ2|PP347_ARATH Pentatricopeptide repeat-containing protein At4g33170 OS=Arabidopsis thaliana OX=3702 GN=PCMP-H53 PE=3 SV=1	hypothetical protein Ahy_A06g027716 [Arachis hypogaea]
Aradu.BP33J	--	--	--	--	--	uncharacterized protein LOC112721848 [Arachis hypogaea]
Aradu.BP3MM	S	abhydrolase domain-containing protein	--	--	--	hypothetical protein Ahy_A03g014571 [Arachis hypogaea]
Aradu.BP50D	--	--	--	--	--	hypothetical protein Ahy_A01g001756 [Arachis hypogaea]
Aradu.BPI4P	--	--	--	--	--	uncharacterized protein LOC110280407 [Arachis duranensis]
Aradu.BPN9K	Q	short chain dehydrogenase	--	--	--	uncharacterized protein LOC106765653 isoform X2 [Vigna radiata var. radiata]
Aradu.BPY1S	--	--	--	--	--	uncharacterized protein LOC107642035 [Arachis ipaensis]
Aradu.BPZ0P	C	2Fe-2S ferredoxin-like	molecular_function: iron-sulfur cluster binding (GO:0051536);; molecular_function: 2 iron, 2 sulfur cluster binding (GO:0051537);; biological_process: oxidation-reduction process (GO:0055114);; cellular_component: mitochondrion (GO:0005739);; cellular_component: mitochondrial matrix (GO:0005759);; biological_process: biotin biosynthetic process (GO:0009102);; biological_process: electron transpor…	--	sp|Q9M0V0|MFDX1_ARATH Adrenodoxin-like protein 1, mitochondrial OS=Arabidopsis thaliana OX=3702 GN=MFDX1 PE=1 SV=1	hypothetical protein Ahy_A06g030333 [Arachis hypogaea]
Aradu.BQ4IU	K	Transcription factor	molecular_function: DNA binding (GO:0003677);; molecular_function: protein binding (GO:0005515);; cellular_component: nucleus (GO:0005634);; biological_process: defense response (GO:0006952);;	K14431|-247.4|adu:107492695|TGA; transcription factor TGA	sp|Q6IVC2|TGAL1_ORYSJ Transcription factor TGAL1 OS=Oryza sativa subsp. japonica OX=39947 GN=TGAL1 PE=1 SV=2	transcription factor TGA2.3 isoform X4 [Arachis duranensis]
Aradu.BQ75M	--	--	--	--	--	protein FAR1-RELATED SEQUENCE 5-like [Arachis duranensis]
Aradu.BR5RX	S	galactinol--sucrose galactosyltransferase	molecular_function: transferase activity, transferring glycosyl groups (GO:0016757);; molecular_function: galactinol-sucrose galactosyltransferase activity (GO:0047274);; biological_process: carbohydrate metabolic process (GO:0005975);; molecular_function: transferase activity (GO:0016740);;	K06617|-10000.0|adu:107461810|E2.4.1.82; raffinose synthase [EC:2.4.1.82]	sp|Q8RX87|RFS6_ARATH Probable galactinol--sucrose galactosyltransferase 6 OS=Arabidopsis thaliana OX=3702 GN=RFS6 PE=2 SV=2	hypothetical protein Ahy_A01g001246 [Arachis hypogaea]
Aradu.BRH71	G	K01205 alpha-N-acetylglucosaminidase EC 3.2.1.50	molecular_function: alpha-N-acetylglucosaminidase activity (GO:0004561);; biological_process: metabolic process (GO:0008152);; biological_process: embryo development ending in seed dormancy (GO:0009793);; molecular_function: hydrolase activity (GO:0016787);; molecular_function: hydrolase activity, acting on glycosyl bonds (GO:0016798);; biological_process: positive regulation of cell division (GO…	K01205|-10000.0|adu:107482792|NAGLU; alpha-N-acetylglucosaminidase [EC:3.2.1.50]	sp|Q9FNA3|NAGLU_ARATH Alpha-N-acetylglucosaminidase OS=Arabidopsis thaliana OX=3702 GN=NAGLU PE=2 SV=1	hypothetical protein Ahy_A04g021449 isoform B [Arachis hypogaea]
Aradu.BRL68	O	ubiquitin conjugation factor	cellular_component: nucleus (GO:0005634);; cellular_component: cytoplasm (GO:0005737);; biological_process: protein ubiquitination (GO:0016567);; molecular_function: transferase activity (GO:0016740);;	K10597|-286.4|adu:107471184|UBE4B, UFD2; ubiquitin conjugation factor E4 B [EC:2.3.2.27]	sp|Q9LF41|UBE4_ARATH Probable ubiquitin conjugation factor E4 OS=Arabidopsis thaliana OX=3702 GN=PUB1 PE=2 SV=1	probable ubiquitin conjugation factor E4 [Arachis duranensis]
Aradu.BS04E	B	histone H3	cellular_component: chromosome (GO:0005694);; cellular_component: chromosome, centromeric region (GO:0000775);; cellular_component: kinetochore (GO:0000776);; cellular_component: condensed chromosome kinetochore (GO:0000777);; cellular_component: nucleosome (GO:0000786);; molecular_function: DNA binding (GO:0003677);; molecular_function: protein binding (GO:0005515);;	K11253|-68.0|adu:107463431|H3; histone H3	sp|Q8RVQ9|HTR12_ARATH Histone H3-like centromeric protein HTR12 OS=Arabidopsis thaliana OX=3702 GN=HTR12 PE=1 SV=3	histone H3-like centromeric protein HTR12 isoform X1 [Arachis duranensis]
Aradu.BS1BG	--	--	--	--	--	hypothetical protein Ahy_A01g001188 [Arachis hypogaea]
Aradu.BS3NC	T	KINASE-like protein	--	--	--	putative kinase-like protein TMKL1 [Arachis duranensis]
Aradu.BS4CZ	T	FHA domain	--	--	--	hypothetical protein Ahy_A06g027271 isoform B [Arachis hypogaea]
Aradu.BSP9G	S	Remorin family	biological_process: response to salt stress (GO:0009651);; biological_process: response to mannitol (GO:0010555);;	--	sp|Q9FFA5|RMR14_ARATH Remorin 1.4 OS=Arabidopsis thaliana OX=3702 GN=REM1.4 PE=2 SV=1	hypothetical protein Ahy_A05g024611 [Arachis hypogaea]
[truncated: 8,812 more rows]

## Sheet: Function_anno.stat
#Anno_Database	Annotated_Number
COG_class	7094
COG_class_annotation	6550
GO_annotation	4209
KEGG_annotation	1922
Swissprot_annotation	4422
nr_annotation	10019
All_Annotated	10181
