# Supplementary material for: Discovery, identification, and functional characterization of long noncoding RNAs in Arachis hypogaea L
Source: BMC Plant Biol. 2020 Jul 2;20:308. doi: 10.1186/s12870-020-02510-4 (PMC7330965; doi:10.1186/s12870-020-02510-4)
Supplement: Supplementary file 9 — Additional file 9: Table S9. Primers used in this paper. [file 12870_2020_2510_MOESM9_ESM.xls]

## Sheet: Table S1
	Table S1 Primers used in this paper
	Name	Transcript	Type	Forward	Reverse	Product Size	Identify(%)
Experimental validation of lncRNAs	lncRNA1	TCONS_00179561	PCR	GTCCATTGATCACAACATTTTAC	TGGTCAAAAGCTACAAATTAAAC	420	85.68
	lncRNA2	TCONS_00109592	PCR	TCTTCTAGCAACTTCCACCGTCTCC	AATCCCCCTCAAAACCTAACAATAC	612	95.81
	lncRNA3	TCONS_00133884	PCR	CTCCTTCTCTCCAGTTGTGTTG	TGTCATGCAGGTTGCTCTATTC	348	99.71
	lncRNA4	TCONS_00009270	PCR	TCCCACATGCAAGCTGAGAC	GCGGCTGGTTTCGGAGATT	717	99.86
	lncRNA5	TCONS_00262811	PCR	TCATCACCTCTCCAACTGAC	GCAGTTGAATTTATCGGTAC	968	99.69
	lncRNA6	TCONS_00236479	PCR	ATTCTCAACAATGATAGTAGT	GCAACTGTCAGTGTCAATTC	417	99.76
	lncRNA7	TCONS_00286692	PCR	AACTACGAGAAACCGAAACCATAC	CTTATCATCAACGAGAAGGAGG	900	99.33
Primers of lncRNAs and tgarget genes in real time quantitative PCR (RT-qPCR)	lncRNA8	TCONS_00090944	RT-qPCR	TGGAGGTGGAGGAGGGTTCTT	CAATCATGGGTGGTTGTTTGAGTAA	110
	lncRNA9	TCONS_00158971	RT-qPCR	GCTCCAAAGTAGTGGCACCAAG	CTGAAATCCCAAAAAGCCTTCAAC	200
	lncRNA10	TCONS_00083797	RT-qPCR	ATCTCCTCTCTCCCGCATCTGC	CGCATCAACCTTGCTTCTTCC	141
	lncRNA11	TCONS_00158447	RT-qPCR	GGTGCCACTTCTTGCCTCTGA	GGCAACTAATGCTGCTCCAAAG	82
	lncRNA12	TCONS_00024395	RT-qPCR	TTTAGATGAACTGGCTCTTACCAAAG	GAGAAAAGGGGTGTTAAAGGGGGT	78
	lncRNA13	TCONS_00083913	RT-qPCR	AACCCTTCCACAAGGGGACTG	GCAGCATCATCGTCTGGGAAT	132
	lncRNA14	TCONS_00184598	RT-qPCR	GCTCTGTGAAGCCAGCCTAACG	GCTCTGGCTATGCTTGGTTGG	147
	lncRNA15	TCONS_00165976	RT-qPCR	GCAGCAGCAACCTACTGTGGC	CAGACGCAACAAGTGGCACAAT	152
	lncRNA16	TCONS_00176941	RT-qPCR	TGGTGATTACTCCAAGTTTTATTGTGC	CTCTGAGCCTTACGCGAAACCACAAAAC	188
	lncRNA17	TCONS_00292946	RT-qPCR	CATGTTTGAAGTGTCCAATCCGTTAAAG	CTCTTCTGCACTGCCGCCTCGTAAATC	188
	lncRNA18	TCONS_00243464	RT-qPCR	CTTTGTCTTTGTTTATATGAAAGTATG	GTAGCGACCGTATACATGAAAGGTTGG	183
	lncRNA19	TCONS_00015630	RT-qPCR	CAACCAAACCAAAAAATGGTCTGCTG	TAGGTTCATTTTCCCCCACTCTTTG	210
	lncRNA20	TCONS_00011551	RT-qPCR	GTCAGTTTTAACTCAGGTGCTATTGAG	GTTCTTAACTTTTTGCTCCCTTATG	196
	target genes	Araip.73735	RT-qPCR	CTCTGTGAACACTGCACCTGGAC	TGAACCTTGCGCGTAGCTTGAG	156
		Araip.BU32W	RT-qPCR	GCCGGCGACACTCTCGTATTCAGTTAC	CCAGGAAAGTTACAGATGAAGTAGTTC	173
		Aradu.K3YEA	RT-qPCR	GCTATCAGAAACTGGGAAAATATGAC	GATCCTTTTCATATCAGCAATGGCCTC	158
		Aradu.8P876	RT-qPCR	GAAACTGCGAGTGACACGGACCTTGG	CAATTCCTCATCGATGGAGAGATCAT	176
		Araip.36N6E	RT-qPCR	TGGCGGTGAAGTTCGATGTGTATG	GCTCCTCCAACAACTCCGTTATCC	171
		Araip.9LF7H	RT-qPCR	GAAGCTAACTGATGAATCACAGGTCC	GCTTCCAACTCTGTTTTGATCTTATCG	207
		Aradu.NR2UV	RT-qPCR	GCCGAATGGTGGTACTGTGACTG	GGTTCCTGAGCCGCATCTGC	150
		Aradu.R9S8R	RT-qPCR	CTTATTACGTTTTGCTTTCTGCTGAG	GAGTAATCCATGATCACATAACCAAGAC	190
		Aradu.Y8Q46	RT-qPCR	CATCAAGTTCATTCCAAGTCCACTTGG	TCCCAACAAGGTCAACGATGGCTTC	209
		Aradu.ISE5U	RT-qPCR	CGTGCTCATAGAATTGGCCTGGTC	GGCTGATGTTCCGACTTCTGACC	195
		Araip.4W7P2	RT-qPCR	CTTCCTCTGCAGAAATTGAGGGTGCGG	CATCCGTAGGCTTGGCAGGAGTTTCC	195
		Araip.WRS65	RT-qPCR	CTAGTCTTCTCATTTCTCTTGGTTGC	GTCAAAGTCCTTCCTAAATTGATCC	189
		Araip.WU69J	RT-qPCR	CTTTTATCAAACACCTTTTGCAAGTCAG	GTTGAAGCCGACGTGGTTGTCGGTGGC	194
	Control	Actin-1	RT-qPCR	GTCCATCAGGCAACTCGTAGC	GCCCTCGACTATGAGCAAGAG	79
Experimental validation of lncRNA AS isoforms	911-F/R	TCONS_00217911	PCR	CAGTTCTTTATAACCTCATGGG	CACTACTAGGGTTTAGGGAGGG
	269-F/R	TCONS_00209269	PCR	CCTCATCTCCACCAATTGCTGATGTGTCAAT	CTGTATGGTGTAATTTCAACCGCTGGGTTCC
	806-F/R	TCONS_00212806	PCR	TGCACAAATGAAACCAGCGCTTAAAAGAG	GGAAATTCTTTAAAATCTGTATGG
Identification of AS from protein-encoding RNA	Aradu.Z4DIZ-F/R	Aradu.Z4DIZ	PCR	ATGGCGGAGAAAGTATTCAGCGC	TAAGGCCGTAATATCTTGTCACG
