# Supplementary material for: Discovery, identification, and functional characterization of long noncoding RNAs in Arachis hypogaea L
Source: BMC Plant Biol. 2020 Jul 2;20:308. doi: 10.1186/s12870-020-02510-4 (PMC7330965; doi:10.1186/s12870-020-02510-4)
Supplement: Supplementary file 10 — Additional file 10: Table S10. Comparison with published peanut lncRNAs [file 12870_2020_2510_MOESM10_ESM.xls]

## Sheet:  Table S10
Table S10. Comparison with published peanut lncRNAs
match	mismatch	rep.match	N	QgapNum	QgapBases	TgapNum	TgapBases	strand	Qname	Qsize	Qstart	Qend	Tname	Tsize	Tstart	Tend	blockNum	blockSizes	qStarts	tStarts	match/q_size	q/t_size
645	0	0	0	0	0	1	337	-	TCONS_00010132	645	0	645	MSTRG.4107.2	1392	47	1029	2	339,306,	0,339,	47,723,	1	0.463362
333	0	0	0	0	0	0	0	-	TCONS_00012742	333	0	333	MSTRG.2111.3	655	4	337	1	333,	0,	4,	1	0.508397
350	0	0	0	0	0	1	125	+	TCONS_00031540	350	0	350	MSTRG.57449.1	795	38	513	2	307,43,	0,307,	38,470,	1	0.440252
350	0	0	0	0	0	1	125	+	TCONS_00031540	350	0	350	MSTRG.14045.1	795	38	513	2	307,43,	0,307,	38,470,	1	0.440252
923	0	0	0	0	0	1	2295	-	TCONS_00044003	923	0	923	MSTRG.10806.1	4430	526	3744	2	772,151,	0,772,	526,3593,	1	0.208352
378	0	0	0	0	0	0	0	+	TCONS_00048791	378	0	378	MSTRG.17494.1	755	162	540	1	378,	0,	162,	1	0.500662
258	0	0	0	0	0	0	0	+	TCONS_00056978	258	0	258	MSTRG.14856.1	366	55	313	1	258,	0,	55,	1	0.704918
511	0	0	0	0	0	0	0	+	TCONS_00070028	511	0	511	MSTRG.19863.1	584	30	541	1	511,	0,	30,	1	0.875
577	0	0	0	0	0	0	0	+	TCONS_00081191	577	0	577	MSTRG.24676.3	2630	1856	2433	1	577,	0,	1856,	1	0.219392
494	0	0	0	0	0	0	0	-	TCONS_00083797	494	0	494	MSTRG.25922.3	532	0	494	1	494,	0,	0,	1	0.928571
494	0	0	0	0	0	1	426	-	TCONS_00083797	494	0	494	MSTRG.25922.1	1898	117	1037	2	326,168,	0,326,	117,869,	1	0.260274
694	0	0	0	0	0	0	0	-	TCONS_00118322	694	0	694	MSTRG.34597.1	1282	44	738	1	694,	0,	44,	1	0.541342
437	0	0	0	0	0	0	0	-	TCONS_00122073	437	0	437	MSTRG.38183.3	755	121	558	1	437,	0,	121,	1	0.578808
347	0	0	0	0	0	1	151	+	TCONS_00135673	347	0	347	MSTRG.39409.114	1125	34	532	2	292,55,	0,292,	34,477,	1	0.308444
347	0	0	0	0	0	1	151	+	TCONS_00135673	347	0	347	MSTRG.39409.105	1511	34	532	2	292,55,	0,292,	34,477,	1	0.229649
449	0	0	0	0	0	1	42	-	TCONS_00143331	449	0	449	MSTRG.45077.9	1742	12	503	2	421,28,	0,421,	12,475,	1	0.25775
449	0	0	0	0	0	0	0	-	TCONS_00143331	449	0	449	MSTRG.45077.8	1632	12	461	1	449,	0,	12,	1	0.275123
449	0	0	0	0	0	1	42	-	TCONS_00143331	449	0	449	MSTRG.45077.6	1842	7	498	2	421,28,	0,421,	7,470,	1	0.243757
449	0	0	0	0	0	1	42	-	TCONS_00143331	449	0	449	MSTRG.45077.5	1863	12	503	2	421,28,	0,421,	12,475,	1	0.241009
449	0	0	0	0	0	1	940	-	TCONS_00143331	449	0	449	MSTRG.45077.4	2761	12	1401	2	421,28,	0,421,	12,1373,	1	0.162622
449	0	0	0	0	0	1	940	-	TCONS_00143331	449	0	449	MSTRG.45077.3	2501	8	1397	2	421,28,	0,421,	8,1369,	1	0.179528
449	0	0	0	0	0	1	42	-	TCONS_00143331	449	0	449	MSTRG.45077.2	2020	28	519	2	421,28,	0,421,	28,491,	1	0.222277
449	0	0	0	0	0	1	940	-	TCONS_00143331	449	0	449	MSTRG.45077.10	2613	8	1397	2	421,28,	0,421,	8,1369,	1	0.171833
2543	0	0	0	0	0	1	101	+	TCONS_00155080	2543	0	2543	MSTRG.50024.5	2673	12	2656	2	280,2263,	0,280,	12,393,	1	0.951366
1378	0	0	0	0	0	1	13	+	TCONS_00159180	1378	0	1378	MSTRG.47483.13	3237	1658	3049	2	1160,218,	0,1160,	1658,2831,	1	0.425703
876	0	0	0	0	0	0	0	+	TCONS_00161403	876	0	876	MSTRG.50550.1	1357	172	1048	1	876,	0,	172,	1	0.645542
1385	0	0	0	0	0	2	27	+	TCONS_00164912	1385	0	1385	MSTRG.47483.13	3237	1638	3050	3	1122,44,219,	0,1122,1166,	1638,2774,2831,	1	0.427865
475	0	0	0	0	0	0	0	+	TCONS_00165275	475	0	475	MSTRG.49987.2	781	201	676	1	475,	0,	201,	1	0.608195
475	0	0	0	0	0	1	1668	+	TCONS_00165275	475	0	475	MSTRG.49987.1	2533	285	2428	2	297,178,	0,297,	285,2250,	1	0.187525
847	0	0	0	0	0	0	0	-	TCONS_00165776	847	0	847	MSTRG.48821.3	1418	50	897	1	847,	0,	50,	1	0.59732
318	0	0	0	0	0	0	0	-	TCONS_00165976	318	0	318	MSTRG.50335.1	396	34	352	1	318,	0,	34,	1	0.80303
469	0	0	0	0	0	1	509	+	TCONS_00167804	469	0	469	MSTRG.53248.3	1040	6	984	2	221,248,	0,221,	6,736,	1	0.450962
545	0	0	0	0	0	0	0	+	TCONS_00168659	545	0	545	MSTRG.54423.4	4146	3598	4143	1	545,	0,	3598,	1	0.131452
545	0	0	0	0	0	0	0	+	TCONS_00168659	545	0	545	MSTRG.54423.3	4995	4447	4992	1	545,	0,	4447,	1	0.109109
545	0	0	0	0	0	0	0	+	TCONS_00168659	545	0	545	MSTRG.54423.2	3714	3125	3670	1	545,	0,	3125,	1	0.146742
545	0	0	0	0	0	1	293	+	TCONS_00168659	545	0	545	MSTRG.54423.1	5039	4125	4963	2	284,261,	0,284,	4125,4702,	1	0.108156
615	0	0	0	0	0	1	644	+	TCONS_00176047	615	0	615	MSTRG.52320.1	1726	10	1269	2	32,583,	0,32,	10,686,	1	0.356315
717	0	0	0	0	0	0	0	+	TCONS_00179247	717	0	717	MSTRG.55455.1	1165	33	750	1	717,	0,	33,	1	0.615451
393	0	0	0	0	0	2	955	-	TCONS_00180466	393	0	393	MSTRG.55645.4	1358	10	1358	3	21,42,330,	0,21,63,	10,432,1028,	1	0.289396
460	0	0	0	0	0	1	81	+	TCONS_00181504	460	0	460	MSTRG.55134.2	715	59	600	2	386,74,	0,386,	59,526,	1	0.643357
382	0	0	0	0	0	0	0	-	TCONS_00196646	382	0	382	MSTRG.61240.2	728	318	700	1	382,	0,	318,	1	0.524725
1003	0	0	0	0	0	0	0	-	TCONS_00198421	1003	0	1003	MSTRG.61192.1	5364	1954	2957	1	1003,	0,	1954,	1	0.186987
1405	0	0	0	0	0	0	0	-	TCONS_00200264	1405	0	1405	MSTRG.61831.1	2334	850	2255	1	1405,	0,	850,	1	0.601971
1011	0	0	0	0	0	1	97	+	TCONS_00205726	1011	0	1011	MSTRG.65748.2	1404	58	1166	2	944,67,	0,944,	58,1099,	1	0.720085
1011	0	0	0	0	0	0	0	+	TCONS_00205726	1011	0	1011	MSTRG.65748.1	1109	58	1069	1	1011,	0,	58,	1	0.911632
595	0	0	0	0	0	1	455	+	TCONS_00205963	595	0	595	MSTRG.66040.4	1217	167	1217	2	154,441,	0,154,	167,776,	1	0.488907
595	0	0	0	0	0	1	17	+	TCONS_00205963	595	0	595	MSTRG.66040.3	859	167	779	2	154,441,	0,154,	167,338,	1	0.692666
595	0	0	0	0	0	1	148	+	TCONS_00205963	595	0	595	MSTRG.66040.2	969	224	967	2	154,441,	0,154,	224,526,	1	0.614035
595	0	0	0	0	0	1	1309	+	TCONS_00205963	595	0	595	MSTRG.66040.1	2382	248	2152	2	154,441,	0,154,	248,1711,	1	0.24979
1019	0	0	0	0	0	1	125	-	TCONS_00212238	1019	0	1019	MSTRG.67410.1	3094	1118	2262	2	883,136,	0,883,	1118,2126,	1	0.329347
783	0	0	0	0	0	0	0	+	TCONS_00215259	783	0	783	MSTRG.63527.5	2795	1017	1800	1	783,	0,	1017,	1	0.280143
869	0	0	0	0	0	0	0	+	TCONS_00215274	869	0	869	MSTRG.63670.1	928	34	903	1	869,	0,	34,	1	0.936422
659	0	0	0	0	0	2	225	-	TCONS_00217911	659	0	659	MSTRG.65254.2	1480	533	1417	3	12,138,509,	0,12,150,	533,655,908,	1	0.44527
1050	0	0	0	0	0	1	2723	-	TCONS_00218040	1050	0	1050	MSTRG.66116.2	3791	2	3775	2	306,744,	0,306,	2,3031,	1	0.276972
1344	0	0	0	0	0	1	85	-	TCONS_00219306	1344	0	1344	MSTRG.64235.2	3195	1691	3120	2	1078,266,	0,1078,	1691,2854,	1	0.420657
1581	0	0	0	0	0	0	0	+	TCONS_00223576	1581	0	1581	MSTRG.72823.1	1817	39	1620	1	1581,	0,	39,	1	0.870116
1229	0	0	0	0	0	0	0	-	TCONS_00229210	1229	0	1229	MSTRG.69259.2	6337	4710	5939	1	1229,	0,	4710,	1	0.19394
422	0	0	0	0	0	1	110	-	TCONS_00229541	422	0	422	MSTRG.71192.2	2371	525	1057	2	16,406,	0,16,	525,651,	1	0.177984
667	0	0	0	0	0	2	342	+	TCONS_00230106	667	0	667	MSTRG.68466.7	1096	47	1056	3	184,40,443,	0,184,224,	47,463,613,	1	0.608577
423	0	0	0	0	0	0	0	+	TCONS_00232188	423	0	423	MSTRG.70630.1	675	26	449	1	423,	0,	26,	1	0.626667
676	0	0	0	0	0	0	0	+	TCONS_00235209	676	0	676	MSTRG.68799.2	788	14	690	1	676,	0,	14,	1	0.857868
676	0	0	0	0	0	1	595	+	TCONS_00235209	676	0	676	MSTRG.68799.1	1384	54	1325	2	306,370,	0,306,	54,955,	1	0.488439
902	0	0	0	0	0	1	1488	-	TCONS_00236803	902	0	902	MSTRG.73324.3	5538	1348	3738	2	466,436,	0,466,	1348,3302,	1	0.162875
967	0	0	0	0	0	1	24	-	TCONS_00244530	967	0	967	MSTRG.74061.2	1518	265	1256	2	108,859,	0,108,	265,397,	1	0.637022
967	0	0	0	0	0	0	0	-	TCONS_00244530	967	0	967	MSTRG.74061.1	1579	265	1232	1	967,	0,	265,	1	0.612413
1162	0	0	0	0	0	1	264	+	TCONS_00245504	1162	0	1162	MSTRG.74972.2	2850	1363	2789	2	933,229,	0,933,	1363,2560,	1	0.407719
1245	0	0	0	0	0	0	0	-	TCONS_00246281	1245	0	1245	MSTRG.74576.1	1368	120	1365	1	1245,	0,	120,	1	0.910088
568	0	0	0	0	0	1	122	-	TCONS_00247916	568	0	568	MSTRG.75227.1	1319	149	839	2	85,483,	0,85,	149,356,	1	0.430629
423	0	0	0	0	0	0	0	-	TCONS_00248265	423	0	423	MSTRG.77463.2	549	86	509	1	423,	0,	86,	1	0.770492
501	0	0	0	0	0	1	112	+	TCONS_00250337	501	0	501	MSTRG.73291.1	1372	449	1062	2	81,420,	0,81,	449,642,	1	0.36516
501	0	0	0	0	0	1	112	-	TCONS_00250337	501	0	501	MSTRG.73292.1	1365	304	917	2	420,81,	0,420,	304,836,	1	0.367033
347	0	0	0	0	0	1	71	-	TCONS_00260686	347	0	347	MSTRG.81037.1	2163	215	633	2	145,202,	0,145,	215,431,	1	0.160425
280	0	0	0	0	0	1	2144	-	TCONS_00260712	280	0	280	MSTRG.81134.7	3722	24	2448	2	141,139,	0,141,	24,2309,	1	0.0752284
280	0	0	0	0	0	0	0	-	TCONS_00260712	280	0	280	MSTRG.81134.6	2016	21	301	1	280,	0,	21,	1	0.138889
280	0	0	0	0	0	0	0	-	TCONS_00260712	280	0	280	MSTRG.81134.13	1499	6	286	1	280,	0,	6,	1	0.186791
452	0	0	0	0	0	0	0	+	TCONS_00261058	452	0	452	MSTRG.78423.1	824	262	714	1	452,	0,	262,	1	0.548544
504	0	0	0	0	0	1	9	-	TCONS_00263533	504	0	504	MSTRG.80691.1	1253	717	1230	2	25,479,	0,25,	717,751,	1	0.402235
930	0	0	0	0	0	0	0	-	TCONS_00271175	930	0	930	MSTRG.84760.5	1539	2	932	1	930,	0,	2,	1	0.604288
635	0	0	0	0	0	0	0	-	TCONS_00276769	635	0	635	MSTRG.85097.1	780	8	643	1	635,	0,	8,	1	0.814103
411	0	0	0	0	0	0	0	-	TCONS_00278536	411	0	411	MSTRG.84760.5	1539	0	411	1	411,	0,	0,	1	0.267057
411	0	0	0	0	0	0	0	-	TCONS_00278536	411	0	411	MSTRG.84760.1	1006	17	428	1	411,	0,	17,	1	0.408549
808	0	0	0	0	0	1	666	-	TCONS_00278794	808	0	808	MSTRG.86298.1	7809	3581	5055	2	40,768,	0,40,	3581,4287,	1	0.10347
1623	0	0	0	0	0	1	80	+	TCONS_00279411	1623	0	1623	MSTRG.84777.1	3470	44	1747	2	972,651,	0,972,	44,1096,	1	0.467723
304	0	0	0	0	0	0	0	-	TCONS_00293570	304	0	304	MSTRG.91041.2	329	9	313	1	304,	0,	9,	1	0.924012
890	0	0	0	0	0	0	0	-	TCONS_00294885	890	0	890	MSTRG.88660.3	1158	71	961	1	890,	0,	71,	1	0.768566
526	0	0	0	0	0	1	55	-	TCONS_00295198	526	0	526	MSTRG.90632.2	625	12	593	2	498,28,	0,498,	12,565,	1	0.8416
2199	0	0	0	0	0	0	0	-	TCONS_00296800	2199	0	2199	MSTRG.90481.9	7894	5493	7692	1	2199,	0,	5493,	1	0.278566
2199	0	0	0	0	0	0	0	-	TCONS_00296800	2199	0	2199	MSTRG.90481.11	7588	5352	7551	1	2199,	0,	5352,	1	0.2898
2199	0	0	0	0	0	1	587	-	TCONS_00296800	2199	0	2199	MSTRG.90481.10	8263	5420	8206	2	1699,500,	0,1699,	5420,7706,	1	0.266126
4541	1	0	0	0	0	1	394	+	TCONS_00290021	4542	0	4542	MSTRG.87916.11	7321	30	4966	2	198,4344,	0,198,	30,622,	0.99978	0.620407
4541	1	0	0	0	0	0	0	+	TCONS_00290021	4542	0	4542	MSTRG.87916.10	7183	30	4572	1	4542,	0,	30,	0.99978	0.632326
4488	1	0	0	0	0	1	103	+	TCONS_00282881	4489	0	4489	MSTRG.87916.14	7510	453	5045	2	4312,177,	0,4312,	453,4868,	0.999777	0.597736
4488	1	0	0	0	0	1	103	+	TCONS_00282881	4489	0	4489	MSTRG.87916.11	7321	372	4964	2	4312,177,	0,4312,	372,4787,	0.999777	0.613168
3501	1	0	0	0	0	2	1038	+	TCONS_00295609	3502	0	3502	MSTRG.87916.14	7510	506	5046	3	753,2414,335,	0,753,3167,	506,1351,4711,	0.999714	0.466312
3501	1	0	0	0	0	2	1038	+	TCONS_00295609	3502	0	3502	MSTRG.87916.11	7321	425	4965	3	753,2414,335,	0,753,3167,	425,1270,4630,	0.999714	0.47835
3331	1	0	0	0	0	1	210	-	TCONS_00213106	3332	0	3332	MSTRG.66562.1	4673	1122	4664	2	1524,1808,	0,1524,	1122,2856,	0.9997	0.713032
3316	1	0	0	0	0	0	0	-	TCONS_00120243	3317	0	3317	MSTRG.36029.3	4198	793	4110	1	3317,	0,	793,	0.999699	0.790138
2520	1	0	0	0	0	1	641	-	TCONS_00291590	2521	0	2521	MSTRG.90481.7	19651	3730	6892	2	1496,1025,	0,1496,	3730,5867,	0.999603	0.128289
1507	1	0	0	0	0	1	667	-	TCONS_00095272	1508	0	1508	MSTRG.28533.2	2564	90	2265	2	103,1405,	0,103,	90,860,	0.999337	0.588144
1205	1	0	0	0	0	1	182	-	TCONS_00178496	1206	0	1206	MSTRG.57331.6	2844	34	1422	2	166,1040,	0,166,	34,382,	0.999171	0.424051
1205	1	0	0	0	0	2	278	-	TCONS_00178496	1206	0	1206	MSTRG.57331.2	2623	19	1503	3	166,996,44,	0,166,1162,	19,367,1459,	0.999171	0.459779
904	1	0	0	0	0	2	476	+	TCONS_00084230	905	0	905	MSTRG.23538.1	2493	1111	2492	3	70,482,353,	0,70,552,	1111,1442,2139,	0.998895	0.363016
885	1	0	0	0	0	1	250	+	TCONS_00070916	886	0	886	MSTRG.20440.1	1415	84	1220	2	487,399,	0,487,	84,821,	0.998871	0.626148
2990	4	0	0	0	0	0	0	-	TCONS_00040171	2994	0	2994	MSTRG.10806.6	3401	407	3401	1	2994,	0,	407,	0.998664	0.880329
2990	4	0	0	0	0	1	103	-	TCONS_00040171	2994	0	2994	MSTRG.10806.4	3578	476	3573	2	417,2577,	0,417,	476,996,	0.998664	0.83678
2990	4	0	0	0	0	1	71	-	TCONS_00040171	2994	0	2994	MSTRG.10806.3	3529	459	3524	2	266,2728,	0,266,	459,796,	0.998664	0.848399
2990	4	0	0	0	0	3	254	-	TCONS_00040171	2994	0	2994	MSTRG.10806.1	4430	499	3747	4	266,82,69,2577,	0,266,348,417,	499,836,998,1170,	0.998664	0.675847
717	0	0	0	1	1	1	226	-	TCONS_00163013	718	0	718	MSTRG.47458.7	1421	478	1421	3	58,595,64,	0,58,654,	478,762,1357,	0.998607	0.505278
717	0	0	0	1	1	0	0	-	TCONS_00163013	718	0	718	MSTRG.47458.6	1230	513	1230	2	653,64,	0,654,	513,1166,	0.998607	0.58374
717	0	0	0	1	1	2	545	-	TCONS_00163013	718	0	718	MSTRG.47458.5	1636	365	1627	4	227,243,183,64,	0,227,470,654,	365,1023,1380,1563,	0.998607	0.438875
717	0	0	0	1	1	0	0	-	TCONS_00163013	718	0	718	MSTRG.47458.1	1246	507	1224	2	653,64,	0,654,	507,1160,	0.998607	0.576244
1260	2	0	0	0	0	1	163	-	TCONS_00084452	1262	0	1262	MSTRG.25237.1	1748	177	1602	2	554,708,	0,554,	177,894,	0.998415	0.721968
620	1	0	0	0	0	1	643	-	TCONS_00132189	621	0	621	MSTRG.40855.1	1282	13	1277	2	278,343,	0,278,	13,934,	0.99839	0.484399
559	1	0	0	0	0	0	0	-	TCONS_00118295	560	0	560	MSTRG.34447.5	1219	618	1178	1	560,	0,	618,	0.998214	0.459393
559	1	0	0	0	0	2	125	-	TCONS_00118295	560	0	560	MSTRG.34447.4	1525	741	1426	3	434,112,14,	0,434,546,	741,1286,1412,	0.998214	0.367213
559	1	0	0	0	0	1	111	-	TCONS_00118295	560	0	560	MSTRG.34447.1	1569	677	1348	2	434,126,	0,434,	677,1222,	0.998214	0.356915
2093	1	0	0	1	3	1	213	+	TCONS_00269395	2097	0	2097	MSTRG.82326.1	5259	492	2799	3	1083,551,460,	0,1086,1637,	492,1575,2339,	0.998093	0.398745
1028	2	0	0	0	0	2	79	-	TCONS_00102966	1030	0	1030	MSTRG.32676.6	1312	127	1236	3	244,462,324,	0,244,706,	127,449,912,	0.998058	0.785061
1012	2	0	0	0	0	2	303	-	TCONS_00075628	1014	0	1014	MSTRG.25237.1	1748	358	1675	3	51,182,781,	0,51,233,	358,549,894,	0.998028	0.580092
468	0	0	0	0	0	1	1060	+	TCONS_00167804	469	1	469	MSTRG.53248.4	1590	0	1528	2	220,248,	1,221,	0,1280,	0.997868	0.294969
906	1	0	0	1	1	1	220	+	TCONS_00155055	908	0	908	MSTRG.49987.1	2533	238	1365	3	344,46,517,	0,344,391,	238,802,848,	0.997797	0.358468
896	2	0	0	0	0	1	603	+	TCONS_00066693	898	0	898	MSTRG.20964.1	3631	145	1646	2	71,827,	0,71,	145,819,	0.997773	0.247315
868	1	0	0	1	1	1	899	-	TCONS_00229610	870	0	870	MSTRG.72000.1	2387	432	2200	3	80,497,292,	0,81,578,	432,512,1908,	0.997701	0.364474
861	2	0	0	0	0	1	358	+	TCONS_00131372	863	0	863	MSTRG.39409.71	3278	1487	2708	2	718,145,	0,718,	1487,2563,	0.997683	0.26327
861	2	0	0	0	0	2	407	+	TCONS_00131372	863	0	863	MSTRG.39409.70	3228	1531	2801	3	41,677,145,	0,41,718,	1531,1621,2656,	0.997683	0.267348
861	2	0	0	0	0	2	481	+	TCONS_00131372	863	0	863	MSTRG.39409.57	3344	1407	2751	3	41,677,145,	0,41,718,	1407,1571,2606,	0.997683	0.258074
853	2	0	0	0	0	0	0	+	TCONS_00054573	855	0	855	MSTRG.15682.3	857	2	857	1	855,	0,	2,	0.997661	0.997666
838	2	0	0	0	0	0	0	+	TCONS_00047575	840	0	840	MSTRG.15682.2	1535	6	846	1	840,	0,	6,	0.997619	0.547231
400	1	0	0	0	0	0	0	+	TCONS_00107216	401	0	401	MSTRG.24826.5	1034	553	954	1	401,	0,	553,	0.997506	0.387814
400	1	0	0	0	0	0	0	+	TCONS_00107216	401	0	401	MSTRG.24826.4	1453	717	1118	1	401,	0,	717,	0.997506	0.275981
1184	0	0	0	1	1	1	79	-	TCONS_00160064	1187	0	1185	MSTRG.47458.5	1636	365	1628	3	901,218,65,	2,903,1122,	365,1345,1563,	0.997473	0.72555
782	1	0	0	1	1	0	0	-	TCONS_00054179	784	0	784	MSTRG.17495.1	926	55	838	2	523,260,	0,524,	55,578,	0.997449	0.846652
708	0	0	0	0	0	2	340	+	TCONS_00112985	710	2	710	MSTRG.36485.49	3909	0	1048	3	334,71,303,	2,336,407,	0,560,745,	0.997183	0.181632
1407	0	0	0	0	0	1	4	+	TCONS_00235756	1411	4	1411	MSTRG.72823.1	1817	0	1411	2	438,969,	4,442,	0,442,	0.997165	0.776555
346	1	0	0	0	0	1	120	+	TCONS_00135673	347	0	347	MSTRG.39409.81	2509	1513	1980	2	293,54,	0,293,	1513,1926,	0.997118	0.138302
346	1	0	0	0	0	1	151	+	TCONS_00135673	347	0	347	MSTRG.39409.79	2954	1927	2425	2	292,55,	0,292,	1927,2370,	0.997118	0.117468
346	1	0	0	0	0	1	49	+	TCONS_00135673	347	0	347	MSTRG.39409.75	2327	1395	1791	2	56,291,	0,56,	1395,1500,	0.997118	0.149119
346	1	0	0	0	0	1	918	+	TCONS_00135673	347	0	347	MSTRG.39409.71	3278	1472	2737	2	293,54,	0,293,	1472,2683,	0.997118	0.105857
346	1	0	0	0	0	2	967	+	TCONS_00135673	347	0	347	MSTRG.39409.70	3228	1516	2830	3	56,237,54,	0,56,293,	1516,1621,2776,	0.997118	0.107497
346	1	0	0	0	0	2	200	+	TCONS_00135673	347	0	347	MSTRG.39409.67	2487	1399	1946	3	56,236,55,	0,56,292,	1399,1504,1891,	0.997118	0.139526
346	1	0	0	0	0	2	169	+	TCONS_00135673	347	0	347	MSTRG.39409.66	2994	1937	2453	3	56,237,54,	0,56,293,	1937,2042,2399,	0.997118	0.115898
346	1	0	0	0	0	1	120	+	TCONS_00135673	347	0	347	MSTRG.39409.64	2446	1412	1879	2	293,54,	0,293,	1412,1825,	0.997118	0.141864
346	1	0	0	0	0	1	120	+	TCONS_00135673	347	0	347	MSTRG.39409.62	3105	2071	2538	2	293,54,	0,293,	2071,2484,	0.997118	0.111755
346	1	0	0	0	0	1	120	+	TCONS_00135673	347	0	347	MSTRG.39409.60	2443	1409	1876	2	293,54,	0,293,	1409,1822,	0.997118	0.142038
346	1	0	0	0	0	1	120	+	TCONS_00135673	347	0	347	MSTRG.39409.59	3045	2011	2478	2	293,54,	0,293,	2011,2424,	0.997118	0.113957
346	1	0	0	0	0	2	1041	+	TCONS_00135673	347	0	347	MSTRG.39409.57	3344	1392	2780	3	56,237,54,	0,56,293,	1392,1571,2726,	0.997118	0.103768
346	1	0	0	0	0	2	169	+	TCONS_00135673	347	0	347	MSTRG.39409.55	2480	1395	1911	3	56,237,54,	0,56,293,	1395,1500,1857,	0.997118	0.139919
346	1	0	0	0	0	1	120	+	TCONS_00135673	347	0	347	MSTRG.39409.54	2963	1927	2394	2	293,54,	0,293,	1927,2340,	0.997118	0.117111
346	1	0	0	0	0	1	120	+	TCONS_00135673	347	0	347	MSTRG.39409.53	2545	1473	1940	2	293,54,	0,293,	1473,1886,	0.997118	0.136346
346	1	0	0	0	0	1	656	+	TCONS_00135673	347	0	347	MSTRG.39409.2	3036	776	1779	2	293,54,	0,293,	776,1725,	0.997118	0.114295
344	1	0	0	0	0	1	146	+	TCONS_00061855	345	0	345	MSTRG.21940.5	671	41	532	2	100,245,	0,100,	41,287,	0.997101	0.514158
344	1	0	0	0	0	0	0	+	TCONS_00061855	345	0	345	MSTRG.21940.3	541	60	405	1	345,	0,	60,	0.997101	0.637708
344	1	0	0	0	0	1	208	+	TCONS_00061855	345	0	345	MSTRG.21940.1	754	62	615	2	101,244,	0,101,	62,371,	0.997101	0.45756
1000	3	0	0	0	0	1	33	+	TCONS_00132982	1003	0	1003	MSTRG.39409.70	3228	1555	2591	2	17,986,	0,17,	1555,1605,	0.997009	0.310719
1000	3	0	0	0	0	1	107	+	TCONS_00132982	1003	0	1003	MSTRG.39409.57	3344	1431	2541	2	17,986,	0,17,	1431,1555,	0.997009	0.29994
333	1	0	0	0	0	2	460	-	TCONS_00250640	334	0	334	MSTRG.74816.4	1788	223	1017	3	6,132,196,	0,6,138,	223,565,821,	0.997006	0.186801
327	1	0	0	0	0	1	6	-	TCONS_00088119	328	0	328	MSTRG.72144.1	469	54	388	2	52,276,	0,52,	54,112,	0.996951	0.69936
4528	1	0	0	0	0	2	518	+	TCONS_00290021	4542	13	4542	MSTRG.87916.14	7510	0	5047	3	96,89,4344,	13,109,198,	0,220,703,	0.996918	0.604794
952	1	0	0	1	2	0	0	+	TCONS_00230398	955	0	955	MSTRG.70583.11	4306	2798	3751	2	742,211,	0,744,	2798,3540,	0.996859	0.221784
592	1	0	0	0	0	0	0	+	TCONS_00215358	594	0	593	MSTRG.64000.1	593	0	593	1	593,	0,	0,	0.996633	1.00169
258	1	0	0	0	0	0	0	-	TCONS_00236051	259	0	259	MSTRG.69148.1	294	27	286	1	259,	0,	27,	0.996139	0.880952
764	3	0	0	0	0	2	108	+	TCONS_00110962	767	0	767	MSTRG.34340.1	1683	137	1012	3	143,296,328,	0,143,439,	137,287,684,	0.996089	0.455734
755	0	0	0	1	1	2	510	-	TCONS_00161617	758	0	756	MSTRG.47458.5	1636	365	1630	4	227,243,218,67,	2,229,472,691,	365,1023,1345,1563,	0.996042	0.463325
1004	4	0	0	0	0	1	665	-	TCONS_00053807	1008	0	1008	MSTRG.15495.2	1821	56	1729	2	659,349,	0,659,	56,1380,	0.996032	0.553542
711	3	0	0	0	0	0	0	-	TCONS_00007601	714	0	714	MSTRG.3169.3	5128	386	1100	1	714,	0,	386,	0.995798	0.139236
711	3	0	0	0	0	2	1197	-	TCONS_00007601	714	0	714	MSTRG.3169.1	6714	766	2677	3	219,61,434,	0,219,280,	766,1117,2243,	0.995798	0.106345
234	1	0	0	0	0	0	0	+	TCONS_00039319	235	0	235	MSTRG.12184.1	1169	485	720	1	235,	0,	485,	0.995745	0.201027
460	1	0	0	0	0	0	0	-	TCONS_00000817	462	1	462	MSTRG.2240.1	1134	645	1106	1	461,	0,	645,	0.995671	0.407407
215	1	0	0	0	0	1	31	+	TCONS_00268457	216	0	216	MSTRG.86359.5	994	15	262	2	201,15,	0,201,	15,247,	0.99537	0.217304
644	3	0	0	0	0	0	0	+	TCONS_00107217	647	0	647	MSTRG.16781.19	1840	22	669	1	647,	0,	22,	0.995363	0.35163
640	3	0	0	0	0	0	0	+	TCONS_00039537	643	0	643	MSTRG.13276.2	856	45	688	1	643,	0,	45,	0.995334	0.751168
836	1	0	0	0	0	1	19	+	TCONS_00047575	840	3	840	MSTRG.15682.3	857	1	857	2	457,380,	3,460,	1,477,	0.995238	0.980163
205	1	0	0	0	0	1	7	-	TCONS_00083912	206	0	206	MSTRG.72141.7	497	129	342	2	15,191,	0,15,	129,151,	0.995146	0.414487
205	1	0	0	0	0	0	0	-	TCONS_00083912	206	0	206	MSTRG.72141.1	649	158	364	1	206,	0,	158,	0.995146	0.317411
399	2	0	0	0	0	0	0	+	TCONS_00107216	401	0	401	MSTRG.16781.18	1966	292	693	1	401,	0,	292,	0.995012	0.203967
990	5	0	0	0	0	2	10	+	TCONS_00041244	995	0	995	MSTRG.11132.8	2672	23	1028	3	191,480,324,	0,191,671,	23,222,704,	0.994975	0.37238
990	5	0	0	0	0	1	2	+	TCONS_00041244	995	0	995	MSTRG.11132.5	2676	35	1032	2	671,324,	0,671,	35,708,	0.994975	0.371824
1135	1	0	0	0	0	1	104	-	TCONS_00020157	1141	5	1141	MSTRG.6459.1	1297	57	1297	2	144,992,	0,144,	57,305,	0.994741	0.879722
554	3	0	0	0	0	0	0	+	TCONS_00037205	557	0	557	MSTRG.13276.1	609	44	601	1	557,	0,	44,	0.994614	0.914614
1242	7	0	0	0	0	1	1	-	TCONS_00121570	1249	0	1249	MSTRG.35035.2	2715	467	1717	2	610,639,	0,610,	467,1078,	0.994396	0.460037
1589	6	0	0	1	3	1	275	+	TCONS_00036908	1598	0	1598	MSTRG.12019.6	3198	1029	2899	3	128,1053,414,	0,131,1184,	1029,1157,2485,	0.994368	0.499687
1589	6	0	0	1	3	1	57	+	TCONS_00036908	1598	0	1598	MSTRG.12019.4	3059	1108	2760	3	128,1053,414,	0,131,1184,	1108,1236,2346,	0.994368	0.522393
345	2	0	0	0	0	2	933	+	TCONS_00135673	347	0	347	MSTRG.39409.8	2778	287	1567	3	56,237,54,	0,56,293,	287,359,1513,	0.994236	0.12491
345	2	0	0	0	0	2	966	+	TCONS_00135673	347	0	347	MSTRG.39409.5	2838	286	1599	3	56,237,54,	0,56,293,	286,391,1545,	0.994236	0.122269
345	2	0	0	0	0	1	917	+	TCONS_00135673	347	0	347	MSTRG.39409.4	2658	286	1550	2	293,54,	0,293,	286,1496,	0.994236	0.130549
345	2	0	0	0	0	2	933	+	TCONS_00135673	347	0	347	MSTRG.39409.12	2477	187	1467	3	56,237,54,	0,56,293,	187,259,1413,	0.994236	0.140089
345	2	0	0	0	0	1	917	+	TCONS_00135673	347	0	347	MSTRG.39409.11	2659	385	1649	2	293,54,	0,293,	385,1595,	0.994236	0.1305
339	2	0	0	0	0	1	266	+	TCONS_00054366	341	0	341	MSTRG.14269.1	1372	689	1296	2	29,312,	0,29,	689,984,	0.994135	0.248542
495	3	0	0	0	0	1	140	-	TCONS_00236196	498	0	498	MSTRG.69895.4	1212	571	1209	2	166,332,	0,166,	571,877,	0.993976	0.410891
326	1	0	0	1	1	1	56	-	TCONS_00088119	328	0	328	MSTRG.72144.4	435	31	414	3	52,53,222,	0,52,106,	31,139,192,	0.993902	0.754023
961	0	0	0	1	6	0	0	-	TCONS_00244530	967	0	967	MSTRG.74061.5	1374	256	1217	2	109,852,	0,115,	256,365,	0.993795	0.703785
1903	1	0	0	0	0	1	411	+	TCONS_00066409	1915	0	1904	MSTRG.19259.6	2325	10	2325	2	1682,222,	0,1682,	10,2103,	0.993734	0.823656
923	0	0	0	1	6	1	1587	+	TCONS_00228189	929	0	929	MSTRG.69248.5	4125	30	2540	2	128,795,	0,134,	30,1745,	0.993541	0.225212
459	2	0	0	0	0	1	1	-	TCONS_00000817	462	1	462	MSTRG.40723.1	4348	1759	2221	2	416,45,	0,416,	1759,2176,	0.993506	0.106256
611	4	0	0	0	0	1	644	+	TCONS_00176047	615	0	615	MSTRG.52313.1	1803	10	1269	2	32,583,	0,32,	10,686,	0.993496	0.341098
443	3	0	0	0	0	0	0	-	TCONS_00082569	446	0	446	MSTRG.72946.59	8103	2194	2640	1	446,	0,	2194,	0.993274	0.0550413
443	3	0	0	0	0	0	0	-	TCONS_00082569	446	0	446	MSTRG.72946.58	8168	2186	2632	1	446,	0,	2186,	0.993274	0.0546033
443	3	0	0	0	0	0	0	-	TCONS_00082569	446	0	446	MSTRG.72946.57	7507	1481	1927	1	446,	0,	1481,	0.993274	0.0594112
443	3	0	0	0	0	0	0	-	TCONS_00082569	446	0	446	MSTRG.72946.56	8031	2107	2553	1	446,	0,	2107,	0.993274	0.0555348
443	3	0	0	0	0	0	0	-	TCONS_00082569	446	0	446	MSTRG.72946.55	7496	1572	2018	1	446,	0,	1572,	0.993274	0.0594984
443	3	0	0	0	0	0	0	-	TCONS_00082569	446	0	446	MSTRG.72946.54	8168	2124	2570	1	446,	0,	2124,	0.993274	0.0546033
443	3	0	0	0	0	0	0	-	TCONS_00082569	446	0	446	MSTRG.72946.51	7985	2061	2507	1	446,	0,	2061,	0.993274	0.0558547
443	3	0	0	0	0	0	0	-	TCONS_00082569	446	0	446	MSTRG.72946.50	8168	2222	2668	1	446,	0,	2222,	0.993274	0.0546033
443	3	0	0	0	0	0	0	-	TCONS_00082569	446	0	446	MSTRG.72946.48	8127	2125	2571	1	446,	0,	2125,	0.993274	0.0548788
443	3	0	0	0	0	0	0	-	TCONS_00082569	446	0	446	MSTRG.72946.47	7195	1452	1898	1	446,	0,	1452,	0.993274	0.0619875
443	3	0	0	0	0	0	0	-	TCONS_00082569	446	0	446	MSTRG.72946.46	8169	2125	2571	1	446,	0,	2125,	0.993274	0.0545966
443	3	0	0	0	0	0	0	-	TCONS_00082569	446	0	446	MSTRG.72946.45	7295	1578	2024	1	446,	0,	1578,	0.993274	0.0611378
443	3	0	0	0	0	0	0	-	TCONS_00082569	446	0	446	MSTRG.72946.44	8111	2222	2668	1	446,	0,	2222,	0.993274	0.0549871
443	3	0	0	0	0	0	0	-	TCONS_00082569	446	0	446	MSTRG.72946.43	7580	1578	2024	1	446,	0,	1578,	0.993274	0.058839
443	3	0	0	0	0	0	0	-	TCONS_00082569	446	0	446	MSTRG.72946.42	8271	2125	2571	1	446,	0,	2125,	0.993274	0.0539233
443	3	0	0	0	0	0	0	-	TCONS_00082569	446	0	446	MSTRG.72946.41	7502	1578	2024	1	446,	0,	1578,	0.993274	0.0594508
443	3	0	0	0	0	0	0	-	TCONS_00082569	446	0	446	MSTRG.72946.40	16854	2181	2627	1	446,	0,	2181,	0.993274	0.0264626
443	3	0	0	0	0	0	0	-	TCONS_00082569	446	0	446	MSTRG.72946.4	15980	1578	2024	1	446,	0,	1578,	0.993274	0.0279099
443	3	0	0	0	0	0	0	-	TCONS_00082569	446	0	446	MSTRG.72946.37	16758	2356	2802	1	446,	0,	2356,	0.993274	0.0266142
443	3	0	0	0	0	0	0	-	TCONS_00082569	446	0	446	MSTRG.72946.31	16760	2356	2802	1	446,	0,	2356,	0.993274	0.026611
443	3	0	0	0	0	0	0	-	TCONS_00082569	446	0	446	MSTRG.72946.30	17297	2356	2802	1	446,	0,	2356,	0.993274	0.0257848
443	3	0	0	0	0	0	0	-	TCONS_00082569	446	0	446	MSTRG.72946.3	17026	2222	2668	1	446,	0,	2222,	0.993274	0.0261952
443	3	0	0	0	0	0	0	-	TCONS_00082569	446	0	446	MSTRG.72946.26	16690	2183	2629	1	446,	0,	2183,	0.993274	0.0267226
443	3	0	0	0	0	0	0	-	TCONS_00082569	446	0	446	MSTRG.72946.23	16642	2222	2668	1	446,	0,	2222,	0.993274	0.0267997
443	3	0	0	0	0	0	0	-	TCONS_00082569	446	0	446	MSTRG.72946.22	17029	2222	2668	1	446,	0,	2222,	0.993274	0.0261906
443	3	0	0	0	0	0	0	-	TCONS_00082569	446	0	446	MSTRG.72946.21	8399	2222	2668	1	446,	0,	2222,	0.993274	0.0531016
443	3	0	0	0	0	0	0	-	TCONS_00082569	446	0	446	MSTRG.72946.20	7262	2222	2668	1	446,	0,	2222,	0.993274	0.0614156
443	3	0	0	0	0	0	0	-	TCONS_00082569	446	0	446	MSTRG.72946.2	17386	2182	2628	1	446,	0,	2182,	0.993274	0.0256528
443	3	0	0	0	0	0	0	-	TCONS_00082569	446	0	446	MSTRG.72946.19	16490	2192	2638	1	446,	0,	2192,	0.993274	0.0270467
443	3	0	0	0	0	0	0	-	TCONS_00082569	446	0	446	MSTRG.72946.1	17334	2222	2668	1	446,	0,	2222,	0.993274	0.0257298
443	3	0	0	0	0	0	0	-	TCONS_00082569	446	0	446	MSTRG.27157.8	17066	2254	2700	1	446,	0,	2254,	0.993274	0.0261338
443	3	0	0	0	0	0	0	-	TCONS_00082569	446	0	446	MSTRG.27157.7	16360	2222	2668	1	446,	0,	2222,	0.993274	0.0272616
443	3	0	0	0	0	0	0	-	TCONS_00082569	446	0	446	MSTRG.27157.6	17113	2222	2668	1	446,	0,	2222,	0.993274	0.0260621
443	3	0	0	0	0	0	0	-	TCONS_00082569	446	0	446	MSTRG.27157.5	17294	2182	2628	1	446,	0,	2182,	0.993274	0.0257893
443	3	0	0	0	0	0	0	-	TCONS_00082569	446	0	446	MSTRG.27157.47	8101	2057	2503	1	446,	0,	2057,	0.993274	0.0550549
443	3	0	0	0	0	0	0	-	TCONS_00082569	446	0	446	MSTRG.27157.46	8183	2139	2585	1	446,	0,	2139,	0.993274	0.0545032
443	3	0	0	0	0	0	0	-	TCONS_00082569	446	0	446	MSTRG.27157.44	7941	2194	2640	1	446,	0,	2194,	0.993274	0.0561642
443	3	0	0	0	0	0	0	-	TCONS_00082569	446	0	446	MSTRG.27157.43	7193	1578	2024	1	446,	0,	1578,	0.993274	0.0620047
443	3	0	0	0	0	0	0	-	TCONS_00082569	446	0	446	MSTRG.27157.42	8066	2194	2640	1	446,	0,	2194,	0.993274	0.0552938
443	3	0	0	0	0	0	0	-	TCONS_00082569	446	0	446	MSTRG.27157.41	7182	1180	1626	1	446,	0,	1180,	0.993274	0.0620997
443	3	0	0	0	0	0	0	-	TCONS_00082569	446	0	446	MSTRG.27157.40	7060	1578	2024	1	446,	0,	1578,	0.993274	0.0631728
443	3	0	0	0	0	0	0	-	TCONS_00082569	446	0	446	MSTRG.27157.4	17651	2222	2668	1	446,	0,	2222,	0.993274	0.0252677
443	3	0	0	0	0	0	0	-	TCONS_00082569	446	0	446	MSTRG.27157.39	8168	2222	2668	1	446,	0,	2222,	0.993274	0.0546033
443	3	0	0	0	0	0	0	-	TCONS_00082569	446	0	446	MSTRG.27157.38	8169	2125	2571	1	446,	0,	2125,	0.993274	0.0545966
443	3	0	0	0	0	0	0	-	TCONS_00082569	446	0	446	MSTRG.27157.37	8168	2124	2570	1	446,	0,	2124,	0.993274	0.0546033
443	3	0	0	0	0	0	0	-	TCONS_00082569	446	0	446	MSTRG.27157.36	7991	2222	2668	1	446,	0,	2222,	0.993274	0.0558128
443	3	0	0	0	0	0	0	-	TCONS_00082569	446	0	446	MSTRG.27157.34	7502	1578	2024	1	446,	0,	1578,	0.993274	0.0594508
443	3	0	0	0	0	0	0	-	TCONS_00082569	446	0	446	MSTRG.27157.3	17638	2222	2668	1	446,	0,	2222,	0.993274	0.0252863
443	3	0	0	0	0	0	0	-	TCONS_00082569	446	0	446	MSTRG.27157.25	16785	2204	2650	1	446,	0,	2204,	0.993274	0.0265713
443	3	0	0	0	0	0	0	-	TCONS_00082569	446	0	446	MSTRG.27157.23	16781	2192	2638	1	446,	0,	2192,	0.993274	0.0265777
443	3	0	0	0	0	0	0	-	TCONS_00082569	446	0	446	MSTRG.27157.2	26725	2254	2700	1	446,	0,	2254,	0.993274	0.0166885
443	3	0	0	0	0	0	0	-	TCONS_00082569	446	0	446	MSTRG.27157.1	27892	2254	2700	1	446,	0,	2254,	0.993274	0.0159902
996	6	0	0	1	1	1	1	+	TCONS_00132982	1003	0	1003	MSTRG.39409.8	2778	326	1329	3	824,140,38,	0,824,965,	326,1151,1291,	0.993021	0.361051
996	6	0	0	1	1	2	34	+	TCONS_00132982	1003	0	1003	MSTRG.39409.5	2838	325	1361	4	17,807,140,38,	0,17,824,965,	325,375,1183,1323,	0.993021	0.353418
996	6	0	0	1	1	1	1	+	TCONS_00132982	1003	0	1003	MSTRG.39409.12	2477	226	1229	3	824,140,38,	0,824,965,	226,1051,1191,	0.993021	0.404925
284	2	0	0	0	0	1	110	-	TCONS_00227752	286	0	286	MSTRG.72946.60	8067	3150	3546	2	74,212,	0,74,	3150,3334,	0.993007	0.0354531
284	2	0	0	0	0	1	110	-	TCONS_00227752	286	0	286	MSTRG.72946.59	8103	3289	3685	2	74,212,	0,74,	3289,3473,	0.993007	0.0352956
284	2	0	0	0	0	1	110	-	TCONS_00227752	286	0	286	MSTRG.72946.58	8168	3281	3677	2	74,212,	0,74,	3281,3465,	0.993007	0.0350147
284	2	0	0	0	0	1	110	-	TCONS_00227752	286	0	286	MSTRG.72946.57	7507	2576	2972	2	74,212,	0,74,	2576,2760,	0.993007	0.0380978
284	2	0	0	0	0	1	110	-	TCONS_00227752	286	0	286	MSTRG.72946.56	8031	3202	3598	2	74,212,	0,74,	3202,3386,	0.993007	0.035612
284	2	0	0	0	0	1	110	-	TCONS_00227752	286	0	286	MSTRG.72946.55	7496	2667	3063	2	74,212,	0,74,	2667,2851,	0.993007	0.0381537
284	2	0	0	0	0	1	110	-	TCONS_00227752	286	0	286	MSTRG.72946.54	8168	3219	3615	2	74,212,	0,74,	3219,3403,	0.993007	0.0350147
284	2	0	0	0	0	1	110	-	TCONS_00227752	286	0	286	MSTRG.72946.53	8055	3148	3544	2	74,212,	0,74,	3148,3332,	0.993007	0.0355059
284	2	0	0	0	0	1	110	-	TCONS_00227752	286	0	286	MSTRG.72946.52	8097	3148	3544	2	74,212,	0,74,	3148,3332,	0.993007	0.0353217
284	2	0	0	0	0	1	110	-	TCONS_00227752	286	0	286	MSTRG.72946.51	7985	3156	3552	2	74,212,	0,74,	3156,3340,	0.993007	0.0358172
284	2	0	0	0	0	1	110	-	TCONS_00227752	286	0	286	MSTRG.72946.50	8168	3219	3615	2	74,212,	0,74,	3219,3403,	0.993007	0.0350147
284	2	0	0	0	0	1	110	-	TCONS_00227752	286	0	286	MSTRG.72946.49	7376	2540	2936	2	74,212,	0,74,	2540,2724,	0.993007	0.0387744
284	2	0	0	0	0	1	110	-	TCONS_00227752	286	0	286	MSTRG.72946.48	8127	3220	3616	2	74,212,	0,74,	3220,3404,	0.993007	0.0351913
284	2	0	0	0	0	1	110	-	TCONS_00227752	286	0	286	MSTRG.72946.46	8169	3220	3616	2	74,212,	0,74,	3220,3404,	0.993007	0.0350104
284	2	0	0	0	0	1	110	-	TCONS_00227752	286	0	286	MSTRG.72946.45	7295	2673	3069	2	74,212,	0,74,	2673,2857,	0.993007	0.0392049
284	2	0	0	0	0	1	110	-	TCONS_00227752	286	0	286	MSTRG.72946.44	8111	3317	3713	2	74,212,	0,74,	3317,3501,	0.993007	0.0352608
284	2	0	0	0	0	1	110	-	TCONS_00227752	286	0	286	MSTRG.72946.43	7580	2673	3069	2	74,212,	0,74,	2673,2857,	0.993007	0.0377309
284	2	0	0	0	0	1	110	-	TCONS_00227752	286	0	286	MSTRG.72946.42	8271	3220	3616	2	74,212,	0,74,	3220,3404,	0.993007	0.0345786
284	2	0	0	0	0	1	110	-	TCONS_00227752	286	0	286	MSTRG.72946.41	7502	2673	3069	2	74,212,	0,74,	2673,2857,	0.993007	0.0381232
284	2	0	0	0	0	1	110	-	TCONS_00227752	286	0	286	MSTRG.72946.40	16854	3276	3672	2	74,212,	0,74,	3276,3460,	0.993007	0.0169693
284	2	0	0	0	0	1	110	-	TCONS_00227752	286	0	286	MSTRG.72946.4	15980	2673	3069	2	74,212,	0,74,	2673,2857,	0.993007	0.0178974
284	2	0	0	0	0	1	110	-	TCONS_00227752	286	0	286	MSTRG.72946.37	16758	3451	3847	2	74,212,	0,74,	3451,3635,	0.993007	0.0170665
284	2	0	0	0	0	1	110	-	TCONS_00227752	286	0	286	MSTRG.72946.31	16760	3451	3847	2	74,212,	0,74,	3451,3635,	0.993007	0.0170644
284	2	0	0	0	0	1	110	-	TCONS_00227752	286	0	286	MSTRG.72946.30	17297	3451	3847	2	74,212,	0,74,	3451,3635,	0.993007	0.0165347
284	2	0	0	0	0	1	110	-	TCONS_00227752	286	0	286	MSTRG.72946.3	17026	3317	3713	2	74,212,	0,74,	3317,3501,	0.993007	0.0167978
284	2	0	0	0	0	1	110	-	TCONS_00227752	286	0	286	MSTRG.72946.26	16690	3278	3674	2	74,212,	0,74,	3278,3462,	0.993007	0.017136
284	2	0	0	0	0	1	110	-	TCONS_00227752	286	0	286	MSTRG.72946.23	16642	3317	3713	2	74,212,	0,74,	3317,3501,	0.993007	0.0171854
284	2	0	0	0	0	1	110	-	TCONS_00227752	286	0	286	MSTRG.72946.22	17029	3317	3713	2	74,212,	0,74,	3317,3501,	0.993007	0.0167949
284	2	0	0	0	0	1	110	-	TCONS_00227752	286	0	286	MSTRG.72946.21	8399	3317	3713	2	74,212,	0,74,	3317,3501,	0.993007	0.0340517
284	2	0	0	0	0	1	110	-	TCONS_00227752	286	0	286	MSTRG.72946.20	7262	3317	3713	2	74,212,	0,74,	3317,3501,	0.993007	0.0393831
284	2	0	0	0	0	1	110	-	TCONS_00227752	286	0	286	MSTRG.72946.2	17386	3277	3673	2	74,212,	0,74,	3277,3461,	0.993007	0.01645
284	2	0	0	0	0	1	110	-	TCONS_00227752	286	0	286	MSTRG.72946.19	16490	3287	3683	2	74,212,	0,74,	3287,3471,	0.993007	0.0173438
284	2	0	0	0	0	1	110	-	TCONS_00227752	286	0	286	MSTRG.72946.1	17334	3317	3713	2	74,212,	0,74,	3317,3501,	0.993007	0.0164994
284	2	0	0	0	0	1	110	-	TCONS_00227752	286	0	286	MSTRG.27157.8	17066	3349	3745	2	74,212,	0,74,	3349,3533,	0.993007	0.0167585
284	2	0	0	0	0	1	110	-	TCONS_00227752	286	0	286	MSTRG.27157.7	16360	3317	3713	2	74,212,	0,74,	3317,3501,	0.993007	0.0174817
284	2	0	0	0	0	1	110	-	TCONS_00227752	286	0	286	MSTRG.27157.6	17113	3317	3713	2	74,212,	0,74,	3317,3501,	0.993007	0.0167124
284	2	0	0	0	0	1	110	-	TCONS_00227752	286	0	286	MSTRG.27157.5	17294	3277	3673	2	74,212,	0,74,	3277,3461,	0.993007	0.0165375
284	2	0	0	0	0	1	110	-	TCONS_00227752	286	0	286	MSTRG.27157.47	8101	3152	3548	2	74,212,	0,74,	3152,3336,	0.993007	0.0353043
284	2	0	0	0	0	1	110	-	TCONS_00227752	286	0	286	MSTRG.27157.46	8183	3234	3630	2	74,212,	0,74,	3234,3418,	0.993007	0.0349505
284	2	0	0	0	0	1	110	-	TCONS_00227752	286	0	286	MSTRG.27157.45	7376	2540	2936	2	74,212,	0,74,	2540,2724,	0.993007	0.0387744
284	2	0	0	0	0	1	110	-	TCONS_00227752	286	0	286	MSTRG.27157.44	7941	3289	3685	2	74,212,	0,74,	3289,3473,	0.993007	0.0360156
284	2	0	0	0	0	1	110	-	TCONS_00227752	286	0	286	MSTRG.27157.43	7193	2673	3069	2	74,212,	0,74,	2673,2857,	0.993007	0.0397609
284	2	0	0	0	0	1	110	-	TCONS_00227752	286	0	286	MSTRG.27157.42	8066	3289	3685	2	74,212,	0,74,	3289,3473,	0.993007	0.0354575
284	2	0	0	0	0	1	110	-	TCONS_00227752	286	0	286	MSTRG.27157.41	7182	2275	2671	2	74,212,	0,74,	2275,2459,	0.993007	0.0398218
284	2	0	0	0	0	1	110	-	TCONS_00227752	286	0	286	MSTRG.27157.40	7060	2673	3069	2	74,212,	0,74,	2673,2857,	0.993007	0.0405099
284	2	0	0	0	0	1	110	-	TCONS_00227752	286	0	286	MSTRG.27157.4	17651	3317	3713	2	74,212,	0,74,	3317,3501,	0.993007	0.016203
284	2	0	0	0	0	1	110	-	TCONS_00227752	286	0	286	MSTRG.27157.39	8168	3219	3615	2	74,212,	0,74,	3219,3403,	0.993007	0.0350147
284	2	0	0	0	0	1	110	-	TCONS_00227752	286	0	286	MSTRG.27157.38	8169	3220	3616	2	74,212,	0,74,	3220,3404,	0.993007	0.0350104
284	2	0	0	0	0	1	110	-	TCONS_00227752	286	0	286	MSTRG.27157.37	8168	3219	3615	2	74,212,	0,74,	3219,3403,	0.993007	0.0350147
284	2	0	0	0	0	1	110	-	TCONS_00227752	286	0	286	MSTRG.27157.36	7991	3317	3713	2	74,212,	0,74,	3317,3501,	0.993007	0.0357903
284	2	0	0	0	0	1	110	-	TCONS_00227752	286	0	286	MSTRG.27157.35	7447	2540	2936	2	74,212,	0,74,	2540,2724,	0.993007	0.0384047
284	2	0	0	0	0	1	110	-	TCONS_00227752	286	0	286	MSTRG.27157.34	7502	2673	3069	2	74,212,	0,74,	2673,2857,	0.993007	0.0381232
284	2	0	0	0	0	1	110	-	TCONS_00227752	286	0	286	MSTRG.27157.3	17638	3317	3713	2	74,212,	0,74,	3317,3501,	0.993007	0.016215
284	2	0	0	0	0	1	110	-	TCONS_00227752	286	0	286	MSTRG.27157.25	16785	3299	3695	2	74,212,	0,74,	3299,3483,	0.993007	0.017039
284	2	0	0	0	0	1	110	-	TCONS_00227752	286	0	286	MSTRG.27157.23	16781	3287	3683	2	74,212,	0,74,	3287,3471,	0.993007	0.0170431
284	2	0	0	0	0	1	110	-	TCONS_00227752	286	0	286	MSTRG.27157.2	26725	3349	3745	2	74,212,	0,74,	3349,3533,	0.993007	0.0107016
284	2	0	0	0	0	1	110	-	TCONS_00227752	286	0	286	MSTRG.27157.1	27892	3349	3745	2	74,212,	0,74,	3349,3533,	0.993007	0.0102538
848	2	0	0	0	0	0	0	+	TCONS_00261437	854	0	850	MSTRG.80992.1	1178	328	1178	1	850,	0,	328,	0.992974	0.724958
415	3	0	0	0	0	1	1068	-	TCONS_00086319	418	0	418	MSTRG.22955.3	2279	790	2276	2	154,264,	0,154,	790,2012,	0.992823	0.183414
1099	8	0	0	0	0	2	169	-	TCONS_00135038	1107	0	1107	MSTRG.40959.6	9144	15	1291	3	312,512,283,	0,312,824,	15,495,1008,	0.992773	0.121063
1099	8	0	0	0	0	2	169	-	TCONS_00135038	1107	0	1107	MSTRG.40959.5	7808	41	1317	3	312,512,283,	0,312,824,	41,521,1034,	0.992773	0.141778
1099	8	0	0	0	0	2	169	-	TCONS_00135038	1107	0	1107	MSTRG.40959.4	9573	24	1300	3	312,512,283,	0,312,824,	24,504,1017,	0.992773	0.115638
549	4	0	0	0	0	1	13	+	TCONS_00028934	553	0	553	MSTRG.10441.1	903	337	903	2	317,236,	0,317,	337,667,	0.992767	0.612403
540	1	0	0	0	0	0	0	+	TCONS_00028171	544	0	541	MSTRG.9332.1	602	52	593	1	541,	0,	52,	0.992647	0.903654
668	4	0	0	1	1	2	214	-	TCONS_00098255	673	0	673	MSTRG.29365.5	2046	5	891	4	511,68,56,37,	0,511,580,636,	5,603,671,854,	0.992571	0.328935
497	4	0	0	0	0	4	125	+	TCONS_00250337	501	0	501	MSTRG.27358.1	1253	513	1139	5	81,18,15,376,11,	0,81,99,114,490,	513,703,724,742,1128,	0.992016	0.39984
856	6	0	0	1	1	2	374	+	TCONS_00131372	863	0	863	MSTRG.39409.8	2778	302	1538	4	41,677,53,91,	0,41,718,772,	302,359,1394,1447,	0.991889	0.310655
856	6	0	0	1	1	2	407	+	TCONS_00131372	863	0	863	MSTRG.39409.5	2838	301	1570	4	41,677,53,91,	0,41,718,772,	301,391,1426,1479,	0.991889	0.304087
856	6	0	0	1	1	1	358	+	TCONS_00131372	863	0	863	MSTRG.39409.4	2658	301	1521	3	718,53,91,	0,718,772,	301,1377,1430,	0.991889	0.32468
856	6	0	0	1	1	2	374	+	TCONS_00131372	863	0	863	MSTRG.39409.12	2477	202	1438	4	41,677,53,91,	0,41,718,772,	202,259,1294,1347,	0.991889	0.348405
856	6	0	0	1	1	1	358	+	TCONS_00131372	863	0	863	MSTRG.39409.11	2659	400	1620	3	718,53,91,	0,718,772,	400,1476,1529,	0.991889	0.324558
366	3	0	0	0	0	1	461	-	TCONS_00129806	369	0	369	MSTRG.40959.9	7728	3928	4758	2	334,35,	0,334,	3928,4723,	0.99187	0.0477484
366	3	0	0	0	0	1	461	-	TCONS_00129806	369	0	369	MSTRG.40959.7	13589	3913	4743	2	334,35,	0,334,	3913,4708,	0.99187	0.0271543
366	3	0	0	0	0	1	461	-	TCONS_00129806	369	0	369	MSTRG.40959.20	7590	3767	4597	2	334,35,	0,334,	3767,4562,	0.99187	0.0486166
366	3	0	0	0	0	1	354	-	TCONS_00129806	369	0	369	MSTRG.40959.19	6996	3756	4479	2	334,35,	0,334,	3756,4444,	0.99187	0.0527444
366	3	0	0	0	0	1	461	-	TCONS_00129806	369	0	369	MSTRG.40959.18	7473	3530	4360	2	334,35,	0,334,	3530,4325,	0.99187	0.0493778
366	3	0	0	0	0	0	0	-	TCONS_00129806	369	0	369	MSTRG.40959.17	7410	3928	4297	1	369,	0,	3928,	0.99187	0.0497976
366	3	0	0	0	0	1	461	-	TCONS_00129806	369	0	369	MSTRG.40959.16	7582	3752	4582	2	334,35,	0,334,	3752,4547,	0.99187	0.0486679
366	3	0	0	0	0	1	461	-	TCONS_00129806	369	0	369	MSTRG.40959.15	7701	3758	4588	2	334,35,	0,334,	3758,4553,	0.99187	0.0479159
366	3	0	0	0	0	1	461	-	TCONS_00129806	369	0	369	MSTRG.40959.14	7344	3767	4597	2	334,35,	0,334,	3767,4562,	0.99187	0.0502451
366	3	0	0	0	0	1	461	-	TCONS_00129806	369	0	369	MSTRG.40959.13	7399	3913	4743	2	334,35,	0,334,	3913,4708,	0.99187	0.0498716
366	3	0	0	0	0	1	461	-	TCONS_00129806	369	0	369	MSTRG.40959.12	7240	3786	4616	2	334,35,	0,334,	3786,4581,	0.99187	0.0509669
366	3	0	0	0	0	1	461	-	TCONS_00129806	369	0	369	MSTRG.40959.11	7302	3767	4597	2	334,35,	0,334,	3767,4562,	0.99187	0.0505341
366	3	0	0	0	0	1	461	-	TCONS_00129806	369	0	369	MSTRG.40959.10	7455	3928	4758	2	334,35,	0,334,	3928,4723,	0.99187	0.049497
366	3	0	0	0	0	1	461	-	TCONS_00129806	369	0	369	MSTRG.40959.1	14229	3928	4758	2	334,35,	0,334,	3928,4723,	0.99187	0.025933
241	2	0	0	0	0	0	0	+	TCONS_00048621	243	0	243	MSTRG.17264.2	326	72	315	1	243,	0,	72,	0.99177	0.745399
239	2	0	0	0	0	1	25	-	TCONS_00054093	241	0	241	MSTRG.41579.5	871	350	616	2	12,229,	0,12,	350,387,	0.991701	0.276693
239	2	0	0	0	0	1	14	-	TCONS_00054093	241	0	241	MSTRG.41579.4	761	273	528	2	12,229,	0,12,	273,299,	0.991701	0.316689
239	2	0	0	0	0	1	14	-	TCONS_00054093	241	0	241	MSTRG.41579.3	1174	286	541	2	12,229,	0,12,	286,312,	0.991701	0.205281
239	2	0	0	0	0	0	0	-	TCONS_00054093	241	0	241	MSTRG.41579.2	2270	322	563	1	241,	0,	322,	0.991701	0.106167
239	2	0	0	0	0	1	14	-	TCONS_00054093	241	0	241	MSTRG.41578.8	1305	360	615	2	12,229,	0,12,	360,386,	0.991701	0.184674
239	2	0	0	0	0	0	0	-	TCONS_00054093	241	0	241	MSTRG.41578.7	1964	360	601	1	241,	0,	360,	0.991701	0.122709
239	2	0	0	0	0	1	14	-	TCONS_00054093	241	0	241	MSTRG.41578.6	1912	382	637	2	12,229,	0,12,	382,408,	0.991701	0.126046
239	2	0	0	0	0	1	14	-	TCONS_00054093	241	0	241	MSTRG.41578.4	2110	387	642	2	12,229,	0,12,	387,413,	0.991701	0.114218
239	2	0	0	0	0	1	25	-	TCONS_00054093	241	0	241	MSTRG.41578.10	1088	298	564	2	12,229,	0,12,	298,335,	0.991701	0.221507
702	6	0	0	0	0	3	8617	-	TCONS_00086894	708	0	708	MSTRG.72946.37	16758	18	9343	4	144,194,353,17,	0,144,338,691,	18,166,8870,9326,	0.991525	0.0422485
702	6	0	0	0	0	3	8473	-	TCONS_00086894	708	0	708	MSTRG.72946.31	16760	18	9199	4	144,194,353,17,	0,144,338,691,	18,166,8726,9182,	0.991525	0.0422434
702	6	0	0	0	0	3	8617	-	TCONS_00086894	708	0	708	MSTRG.72946.30	17297	18	9343	4	144,194,353,17,	0,144,338,691,	18,166,8870,9326,	0.991525	0.040932
3098	21	0	0	5	6	4	230	-	TCONS_00133625	3125	0	3125	MSTRG.40959.9	7728	15	3364	9	811,199,296,472,105,858,54,263,61,	0,812,1011,1309,1781,1886,2745,2800,3064,	15,826,1027,1324,1797,2128,2986,3040,3303,	0.99136	0.404374
3098	21	0	0	5	6	4	230	-	TCONS_00133625	3125	0	3125	MSTRG.40959.7	13589	0	3349	9	811,199,296,472,105,858,54,263,61,	0,812,1011,1309,1781,1886,2745,2800,3064,	0,811,1012,1309,1782,2113,2971,3025,3288,	0.99136	0.229965
3098	21	0	0	5	6	4	230	-	TCONS_00133625	3125	0	3125	MSTRG.40959.17	7410	15	3364	9	811,199,296,472,105,858,54,263,61,	0,812,1011,1309,1781,1886,2745,2800,3064,	15,826,1027,1324,1797,2128,2986,3040,3303,	0.99136	0.421727
3098	21	0	0	5	6	4	230	-	TCONS_00133625	3125	0	3125	MSTRG.40959.13	7399	0	3349	9	811,199,296,472,105,858,54,263,61,	0,812,1011,1309,1781,1886,2745,2800,3064,	0,811,1012,1309,1782,2113,2971,3025,3288,	0.99136	0.422354
3098	21	0	0	5	6	4	230	-	TCONS_00133625	3125	0	3125	MSTRG.40959.10	7455	15	3364	9	811,199,296,472,105,858,54,263,61,	0,812,1011,1309,1781,1886,2745,2800,3064,	15,826,1027,1324,1797,2128,2986,3040,3303,	0.99136	0.419182
3098	21	0	0	5	6	4	230	-	TCONS_00133625	3125	0	3125	MSTRG.40959.1	14229	15	3364	9	811,199,296,472,105,858,54,263,61,	0,812,1011,1309,1781,1886,2745,2800,3064,	15,826,1027,1324,1797,2128,2986,3040,3303,	0.99136	0.219622
458	2	0	0	1	1	0	0	-	TCONS_00000817	462	1	462	MSTRG.11822.1	1375	498	958	2	447,13,	0,448,	498,945,	0.991342	0.336
228	2	0	0	0	0	0	0	-	TCONS_00033947	230	0	230	MSTRG.32487.1	1082	264	494	1	230,	0,	264,	0.991304	0.212569
451	4	0	0	0	0	1	4	+	TCONS_00096807	455	0	455	MSTRG.28295.6	908	291	750	2	243,212,	0,243,	291,538,	0.991209	0.501101
225	2	0	0	0	0	1	6	+	TCONS_00022882	227	0	227	MSTRG.4640.2	2110	1781	2014	2	32,195,	0,32,	1781,1819,	0.991189	0.107583
889	0	0	0	1	6	1	842	+	TCONS_00243464	897	0	895	MSTRG.73275.1	1756	25	1756	3	326,189,374,	0,332,521,	25,351,1382,	0.991081	0.51082
541	5	0	0	0	0	1	11	-	TCONS_00055419	546	0	546	MSTRG.41579.5	871	187	744	2	175,371,	0,175,	187,373,	0.990842	0.626866
541	5	0	0	0	0	0	0	-	TCONS_00055419	546	0	546	MSTRG.41579.4	761	110	656	1	546,	0,	110,	0.990842	0.717477
541	5	0	0	0	0	0	0	-	TCONS_00055419	546	0	546	MSTRG.41579.3	1174	123	669	1	546,	0,	123,	0.990842	0.465077
540	0	0	0	0	0	0	0	+	TCONS_00168659	545	0	540	MSTRG.54423.5	4379	3839	4379	1	540,	0,	3839,	0.990826	0.124458
431	4	0	0	0	0	0	0	-	TCONS_00122838	435	0	435	MSTRG.15192.3	1803	80	515	1	435,	0,	80,	0.990805	0.241265
754	7	0	0	0	0	3	454	-	TCONS_00184188	761	0	761	MSTRG.8253.5	6983	1914	3129	4	299,32,379,51,	0,299,331,710,	1914,2319,2352,3078,	0.990802	0.108979
754	7	0	0	0	0	3	454	-	TCONS_00184188	761	0	761	MSTRG.8253.3	6401	1760	2975	4	299,32,379,51,	0,299,331,710,	1760,2165,2198,2924,	0.990802	0.118888
754	7	0	0	0	0	3	454	-	TCONS_00184188	761	0	761	MSTRG.8253.21	6436	1816	3031	4	299,32,379,51,	0,299,331,710,	1816,2221,2254,2980,	0.990802	0.118241
754	7	0	0	0	0	3	454	-	TCONS_00184188	761	0	761	MSTRG.8253.20	5616	1433	2648	4	299,32,379,51,	0,299,331,710,	1433,1838,1871,2597,	0.990802	0.135506
754	7	0	0	0	0	1	106	-	TCONS_00184188	761	0	761	MSTRG.8217.93	5842	1685	2552	2	299,462,	0,299,	1685,2090,	0.990802	0.130264
754	7	0	0	0	0	1	24	-	TCONS_00184188	761	0	761	MSTRG.8217.77	5590	1681	2466	2	299,462,	0,299,	1681,2004,	0.990802	0.136136
754	7	0	0	0	0	1	106	-	TCONS_00184188	761	0	761	MSTRG.8217.66	5745	1679	2546	2	299,462,	0,299,	1679,2084,	0.990802	0.132463
754	7	0	0	0	0	2	453	-	TCONS_00184188	761	0	761	MSTRG.8217.60	6206	1685	2899	3	299,411,51,	0,299,710,	1685,2090,2848,	0.990802	0.122623
754	7	0	0	0	0	1	106	-	TCONS_00184188	761	0	761	MSTRG.8217.58	6400	1685	2552	2	299,462,	0,299,	1685,2090,	0.990802	0.118906
754	7	0	0	0	0	1	106	-	TCONS_00184188	761	0	761	MSTRG.8217.2	7646	1679	2546	2	299,462,	0,299,	1679,2084,	0.990802	0.0995292
754	7	0	0	0	0	1	106	-	TCONS_00184188	761	0	761	MSTRG.8217.131	4339	845	1712	2	299,462,	0,299,	845,1250,	0.990802	0.175386
754	7	0	0	0	0	1	106	-	TCONS_00184188	761	0	761	MSTRG.8217.129	5307	1189	2056	2	299,462,	0,299,	1189,1594,	0.990802	0.143396
754	7	0	0	0	0	1	106	-	TCONS_00184188	761	0	761	MSTRG.8217.127	5306	1189	2056	2	299,462,	0,299,	1189,1594,	0.990802	0.143423
754	7	0	0	0	0	1	24	-	TCONS_00184188	761	0	761	MSTRG.8217.120	4968	1679	2464	2	299,462,	0,299,	1679,2002,	0.990802	0.15318
754	7	0	0	0	0	2	453	-	TCONS_00184188	761	0	761	MSTRG.8217.116	6019	1677	2891	3	299,411,51,	0,299,710,	1677,2082,2840,	0.990802	0.126433
754	7	0	0	0	0	1	24	-	TCONS_00184188	761	0	761	MSTRG.8217.115	6106	1689	2474	2	299,462,	0,299,	1689,2012,	0.990802	0.124632
754	7	0	0	0	0	1	106	-	TCONS_00184188	761	0	761	MSTRG.8217.1	6895	1744	2611	2	299,462,	0,299,	1744,2149,	0.990802	0.11037
215	2	0	0	0	0	0	0	+	TCONS_00184598	217	0	217	MSTRG.53873.1	679	379	596	1	217,	0,	379,	0.990783	0.319588
215	2	0	0	0	0	0	0	-	TCONS_00184598	217	0	217	MSTRG.53872.1	679	83	300	1	217,	0,	83,	0.990783	0.319588
636	4	0	0	2	2	0	0	+	TCONS_00049163	642	0	642	MSTRG.18024.3	1129	330	970	3	363,269,8,	0,364,634,	330,693,962,	0.990654	0.568645
636	4	0	0	0	0	0	0	+	TCONS_00066610	642	2	642	MSTRG.19464.7	694	0	640	1	640,	2,	0,	0.990654	0.925072
209	2	0	0	0	0	1	4	-	TCONS_00083913	211	0	211	MSTRG.72141.7	497	127	342	2	17,194,	0,17,	127,148,	0.990521	0.424547
414	3	0	0	0	0	1	1068	-	TCONS_00086319	418	1	418	MSTRG.22955.7	2544	1059	2544	2	154,263,	0,154,	1059,2281,	0.990431	0.164308
204	2	0	0	0	0	1	3	-	TCONS_00083912	206	0	206	MSTRG.72141.6	476	112	321	2	14,192,	0,14,	112,129,	0.990291	0.432773
204	2	0	0	0	0	0	0	-	TCONS_00083912	206	0	206	MSTRG.72141.4	498	138	344	1	206,	0,	138,	0.990291	0.413655
204	2	0	0	0	0	0	0	-	TCONS_00083912	206	0	206	MSTRG.72141.3	577	138	344	1	206,	0,	138,	0.990291	0.357019
204	2	0	0	0	0	1	3	-	TCONS_00083912	206	0	206	MSTRG.72141.2	606	138	347	2	14,192,	0,14,	138,155,	0.990291	0.339934
203	2	0	0	0	0	1	24	-	TCONS_00040350	205	0	205	MSTRG.18068.9	1582	112	341	2	7,198,	0,7,	112,143,	0.990244	0.129583
203	2	0	0	0	0	1	24	-	TCONS_00040350	205	0	205	MSTRG.18068.12	1569	79	308	2	7,198,	0,7,	79,110,	0.990244	0.130656
203	2	0	0	0	0	2	38	-	TCONS_00040350	205	0	205	MSTRG.18068.11	1598	93	336	3	7,175,23,	0,7,182,	93,124,313,	0.990244	0.128285
203	2	0	0	0	0	1	24	-	TCONS_00040350	205	0	205	MSTRG.18068.10	1223	97	326	2	7,198,	0,7,	97,128,	0.990244	0.167621
395	3	0	0	1	1	1	6	-	TCONS_00131862	399	0	399	MSTRG.39087.2	593	10	414	3	8,142,248,	0,9,151,	10,18,166,	0.989975	0.67285
395	3	0	0	1	1	1	1	-	TCONS_00131862	399	0	399	MSTRG.39087.1	626	10	409	3	8,147,243,	0,9,156,	10,18,166,	0.989975	0.63738
861	2	0	0	1	1	1	899	-	TCONS_00229610	870	6	870	MSTRG.50783.1	2194	432	2194	3	80,497,286,	0,81,578,	432,512,1908,	0.989655	0.396536
1908	6	0	0	4	13	3	4	-	TCONS_00137678	1928	1	1928	MSTRG.41925.19	2388	459	2377	8	138,293,110,63,236,215,509,350,	0,145,441,551,616,852,1068,1577,	459,597,890,1001,1064,1301,1516,2027,	0.989627	0.80737
1908	6	0	0	4	13	4	750	-	TCONS_00137678	1928	1	1928	MSTRG.41925.1	3160	480	3144	9	138,293,110,63,236,215,289,220,350,	0,145,441,551,616,852,1068,1357,1577,	480,618,911,1022,1085,1322,1537,2572,2794,	0.989627	0.610127
1332	4	0	0	2	5	4	115	-	TCONS_00136438	1346	5	1346	MSTRG.41925.21	1967	516	1967	7	103,301,110,63,33,378,348,	0,103,407,517,582,615,993,	516,708,1009,1120,1183,1239,1619,	0.989599	0.684291
737	8	0	0	0	0	2	201	-	TCONS_00160299	745	0	745	MSTRG.85283.16	2476	600	1546	3	33,688,24,	0,33,721,	600,639,1522,	0.989262	0.300889
737	8	0	0	0	0	2	201	-	TCONS_00160299	745	0	745	MSTRG.85283.14	2486	610	1556	3	33,688,24,	0,33,721,	610,649,1532,	0.989262	0.299678
737	8	0	0	0	0	2	201	-	TCONS_00160299	745	0	745	MSTRG.85283.13	2674	607	1553	3	33,688,24,	0,33,721,	607,646,1529,	0.989262	0.278609
737	8	0	0	0	0	1	6	-	TCONS_00160299	745	0	745	MSTRG.85283.12	2429	610	1361	2	33,712,	0,33,	610,649,	0.989262	0.306711
737	8	0	0	0	0	2	201	-	TCONS_00160299	745	0	745	MSTRG.85283.11	2542	573	1519	3	33,688,24,	0,33,721,	573,612,1495,	0.989262	0.293076
737	8	0	0	0	0	2	201	-	TCONS_00160299	745	0	745	MSTRG.85283.10	1612	570	1516	3	33,688,24,	0,33,721,	570,609,1492,	0.989262	0.462159
737	8	0	0	0	0	2	201	-	TCONS_00160299	745	0	745	MSTRG.85283.1	1859	610	1556	3	33,688,24,	0,33,721,	610,649,1532,	0.989262	0.400753
263	3	0	0	0	0	0	0	+	TCONS_00109863	266	0	266	MSTRG.32975.7	2716	246	512	1	266,	0,	246,	0.988722	0.0979381
263	3	0	0	0	0	0	0	+	TCONS_00109863	266	0	266	MSTRG.32975.6	1256	275	541	1	266,	0,	275,	0.988722	0.211783
263	3	0	0	0	0	0	0	+	TCONS_00109863	266	0	266	MSTRG.32975.3	3161	318	584	1	266,	0,	318,	0.988722	0.0841506
1906	6	0	0	4	13	4	750	-	TCONS_00137678	1928	3	1928	MSTRG.41925.20	3140	478	3140	9	138,293,110,63,236,215,289,220,348,	0,145,441,551,616,852,1068,1357,1577,	478,616,909,1020,1083,1320,1535,2570,2792,	0.988589	0.614013
516	6	0	0	0	0	2	1084	+	TCONS_00083181	522	0	522	MSTRG.26479.5	1994	388	1994	3	39,229,254,	0,39,268,	388,690,1740,	0.988506	0.261785
516	6	0	0	0	0	5	1906	+	TCONS_00083181	522	0	522	MSTRG.26479.1	2877	449	2877	6	39,44,36,113,36,254,	0,39,83,119,232,268,	449,751,958,1434,1766,2623,	0.988506	0.181439
1263	15	0	0	0	0	1	114	-	TCONS_00110564	1278	0	1278	MSTRG.33617.1	2721	1235	2627	2	377,901,	0,377,	1235,1726,	0.988263	0.46968
755	8	0	0	1	1	3	452	-	TCONS_00184187	764	0	764	MSTRG.8253.5	6983	1914	3129	5	309,128,151,124,51,	0,310,438,589,713,	1914,2223,2352,2607,3078,	0.98822	0.109409
755	8	0	0	1	1	3	452	-	TCONS_00184187	764	0	764	MSTRG.8253.3	6401	1760	2975	5	309,128,151,124,51,	0,310,438,589,713,	1760,2069,2198,2453,2924,	0.98822	0.119356
755	8	0	0	1	1	3	452	-	TCONS_00184187	764	0	764	MSTRG.8253.21	6436	1816	3031	5	309,128,151,124,51,	0,310,438,589,713,	1816,2125,2254,2509,2980,	0.98822	0.118707
755	8	0	0	1	1	3	452	-	TCONS_00184187	764	0	764	MSTRG.8253.20	5616	1433	2648	5	309,128,151,124,51,	0,310,438,589,713,	1433,1742,1871,2126,2597,	0.98822	0.13604
755	8	0	0	1	1	0	0	-	TCONS_00184187	764	0	764	MSTRG.8217.94	5045	1760	2523	2	309,454,	0,310,	1760,2069,	0.98822	0.151437
755	8	0	0	1	1	1	104	-	TCONS_00184187	764	0	764	MSTRG.8217.93	5842	1685	2552	3	309,279,175,	0,310,589,	1685,1994,2377,	0.98822	0.130777
755	8	0	0	1	1	0	0	-	TCONS_00184187	764	0	764	MSTRG.8217.87	5764	1796	2559	2	309,454,	0,310,	1796,2105,	0.98822	0.132547
755	8	0	0	1	1	1	347	-	TCONS_00184187	764	0	764	MSTRG.8217.67	5967	1681	2791	3	309,403,51,	0,310,713,	1681,1990,2740,	0.98822	0.128038
755	8	0	0	1	1	1	104	-	TCONS_00184187	764	0	764	MSTRG.8217.66	5745	1679	2546	3	309,279,175,	0,310,589,	1679,1988,2371,	0.98822	0.132985
755	8	0	0	1	1	2	451	-	TCONS_00184187	764	0	764	MSTRG.8217.60	6206	1685	2899	4	309,279,124,51,	0,310,589,713,	1685,1994,2377,2848,	0.98822	0.123107
755	8	0	0	1	1	1	104	-	TCONS_00184187	764	0	764	MSTRG.8217.58	6400	1685	2552	3	309,279,175,	0,310,589,	1685,1994,2377,	0.98822	0.119375
755	8	0	0	1	1	1	104	-	TCONS_00184187	764	0	764	MSTRG.8217.2	7646	1679	2546	3	309,279,175,	0,310,589,	1679,1988,2371,	0.98822	0.0999215
755	8	0	0	1	1	1	104	-	TCONS_00184187	764	0	764	MSTRG.8217.131	4339	845	1712	3	309,279,175,	0,310,589,	845,1154,1537,	0.98822	0.176077
755	8	0	0	1	1	1	347	-	TCONS_00184187	764	0	764	MSTRG.8217.130	5714	1761	2871	3	309,403,51,	0,310,713,	1761,2070,2820,	0.98822	0.133707
755	8	0	0	1	1	1	104	-	TCONS_00184187	764	0	764	MSTRG.8217.129	5307	1189	2056	3	309,279,175,	0,310,589,	1189,1498,1881,	0.98822	0.143961
755	8	0	0	1	1	1	104	-	TCONS_00184187	764	0	764	MSTRG.8217.127	5306	1189	2056	3	309,279,175,	0,310,589,	1189,1498,1881,	0.98822	0.143988
755	8	0	0	1	1	0	0	-	TCONS_00184187	764	0	764	MSTRG.8217.118	5588	1700	2463	2	309,454,	0,310,	1700,2009,	0.98822	0.136722
755	8	0	0	1	1	2	451	-	TCONS_00184187	764	0	764	MSTRG.8217.116	6019	1677	2891	4	309,279,124,51,	0,310,589,713,	1677,1986,2369,2840,	0.98822	0.126931
755	8	0	0	1	1	0	0	-	TCONS_00184187	764	0	764	MSTRG.8217.114	5607	1787	2550	2	309,454,	0,310,	1787,2096,	0.98822	0.136258
755	8	0	0	1	1	1	104	-	TCONS_00184187	764	0	764	MSTRG.8217.1	6895	1744	2611	3	309,279,175,	0,310,589,	1744,2053,2436,	0.98822	0.110805
653	8	0	0	0	0	2	125	+	TCONS_00038992	661	0	661	MSTRG.10173.4	2037	1105	1891	3	468,69,124,	0,468,537,	1105,1674,1767,	0.987897	0.324497
653	8	0	0	0	0	1	24	+	TCONS_00038992	661	0	661	MSTRG.10173.11	1925	1094	1779	2	537,124,	0,537,	1094,1655,	0.987897	0.343377
801	9	0	0	0	0	4	534	-	TCONS_00179733	811	1	811	MSTRG.8253.5	6983	1922	3266	5	291,56,151,124,188,	0,291,347,498,622,	1922,2295,2352,2607,3078,	0.98767	0.116139
801	9	0	0	0	0	4	534	-	TCONS_00179733	811	1	811	MSTRG.8253.3	6401	1768	3112	5	291,56,151,124,188,	0,291,347,498,622,	1768,2141,2198,2453,2924,	0.98767	0.126699
801	9	0	0	0	0	4	534	-	TCONS_00179733	811	1	811	MSTRG.8253.21	6436	1824	3168	5	291,56,151,124,188,	0,291,347,498,622,	1824,2197,2254,2509,2980,	0.98767	0.12601
801	9	0	0	0	0	2	186	-	TCONS_00179733	811	1	811	MSTRG.8217.93	5842	1693	2689	3	291,207,312,	0,291,498,	1693,2066,2377,	0.98767	0.138822
801	9	0	0	0	0	2	186	-	TCONS_00179733	811	1	811	MSTRG.8217.58	6400	1693	2689	3	291,207,312,	0,291,498,	1693,2066,2377,	0.98767	0.126719
801	9	0	0	0	0	2	186	-	TCONS_00179733	811	1	811	MSTRG.8217.129	5307	1197	2193	3	291,207,312,	0,291,498,	1197,1570,1881,	0.98767	0.152817
1329	5	0	0	3	12	3	553	-	TCONS_00136438	1346	0	1346	MSTRG.41925.19	2388	493	2380	7	104,293,110,63,33,378,353,	0,111,407,517,582,615,993,	493,597,890,1001,1064,1647,2027,	0.98737	0.563652
1329	5	0	0	3	12	4	1299	-	TCONS_00136438	1346	0	1346	MSTRG.41925.1	3160	514	3147	8	104,293,110,63,33,158,220,353,	0,111,407,517,582,615,773,993,	514,618,911,1022,1085,1668,2572,2794,	0.98737	0.425949
3195	25	0	0	6	16	5	128	-	TCONS_00135039	3236	0	3236	MSTRG.40959.9	7728	24	3372	11	802,199,296,472,154,168,115,628,54,263,69,	0,803,1002,1300,1772,1926,2104,2219,2848,2903,3167,	24,826,1027,1324,1797,1956,2124,2358,2986,3040,3303,	0.98733	0.418737
3195	25	0	0	6	16	5	128	-	TCONS_00135039	3236	0	3236	MSTRG.40959.7	13589	9	3357	11	802,199,296,472,154,168,115,628,54,263,69,	0,803,1002,1300,1772,1926,2104,2219,2848,2903,3167,	9,811,1012,1309,1782,1941,2109,2343,2971,3025,3288,	0.98733	0.238134
3195	25	0	0	6	16	5	128	-	TCONS_00135039	3236	0	3236	MSTRG.40959.17	7410	24	3372	11	802,199,296,472,154,168,115,628,54,263,69,	0,803,1002,1300,1772,1926,2104,2219,2848,2903,3167,	24,826,1027,1324,1797,1956,2124,2358,2986,3040,3303,	0.98733	0.436707
3195	25	0	0	6	16	5	128	-	TCONS_00135039	3236	0	3236	MSTRG.40959.13	7399	9	3357	11	802,199,296,472,154,168,115,628,54,263,69,	0,803,1002,1300,1772,1926,2104,2219,2848,2903,3167,	9,811,1012,1309,1782,1941,2109,2343,2971,3025,3288,	0.98733	0.437356
3195	25	0	0	6	16	5	128	-	TCONS_00135039	3236	0	3236	MSTRG.40959.10	7455	24	3372	11	802,199,296,472,154,168,115,628,54,263,69,	0,803,1002,1300,1772,1926,2104,2219,2848,2903,3167,	24,826,1027,1324,1797,1956,2124,2358,2986,3040,3303,	0.98733	0.434071
3195	25	0	0	6	16	5	128	-	TCONS_00135039	3236	0	3236	MSTRG.40959.1	14229	24	3372	11	802,199,296,472,154,168,115,628,54,263,69,	0,803,1002,1300,1772,1926,2104,2219,2848,2903,3167,	24,826,1027,1324,1797,1956,2124,2358,2986,3040,3303,	0.98733	0.227423
1634	16	0	0	1	5	2	8463	-	TCONS_00082568	1655	0	1655	MSTRG.72946.40	16854	2181	12294	3	705,300,645,	0,705,1010,	2181,11348,11649,	0.987311	0.0981963
1634	16	0	0	1	5	2	8463	-	TCONS_00082568	1655	0	1655	MSTRG.72946.4	15980	1578	11691	3	705,300,645,	0,705,1010,	1578,10745,11046,	0.987311	0.103567
1634	16	0	0	1	5	2	8463	-	TCONS_00082568	1655	0	1655	MSTRG.72946.37	16758	2356	12469	3	705,300,645,	0,705,1010,	2356,11523,11824,	0.987311	0.0987588
1634	16	0	0	1	5	2	8319	-	TCONS_00082568	1655	0	1655	MSTRG.72946.31	16760	2356	12325	3	705,300,645,	0,705,1010,	2356,11379,11680,	0.987311	0.098747
1634	16	0	0	1	5	2	8463	-	TCONS_00082568	1655	0	1655	MSTRG.72946.30	17297	2356	12469	3	705,300,645,	0,705,1010,	2356,11523,11824,	0.987311	0.0956813
1634	16	0	0	1	5	2	8241	-	TCONS_00082568	1655	0	1655	MSTRG.72946.3	17026	2222	12113	3	705,300,645,	0,705,1010,	2222,11167,11468,	0.987311	0.0972043
1634	16	0	0	1	5	2	8319	-	TCONS_00082568	1655	0	1655	MSTRG.72946.26	16690	2183	12152	3	705,300,645,	0,705,1010,	2183,11206,11507,	0.987311	0.0991612
1634	16	0	0	1	5	2	7932	-	TCONS_00082568	1655	0	1655	MSTRG.72946.23	16642	2222	11804	3	705,300,645,	0,705,1010,	2222,10858,11159,	0.987311	0.0994472
1634	16	0	0	1	5	2	8421	-	TCONS_00082568	1655	0	1655	MSTRG.72946.22	17029	2222	12293	3	705,300,645,	0,705,1010,	2222,11347,11648,	0.987311	0.0971872
1634	16	0	0	1	5	2	8199	-	TCONS_00082568	1655	0	1655	MSTRG.72946.1	17334	2222	12071	3	705,300,645,	0,705,1010,	2222,11125,11426,	0.987311	0.0954771
1634	16	0	0	1	5	2	8463	-	TCONS_00082568	1655	0	1655	MSTRG.27157.8	17066	2254	12367	3	705,300,645,	0,705,1010,	2254,11421,11722,	0.987311	0.0969764
1634	16	0	0	1	5	2	8199	-	TCONS_00082568	1655	0	1655	MSTRG.27157.7	16360	2222	12071	3	705,300,645,	0,705,1010,	2222,11125,11426,	0.987311	0.101161
1634	16	0	0	1	5	2	8319	-	TCONS_00082568	1655	0	1655	MSTRG.27157.6	17113	2222	12191	3	705,300,645,	0,705,1010,	2222,11245,11546,	0.987311	0.0967101
1634	16	0	0	1	5	2	8199	-	TCONS_00082568	1655	0	1655	MSTRG.27157.5	17294	2182	12031	3	705,300,645,	0,705,1010,	2182,11085,11386,	0.987311	0.0956979
1634	16	0	0	1	5	2	8361	-	TCONS_00082568	1655	0	1655	MSTRG.27157.4	17651	2222	12233	3	705,300,645,	0,705,1010,	2222,11287,11588,	0.987311	0.0937624
1634	16	0	0	1	5	2	8241	-	TCONS_00082568	1655	0	1655	MSTRG.27157.3	17638	2222	12113	3	705,300,645,	0,705,1010,	2222,11167,11468,	0.987311	0.0938315
1634	16	0	0	1	5	2	7834	-	TCONS_00082568	1655	0	1655	MSTRG.27157.2	26725	2254	11738	3	705,300,645,	0,705,1010,	2254,10792,11093,	0.987311	0.061927
1634	16	0	0	1	5	2	8463	-	TCONS_00082568	1655	0	1655	MSTRG.27157.1	27892	2254	12367	3	705,300,645,	0,705,1010,	2254,11421,11722,	0.987311	0.059336
466	5	0	0	0	0	0	0	+	TCONS_00135750	472	0	471	MSTRG.12421.9	2549	18	489	1	471,	0,	18,	0.987288	0.185171
466	5	0	0	0	0	0	0	+	TCONS_00135750	472	0	471	MSTRG.12421.8	2912	18	489	1	471,	0,	18,	0.987288	0.162088
466	5	0	0	0	0	0	0	+	TCONS_00135750	472	0	471	MSTRG.12421.6	2467	18	489	1	471,	0,	18,	0.987288	0.191325
466	5	0	0	0	0	0	0	+	TCONS_00135750	472	0	471	MSTRG.12421.5	2513	18	489	1	471,	0,	18,	0.987288	0.187823
466	5	0	0	0	0	0	0	+	TCONS_00135750	472	0	471	MSTRG.12421.40	2182	18	489	1	471,	0,	18,	0.987288	0.216315
466	5	0	0	0	0	0	0	+	TCONS_00135750	472	0	471	MSTRG.12421.4	2830	18	489	1	471,	0,	18,	0.987288	0.166784
466	5	0	0	0	0	0	0	+	TCONS_00135750	472	0	471	MSTRG.12421.39	2218	18	489	1	471,	0,	18,	0.987288	0.212804
466	5	0	0	0	0	0	0	+	TCONS_00135750	472	0	471	MSTRG.12421.38	2032	18	489	1	471,	0,	18,	0.987288	0.232283
466	5	0	0	0	0	0	0	+	TCONS_00135750	472	0	471	MSTRG.12421.32	2419	4	475	1	471,	0,	4,	0.987288	0.195122
466	5	0	0	0	0	0	0	+	TCONS_00135750	472	0	471	MSTRG.12421.3	2621	18	489	1	471,	0,	18,	0.987288	0.180084
466	5	0	0	0	0	0	0	+	TCONS_00135750	472	0	471	MSTRG.12421.27	2496	18	489	1	471,	0,	18,	0.987288	0.189103
466	5	0	0	0	0	0	0	+	TCONS_00135750	472	0	471	MSTRG.12421.26	2314	18	489	1	471,	0,	18,	0.987288	0.203976
466	5	0	0	0	0	0	0	+	TCONS_00135750	472	0	471	MSTRG.12421.25	2511	18	489	1	471,	0,	18,	0.987288	0.187973
466	5	0	0	0	0	0	0	+	TCONS_00135750	472	0	471	MSTRG.12421.24	2906	18	489	1	471,	0,	18,	0.987288	0.162423
466	5	0	0	0	0	0	0	+	TCONS_00135750	472	0	471	MSTRG.12421.23	2310	18	489	1	471,	0,	18,	0.987288	0.204329
466	5	0	0	0	0	0	0	+	TCONS_00135750	472	0	471	MSTRG.12421.21	2346	18	489	1	471,	0,	18,	0.987288	0.201194
466	5	0	0	0	0	0	0	+	TCONS_00135750	472	0	471	MSTRG.12421.2	2592	18	489	1	471,	0,	18,	0.987288	0.182099
466	5	0	0	0	0	0	0	+	TCONS_00135750	472	0	471	MSTRG.12421.18	2779	18	489	1	471,	0,	18,	0.987288	0.169845
466	5	0	0	0	0	0	0	+	TCONS_00135750	472	0	471	MSTRG.12421.16	2431	18	489	1	471,	0,	18,	0.987288	0.194159
466	5	0	0	0	0	0	0	+	TCONS_00135750	472	0	471	MSTRG.12421.14	2663	24	495	1	471,	0,	24,	0.987288	0.177244
466	5	0	0	0	0	0	0	+	TCONS_00135750	472	0	471	MSTRG.12421.13	2578	18	489	1	471,	0,	18,	0.987288	0.183088
466	5	0	0	0	0	0	0	+	TCONS_00135750	472	0	471	MSTRG.12421.12	2681	18	489	1	471,	0,	18,	0.987288	0.176054
466	5	0	0	0	0	0	0	+	TCONS_00135750	472	0	471	MSTRG.12421.11	2473	20	491	1	471,	0,	20,	0.987288	0.190861
466	5	0	0	0	0	0	0	+	TCONS_00135750	472	0	471	MSTRG.12421.10	2435	18	489	1	471,	0,	18,	0.987288	0.19384
466	5	0	0	0	0	0	0	+	TCONS_00135750	472	0	471	MSTRG.12421.1	2556	18	489	1	471,	0,	18,	0.987288	0.184664
3174	25	0	0	6	16	5	151	-	TCONS_00132217	3215	0	3215	MSTRG.40959.9	7728	22	3372	11	804,199,296,472,154,168,92,628,54,263,69,	0,805,1004,1302,1774,1928,2106,2198,2827,2882,3146,	22,826,1027,1324,1797,1956,2124,2358,2986,3040,3303,	0.987247	0.41602
3174	25	0	0	6	16	5	151	-	TCONS_00132217	3215	0	3215	MSTRG.40959.7	13589	7	3357	11	804,199,296,472,154,168,92,628,54,263,69,	0,805,1004,1302,1774,1928,2106,2198,2827,2882,3146,	7,811,1012,1309,1782,1941,2109,2343,2971,3025,3288,	0.987247	0.236588
3174	25	0	0	6	16	5	151	-	TCONS_00132217	3215	0	3215	MSTRG.40959.17	7410	22	3372	11	804,199,296,472,154,168,92,628,54,263,69,	0,805,1004,1302,1774,1928,2106,2198,2827,2882,3146,	22,826,1027,1324,1797,1956,2124,2358,2986,3040,3303,	0.987247	0.433873
3174	25	0	0	6	16	5	151	-	TCONS_00132217	3215	0	3215	MSTRG.40959.13	7399	7	3357	11	804,199,296,472,154,168,92,628,54,263,69,	0,805,1004,1302,1774,1928,2106,2198,2827,2882,3146,	7,811,1012,1309,1782,1941,2109,2343,2971,3025,3288,	0.987247	0.434518
3174	25	0	0	6	16	4	9	-	TCONS_00132217	3215	0	3215	MSTRG.40959.12	7240	22	3230	10	804,199,296,472,152,170,720,54,263,69,	0,805,1004,1302,1774,1926,2106,2827,2882,3146,	22,826,1027,1324,1797,1954,2124,2844,2898,3161,	0.987247	0.444061
3174	25	0	0	6	16	5	151	-	TCONS_00132217	3215	0	3215	MSTRG.40959.10	7455	22	3372	11	804,199,296,472,154,168,92,628,54,263,69,	0,805,1004,1302,1774,1928,2106,2198,2827,2882,3146,	22,826,1027,1324,1797,1956,2124,2358,2986,3040,3303,	0.987247	0.431254
3174	25	0	0	6	16	5	151	-	TCONS_00132217	3215	0	3215	MSTRG.40959.1	14229	22	3372	11	804,199,296,472,154,168,92,628,54,263,69,	0,805,1004,1302,1774,1928,2106,2198,2827,2882,3146,	22,826,1027,1324,1797,1956,2124,2358,2986,3040,3303,	0.987247	0.225947
539	7	0	0	0	0	0	0	-	TCONS_00055419	546	0	546	MSTRG.41578.8	1305	197	743	1	546,	0,	197,	0.987179	0.418391
539	7	0	0	0	0	0	0	-	TCONS_00055419	546	0	546	MSTRG.41578.6	1912	219	765	1	546,	0,	219,	0.987179	0.285565
539	7	0	0	0	0	0	0	-	TCONS_00055419	546	0	546	MSTRG.41578.4	2110	224	770	1	546,	0,	224,	0.987179	0.258768
539	7	0	0	0	0	1	11	-	TCONS_00055419	546	0	546	MSTRG.41578.10	1088	135	692	2	175,371,	0,175,	135,321,	0.987179	0.501838
456	4	0	0	1	1	0	0	-	TCONS_00000817	462	1	462	MSTRG.36134.2	5793	4271	4731	2	415,45,	0,416,	4271,4686,	0.987013	0.0797514
456	2	0	0	2	3	0	0	-	TCONS_00000817	462	1	462	MSTRG.160.5	3092	90	548	3	414,31,13,	0,416,448,	90,504,535,	0.987013	0.149418
456	2	0	0	2	3	0	0	-	TCONS_00000817	462	1	462	MSTRG.160.4	2846	91	549	3	414,31,13,	0,416,448,	91,505,536,	0.987013	0.162333
456	2	0	0	2	3	0	0	-	TCONS_00000817	462	1	462	MSTRG.160.3	3467	545	1003	3	414,31,13,	0,416,448,	545,959,990,	0.987013	0.133256
456	2	0	0	2	3	0	0	-	TCONS_00000817	462	1	462	MSTRG.160.2	3312	556	1014	3	414,31,13,	0,416,448,	556,970,1001,	0.987013	0.139493
456	2	0	0	2	3	0	0	-	TCONS_00000817	462	1	462	MSTRG.160.1	3877	746	1204	3	414,31,13,	0,416,448,	746,1160,1191,	0.987013	0.119164
754	9	0	0	1	1	1	1	-	TCONS_00184187	764	0	764	MSTRG.8217.21	3854	294	1058	3	309,128,326,	0,310,438,	294,603,732,	0.986911	0.198236
754	9	0	0	1	1	1	1	-	TCONS_00184187	764	0	764	MSTRG.8217.11	3237	294	1058	3	309,128,326,	0,310,438,	294,603,732,	0.986911	0.236021
301	4	0	0	0	0	2	1423	-	TCONS_00057499	305	0	305	MSTRG.14832.4	3598	962	2690	3	56,72,177,	0,56,128,	962,2357,2513,	0.986885	0.0847693
521	4	0	0	2	3	2	84	-	TCONS_00209269	528	0	528	MSTRG.77521.71	2852	1616	2225	5	42,280,29,143,31,	0,43,323,354,497,	1616,1658,1943,1972,2194,	0.986742	0.185133
521	5	0	0	2	2	3	1470	-	TCONS_00209269	528	0	528	MSTRG.60581.82	3831	1228	3224	5	42,177,102,174,31,	0,43,221,323,497,	1228,1270,1527,2940,3193,	0.986742	0.137823
521	6	0	0	1	1	2	998	-	TCONS_00209269	528	0	528	MSTRG.60581.81	3360	1228	2753	4	42,175,279,31,	0,43,218,497,	1228,1270,2364,2722,	0.986742	0.157143
521	6	0	0	1	1	3	2309	-	TCONS_00209269	528	0	528	MSTRG.60581.79	4562	1228	4064	5	42,175,105,174,31,	0,43,218,323,497,	1228,1270,2364,3780,4033,	0.986742	0.115739
521	6	0	0	1	1	2	84	-	TCONS_00209269	528	0	528	MSTRG.60581.67	2801	1583	2194	4	42,280,174,31,	0,43,323,497,	1583,1625,1910,2163,	0.986742	0.188504
222	3	0	0	0	0	2	138	+	TCONS_00238522	225	0	225	MSTRG.44199.29	2136	1565	1928	3	34,54,137,	0,34,88,	1565,1604,1791,	0.986667	0.105337
222	3	0	0	0	0	2	114	+	TCONS_00238522	225	0	225	MSTRG.44199.28	1459	1042	1381	3	34,54,137,	0,34,88,	1042,1081,1244,	0.986667	0.154215
222	3	0	0	0	0	2	138	+	TCONS_00238522	225	0	225	MSTRG.44199.27	1487	1042	1405	3	34,54,137,	0,34,88,	1042,1081,1268,	0.986667	0.151311
222	3	0	0	0	0	2	138	+	TCONS_00238522	225	0	225	MSTRG.44199.26	2036	1471	1834	3	34,54,137,	0,34,88,	1471,1510,1697,	0.986667	0.110511
222	3	0	0	0	0	2	375	+	TCONS_00238522	225	0	225	MSTRG.44199.25	1703	894	1494	3	34,54,137,	0,34,88,	894,933,1357,	0.986667	0.13212
222	3	0	0	0	0	2	114	+	TCONS_00238522	225	0	225	MSTRG.44199.24	1506	941	1280	3	34,54,137,	0,34,88,	941,980,1143,	0.986667	0.149402
222	3	0	0	0	0	2	500	+	TCONS_00238522	225	0	225	MSTRG.44199.23	1598	664	1389	3	34,54,137,	0,34,88,	664,703,1252,	0.986667	0.140801
222	3	0	0	0	0	2	239	+	TCONS_00238522	225	0	225	MSTRG.44199.22	2254	1581	2045	3	34,54,137,	0,34,88,	1581,1620,1908,	0.986667	0.0998225
222	3	0	0	0	0	2	138	+	TCONS_00238522	225	0	225	MSTRG.44199.21	2136	1564	1927	3	34,54,137,	0,34,88,	1564,1603,1790,	0.986667	0.105337
222	3	0	0	0	0	2	500	+	TCONS_00238522	225	0	225	MSTRG.44199.19	2498	1550	2275	3	34,54,137,	0,34,88,	1550,1589,2138,	0.986667	0.0900721
222	3	0	0	0	0	2	138	+	TCONS_00238522	225	0	225	MSTRG.44199.18	2358	1769	2132	3	34,54,137,	0,34,88,	1769,1808,1995,	0.986667	0.0954198
222	3	0	0	0	0	2	375	+	TCONS_00238522	225	0	225	MSTRG.44199.13	1794	968	1568	3	34,54,137,	0,34,88,	968,1007,1431,	0.986667	0.125418
222	3	0	0	0	0	2	114	+	TCONS_00238522	225	0	225	MSTRG.44199.1	2389	1824	2163	3	34,54,137,	0,34,88,	1824,1863,2026,	0.986667	0.0941817
2035	5	0	0	5	23	3	3	-	TCONS_00137680	2063	0	2063	MSTRG.41925.20	3140	478	2521	9	138,293,110,63,236,215,539,243,203,	0,145,441,551,616,852,1068,1607,1860,	478,616,909,1020,1083,1320,1535,2075,2318,	0.986428	0.657006
2035	5	0	0	5	23	3	3	-	TCONS_00137680	2063	0	2063	MSTRG.41925.1	3160	480	2523	9	138,293,110,63,236,215,539,243,203,	0,145,441,551,616,852,1068,1607,1860,	480,618,911,1022,1085,1322,1537,2077,2320,	0.986428	0.652848
650	0	0	0	0	0	0	0	-	TCONS_00217911	659	0	650	MSTRG.65254.3	795	104	754	1	650,	9,	104,	0.986343	0.828931
429	6	0	0	0	0	1	357	-	TCONS_00122838	435	0	435	MSTRG.12591.5	2193	73	865	2	188,247,	0,188,	73,618,	0.986207	0.198358
429	6	0	0	0	0	1	15	-	TCONS_00122838	435	0	435	MSTRG.12591.2	1831	89	539	2	188,247,	0,188,	89,292,	0.986207	0.237575
208	3	0	0	0	0	0	0	-	TCONS_00083913	211	0	211	MSTRG.72141.6	476	110	321	1	211,	0,	110,	0.985782	0.443277
208	3	0	0	0	0	0	0	-	TCONS_00083913	211	0	211	MSTRG.72141.2	606	136	347	1	211,	0,	136,	0.985782	0.348185
552	1	0	0	1	7	0	0	-	TCONS_00118295	560	0	560	MSTRG.34447.3	1402	628	1181	2	434,119,	0,441,	628,1062,	0.985714	0.399429
552	1	0	0	1	7	0	0	-	TCONS_00118295	560	0	560	MSTRG.34447.2	1517	743	1296	2	434,119,	0,441,	743,1177,	0.985714	0.36915
338	5	0	0	0	0	0	0	+	TCONS_00011941	343	0	343	MSTRG.1675.4	814	471	814	1	343,	0,	471,	0.985423	0.421376
3168	25	0	0	6	16	4	9	-	TCONS_00132217	3215	0	3209	MSTRG.40959.15	7701	0	3202	10	798,199,296,472,152,170,720,54,263,69,	6,805,1004,1302,1774,1926,2106,2827,2882,3146,	0,798,999,1296,1769,1926,2096,2816,2870,3133,	0.985381	0.417478
330	5	0	0	0	0	1	137	+	TCONS_00036563	335	0	335	MSTRG.10201.3	1841	1021	1493	2	29,306,	0,29,	1021,1187,	0.985075	0.181966
329	5	0	0	0	0	0	0	-	TCONS_00250640	334	0	334	MSTRG.76897.3	1192	758	1092	1	334,	0,	758,	0.98503	0.280201
329	5	0	0	0	0	0	0	-	TCONS_00250640	334	0	334	MSTRG.76897.2	876	509	843	1	334,	0,	509,	0.98503	0.381279
526	8	0	0	0	0	2	82	-	TCONS_00120268	534	0	534	MSTRG.36332.1	751	32	648	3	237,193,104,	0,237,430,	32,270,544,	0.985019	0.711052
455	4	0	0	2	2	1	1	-	TCONS_00000817	462	1	462	MSTRG.36783.1	3082	1141	1601	4	402,13,31,13,	0,403,416,448,	1141,1543,1557,1588,	0.984848	0.149903
649	0	0	0	0	0	0	0	-	TCONS_00217911	659	0	649	MSTRG.65254.1	1106	390	1039	1	649,	10,	390,	0.984825	0.595841
888	0	0	0	0	0	1	1488	-	TCONS_00236803	902	14	902	MSTRG.73324.7	5514	1482	3858	2	466,422,	0,466,	1482,3436,	0.984479	0.163584
888	0	0	0	0	0	1	1488	-	TCONS_00236803	902	14	902	MSTRG.73324.5	5391	1492	3868	2	466,422,	0,466,	1492,3446,	0.984479	0.167316
888	0	0	0	0	0	1	1488	-	TCONS_00236803	902	14	902	MSTRG.73324.2	5403	1405	3781	2	466,422,	0,466,	1405,3359,	0.984479	0.166944
570	6	0	0	2	3	1	115	-	TCONS_00212806	579	0	579	MSTRG.77521.71	2852	1614	2305	4	44,314,107,111,	0,45,361,468,	1614,1658,1972,2194,	0.984456	0.203015
570	7	0	0	2	2	3	1501	-	TCONS_00212806	579	0	579	MSTRG.60581.82	3831	1226	3304	5	44,177,102,143,111,	0,45,223,325,468,	1226,1270,1527,2935,3193,	0.984456	0.151135
570	8	0	0	1	1	3	2340	-	TCONS_00212806	579	0	579	MSTRG.60581.79	4562	1226	4144	5	44,175,105,143,111,	0,45,220,325,468,	1226,1270,2364,3775,4033,	0.984456	0.126918
570	8	0	0	1	1	1	1306	-	TCONS_00212806	579	0	579	MSTRG.60581.73	3651	1239	3123	3	44,280,254,	0,45,325,	1239,1283,2869,	0.984456	0.158587
570	8	0	0	1	1	1	115	-	TCONS_00212806	579	0	579	MSTRG.60581.67	2801	1581	2274	3	44,423,111,	0,45,468,	1581,1625,2163,	0.984456	0.206712
1325	4	0	0	3	12	4	1299	-	TCONS_00136438	1346	5	1346	MSTRG.41925.20	3140	512	3140	8	104,293,110,63,33,158,220,348,	0,111,407,517,582,615,773,993,	512,616,909,1020,1083,1666,2570,2792,	0.984398	0.428662
249	4	0	0	0	0	0	0	+	TCONS_00145492	253	0	253	MSTRG.83023.7	2871	284	537	1	253,	0,	284,	0.98419	0.0881226
249	4	0	0	0	0	0	0	+	TCONS_00145492	253	0	253	MSTRG.83023.6	2496	289	542	1	253,	0,	289,	0.98419	0.101362
249	4	0	0	0	0	0	0	+	TCONS_00145492	253	0	253	MSTRG.83023.1	1332	372	625	1	253,	0,	372,	0.98419	0.18994
1117	2	0	0	0	0	2	9	-	TCONS_00057628	1135	16	1135	MSTRG.15546.2	1565	437	1565	3	585,263,271,	0,585,848,	437,1027,1294,	0.984141	0.72524
607	8	0	0	1	2	2	170	+	TCONS_00179152	617	0	617	MSTRG.81531.17	2435	1610	2395	4	6,16,108,485,	0,6,22,132,	1610,1689,1802,1910,	0.983793	0.253388
607	8	0	0	1	2	2	170	+	TCONS_00179152	617	0	617	MSTRG.81531.14	2924	2105	2890	4	6,16,108,485,	0,6,22,132,	2105,2184,2297,2405,	0.983793	0.211012
411	3	0	0	0	0	1	960	-	TCONS_00086319	418	4	418	MSTRG.22955.8	2178	804	2178	2	154,260,	0,154,	804,1918,	0.983254	0.191919
514	9	0	0	0	0	2	742	+	TCONS_00190522	523	0	523	MSTRG.49333.1	1764	115	1380	3	48,195,280,	0,48,243,	115,164,1100,	0.982792	0.296485
454	6	0	0	1	1	1	1	-	TCONS_00000817	462	1	462	MSTRG.6122.1	5927	3991	4452	3	415,32,13,	0,416,448,	3991,4406,4439,	0.982684	0.0779484
790	0	0	0	1	1	0	0	-	TCONS_00198321	804	13	804	MSTRG.60673.1	825	35	825	2	552,238,	0,553,	35,587,	0.982587	0.974545
558	10	0	0	0	0	1	122	+	TCONS_00247916	568	0	568	MSTRG.29581.1	1142	422	1112	2	483,85,	0,483,	422,1027,	0.982394	0.497373
558	10	0	0	0	0	1	122	-	TCONS_00247916	568	0	568	MSTRG.29580.1	1142	30	720	2	85,483,	0,85,	30,237,	0.982394	0.497373
489	9	0	0	0	0	0	0	-	TCONS_00236196	498	0	498	MSTRG.89840.1	1108	596	1094	1	498,	0,	596,	0.981928	0.449458
214	4	0	0	0	0	0	0	+	TCONS_00125434	218	0	218	MSTRG.14832.5	1848	1149	1367	1	218,	0,	1149,	0.981651	0.117965
214	4	0	0	0	0	0	0	+	TCONS_00125434	218	0	218	MSTRG.14832.4	3598	2899	3117	1	218,	0,	2899,	0.981651	0.0605892
214	4	0	0	0	0	0	0	+	TCONS_00125434	218	0	218	MSTRG.14832.3	2467	1768	1986	1	218,	0,	1768,	0.981651	0.0883664
214	4	0	0	0	0	0	0	+	TCONS_00125434	218	0	218	MSTRG.14832.1	1952	1197	1415	1	218,	0,	1197,	0.981651	0.11168
535	0	0	0	0	0	0	0	+	TCONS_00168659	545	0	535	MSTRG.54423.8	4319	3784	4319	1	535,	0,	3784,	0.981651	0.126187
535	0	0	0	0	0	0	0	+	TCONS_00168659	545	0	535	MSTRG.54423.7	4311	3776	4311	1	535,	0,	3776,	0.981651	0.126421
535	0	0	0	0	0	0	0	+	TCONS_00168659	545	0	535	MSTRG.54423.6	3616	3081	3616	1	535,	0,	3081,	0.981651	0.150719
881	16	0	0	1	1	1	1010	+	TCONS_00066693	898	0	898	MSTRG.20968.4	3044	131	2038	3	71,271,555,	0,71,343,	131,1212,1483,	0.981069	0.295007
881	16	0	0	1	1	1	1010	+	TCONS_00066693	898	0	898	MSTRG.20968.3	2573	163	2070	3	71,271,555,	0,71,343,	163,1244,1515,	0.981069	0.349009
984	3	0	0	1	16	0	0	+	TCONS_00132982	1003	0	1003	MSTRG.39409.71	3278	1511	2498	2	17,970,	0,33,	1511,1528,	0.981057	0.305979
879	17	0	0	0	0	1	75	-	TCONS_00236449	896	0	896	MSTRG.71636.1	1457	150	1121	2	834,62,	0,834,	150,1059,	0.981027	0.614962
256	3	0	0	1	2	1	63	-	TCONS_00259201	261	0	261	MSTRG.76978.3	1709	9	331	3	84,127,48,	0,86,213,	9,93,283,	0.980843	0.152721
460	0	0	0	0	0	1	925	+	TCONS_00167804	469	9	469	MSTRG.53248.6	1447	0	1385	2	212,248,	9,221,	0,1137,	0.98081	0.324119
460	0	0	0	0	0	1	930	+	TCONS_00167804	469	9	469	MSTRG.53248.5	1452	0	1390	2	212,248,	9,221,	0,1142,	0.98081	0.323003
1164	0	0	0	1	1	0	0	-	TCONS_00160064	1187	21	1186	MSTRG.47458.8	1642	478	1642	2	1120,44,	1,1122,	478,1598,	0.980623	0.722899
849	3	0	0	2	13	1	1	+	TCONS_00085770	866	0	865	MSTRG.23724.5	1773	277	1130	4	17,288,141,406,	0,17,317,459,	277,295,583,724,	0.98037	0.488438
849	3	0	0	2	13	1	1	+	TCONS_00085770	866	0	865	MSTRG.23724.4	1898	316	1169	4	17,288,141,406,	0,17,317,459,	316,334,622,763,	0.98037	0.45627
849	3	0	0	2	13	1	1	+	TCONS_00085770	866	0	865	MSTRG.23724.3	2010	400	1253	4	17,288,141,406,	0,17,317,459,	400,418,706,847,	0.98037	0.430846
849	3	0	0	2	13	1	1	+	TCONS_00085770	866	0	865	MSTRG.23724.1	2164	400	1253	4	17,288,141,406,	0,17,317,459,	400,418,706,847,	0.98037	0.400185
3172	25	0	0	7	39	4	9	-	TCONS_00135039	3236	0	3236	MSTRG.40959.12	7240	24	3230	11	802,199,296,472,152,170,92,628,54,263,69,	0,803,1002,1300,1772,1924,2104,2219,2848,2903,3167,	24,826,1027,1324,1797,1954,2124,2216,2844,2898,3161,	0.980222	0.446961
433	9	0	0	0	0	2	351	+	TCONS_00249966	442	0	442	MSTRG.44199.25	1703	910	1703	3	18,78,346,	0,18,96,	910,933,1357,	0.979638	0.259542
433	9	0	0	0	0	2	476	+	TCONS_00249966	442	0	442	MSTRG.44199.23	1598	680	1598	3	18,78,346,	0,18,96,	680,703,1252,	0.979638	0.276596
433	9	0	0	0	0	2	114	+	TCONS_00249966	442	0	442	MSTRG.44199.21	2136	1580	2136	3	18,78,346,	0,18,96,	1580,1603,1790,	0.979638	0.206929
433	9	0	0	0	0	2	476	+	TCONS_00249966	442	0	442	MSTRG.44199.19	2498	1566	2484	3	18,78,346,	0,18,96,	1566,1589,2138,	0.979638	0.176942
433	9	0	0	0	0	2	114	+	TCONS_00249966	442	0	442	MSTRG.44199.18	2358	1785	2341	3	18,78,346,	0,18,96,	1785,1808,1995,	0.979638	0.187447
433	9	0	0	0	0	2	351	+	TCONS_00249966	442	0	442	MSTRG.44199.13	1794	984	1777	3	18,78,346,	0,18,96,	984,1007,1431,	0.979638	0.246377
238	5	0	0	0	0	0	0	+	TCONS_00048621	243	0	243	MSTRG.61086.1	337	75	318	1	243,	0,	75,	0.979424	0.721068
1889	23	0	0	2	17	3	347	-	TCONS_00088258	1929	0	1929	MSTRG.72946.59	8103	2114	4373	6	30,752,92,752,86,200,	0,30,782,881,1633,1729,	2114,2369,3123,3215,4087,4173,	0.979264	0.23806
1889	23	0	0	2	17	3	347	-	TCONS_00088258	1929	0	1929	MSTRG.72946.58	8168	2106	4365	6	30,752,92,752,86,200,	0,30,782,881,1633,1729,	2106,2361,3115,3207,4079,4165,	0.979264	0.236166
1889	23	0	0	2	17	2	227	-	TCONS_00088258	1929	0	1929	MSTRG.72946.57	7507	1401	3540	5	30,752,92,838,200,	0,30,782,881,1729,	1401,1656,2410,2502,3340,	0.979264	0.25696
1889	23	0	0	2	17	2	227	-	TCONS_00088258	1929	0	1929	MSTRG.72946.56	8031	2027	4166	5	30,752,92,838,200,	0,30,782,881,1729,	2027,2282,3036,3128,3966,	0.979264	0.240194
1889	23	0	0	2	17	2	227	-	TCONS_00088258	1929	0	1929	MSTRG.72946.55	7496	1492	3631	5	30,752,92,838,200,	0,30,782,881,1729,	1492,1747,2501,2593,3431,	0.979264	0.257337
1889	23	0	0	2	17	3	347	-	TCONS_00088258	1929	0	1929	MSTRG.72946.54	8168	2044	4303	6	30,752,92,752,86,200,	0,30,782,881,1633,1729,	2044,2299,3053,3145,4017,4103,	0.979264	0.236166
1889	23	0	0	2	17	3	347	-	TCONS_00088258	1929	0	1929	MSTRG.72946.48	8127	2045	4304	6	30,752,92,752,86,200,	0,30,782,881,1633,1729,	2045,2300,3054,3146,4018,4104,	0.979264	0.237357
1889	23	0	0	2	17	3	347	-	TCONS_00088258	1929	0	1929	MSTRG.72946.46	8169	2045	4304	6	30,752,92,752,86,200,	0,30,782,881,1633,1729,	2045,2300,3054,3146,4018,4104,	0.979264	0.236137
1889	23	0	0	2	17	3	347	-	TCONS_00088258	1929	0	1929	MSTRG.72946.44	8111	2142	4401	6	30,752,92,752,86,200,	0,30,782,881,1633,1729,	2142,2397,3151,3243,4115,4201,	0.979264	0.237825
1889	23	0	0	2	17	3	347	-	TCONS_00088258	1929	0	1929	MSTRG.72946.43	7580	1498	3757	6	30,752,92,752,86,200,	0,30,782,881,1633,1729,	1498,1753,2507,2599,3471,3557,	0.979264	0.254485
1889	23	0	0	2	17	3	347	-	TCONS_00088258	1929	0	1929	MSTRG.72946.42	8271	2045	4304	6	30,752,92,752,86,200,	0,30,782,881,1633,1729,	2045,2300,3054,3146,4018,4104,	0.979264	0.233225
1889	23	0	0	2	17	2	227	-	TCONS_00088258	1929	0	1929	MSTRG.72946.41	7502	1498	3637	5	30,752,92,838,200,	0,30,782,881,1729,	1498,1753,2507,2599,3437,	0.979264	0.257131
1889	23	0	0	2	17	3	347	-	TCONS_00088258	1929	0	1929	MSTRG.72946.40	16854	2101	4360	6	30,752,92,752,86,200,	0,30,782,881,1633,1729,	2101,2356,3110,3202,4074,4160,	0.979264	0.114454
1889	23	0	0	2	17	3	347	-	TCONS_00088258	1929	0	1929	MSTRG.72946.4	15980	1498	3757	6	30,752,92,752,86,200,	0,30,782,881,1633,1729,	1498,1753,2507,2599,3471,3557,	0.979264	0.120713
1889	23	0	0	2	17	3	347	-	TCONS_00088258	1929	0	1929	MSTRG.72946.37	16758	2276	4535	6	30,752,92,752,86,200,	0,30,782,881,1633,1729,	2276,2531,3285,3377,4249,4335,	0.979264	0.115109
1889	23	0	0	2	17	3	347	-	TCONS_00088258	1929	0	1929	MSTRG.72946.31	16760	2276	4535	6	30,752,92,752,86,200,	0,30,782,881,1633,1729,	2276,2531,3285,3377,4249,4335,	0.979264	0.115095
1889	23	0	0	2	17	3	347	-	TCONS_00088258	1929	0	1929	MSTRG.72946.30	17297	2276	4535	6	30,752,92,752,86,200,	0,30,782,881,1633,1729,	2276,2531,3285,3377,4249,4335,	0.979264	0.111522
1889	23	0	0	2	17	2	227	-	TCONS_00088258	1929	0	1929	MSTRG.72946.3	17026	2142	4281	5	30,752,92,838,200,	0,30,782,881,1729,	2142,2397,3151,3243,4081,	0.979264	0.113297
1889	23	0	0	2	17	3	347	-	TCONS_00088258	1929	0	1929	MSTRG.72946.26	16690	2103	4362	6	30,752,92,752,86,200,	0,30,782,881,1633,1729,	2103,2358,3112,3204,4076,4162,	0.979264	0.115578
1889	23	0	0	2	17	3	347	-	TCONS_00088258	1929	0	1929	MSTRG.72946.22	17029	2142	4401	6	30,752,92,752,86,200,	0,30,782,881,1633,1729,	2142,2397,3151,3243,4115,4201,	0.979264	0.113277
1889	23	0	0	2	17	3	347	-	TCONS_00088258	1929	0	1929	MSTRG.72946.21	8399	2142	4401	6	30,752,92,752,86,200,	0,30,782,881,1633,1729,	2142,2397,3151,3243,4115,4201,	0.979264	0.22967
1889	23	0	0	2	17	3	347	-	TCONS_00088258	1929	0	1929	MSTRG.72946.20	7262	2142	4401	6	30,752,92,752,86,200,	0,30,782,881,1633,1729,	2142,2397,3151,3243,4115,4201,	0.979264	0.265629
1889	23	0	0	2	17	2	227	-	TCONS_00088258	1929	0	1929	MSTRG.72946.19	16490	2112	4251	5	30,752,92,838,200,	0,30,782,881,1729,	2112,2367,3121,3213,4051,	0.979264	0.11698
1889	23	0	0	2	17	3	347	-	TCONS_00088258	1929	0	1929	MSTRG.72946.1	17334	2142	4401	6	30,752,92,752,86,200,	0,30,782,881,1633,1729,	2142,2397,3151,3243,4115,4201,	0.979264	0.111284
1889	23	0	0	2	17	3	347	-	TCONS_00088258	1929	0	1929	MSTRG.27157.8	17066	2174	4433	6	30,752,92,752,86,200,	0,30,782,881,1633,1729,	2174,2429,3183,3275,4147,4233,	0.979264	0.113032
1889	23	0	0	2	17	2	227	-	TCONS_00088258	1929	0	1929	MSTRG.27157.7	16360	2142	4281	5	30,752,92,838,200,	0,30,782,881,1729,	2142,2397,3151,3243,4081,	0.979264	0.11791
1889	23	0	0	2	17	3	347	-	TCONS_00088258	1929	0	1929	MSTRG.27157.6	17113	2142	4401	6	30,752,92,752,86,200,	0,30,782,881,1633,1729,	2142,2397,3151,3243,4115,4201,	0.979264	0.112721
1889	23	0	0	2	17	3	347	-	TCONS_00088258	1929	0	1929	MSTRG.27157.47	8101	1977	4236	6	30,752,92,752,86,200,	0,30,782,881,1633,1729,	1977,2232,2986,3078,3950,4036,	0.979264	0.238119
1889	23	0	0	2	17	3	347	-	TCONS_00088258	1929	0	1929	MSTRG.27157.46	8183	2059	4318	6	30,752,92,752,86,200,	0,30,782,881,1633,1729,	2059,2314,3068,3160,4032,4118,	0.979264	0.235733
1889	23	0	0	2	17	2	227	-	TCONS_00088258	1929	0	1929	MSTRG.27157.44	7941	2114	4253	5	30,752,92,838,200,	0,30,782,881,1729,	2114,2369,3123,3215,4053,	0.979264	0.242917
1889	23	0	0	2	17	2	227	-	TCONS_00088258	1929	0	1929	MSTRG.27157.42	8066	2114	4253	5	30,752,92,838,200,	0,30,782,881,1729,	2114,2369,3123,3215,4053,	0.979264	0.239152
1889	23	0	0	2	17	3	347	-	TCONS_00088258	1929	0	1929	MSTRG.27157.41	7182	1100	3359	6	30,752,92,752,86,200,	0,30,782,881,1633,1729,	1100,1355,2109,2201,3073,3159,	0.979264	0.268588
1889	23	0	0	2	17	3	347	-	TCONS_00088258	1929	0	1929	MSTRG.27157.4	17651	2142	4401	6	30,752,92,752,86,200,	0,30,782,881,1633,1729,	2142,2397,3151,3243,4115,4201,	0.979264	0.109286
1889	23	0	0	2	17	3	347	-	TCONS_00088258	1929	0	1929	MSTRG.27157.38	8169	2045	4304	6	30,752,92,752,86,200,	0,30,782,881,1633,1729,	2045,2300,3054,3146,4018,4104,	0.979264	0.236137
1889	23	0	0	2	17	3	347	-	TCONS_00088258	1929	0	1929	MSTRG.27157.37	8168	2044	4303	6	30,752,92,752,86,200,	0,30,782,881,1633,1729,	2044,2299,3053,3145,4017,4103,	0.979264	0.236166
1889	23	0	0	2	17	2	227	-	TCONS_00088258	1929	0	1929	MSTRG.27157.36	7991	2142	4281	5	30,752,92,838,200,	0,30,782,881,1729,	2142,2397,3151,3243,4081,	0.979264	0.241397
1889	23	0	0	2	17	2	227	-	TCONS_00088258	1929	0	1929	MSTRG.27157.34	7502	1498	3637	5	30,752,92,838,200,	0,30,782,881,1729,	1498,1753,2507,2599,3437,	0.979264	0.257131
1889	23	0	0	2	17	2	227	-	TCONS_00088258	1929	0	1929	MSTRG.27157.3	17638	2142	4281	5	30,752,92,838,200,	0,30,782,881,1729,	2142,2397,3151,3243,4081,	0.979264	0.109366
1889	23	0	0	2	17	2	227	-	TCONS_00088258	1929	0	1929	MSTRG.27157.23	16781	2112	4251	5	30,752,92,838,200,	0,30,782,881,1729,	2112,2367,3121,3213,4051,	0.979264	0.114951
1889	23	0	0	2	17	3	347	-	TCONS_00088258	1929	0	1929	MSTRG.27157.1	27892	2174	4433	6	30,752,92,752,86,200,	0,30,782,881,1633,1729,	2174,2429,3183,3275,4147,4233,	0.979264	0.0691596
236	5	0	0	0	0	1	25	-	TCONS_00054093	241	0	241	MSTRG.16199.8	831	312	578	2	12,229,	0,12,	312,349,	0.979253	0.290012
3168	25	0	0	7	39	4	9	-	TCONS_00135039	3236	0	3232	MSTRG.40959.15	7701	0	3202	11	798,199,296,472,152,170,92,628,54,263,69,	4,803,1002,1300,1772,1924,2104,2219,2848,2903,3167,	0,798,999,1296,1769,1926,2096,2188,2816,2870,3133,	0.978986	0.420205
1839	23	0	0	3	18	4	480	-	TCONS_00082570	1880	0	1880	MSTRG.72946.59	8103	2128	4470	8	16,99,520,92,752,86,202,95,	0,16,115,635,734,1486,1582,1785,	2128,2369,2601,3123,3215,4087,4173,4375,	0.978191	0.232013
1839	23	0	0	3	18	4	480	-	TCONS_00082570	1880	0	1880	MSTRG.72946.58	8168	2120	4462	8	16,99,520,92,752,86,202,95,	0,16,115,635,734,1486,1582,1785,	2120,2361,2593,3115,3207,4079,4165,4367,	0.978191	0.230167
1839	23	0	0	3	18	3	360	-	TCONS_00082570	1880	0	1880	MSTRG.72946.57	7507	1415	3637	7	16,99,520,92,838,202,95,	0,16,115,635,734,1582,1785,	1415,1656,1888,2410,2502,3340,3542,	0.978191	0.250433
1839	23	0	0	3	18	3	360	-	TCONS_00082570	1880	0	1880	MSTRG.72946.56	8031	2041	4263	7	16,99,520,92,838,202,95,	0,16,115,635,734,1582,1785,	2041,2282,2514,3036,3128,3966,4168,	0.978191	0.234093
1839	23	0	0	3	18	3	360	-	TCONS_00082570	1880	0	1880	MSTRG.72946.55	7496	1506	3728	7	16,99,520,92,838,202,95,	0,16,115,635,734,1582,1785,	1506,1747,1979,2501,2593,3431,3633,	0.978191	0.2508
1839	23	0	0	3	18	4	480	-	TCONS_00082570	1880	0	1880	MSTRG.72946.54	8168	2058	4400	8	16,99,520,92,752,86,202,95,	0,16,115,635,734,1486,1582,1785,	2058,2299,2531,3053,3145,4017,4103,4305,	0.978191	0.230167
1839	23	0	0	3	18	3	347	-	TCONS_00082570	1880	0	1880	MSTRG.72946.53	8055	2120	4329	7	16,619,92,752,86,202,95,	0,16,635,734,1486,1582,1785,	2120,2361,2982,3074,3946,4032,4234,	0.978191	0.233395
1839	23	0	0	3	18	3	347	-	TCONS_00082570	1880	0	1880	MSTRG.72946.52	8097	2120	4329	7	16,619,92,752,86,202,95,	0,16,635,734,1486,1582,1785,	2120,2361,2982,3074,3946,4032,4234,	0.978191	0.232185
1839	23	0	0	3	18	3	360	-	TCONS_00082570	1880	0	1880	MSTRG.72946.51	7985	1995	4217	7	16,99,520,92,838,202,95,	0,16,115,635,734,1582,1785,	1995,2236,2468,2990,3082,3920,4122,	0.978191	0.235441
1839	23	0	0	3	18	3	347	-	TCONS_00082570	1880	0	1880	MSTRG.72946.49	7376	1512	3721	7	16,619,92,752,86,202,95,	0,16,635,734,1486,1582,1785,	1512,1753,2374,2466,3338,3424,3626,	0.978191	0.254881
1839	23	0	0	3	18	4	480	-	TCONS_00082570	1880	0	1880	MSTRG.72946.48	8127	2059	4401	8	16,99,520,92,752,86,202,95,	0,16,115,635,734,1486,1582,1785,	2059,2300,2532,3054,3146,4018,4104,4306,	0.978191	0.231328
1839	23	0	0	3	18	4	480	-	TCONS_00082570	1880	0	1880	MSTRG.72946.46	8169	2059	4401	8	16,99,520,92,752,86,202,95,	0,16,115,635,734,1486,1582,1785,	2059,2300,2532,3054,3146,4018,4104,4306,	0.978191	0.230138
1839	23	0	0	3	18	4	480	-	TCONS_00082570	1880	0	1880	MSTRG.72946.44	8111	2156	4498	8	16,99,520,92,752,86,202,95,	0,16,115,635,734,1486,1582,1785,	2156,2397,2629,3151,3243,4115,4201,4403,	0.978191	0.231784
1839	23	0	0	3	18	4	480	-	TCONS_00082570	1880	0	1880	MSTRG.72946.43	7580	1512	3854	8	16,99,520,92,752,86,202,95,	0,16,115,635,734,1486,1582,1785,	1512,1753,1985,2507,2599,3471,3557,3759,	0.978191	0.248021
1839	23	0	0	3	18	4	480	-	TCONS_00082570	1880	0	1880	MSTRG.72946.42	8271	2059	4401	8	16,99,520,92,752,86,202,95,	0,16,115,635,734,1486,1582,1785,	2059,2300,2532,3054,3146,4018,4104,4306,	0.978191	0.2273
1839	23	0	0	3	18	3	360	-	TCONS_00082570	1880	0	1880	MSTRG.72946.41	7502	1512	3734	7	16,99,520,92,838,202,95,	0,16,115,635,734,1582,1785,	1512,1753,1985,2507,2599,3437,3639,	0.978191	0.2506
1839	23	0	0	3	18	4	480	-	TCONS_00082570	1880	0	1880	MSTRG.72946.40	16854	2115	4457	8	16,99,520,92,752,86,202,95,	0,16,115,635,734,1486,1582,1785,	2115,2356,2588,3110,3202,4074,4160,4362,	0.978191	0.111546
1839	23	0	0	3	18	4	480	-	TCONS_00082570	1880	0	1880	MSTRG.72946.4	15980	1512	3854	8	16,99,520,92,752,86,202,95,	0,16,115,635,734,1486,1582,1785,	1512,1753,1985,2507,2599,3471,3557,3759,	0.978191	0.117647
1839	23	0	0	3	18	4	480	-	TCONS_00082570	1880	0	1880	MSTRG.72946.37	16758	2290	4632	8	16,99,520,92,752,86,202,95,	0,16,115,635,734,1486,1582,1785,	2290,2531,2763,3285,3377,4249,4335,4537,	0.978191	0.112185
1839	23	0	0	3	18	4	480	-	TCONS_00082570	1880	0	1880	MSTRG.72946.31	16760	2290	4632	8	16,99,520,92,752,86,202,95,	0,16,115,635,734,1486,1582,1785,	2290,2531,2763,3285,3377,4249,4335,4537,	0.978191	0.112172
1839	23	0	0	3	18	4	480	-	TCONS_00082570	1880	0	1880	MSTRG.72946.30	17297	2290	4632	8	16,99,520,92,752,86,202,95,	0,16,115,635,734,1486,1582,1785,	2290,2531,2763,3285,3377,4249,4335,4537,	0.978191	0.108689
1839	23	0	0	3	18	3	360	-	TCONS_00082570	1880	0	1880	MSTRG.72946.3	17026	2156	4378	7	16,99,520,92,838,202,95,	0,16,115,635,734,1582,1785,	2156,2397,2629,3151,3243,4081,4283,	0.978191	0.110419
1839	23	0	0	3	18	4	480	-	TCONS_00082570	1880	0	1880	MSTRG.72946.26	16690	2117	4459	8	16,99,520,92,752,86,202,95,	0,16,115,635,734,1486,1582,1785,	2117,2358,2590,3112,3204,4076,4162,4364,	0.978191	0.112642
1839	23	0	0	3	18	4	480	-	TCONS_00082570	1880	0	1880	MSTRG.72946.22	17029	2156	4498	8	16,99,520,92,752,86,202,95,	0,16,115,635,734,1486,1582,1785,	2156,2397,2629,3151,3243,4115,4201,4403,	0.978191	0.1104
1839	23	0	0	3	18	4	480	-	TCONS_00082570	1880	0	1880	MSTRG.72946.21	8399	2156	4498	8	16,99,520,92,752,86,202,95,	0,16,115,635,734,1486,1582,1785,	2156,2397,2629,3151,3243,4115,4201,4403,	0.978191	0.223836
1839	23	0	0	3	18	4	480	-	TCONS_00082570	1880	0	1880	MSTRG.72946.20	7262	2156	4498	8	16,99,520,92,752,86,202,95,	0,16,115,635,734,1486,1582,1785,	2156,2397,2629,3151,3243,4115,4201,4403,	0.978191	0.258882
1839	23	0	0	3	18	4	480	-	TCONS_00082570	1880	0	1880	MSTRG.72946.2	17386	2116	4458	8	16,99,520,92,752,86,202,95,	0,16,115,635,734,1486,1582,1785,	2116,2357,2589,3111,3203,4075,4161,4363,	0.978191	0.108133
1839	23	0	0	3	18	3	360	-	TCONS_00082570	1880	0	1880	MSTRG.72946.19	16490	2126	4348	7	16,99,520,92,838,202,95,	0,16,115,635,734,1582,1785,	2126,2367,2599,3121,3213,4051,4253,	0.978191	0.114008
1839	23	0	0	3	18	4	480	-	TCONS_00082570	1880	0	1880	MSTRG.72946.1	17334	2156	4498	8	16,99,520,92,752,86,202,95,	0,16,115,635,734,1486,1582,1785,	2156,2397,2629,3151,3243,4115,4201,4403,	0.978191	0.108457
1839	23	0	0	3	18	4	480	-	TCONS_00082570	1880	0	1880	MSTRG.27157.8	17066	2188	4530	8	16,99,520,92,752,86,202,95,	0,16,115,635,734,1486,1582,1785,	2188,2429,2661,3183,3275,4147,4233,4435,	0.978191	0.110161
1839	23	0	0	3	18	3	360	-	TCONS_00082570	1880	0	1880	MSTRG.27157.7	16360	2156	4378	7	16,99,520,92,838,202,95,	0,16,115,635,734,1582,1785,	2156,2397,2629,3151,3243,4081,4283,	0.978191	0.114914
1839	23	0	0	3	18	4	480	-	TCONS_00082570	1880	0	1880	MSTRG.27157.6	17113	2156	4498	8	16,99,520,92,752,86,202,95,	0,16,115,635,734,1486,1582,1785,	2156,2397,2629,3151,3243,4115,4201,4403,	0.978191	0.109858
1839	23	0	0	3	18	4	480	-	TCONS_00082570	1880	0	1880	MSTRG.27157.5	17294	2116	4458	8	16,99,520,92,752,86,202,95,	0,16,115,635,734,1486,1582,1785,	2116,2357,2589,3111,3203,4075,4161,4363,	0.978191	0.108708
1839	23	0	0	3	18	4	480	-	TCONS_00082570	1880	0	1880	MSTRG.27157.47	8101	1991	4333	8	16,99,520,92,752,86,202,95,	0,16,115,635,734,1486,1582,1785,	1991,2232,2464,2986,3078,3950,4036,4238,	0.978191	0.23207
1839	23	0	0	3	18	4	480	-	TCONS_00082570	1880	0	1880	MSTRG.27157.46	8183	2073	4415	8	16,99,520,92,752,86,202,95,	0,16,115,635,734,1486,1582,1785,	2073,2314,2546,3068,3160,4032,4118,4320,	0.978191	0.229745
1839	23	0	0	3	18	3	347	-	TCONS_00082570	1880	0	1880	MSTRG.27157.45	7376	1512	3721	7	16,619,92,752,86,202,95,	0,16,635,734,1486,1582,1785,	1512,1753,2374,2466,3338,3424,3626,	0.978191	0.254881
1839	23	0	0	3	18	3	360	-	TCONS_00082570	1880	0	1880	MSTRG.27157.44	7941	2128	4350	7	16,99,520,92,838,202,95,	0,16,115,635,734,1582,1785,	2128,2369,2601,3123,3215,4053,4255,	0.978191	0.236746
1839	23	0	0	3	18	3	360	-	TCONS_00082570	1880	0	1880	MSTRG.27157.42	8066	2128	4350	7	16,99,520,92,838,202,95,	0,16,115,635,734,1582,1785,	2128,2369,2601,3123,3215,4053,4255,	0.978191	0.233077
1839	23	0	0	3	18	4	480	-	TCONS_00082570	1880	0	1880	MSTRG.27157.41	7182	1114	3456	8	16,99,520,92,752,86,202,95,	0,16,115,635,734,1486,1582,1785,	1114,1355,1587,2109,2201,3073,3159,3361,	0.978191	0.261766
1839	23	0	0	3	18	4	480	-	TCONS_00082570	1880	0	1880	MSTRG.27157.4	17651	2156	4498	8	16,99,520,92,752,86,202,95,	0,16,115,635,734,1486,1582,1785,	2156,2397,2629,3151,3243,4115,4201,4403,	0.978191	0.10651
1839	23	0	0	3	18	4	480	-	TCONS_00082570	1880	0	1880	MSTRG.27157.38	8169	2059	4401	8	16,99,520,92,752,86,202,95,	0,16,115,635,734,1486,1582,1785,	2059,2300,2532,3054,3146,4018,4104,4306,	0.978191	0.230138
1839	23	0	0	3	18	4	480	-	TCONS_00082570	1880	0	1880	MSTRG.27157.37	8168	2058	4400	8	16,99,520,92,752,86,202,95,	0,16,115,635,734,1486,1582,1785,	2058,2299,2531,3053,3145,4017,4103,4305,	0.978191	0.230167
1839	23	0	0	3	18	3	360	-	TCONS_00082570	1880	0	1880	MSTRG.27157.36	7991	2156	4378	7	16,99,520,92,838,202,95,	0,16,115,635,734,1582,1785,	2156,2397,2629,3151,3243,4081,4283,	0.978191	0.235265
1839	23	0	0	3	18	3	347	-	TCONS_00082570	1880	0	1880	MSTRG.27157.35	7447	1512	3721	7	16,619,92,752,86,202,95,	0,16,635,734,1486,1582,1785,	1512,1753,2374,2466,3338,3424,3626,	0.978191	0.252451
1839	23	0	0	3	18	3	360	-	TCONS_00082570	1880	0	1880	MSTRG.27157.34	7502	1512	3734	7	16,99,520,92,838,202,95,	0,16,115,635,734,1582,1785,	1512,1753,1985,2507,2599,3437,3639,	0.978191	0.2506
1839	23	0	0	3	18	3	360	-	TCONS_00082570	1880	0	1880	MSTRG.27157.3	17638	2156	4378	7	16,99,520,92,838,202,95,	0,16,115,635,734,1582,1785,	2156,2397,2629,3151,3243,4081,4283,	0.978191	0.106588
1839	23	0	0	3	18	4	480	-	TCONS_00082570	1880	0	1880	MSTRG.27157.25	16785	2138	4480	8	16,99,520,92,752,86,202,95,	0,16,115,635,734,1486,1582,1785,	2138,2379,2611,3133,3225,4097,4183,4385,	0.978191	0.112005
1839	23	0	0	3	18	3	360	-	TCONS_00082570	1880	0	1880	MSTRG.27157.23	16781	2126	4348	7	16,99,520,92,838,202,95,	0,16,115,635,734,1582,1785,	2126,2367,2599,3121,3213,4051,4253,	0.978191	0.112031
1839	23	0	0	3	18	4	480	-	TCONS_00082570	1880	0	1880	MSTRG.27157.1	27892	2188	4530	8	16,99,520,92,752,86,202,95,	0,16,115,635,734,1486,1582,1785,	2188,2429,2661,3183,3275,4147,4233,4435,	0.978191	0.0674028
3055	57	0	0	6	13	12	2380	-	TCONS_00133625	3125	0	3125	MSTRG.40959.3	11915	1	5493	17	811,199,296,472,105,115,166,2,145,148,28,123,113,31,33,313,12,	0,812,1011,1309,1781,1886,2005,2171,2173,2319,2471,2499,2622,2735,2766,2800,3113,	1,812,1013,1310,1783,2244,2359,4377,4540,4685,4834,4863,4987,5101,5134,5167,5481,	0.9776	0.262274
564	0	0	0	0	0	0	0	+	TCONS_00081191	577	13	577	MSTRG.24676.4	1562	803	1367	1	564,	13,	803,	0.97747	0.369398
564	0	0	0	0	0	0	0	+	TCONS_00081191	577	13	577	MSTRG.24676.10	986	370	934	1	564,	13,	370,	0.97747	0.585193
432	9	0	0	0	0	2	114	+	TCONS_00249966	442	0	441	MSTRG.44199.29	2136	1581	2136	3	18,78,345,	0,18,96,	1581,1604,1791,	0.977376	0.206929
980	6	0	0	2	17	1	1	+	TCONS_00132982	1003	0	1003	MSTRG.39409.4	2658	325	1312	4	17,791,140,38,	0,33,824,965,	325,342,1134,1274,	0.977069	0.377351
980	6	0	0	2	17	1	1	+	TCONS_00132982	1003	0	1003	MSTRG.39409.11	2659	424	1411	4	17,791,140,38,	0,33,824,965,	424,441,1233,1373,	0.977069	0.377209
3190	0	0	0	0	0	1	82	-	TCONS_00216322	3265	75	3265	MSTRG.65363.1	3285	13	3285	2	2835,355,	0,2835,	13,2930,	0.977029	0.993912
425	10	0	0	0	0	0	0	-	TCONS_00122838	435	0	435	MSTRG.34458.7	1807	61	496	1	435,	0,	61,	0.977011	0.24073
884	20	0	0	1	1	3	203	+	TCONS_00084230	905	0	905	MSTRG.68610.2	2533	1146	2253	5	56,14,76,123,635,	0,56,70,146,270,	1146,1227,1411,1495,1618,	0.976796	0.357284
757	13	0	0	1	1	1	5	-	TCONS_00024395	775	4	775	MSTRG.30442.2	6702	2691	3466	3	46,240,484,	0,46,287,	2691,2742,2982,	0.976774	0.115637
502	12	0	0	0	0	1	771	-	TCONS_00109069	514	0	514	MSTRG.31602.1	2695	228	1513	2	301,213,	0,301,	228,1300,	0.976654	0.190724
835	1	0	0	1	19	0	0	+	TCONS_00054573	855	0	855	MSTRG.15682.2	1535	10	846	2	459,377,	0,478,	10,469,	0.976608	0.557003
413	0	0	0	0	0	0	0	-	TCONS_00141915	423	10	423	MSTRG.42938.1	433	20	433	1	413,	0,	20,	0.976359	0.976905
206	2	0	0	1	3	0	0	-	TCONS_00083913	211	0	211	MSTRG.72141.1	649	156	364	2	16,192,	0,19,	156,172,	0.976303	0.325116
412	10	0	0	0	0	3	253	-	TCONS_00229541	422	0	422	MSTRG.69895.4	1212	517	1192	4	16,94,36,276,	0,16,110,146,	517,643,877,916,	0.976303	0.348185
412	10	0	0	0	0	2	143	-	TCONS_00229541	422	0	422	MSTRG.69895.2	1114	518	1083	3	110,36,276,	0,110,146,	518,768,807,	0.976303	0.378815
1149	0	0	0	1	1	1	114	-	TCONS_00156426	1177	0	1150	MSTRG.47458.5	1636	365	1628	3	901,183,65,	27,928,1112,	365,1380,1563,	0.976211	0.719438
3159	53	0	0	7	23	12	2278	-	TCONS_00135039	3236	1	3236	MSTRG.40959.3	11915	10	5500	17	802,199,296,472,154,166,115,57,143,148,28,123,113,31,33,313,19,	0,803,1002,1300,1772,1926,2104,2219,2278,2422,2574,2602,2725,2838,2869,2903,3216,	10,812,1013,1310,1783,1942,2240,4485,4542,4685,4834,4863,4987,5101,5134,5167,5481,	0.976205	0.27159
3138	53	0	0	7	23	12	2301	-	TCONS_00132217	3215	1	3215	MSTRG.40959.3	11915	8	5500	17	804,199,296,472,154,166,92,57,143,148,28,123,113,31,33,313,19,	0,805,1004,1302,1774,1928,2106,2198,2257,2401,2553,2581,2704,2817,2848,2882,3195,	8,812,1013,1310,1783,1942,2240,4485,4542,4685,4834,4863,4987,5101,5134,5167,5481,	0.97605	0.269828
767	19	0	0	0	0	0	0	-	TCONS_00276744	786	0	786	MSTRG.44948.6	3423	2463	3249	1	786,	0,	2463,	0.975827	0.229623
565	8	0	0	2	6	2	1034	-	TCONS_00212806	579	0	579	MSTRG.60581.81	3360	1226	2833	5	44,175,108,135,111,	0,45,220,333,468,	1226,1270,2364,2472,2722,	0.97582	0.172321
201	2	0	0	1	3	0	0	-	TCONS_00083912	206	0	206	MSTRG.72141.9	513	97	300	2	14,189,	0,17,	97,111,	0.975728	0.401559
201	2	0	0	1	3	0	0	-	TCONS_00083912	206	0	206	MSTRG.72141.5	470	112	315	2	14,189,	0,17,	112,126,	0.975728	0.438298
643	12	0	0	2	4	1	5	-	TCONS_00217911	659	0	659	MSTRG.60581.84	1181	403	1063	4	12,268,102,273,	0,12,281,386,	403,420,688,790,	0.975721	0.558002
643	12	0	0	2	4	0	0	-	TCONS_00217911	659	0	659	MSTRG.60581.78	1246	458	1113	3	274,108,273,	0,275,386,	458,732,840,	0.975721	0.528892
643	12	0	0	2	4	2	225	-	TCONS_00217911	659	0	659	MSTRG.60581.76	1423	473	1353	5	12,138,130,102,273,	0,12,150,281,386,	473,595,848,978,1080,	0.975721	0.463106
643	12	0	0	2	4	2	120	-	TCONS_00217911	659	0	659	MSTRG.60581.75	1382	473	1248	5	12,138,124,108,273,	0,12,150,275,386,	473,490,743,867,975,	0.975721	0.476845
643	12	0	0	2	4	1	5	-	TCONS_00217911	659	0	659	MSTRG.60581.74	1266	475	1135	4	12,262,108,273,	0,12,275,386,	475,492,754,862,	0.975721	0.520537
643	12	0	0	2	4	1	5	-	TCONS_00217911	659	0	659	MSTRG.60581.70	1356	563	1223	4	12,262,108,273,	0,12,275,386,	563,580,842,950,	0.975721	0.485988
643	12	0	0	2	4	2	220	-	TCONS_00217911	659	0	659	MSTRG.60581.68	1624	616	1491	5	12,138,124,108,273,	0,12,150,275,386,	616,733,986,1110,1218,	0.975721	0.405788
643	12	0	0	2	4	2	225	-	TCONS_00217911	659	0	659	MSTRG.60581.67	2801	1788	2668	5	12,138,124,108,273,	0,12,150,275,386,	1788,1910,2163,2287,2395,	0.975721	0.235273
643	12	0	0	2	4	1	105	-	TCONS_00217911	659	0	659	MSTRG.60581.65	1690	797	1557	4	12,262,108,273,	0,12,275,386,	797,914,1176,1284,	0.975721	0.389941
643	12	0	0	2	4	1	5	-	TCONS_00217911	659	0	659	MSTRG.60581.61	1409	616	1276	4	12,262,108,273,	0,12,275,386,	616,633,895,1003,	0.975721	0.467708
643	12	0	0	2	4	2	120	-	TCONS_00217911	659	0	659	MSTRG.60581.60	1524	616	1391	5	12,138,124,108,273,	0,12,150,275,386,	616,633,886,1010,1118,	0.975721	0.432415
643	12	0	0	2	4	2	225	-	TCONS_00217911	659	0	659	MSTRG.60581.59	1835	797	1677	5	12,138,124,108,273,	0,12,150,275,386,	797,919,1172,1296,1404,	0.975721	0.359128
643	12	0	0	2	4	0	0	-	TCONS_00217911	659	0	659	MSTRG.60581.58	1406	618	1273	3	274,108,273,	0,275,386,	618,892,1000,	0.975721	0.468706
874	15	0	0	4	7	6	490	-	TCONS_00236449	896	0	896	MSTRG.26270.2	3374	1995	3374	8	65,14,100,88,56,103,240,223,	0,66,81,181,269,327,430,673,	1995,2062,2076,2271,2614,2674,2910,3151,	0.975446	0.26556
711	18	0	0	0	0	1	19	+	TCONS_00258040	729	0	729	MSTRG.71192.2	2371	343	1091	2	626,103,	0,626,	343,988,	0.975309	0.307465
906	0	0	0	0	0	2	286	+	TCONS_00228189	929	23	929	MSTRG.69248.7	1198	0	1192	3	112,4,790,	23,135,139,	0,397,402,	0.975242	0.775459
424	9	0	0	1	2	1	359	-	TCONS_00122838	435	0	435	MSTRG.34458.3	1377	80	872	2	186,247,	0,188,	80,625,	0.974713	0.315904
229	0	0	0	1	6	0	0	-	TCONS_00197654	235	0	235	MSTRG.61825.1	688	164	393	2	116,113,	0,122,	164,280,	0.974468	0.34157
875	15	0	0	1	8	3	445	+	TCONS_00154474	898	0	898	MSTRG.6311.1	2229	440	1775	5	96,146,500,51,97,	0,96,242,750,801,	440,953,1126,1626,1678,	0.974388	0.402871
532	14	0	0	0	0	1	11	-	TCONS_00055419	546	0	546	MSTRG.16199.8	831	149	706	2	175,371,	0,175,	149,335,	0.974359	0.65704
1175	1	0	0	0	0	1	182	-	TCONS_00178496	1206	0	1176	MSTRG.57331.3	2492	0	1358	2	136,1040,	30,166,	0,318,	0.974295	0.483949
2043	17	0	0	2	2	2	214	+	TCONS_00269395	2097	35	2097	MSTRG.64612.2	5896	1264	3538	5	594,454,553,89,370,	35,630,1084,1637,1727,	1264,1858,2313,3079,3168,	0.974249	0.355665
642	11	0	0	3	6	0	0	-	TCONS_00217911	659	0	659	MSTRG.77521.77	1513	726	1379	4	41,231,108,273,	0,43,275,386,	726,767,998,1106,	0.974203	0.435558
642	11	0	0	3	6	1	5	-	TCONS_00217911	659	0	659	MSTRG.77521.76	1540	850	1508	5	12,29,231,108,273,	0,12,43,275,386,	850,867,896,1127,1235,	0.974203	0.427922
642	11	0	0	3	6	2	98	-	TCONS_00217911	659	0	659	MSTRG.77521.73	1612	797	1548	6	12,5,24,237,102,273,	0,12,17,43,281,386,	797,839,912,936,1173,1275,	0.974203	0.408809
642	11	0	0	3	6	2	225	-	TCONS_00217911	659	0	659	MSTRG.77521.72	1678	618	1496	6	12,29,107,124,108,273,	0,12,43,150,275,386,	618,740,769,991,1115,1223,	0.974203	0.392729
642	11	0	0	3	6	2	225	-	TCONS_00217911	659	0	659	MSTRG.77521.71	2852	1821	2699	6	12,29,107,124,108,273,	0,12,43,150,275,386,	1821,1943,1972,2194,2318,2426,	0.974203	0.231066
642	11	0	0	3	6	2	225	-	TCONS_00217911	659	0	659	MSTRG.77521.70	1848	813	1691	6	12,29,107,124,108,273,	0,12,43,150,275,386,	813,935,964,1186,1310,1418,	0.974203	0.356602
642	11	0	0	3	6	1	110	-	TCONS_00217911	659	0	659	MSTRG.77521.69	1825	797	1560	5	12,29,231,108,273,	0,12,43,275,386,	797,919,948,1179,1287,	0.974203	0.361096
642	11	0	0	3	6	2	194	-	TCONS_00217911	659	0	659	MSTRG.77521.68	2727	1772	2619	6	12,29,107,124,108,273,	0,12,43,150,275,386,	1772,1863,1892,2114,2238,2346,	0.974203	0.241657
642	11	0	0	3	6	0	0	-	TCONS_00217911	659	0	659	MSTRG.77521.67	1501	797	1450	4	41,237,102,273,	0,43,281,386,	797,838,1075,1177,	0.974203	0.439041
642	11	0	0	3	6	1	5	-	TCONS_00217911	659	0	659	MSTRG.77521.66	1607	795	1453	5	12,29,231,108,273,	0,12,43,275,386,	795,812,841,1072,1180,	0.974203	0.410081
642	11	0	0	3	6	0	0	-	TCONS_00217911	659	0	659	MSTRG.77521.65	2575	1772	2425	4	41,231,108,273,	0,43,275,386,	1772,1813,2044,2152,	0.974203	0.255922
642	11	0	0	3	6	1	105	-	TCONS_00217911	659	0	659	MSTRG.77521.63	1712	797	1555	5	12,29,231,108,273,	0,12,43,275,386,	797,914,943,1174,1282,	0.974203	0.38493
642	11	0	0	3	6	2	225	-	TCONS_00217911	659	0	659	MSTRG.77521.62	1807	795	1673	6	12,29,107,124,108,273,	0,12,43,150,275,386,	795,917,946,1168,1292,1400,	0.974203	0.364693
642	11	0	0	3	6	2	120	-	TCONS_00217911	659	0	659	MSTRG.77521.61	1750	795	1568	6	12,29,107,124,108,273,	0,12,43,150,275,386,	795,812,841,1063,1187,1295,	0.974203	0.376571
642	11	0	0	3	6	1	5	-	TCONS_00217911	659	0	659	MSTRG.77521.60	1614	797	1455	5	12,29,231,108,273,	0,12,43,275,386,	797,814,843,1074,1182,	0.974203	0.408302
642	11	0	0	3	6	1	115	-	TCONS_00217911	659	0	659	MSTRG.77521.59	1723	795	1563	5	41,107,124,108,273,	0,43,150,275,386,	795,836,1058,1182,1290,	0.974203	0.382472
977	0	0	0	0	0	0	0	-	TCONS_00198421	1003	26	1003	MSTRG.61192.3	2426	859	1836	1	977,	0,	859,	0.974078	0.413438
338	3	0	0	2	6	3	9	-	TCONS_00260686	347	0	347	MSTRG.32987.3	1009	13	363	5	63,5,3,59,211,	0,65,70,73,136,	13,76,82,87,152,	0.974063	0.343905
338	3	0	0	2	6	4	90	-	TCONS_00260686	347	0	347	MSTRG.32987.2	1871	126	557	6	63,5,3,59,9,202,	0,65,70,73,136,145,	126,189,195,200,265,355,	0.974063	0.185462
450	5	0	0	2	6	1	3	+	TCONS_00000817	462	1	462	MSTRG.28950.1	1690	765	1223	3	54,235,166,	1,60,296,	765,822,1057,	0.974026	0.273373
562	0	0	0	0	0	0	0	+	TCONS_00081191	577	15	577	MSTRG.24676.6	2285	1537	2099	1	562,	15,	1537,	0.974003	0.252516
710	0	0	0	0	0	0	0	+	TCONS_00258040	729	0	710	MSTRG.79783.1	1073	363	1073	1	710,	0,	363,	0.973937	0.679404
442	12	0	0	0	0	1	111	+	TCONS_00195287	454	0	454	MSTRG.15832.2	1043	82	647	2	75,379,	0,75,	82,268,	0.973568	0.435283
442	12	0	0	0	0	1	167	+	TCONS_00195287	454	0	454	MSTRG.15832.1	1099	82	703	2	75,379,	0,75,	82,324,	0.973568	0.413103
254	3	0	0	1	2	0	0	-	TCONS_00259201	261	0	259	MSTRG.76978.5	921	0	257	2	82,175,	2,86,	0,82,	0.97318	0.283388
567	5	0	0	0	0	0	0	+	TCONS_00096986	583	11	583	MSTRG.29661.2	684	0	572	1	572,	11,	0,	0.972556	0.852339
531	15	0	0	0	0	1	11	-	TCONS_00055419	546	0	546	MSTRG.26656.3	810	108	665	2	175,371,	0,175,	108,294,	0.972527	0.674074
1876	23	0	0	2	17	2	227	-	TCONS_00088258	1929	0	1916	MSTRG.72946.51	7985	1994	4120	5	17,752,92,838,200,	13,30,782,881,1729,	1994,2236,2990,3082,3920,	0.972525	0.241578
1876	23	0	0	2	17	3	347	-	TCONS_00088258	1929	0	1916	MSTRG.72946.2	17386	2115	4361	6	17,752,92,752,86,200,	13,30,782,881,1633,1729,	2115,2357,3111,3203,4075,4161,	0.972525	0.110951
1876	23	0	0	2	17	3	347	-	TCONS_00088258	1929	0	1916	MSTRG.27157.5	17294	2115	4361	6	17,752,92,752,86,200,	13,30,782,881,1633,1729,	2115,2357,3111,3203,4075,4161,	0.972525	0.111542
1876	23	0	0	2	17	3	347	-	TCONS_00088258	1929	0	1916	MSTRG.27157.25	16785	2137	4383	6	17,752,92,752,86,200,	13,30,782,881,1633,1729,	2137,2379,3133,3225,4097,4183,	0.972525	0.114924
353	0	0	0	0	0	1	78	-	TCONS_00291834	363	5	358	MSTRG.91405.3	431	0	431	2	92,261,	5,97,	0,170,	0.972452	0.842227
352	9	0	0	0	0	0	0	+	TCONS_00243947	362	0	361	MSTRG.60538.7	1234	873	1234	1	361,	0,	873,	0.972376	0.293355
416	0	0	0	1	12	0	0	+	TCONS_00038698	428	0	428	MSTRG.8237.3	710	269	685	2	355,61,	0,367,	269,624,	0.971963	0.602817
552	3	0	0	1	3	0	0	-	TCONS_00014061	568	5	563	MSTRG.2111.2	555	0	555	2	237,318,	5,245,	0,237,	0.971831	1.02342
378	1	0	0	0	0	0	0	+	TCONS_00197472	389	10	389	MSTRG.60848.7	2026	0	379	1	379,	10,	0,	0.971722	0.192004
206	3	0	0	1	3	1	3	+	TCONS_00054911	212	0	212	MSTRG.61974.1	640	5	217	3	76,28,105,	0,76,107,	5,84,112,	0.971698	0.33125
274	7	0	0	1	1	2	23	-	TCONS_00231408	282	0	282	MSTRG.25922.3	532	28	332	3	11,264,6,	0,12,276,	28,41,326,	0.971631	0.530075
274	7	0	0	1	1	1	2	-	TCONS_00231408	282	0	282	MSTRG.25922.2	594	28	311	2	11,270,	0,12,	28,41,	0.971631	0.474747
274	7	0	0	1	1	2	449	-	TCONS_00231408	282	0	282	MSTRG.25922.1	1898	145	875	3	11,264,6,	0,12,276,	145,158,869,	0.971631	0.148577
205	3	0	0	1	3	0	0	-	TCONS_00083913	211	0	211	MSTRG.72141.4	498	136	344	2	16,192,	0,19,	136,152,	0.971564	0.423695
205	3	0	0	1	3	0	0	-	TCONS_00083913	211	0	211	MSTRG.72141.3	577	136	344	2	16,192,	0,19,	136,152,	0.971564	0.365685
410	12	0	0	0	0	2	113	-	TCONS_00229541	422	0	422	MSTRG.89840.1	1108	542	1077	3	16,132,274,	0,16,148,	542,668,803,	0.971564	0.380866
1122	0	0	0	0	0	2	1551	+	TCONS_00165287	1155	31	1153	MSTRG.50024.5	2673	0	2673	3	292,179,651,	31,323,502,	0,1735,2022,	0.971429	0.432099
708	18	0	0	0	0	2	22	+	TCONS_00258040	729	0	726	MSTRG.89840.1	1108	360	1108	3	440,186,100,	0,440,626,	360,803,1008,	0.971193	0.657942
234	7	0	0	0	0	1	25	-	TCONS_00054093	241	0	241	MSTRG.72871.9	798	386	652	2	12,229,	0,12,	386,423,	0.970954	0.302005
234	7	0	0	0	0	0	0	-	TCONS_00054093	241	0	241	MSTRG.72871.7	942	387	628	1	241,	0,	387,	0.970954	0.255839
234	7	0	0	0	0	1	25	-	TCONS_00054093	241	0	241	MSTRG.27090.9	798	386	652	2	12,229,	0,12,	386,423,	0.970954	0.302005
234	7	0	0	0	0	0	0	-	TCONS_00054093	241	0	241	MSTRG.27090.8	773	386	627	1	241,	0,	386,	0.970954	0.311772
234	7	0	0	0	0	1	25	-	TCONS_00054093	241	0	241	MSTRG.26656.3	810	271	537	2	12,229,	0,12,	271,308,	0.970954	0.297531
234	7	0	0	0	0	0	0	-	TCONS_00054093	241	0	241	MSTRG.26656.1	671	329	570	1	241,	0,	329,	0.970954	0.359165
5704	70	0	0	23	101	33	510	-	TCONS_00010683	5875	0	5875	MSTRG.46387.1	7190	870	7154	51	16,114,22,29,160,36,143,37,4,33,64,191,131,6,7,15,5,5,200,217,11,10,28,120,25,136,14,261,54,8,22,40,46,103,79,590,10,20,10,33,260,45,178,260,588,233,339,138,133,152,393,	0,16,130,152,181,341,378,521,558,562,597,661,857,990,996,1003,1018,1023,1029,1231,1468,1479,1490,1527,1648,1673,1809,1824,2086,2151,2160,2182,2223,2289,2392,2471,3061,3071,3091,3101,3135,3396,3442,3620,3880,4478,4715,5055,5197,5330,5482,	870,889,1017,1051,1219,1381,1436,1591,1640,1657,1690,1755,1946,2077,2095,2105,2121,2127,2137,2338,2555,2578,2588,2616,2736,2773,2918,2932,3197,3251,3259,3282,3322,3369,3476,3559,4153,4175,4198,4209,4256,4516,4561,4866,5128,5716,5949,6288,6426,6597,6761,	0.970894	0.817107
697	0	0	0	1	1	2	466	-	TCONS_00163013	718	20	718	MSTRG.47458.8	1642	479	1642	4	227,243,183,44,	0,227,470,654,	479,1137,1415,1598,	0.970752	0.437272
1825	23	0	0	4	32	2	227	-	TCONS_00082570	1880	0	1880	MSTRG.72946.60	8067	2122	4197	7	16,619,92,752,72,202,95,	0,16,635,734,1500,1582,1785,	2122,2363,2984,3076,3828,3900,4102,	0.970745	0.233048
458	0	0	0	0	0	0	0	+	TCONS_00135750	472	7	465	MSTRG.41466.1	950	0	458	1	458,	7,	0,	0.970339	0.496842
3398	1	0	0	1	103	1	92	+	TCONS_00295609	3502	0	3502	MSTRG.87916.13	6310	415	3906	3	753,2468,178,	0,753,3324,	415,1260,3728,	0.970303	0.554992
390	0	0	0	0	0	1	44	-	TCONS_00246284	402	0	390	MSTRG.74577.2	479	0	434	2	100,290,	12,112,	0,144,	0.970149	0.839248
909	0	0	0	0	0	0	0	+	TCONS_00274037	937	28	937	MSTRG.86516.3	3310	1030	1939	1	909,	28,	1030,	0.970117	0.283082
258	6	0	0	0	0	0	0	+	TCONS_00037629	266	0	264	MSTRG.9085.4	543	279	543	1	264,	0,	279,	0.969925	0.489871
483	12	0	0	1	3	1	13	-	TCONS_00236196	498	0	498	MSTRG.71192.2	2371	579	1087	3	215,275,5,	0,218,493,	579,794,1082,	0.96988	0.210038
598	12	0	0	1	2	0	0	+	TCONS_00179152	617	5	617	MSTRG.81531.12	2751	2107	2717	2	125,485,	5,132,	2107,2232,	0.969206	0.224282
529	17	0	0	0	0	1	11	-	TCONS_00055419	546	0	546	MSTRG.72871.9	798	223	780	2	175,371,	0,175,	223,409,	0.968864	0.684211
529	17	0	0	0	0	1	11	-	TCONS_00055419	546	0	546	MSTRG.27090.9	798	223	780	2	175,371,	0,175,	223,409,	0.968864	0.684211
3232	0	0	0	1	104	0	0	-	TCONS_00158613	3336	0	3336	MSTRG.50539.10	4026	170	3402	2	477,2755,	0,581,	170,647,	0.968825	0.828614
336	4	0	0	2	7	3	91	+	TCONS_00260686	347	0	347	MSTRG.32988.1	1871	1314	1745	5	202,9,59,5,65,	0,202,215,277,282,	1314,1597,1612,1671,1680,	0.9683	0.185462
1602	40	0	0	3	13	8	8367	-	TCONS_00082568	1655	0	1655	MSTRG.72946.2	17386	2182	12191	10	731,118,47,6,15,74,160,45,55,391,	0,740,858,905,911,927,1001,1161,1209,1264,	2182,2923,3043,3095,3103,3121,3199,3362,3407,11800,	0.967976	0.0951915
1602	40	0	0	3	13	8	8145	-	TCONS_00082568	1655	0	1655	MSTRG.72946.19	16490	2192	11979	10	731,118,47,6,15,74,160,45,55,391,	0,740,858,905,911,927,1001,1161,1209,1264,	2192,2933,3053,3105,3113,3131,3209,3372,3417,11588,	0.967976	0.100364
1602	40	0	0	3	13	8	8265	-	TCONS_00082568	1655	0	1655	MSTRG.27157.25	16785	2204	12111	10	731,118,47,6,15,74,160,45,55,391,	0,740,858,905,911,927,1001,1161,1209,1264,	2204,2945,3065,3117,3125,3143,3221,3384,3429,11720,	0.967976	0.0985999
1602	40	0	0	3	13	8	8145	-	TCONS_00082568	1655	0	1655	MSTRG.27157.23	16781	2192	11979	10	731,118,47,6,15,74,160,45,55,391,	0,740,858,905,911,927,1001,1161,1209,1264,	2192,2933,3053,3105,3113,3131,3209,3372,3417,11588,	0.967976	0.0986234
1118	0	0	0	0	0	1	108	+	TCONS_00165287	1155	12	1130	MSTRG.50024.4	1226	0	1226	2	490,628,	12,502,	0,598,	0.967965	0.942088
2440	32	0	0	5	49	9	693	-	TCONS_00291590	2521	0	2521	MSTRG.90481.8	19785	3955	7120	11	47,133,14,40,12,5,22,79,15,1080,1025,	0,61,204,218,258,272,277,299,400,416,1496,	3955,4003,4157,4173,4216,4228,4235,4258,4354,4374,6095,	0.96787	0.12742
750	9	0	0	1	12	1	11	+	TCONS_00024395	775	4	775	MSTRG.72885.3	5688	721	1491	2	484,275,	4,500,	721,1216,	0.967742	0.136252
750	9	0	0	1	12	1	11	+	TCONS_00024395	775	4	775	MSTRG.72885.2	5764	743	1513	2	484,275,	4,500,	743,1238,	0.967742	0.134455
750	9	0	0	1	12	1	11	-	TCONS_00024395	775	4	775	MSTRG.72886.2	3623	2110	2880	2	275,484,	0,287,	2110,2396,	0.967742	0.213911
750	9	0	0	1	12	1	11	-	TCONS_00024395	775	4	775	MSTRG.72886.1	6019	4506	5276	2	275,484,	0,287,	4506,4792,	0.967742	0.128759
210	2	0	0	1	1	0	0	+	TCONS_00184598	217	0	213	MSTRG.9086.1	364	91	303	2	38,174,	0,39,	91,129,	0.967742	0.596154
832	0	0	0	1	1	1	431	-	TCONS_00160065	860	0	833	MSTRG.47458.5	1636	365	1628	3	227,540,65,	27,254,795,	365,1023,1563,	0.967442	0.525672
800	27	0	0	0	0	3	37	-	TCONS_00186939	827	0	827	MSTRG.4745.3	1049	185	1049	4	115,425,35,252,	0,115,540,575,	185,301,761,797,	0.967352	0.78837
800	27	0	0	0	0	3	5	-	TCONS_00186939	827	0	827	MSTRG.4745.2	1073	185	1017	4	115,426,34,252,	0,115,541,575,	185,301,730,765,	0.967352	0.770736
733	0	0	0	1	1	1	431	-	TCONS_00161617	758	23	757	MSTRG.47458.8	1642	478	1642	3	228,461,44,	1,229,691,	478,1137,1598,	0.967018	0.461632
866	0	0	0	1	8	2	107	-	TCONS_00236449	896	22	896	MSTRG.71636.2	2426	1413	2386	3	181,678,7,	0,181,867,	1413,1696,2379,	0.966518	0.369332
749	10	0	0	1	12	2	16	-	TCONS_00024395	775	4	775	MSTRG.30442.1	6774	2718	3493	3	46,229,484,	0,46,287,	2718,2769,3009,	0.966452	0.114408
543	12	0	0	1	7	2	89	-	TCONS_00118276	562	0	562	MSTRG.12591.6	977	252	896	4	140,81,273,61,	0,140,228,501,	252,479,560,835,	0.966192	0.57523
600	1	0	0	0	0	0	0	-	TCONS_00132189	621	20	621	MSTRG.40855.2	632	31	632	1	601,	0,	31,	0.966184	0.982595
257	4	0	0	1	5	1	6	+	TCONS_00037629	266	0	266	MSTRG.9085.3	1434	33	300	2	7,254,	0,12,	33,46,	0.966165	0.185495
1599	45	0	0	3	11	7	9	-	TCONS_00082568	1655	0	1655	MSTRG.72946.38	8218	1885	3538	10	128,19,55,58,31,267,8,56,377,645,	0,128,151,206,264,297,564,572,628,1010,	1885,2014,2033,2089,2148,2179,2448,2458,2515,2893,	0.966163	0.201387
1599	45	0	0	3	11	7	9	-	TCONS_00082568	1655	0	1655	MSTRG.72946.36	8020	1983	3636	10	128,19,55,58,31,267,8,56,377,645,	0,128,151,206,264,297,564,572,628,1010,	1983,2112,2131,2187,2246,2277,2546,2556,2613,2991,	0.966163	0.206359
1599	45	0	0	3	11	7	9	-	TCONS_00082568	1655	0	1655	MSTRG.72946.34	7905	1885	3538	10	128,19,55,58,31,267,8,56,377,645,	0,128,151,206,264,297,564,572,628,1010,	1885,2014,2033,2089,2148,2179,2448,2458,2515,2893,	0.966163	0.209361
1599	45	0	0	3	11	7	9	-	TCONS_00082568	1655	0	1655	MSTRG.72946.33	7314	1983	3636	10	128,19,55,58,31,267,8,56,377,645,	0,128,151,206,264,297,564,572,628,1010,	1983,2112,2131,2187,2246,2277,2546,2556,2613,2991,	0.966163	0.226278
1599	45	0	0	3	11	7	9	-	TCONS_00082568	1655	0	1655	MSTRG.72946.32	8396	1983	3636	10	128,19,55,58,31,267,8,56,377,645,	0,128,151,206,264,297,564,572,628,1010,	1983,2112,2131,2187,2246,2277,2546,2556,2613,2991,	0.966163	0.197118
1599	45	0	0	3	11	7	9	-	TCONS_00082568	1655	0	1655	MSTRG.72946.28	8262	1880	3533	10	128,19,55,58,31,267,8,56,377,645,	0,128,151,206,264,297,564,572,628,1010,	1880,2009,2028,2084,2143,2174,2443,2453,2510,2888,	0.966163	0.200315
1599	45	0	0	3	11	7	9	-	TCONS_00082568	1655	0	1655	MSTRG.72946.27	8199	1885	3538	10	128,19,55,58,31,267,8,56,377,645,	0,128,151,206,264,297,564,572,628,1010,	1885,2014,2033,2089,2148,2179,2448,2458,2515,2893,	0.966163	0.201854
1599	45	0	0	3	11	7	9	-	TCONS_00082568	1655	0	1655	MSTRG.72946.25	8304	1983	3636	10	128,19,55,58,31,267,8,56,377,645,	0,128,151,206,264,297,564,572,628,1010,	1983,2112,2131,2187,2246,2277,2546,2556,2613,2991,	0.966163	0.199302
1599	45	0	0	3	11	7	9	-	TCONS_00082568	1655	0	1655	MSTRG.72946.24	8304	1983	3636	10	128,19,55,58,31,267,8,56,377,645,	0,128,151,206,264,297,564,572,628,1010,	1983,2112,2131,2187,2246,2277,2546,2556,2613,2991,	0.966163	0.199302
1599	45	0	0	3	11	7	9	-	TCONS_00082568	1655	0	1655	MSTRG.27157.33	8295	1885	3538	10	128,19,55,58,31,267,8,56,377,645,	0,128,151,206,264,297,564,572,628,1010,	1885,2014,2033,2089,2148,2179,2448,2458,2515,2893,	0.966163	0.199518
1599	45	0	0	3	11	7	9	-	TCONS_00082568	1655	0	1655	MSTRG.27157.32	8376	1983	3636	10	128,19,55,58,31,267,8,56,377,645,	0,128,151,206,264,297,564,572,628,1010,	1983,2112,2131,2187,2246,2277,2546,2556,2613,2991,	0.966163	0.197588
1599	45	0	0	3	11	7	9	-	TCONS_00082568	1655	0	1655	MSTRG.27157.31	8221	1983	3636	10	128,19,55,58,31,267,8,56,377,645,	0,128,151,206,264,297,564,572,628,1010,	1983,2112,2131,2187,2246,2277,2546,2556,2613,2991,	0.966163	0.201314
1599	45	0	0	3	11	7	9	-	TCONS_00082568	1655	0	1655	MSTRG.27157.30	8165	1983	3636	10	128,19,55,58,31,267,8,56,377,645,	0,128,151,206,264,297,564,572,628,1010,	1983,2112,2131,2187,2246,2277,2546,2556,2613,2991,	0.966163	0.202694
1599	45	0	0	3	11	7	9	-	TCONS_00082568	1655	0	1655	MSTRG.27157.29	7905	1885	3538	10	128,19,55,58,31,267,8,56,377,645,	0,128,151,206,264,297,564,572,628,1010,	1885,2014,2033,2089,2148,2179,2448,2458,2515,2893,	0.966163	0.209361
1599	45	0	0	3	11	7	9	-	TCONS_00082568	1655	0	1655	MSTRG.27157.28	7865	1723	3376	10	128,19,55,58,31,267,8,56,377,645,	0,128,151,206,264,297,564,572,628,1010,	1723,1852,1871,1927,1986,2017,2286,2296,2353,2731,	0.966163	0.210426
1599	45	0	0	3	11	7	9	-	TCONS_00082568	1655	0	1655	MSTRG.27157.26	8117	1880	3533	10	128,19,55,58,31,267,8,56,377,645,	0,128,151,206,264,297,564,572,628,1010,	1880,2009,2028,2084,2143,2174,2443,2453,2510,2888,	0.966163	0.203893
1599	45	0	0	3	11	7	9	-	TCONS_00082568	1655	0	1655	MSTRG.27157.24	8425	1983	3636	10	128,19,55,58,31,267,8,56,377,645,	0,128,151,206,264,297,564,572,628,1010,	1983,2112,2131,2187,2246,2277,2546,2556,2613,2991,	0.966163	0.196439
199	7	0	0	0	0	2	12	-	TCONS_00083912	206	0	206	MSTRG.71962.1	514	143	361	3	21,170,15,	0,21,191,	143,170,346,	0.966019	0.400778
1327	5	0	0	0	0	3	823	-	TCONS_00042358	1374	0	1332	MSTRG.12086.26	3099	444	2599	4	775,33,59,465,	42,817,850,909,	444,1681,1911,2134,	0.965793	0.443369
527	5	0	0	1	14	0	0	-	TCONS_00055419	546	0	546	MSTRG.41579.2	2270	159	691	2	175,357,	0,189,	159,334,	0.965201	0.240529
636	12	0	0	3	11	0	0	-	TCONS_00217911	659	0	659	MSTRG.60581.80	2202	1433	2081	4	9,258,108,273,	0,16,275,386,	1433,1442,1700,1808,	0.965099	0.299273
636	12	0	0	3	11	1	115	-	TCONS_00217911	659	0	659	MSTRG.60581.63	1693	797	1560	5	9,134,124,108,273,	0,16,150,275,386,	797,806,1055,1179,1287,	0.965099	0.38925
845	0	0	0	0	0	0	0	+	TCONS_00161403	876	0	845	MSTRG.50550.3	1177	90	935	1	845,	0,	90,	0.964612	0.744265
845	0	0	0	0	0	0	0	+	TCONS_00161403	876	0	845	MSTRG.50550.2	3175	114	959	1	845,	0,	114,	0.964612	0.275906
866	15	0	0	2	17	3	87	+	TCONS_00154474	898	0	898	MSTRG.6311.3	1226	160	1128	5	96,137,500,51,97,	0,105,242,750,801,	160,315,479,979,1031,	0.964365	0.732463
591	0	0	0	0	0	0	0	+	TCONS_00121163	613	0	591	MSTRG.36485.61	2812	4	595	1	591,	0,	4,	0.964111	0.217994
591	0	0	0	0	0	0	0	+	TCONS_00121163	613	0	591	MSTRG.36485.47	2243	0	591	1	591,	0,	0,	0.964111	0.273295
591	0	0	0	0	0	0	0	+	TCONS_00121163	613	0	591	MSTRG.36485.46	3174	0	591	1	591,	0,	0,	0.964111	0.193132
591	0	0	0	0	0	0	0	+	TCONS_00121163	613	0	591	MSTRG.36485.41	3637	7	598	1	591,	0,	7,	0.964111	0.168546
591	0	0	0	0	0	0	0	+	TCONS_00121163	613	0	591	MSTRG.36485.1	3796	0	591	1	591,	0,	0,	0.964111	0.161486
536	0	0	0	0	0	0	0	+	TCONS_00168498	556	0	536	MSTRG.54096.5	618	82	618	1	536,	0,	82,	0.964029	0.899676
426	9	0	0	0	0	2	114	+	TCONS_00249966	442	0	435	MSTRG.44199.26	2036	1487	2036	3	18,78,339,	0,18,96,	1487,1510,1697,	0.963801	0.217092
635	11	0	0	4	13	0	0	-	TCONS_00217911	659	0	659	MSTRG.77521.79	1074	288	934	5	9,25,231,108,273,	0,16,43,275,386,	288,297,322,553,661,	0.963581	0.613594
635	11	0	0	4	13	1	115	-	TCONS_00217911	659	0	659	MSTRG.77521.64	1718	797	1558	6	9,25,107,124,108,273,	0,16,43,150,275,386,	797,806,831,1053,1177,1285,	0.963581	0.383586
4372	72	0	0	4	98	7	325	+	TCONS_00290021	4542	0	4542	MSTRG.38815.15	7200	26	4795	10	58,16,118,622,409,1358,342,8,312,1201,	0,58,80,198,909,1318,2677,3019,3027,3341,	26,87,103,514,1136,1549,2913,3258,3278,3594,	0.962572	0.630833
257	3	0	0	0	0	1	2	-	TCONS_00094274	267	7	267	MSTRG.29039.5	623	287	549	2	255,5,	0,255,	287,544,	0.962547	0.428571
590	0	0	0	0	0	0	0	+	TCONS_00121163	613	1	591	MSTRG.36485.62	4142	0	590	1	590,	1,	0,	0.96248	0.147996
590	0	0	0	0	0	0	0	+	TCONS_00121163	613	1	591	MSTRG.36485.40	3649	0	590	1	590,	1,	0,	0.96248	0.167991
256	9	0	0	1	1	0	0	-	TCONS_00037629	266	0	266	MSTRG.9086.1	364	2	267	2	127,138,	0,128,	2,129,	0.962406	0.730769
691	4	0	0	1	2	0	0	-	TCONS_00143694	718	21	718	MSTRG.45493.2	699	4	699	2	197,498,	0,199,	4,201,	0.962396	1.02718
634	12	0	0	2	4	1	115	-	TCONS_00217911	659	0	650	MSTRG.60581.86	1551	633	1394	4	141,124,108,273,	9,150,275,386,	633,889,1013,1121,	0.962064	0.424887
634	12	0	0	2	4	1	115	-	TCONS_00217911	659	0	650	MSTRG.60581.83	2399	1505	2266	4	141,124,108,273,	9,150,275,386,	1505,1761,1885,1993,	0.962064	0.274698
634	12	0	0	2	4	1	115	-	TCONS_00217911	659	0	650	MSTRG.60581.82	3831	2937	3698	4	141,124,108,273,	9,150,275,386,	2937,3193,3317,3425,	0.962064	0.172018
634	12	0	0	2	4	1	115	-	TCONS_00217911	659	0	650	MSTRG.60581.79	4562	3777	4538	4	141,130,102,273,	9,150,281,386,	3777,4033,4163,4265,	0.962064	0.144454
634	12	0	0	2	4	0	0	-	TCONS_00217911	659	0	650	MSTRG.60581.73	3651	2871	3517	3	265,108,273,	9,275,386,	2871,3136,3244,	0.962064	0.180498
634	12	0	0	2	4	0	0	-	TCONS_00217911	659	0	650	MSTRG.60581.71	3748	2971	3617	3	265,108,273,	9,275,386,	2971,3236,3344,	0.962064	0.175827
634	12	0	0	2	4	1	115	-	TCONS_00217911	659	0	650	MSTRG.60581.69	2937	2043	2804	4	141,124,108,273,	9,150,275,386,	2043,2299,2423,2531,	0.962064	0.224379
634	12	0	0	2	4	0	0	-	TCONS_00217911	659	0	650	MSTRG.60581.66	2999	2220	2866	3	265,108,273,	9,275,386,	2220,2485,2593,	0.962064	0.21974
683	0	0	0	0	0	2	340	+	TCONS_00112985	710	27	710	MSTRG.36485.2	3060	0	1023	3	309,71,303,	27,336,407,	0,535,720,	0.961972	0.232026
378	15	0	0	0	0	2	403	-	TCONS_00180466	393	0	393	MSTRG.4745.2	1073	261	1057	3	21,80,292,	0,21,101,	261,684,765,	0.961832	0.366263
525	7	0	0	1	14	0	0	-	TCONS_00055419	546	0	546	MSTRG.41578.7	1964	197	729	2	175,357,	0,189,	197,372,	0.961538	0.278004
418	17	0	0	0	0	1	6	-	TCONS_00122838	435	0	435	MSTRG.85048.2	1334	61	502	2	117,318,	0,117,	61,184,	0.96092	0.326087
633	11	0	0	3	6	1	115	-	TCONS_00217911	659	0	650	MSTRG.77521.75	3789	2953	3712	5	32,107,124,108,273,	9,43,150,275,386,	2953,2985,3207,3331,3439,	0.960546	0.173925
633	12	0	0	2	4	1	115	-	TCONS_00217911	659	0	649	MSTRG.60581.81	3360	2467	3227	4	140,124,108,273,	10,150,275,386,	2467,2722,2846,2954,	0.960546	0.196131
333	0	0	0	1	14	1	151	+	TCONS_00135673	347	0	347	MSTRG.39409.106	1500	37	521	3	57,221,55,	0,71,292,	37,94,466,	0.959654	0.231333
897	0	0	0	1	38	0	0	+	TCONS_00294120	935	0	935	MSTRG.88793.1	950	4	901	2	155,742,	0,193,	4,159,	0.959358	0.984211
1695	48	0	0	5	24	6	144	+	TCONS_00176170	1767	0	1767	MSTRG.9524.1	6413	1309	3196	12	96,155,154,37,109,3,64,227,44,158,212,484,	0,113,268,424,461,570,573,640,868,912,1071,1283,	1309,1405,1675,1829,1868,1979,2005,2069,2296,2341,2499,2712,	0.959253	0.275534
1129	0	0	0	1	1	1	35	-	TCONS_00156426	1177	21	1151	MSTRG.47458.8	1642	478	1642	3	902,183,44,	26,928,1112,	478,1415,1598,	0.959218	0.716809
632	11	0	0	3	6	1	115	-	TCONS_00217911	659	0	649	MSTRG.77521.78	2457	1542	2300	5	31,107,124,108,273,	10,43,150,275,386,	1542,1573,1795,1919,2027,	0.959029	0.268213
490	14	0	0	1	7	0	0	+	TCONS_00070028	511	0	511	MSTRG.63800.1	657	130	634	2	294,210,	0,301,	130,424,	0.958904	0.777778
840	0	0	0	0	0	0	0	+	TCONS_00161403	876	5	845	MSTRG.50550.5	1065	0	840	1	840,	5,	0,	0.958904	0.822535
303	11	0	0	2	2	0	0	-	TCONS_00077799	316	0	316	MSTRG.68949.1	944	607	921	3	15,119,180,	0,16,136,	607,622,741,	0.958861	0.334746
699	16	0	0	0	0	3	162	+	TCONS_00258040	729	0	715	MSTRG.69895.4	1212	335	1212	4	402,36,188,89,	0,402,438,626,	335,877,916,1123,	0.958848	0.601485
256	3	0	0	0	0	1	1	-	TCONS_00094274	267	8	267	MSTRG.29039.8	1703	293	553	2	254,5,	0,254,	293,548,	0.958801	0.156782
256	3	0	0	0	0	1	1	-	TCONS_00094274	267	8	267	MSTRG.29039.7	1243	279	539	2	254,5,	0,254,	279,534,	0.958801	0.214803
719	0	0	0	0	0	1	120	+	TCONS_00238056	750	0	719	MSTRG.74902.1	893	54	893	2	276,443,	0,276,	54,450,	0.958667	0.839866
626	8	0	0	1	9	0	0	-	TCONS_00040396	653	0	643	MSTRG.12319.3	1368	0	634	2	55,579,	10,74,	0,55,	0.958652	0.477339
4354	72	0	0	4	98	7	167	+	TCONS_00290021	4542	18	4542	MSTRG.38815.21	6818	0	4593	10	40,16,29,711,409,1358,342,8,312,1201,	18,58,80,109,909,1318,2677,3019,3027,3341,	0,43,59,223,934,1347,2711,3056,3076,3392,	0.958609	0.666178
2089	0	0	0	0	0	1	108	+	TCONS_00159697	2180	0	2089	MSTRG.50024.5	2673	476	2673	2	1438,651,	0,1438,	476,2022,	0.958257	0.815563
2414	52	0	0	7	55	14	727	-	TCONS_00291590	2521	0	2521	MSTRG.90481.2	7839	3620	6813	16	47,133,15,39,12,5,22,79,15,1112,725,49,55,80,65,13,	0,61,204,219,258,272,277,299,400,416,1528,2258,2307,2362,2443,2508,	3620,3668,3822,3839,3881,3893,3900,3923,4019,4039,5791,6520,6577,6649,6732,6800,	0.957557	0.321597
473	0	0	0	1	21	0	0	-	TCONS_00083797	494	0	494	MSTRG.25922.2	594	0	473	2	305,168,	0,326,	0,305,	0.95749	0.83165
405	8	0	0	4	10	4	38	-	TCONS_00248265	423	0	423	MSTRG.31413.2	731	90	541	8	31,9,10,25,28,240,46,24,	0,31,44,56,84,112,352,399,	90,123,140,150,175,224,471,517,	0.957447	0.578659
809	0	0	0	0	0	1	101	-	TCONS_00293300	845	36	845	MSTRG.89410.1	935	25	935	2	264,545,	0,264,	25,390,	0.957396	0.903743
382	4	0	0	2	13	2	25	-	TCONS_00131862	399	0	399	MSTRG.88313.1	617	23	434	5	8,58,23,49,248,	0,9,79,102,151,	23,31,89,131,186,	0.957393	0.646677
202	3	0	0	1	6	0	0	-	TCONS_00083913	211	0	211	MSTRG.72141.9	513	95	300	2	16,189,	0,22,	95,111,	0.957346	0.411306
202	3	0	0	1	6	0	0	-	TCONS_00083913	211	0	211	MSTRG.72141.5	470	110	315	2	16,189,	0,22,	110,126,	0.957346	0.448936
202	8	0	0	1	1	2	10	-	TCONS_00083913	211	0	211	MSTRG.71962.1	514	141	361	3	33,162,15,	0,34,196,	141,178,346,	0.957346	0.410506
832	1	0	0	1	2	1	899	-	TCONS_00229610	870	35	870	MSTRG.71519.1	2102	370	2102	3	464,112,257,	0,466,578,	370,834,1845,	0.956322	0.413892
665	0	0	0	0	0	0	0	-	TCONS_00144263	696	0	665	MSTRG.46136.5	1852	1187	1852	1	665,	31,	1187,	0.95546	0.37581
665	0	0	0	0	0	0	0	-	TCONS_00144263	696	0	665	MSTRG.46136.4	2000	1298	1963	1	665,	31,	1298,	0.95546	0.348
665	0	0	0	0	0	0	0	-	TCONS_00144263	696	0	665	MSTRG.46136.3	1884	1085	1750	1	665,	31,	1085,	0.95546	0.369427
665	0	0	0	0	0	0	0	-	TCONS_00144263	696	0	665	MSTRG.46136.2	2247	1402	2067	1	665,	31,	1402,	0.95546	0.309746
665	0	0	0	0	0	0	0	-	TCONS_00144263	696	0	665	MSTRG.46136.1	2164	1301	1966	1	665,	31,	1301,	0.95546	0.321627
807	0	0	0	0	0	0	0	-	TCONS_00293300	845	38	845	MSTRG.89410.2	826	19	826	1	807,	0,	19,	0.95503	1.023
422	8	0	0	2	12	2	102	+	TCONS_00249966	442	0	442	MSTRG.44199.24	1506	957	1489	4	18,55,7,350,	0,18,74,92,	957,980,1132,1139,	0.954751	0.293493
422	8	0	0	2	12	2	227	+	TCONS_00249966	442	0	442	MSTRG.44199.22	2254	1597	2254	4	18,55,7,350,	0,18,74,92,	1597,1620,1897,1904,	0.954751	0.196096
422	8	0	0	2	12	2	102	+	TCONS_00249966	442	0	442	MSTRG.44199.1	2389	1840	2372	4	18,55,7,350,	0,18,74,92,	1840,1863,2015,2022,	0.954751	0.185015
378	2	0	0	0	0	0	0	-	TCONS_00033221	396	10	390	MSTRG.10106.1	380	0	380	1	380,	6,	0,	0.954545	1.04211
502	1	0	0	0	0	0	0	-	TCONS_00295198	526	23	526	MSTRG.90632.1	1276	91	594	1	503,	0,	91,	0.954373	0.412226
481	0	0	0	0	0	1	9	-	TCONS_00263533	504	23	504	MSTRG.80691.2	1363	873	1363	2	25,456,	0,25,	873,907,	0.954365	0.369773
417	0	0	0	0	0	1	3	-	TCONS_00122073	437	20	437	MSTRG.38183.6	815	120	540	2	297,120,	0,297,	120,420,	0.954233	0.536196
417	0	0	0	0	0	0	0	-	TCONS_00122073	437	20	437	MSTRG.38183.4	1060	146	563	1	417,	0,	146,	0.954233	0.412264
375	8	0	0	4	10	1	122	+	TCONS_00009018	393	0	393	MSTRG.46282.1	1643	338	843	5	69,73,81,69,91,	0,73,147,232,302,	338,407,602,683,752,	0.954198	0.239197
375	15	0	0	1	3	2	288	-	TCONS_00180466	393	0	393	MSTRG.4745.1	996	271	949	4	21,43,34,292,	0,21,67,101,	271,579,622,657,	0.954198	0.394578
767	33	0	0	3	4	3	4	-	TCONS_00166025	804	0	804	MSTRG.45768.1	3105	289	1093	5	112,50,16,552,70,	0,114,165,182,734,	289,402,452,470,1023,	0.95398	0.258937
1036	2	0	0	0	0	0	0	-	TCONS_00294669	1086	48	1086	MSTRG.87457.9	2004	966	2004	1	1038,	0,	966,	0.953959	0.541916
412	9	0	0	0	0	1	41	-	TCONS_00020842	432	11	432	MSTRG.50348.1	475	13	475	2	289,132,	0,289,	13,343,	0.953704	0.909474
854	18	0	0	5	25	7	947	+	TCONS_00243464	897	0	897	MSTRG.27342.2	1990	14	1833	10	69,13,38,139,53,184,27,21,26,302,	0,69,82,121,265,328,520,547,568,595,	14,85,101,144,284,337,1434,1468,1505,1531,	0.952062	0.450754
555	4	0	0	2	23	6	380	+	TCONS_00021382	583	0	582	MSTRG.47303.1	3227	189	1128	8	95,16,37,124,42,30,148,67,	0,95,111,161,285,327,357,515,	189,285,302,339,662,876,907,1061,	0.951973	0.180663
555	4	0	0	2	23	6	380	-	TCONS_00021382	583	0	582	MSTRG.47304.1	3227	2099	3038	8	67,148,30,42,129,35,21,87,	1,78,226,256,298,440,475,496,	2099,2172,2321,2523,2764,2893,2929,2951,	0.951973	0.180663
1256	0	0	0	0	0	1	779	+	TCONS_00104463	1320	0	1256	MSTRG.32457.2	2197	162	2197	2	589,667,	0,589,	162,1530,	0.951515	0.600819
2973	61	0	0	16	91	20	299	-	TCONS_00133625	3125	0	3125	MSTRG.90481.5	7466	334	3667	32	13,56,39,515,175,416,59,25,23,81,5,75,118,90,47,71,60,115,116,7,37,35,34,82,90,117,147,8,54,239,73,12,	0,13,75,114,631,807,1223,1283,1309,1334,1415,1420,1495,1614,1704,1751,1826,1886,2005,2126,2133,2173,2214,2248,2381,2471,2588,2735,2745,2800,3040,3113,	334,348,404,444,959,1137,1554,1613,1638,1661,1750,1756,1832,1953,2044,2092,2208,2489,2604,2720,2728,2765,2801,2838,2920,3013,3131,3279,3288,3342,3581,3655,	0.95136	0.418564
585	0	0	0	0	0	0	0	+	TCONS_00176047	615	30	615	MSTRG.52320.2	2506	458	1043	1	585,	30,	458,	0.95122	0.245411
721	0	0	0	2	36	0	0	-	TCONS_00161617	758	0	757	MSTRG.47458.1	1246	506	1227	3	472,182,67,	1,508,691,	506,978,1160,	0.951187	0.608347
583	0	0	0	0	0	0	0	+	TCONS_00121163	613	8	591	MSTRG.36485.57	2476	0	583	1	583,	8,	0,	0.95106	0.247577
583	0	0	0	0	0	0	0	+	TCONS_00121163	613	8	591	MSTRG.36485.55	2397	0	583	1	583,	8,	0,	0.95106	0.255736
1574	63	0	0	5	17	7	29	-	TCONS_00082568	1655	1	1655	MSTRG.72946.59	8103	2194	3860	11	731,118,47,6,15,74,160,45,269,124,48,	0,740,858,905,911,927,1001,1161,1209,1481,1606,	2194,2935,3055,3107,3115,3133,3211,3374,3419,3688,3812,	0.951057	0.204245
1574	63	0	0	5	17	7	29	-	TCONS_00082568	1655	1	1655	MSTRG.72946.58	8168	2186	3852	11	731,118,47,6,15,74,160,45,269,124,48,	0,740,858,905,911,927,1001,1161,1209,1481,1606,	2186,2927,3047,3099,3107,3125,3203,3366,3411,3680,3804,	0.951057	0.20262
1574	63	0	0	5	17	7	29	-	TCONS_00082568	1655	1	1655	MSTRG.72946.57	7507	1481	3147	11	731,118,47,6,15,74,160,45,269,124,48,	0,740,858,905,911,927,1001,1161,1209,1481,1606,	1481,2222,2342,2394,2402,2420,2498,2661,2706,2975,3099,	0.951057	0.220461
1574	63	0	0	5	17	7	29	-	TCONS_00082568	1655	1	1655	MSTRG.72946.56	8031	2107	3773	11	731,118,47,6,15,74,160,45,269,124,48,	0,740,858,905,911,927,1001,1161,1209,1481,1606,	2107,2848,2968,3020,3028,3046,3124,3287,3332,3601,3725,	0.951057	0.206076
1574	63	0	0	5	17	7	29	-	TCONS_00082568	1655	1	1655	MSTRG.72946.55	7496	1572	3238	11	731,118,47,6,15,74,160,45,269,124,48,	0,740,858,905,911,927,1001,1161,1209,1481,1606,	1572,2313,2433,2485,2493,2511,2589,2752,2797,3066,3190,	0.951057	0.220784
1574	63	0	0	5	17	7	29	-	TCONS_00082568	1655	1	1655	MSTRG.72946.54	8168	2124	3790	11	731,118,47,6,15,74,160,45,269,124,48,	0,740,858,905,911,927,1001,1161,1209,1481,1606,	2124,2865,2985,3037,3045,3063,3141,3304,3349,3618,3742,	0.951057	0.20262
1574	63	0	0	5	17	7	29	-	TCONS_00082568	1655	1	1655	MSTRG.72946.51	7985	2061	3727	11	731,118,47,6,15,74,160,45,269,124,48,	0,740,858,905,911,927,1001,1161,1209,1481,1606,	2061,2802,2922,2974,2982,3000,3078,3241,3286,3555,3679,	0.951057	0.207264
1574	63	0	0	5	17	7	29	-	TCONS_00082568	1655	1	1655	MSTRG.72946.48	8127	2125	3791	11	731,118,47,6,15,74,160,45,269,124,48,	0,740,858,905,911,927,1001,1161,1209,1481,1606,	2125,2866,2986,3038,3046,3064,3142,3305,3350,3619,3743,	0.951057	0.203642
1574	63	0	0	5	17	7	29	-	TCONS_00082568	1655	1	1655	MSTRG.72946.46	8169	2125	3791	11	731,118,47,6,15,74,160,45,269,124,48,	0,740,858,905,911,927,1001,1161,1209,1481,1606,	2125,2866,2986,3038,3046,3064,3142,3305,3350,3619,3743,	0.951057	0.202595
1574	63	0	0	5	17	7	29	-	TCONS_00082568	1655	1	1655	MSTRG.72946.45	7295	1578	3244	11	731,118,47,6,15,74,160,45,269,124,48,	0,740,858,905,911,927,1001,1161,1209,1481,1606,	1578,2319,2439,2491,2499,2517,2595,2758,2803,3072,3196,	0.951057	0.226868
1574	63	0	0	5	17	7	29	-	TCONS_00082568	1655	1	1655	MSTRG.72946.44	8111	2222	3888	11	731,118,47,6,15,74,160,45,269,124,48,	0,740,858,905,911,927,1001,1161,1209,1481,1606,	2222,2963,3083,3135,3143,3161,3239,3402,3447,3716,3840,	0.951057	0.204044
1574	63	0	0	5	17	7	29	-	TCONS_00082568	1655	1	1655	MSTRG.72946.43	7580	1578	3244	11	731,118,47,6,15,74,160,45,269,124,48,	0,740,858,905,911,927,1001,1161,1209,1481,1606,	1578,2319,2439,2491,2499,2517,2595,2758,2803,3072,3196,	0.951057	0.218338
1574	63	0	0	5	17	7	29	-	TCONS_00082568	1655	1	1655	MSTRG.72946.42	8271	2125	3791	11	731,118,47,6,15,74,160,45,269,124,48,	0,740,858,905,911,927,1001,1161,1209,1481,1606,	2125,2866,2986,3038,3046,3064,3142,3305,3350,3619,3743,	0.951057	0.200097
1574	63	0	0	5	17	7	29	-	TCONS_00082568	1655	1	1655	MSTRG.72946.41	7502	1578	3244	11	731,118,47,6,15,74,160,45,269,124,48,	0,740,858,905,911,927,1001,1161,1209,1481,1606,	1578,2319,2439,2491,2499,2517,2595,2758,2803,3072,3196,	0.951057	0.220608
1574	63	0	0	5	17	7	29	-	TCONS_00082568	1655	1	1655	MSTRG.72946.21	8399	2222	3888	11	731,118,47,6,15,74,160,45,269,124,48,	0,740,858,905,911,927,1001,1161,1209,1481,1606,	2222,2963,3083,3135,3143,3161,3239,3402,3447,3716,3840,	0.951057	0.197047
1574	63	0	0	5	17	7	29	-	TCONS_00082568	1655	1	1655	MSTRG.72946.20	7262	2222	3888	11	731,118,47,6,15,74,160,45,269,124,48,	0,740,858,905,911,927,1001,1161,1209,1481,1606,	2222,2963,3083,3135,3143,3161,3239,3402,3447,3716,3840,	0.951057	0.227899
1574	63	0	0	5	17	7	29	-	TCONS_00082568	1655	1	1655	MSTRG.27157.47	8101	2057	3723	11	731,118,47,6,15,74,160,45,269,124,48,	0,740,858,905,911,927,1001,1161,1209,1481,1606,	2057,2798,2918,2970,2978,2996,3074,3237,3282,3551,3675,	0.951057	0.204296
1574	63	0	0	5	17	7	29	-	TCONS_00082568	1655	1	1655	MSTRG.27157.46	8183	2139	3805	11	731,118,47,6,15,74,160,45,269,124,48,	0,740,858,905,911,927,1001,1161,1209,1481,1606,	2139,2880,3000,3052,3060,3078,3156,3319,3364,3633,3757,	0.951057	0.202249
1574	63	0	0	5	17	7	29	-	TCONS_00082568	1655	1	1655	MSTRG.27157.44	7941	2194	3860	11	731,118,47,6,15,74,160,45,269,124,48,	0,740,858,905,911,927,1001,1161,1209,1481,1606,	2194,2935,3055,3107,3115,3133,3211,3374,3419,3688,3812,	0.951057	0.208412
1574	63	0	0	5	17	7	29	-	TCONS_00082568	1655	1	1655	MSTRG.27157.43	7193	1578	3244	11	731,118,47,6,15,74,160,45,269,124,48,	0,740,858,905,911,927,1001,1161,1209,1481,1606,	1578,2319,2439,2491,2499,2517,2595,2758,2803,3072,3196,	0.951057	0.230085
1574	63	0	0	5	17	7	29	-	TCONS_00082568	1655	1	1655	MSTRG.27157.42	8066	2194	3860	11	731,118,47,6,15,74,160,45,269,124,48,	0,740,858,905,911,927,1001,1161,1209,1481,1606,	2194,2935,3055,3107,3115,3133,3211,3374,3419,3688,3812,	0.951057	0.205182
1574	63	0	0	5	17	7	29	-	TCONS_00082568	1655	1	1655	MSTRG.27157.41	7182	1180	2846	11	731,118,47,6,15,74,160,45,269,124,48,	0,740,858,905,911,927,1001,1161,1209,1481,1606,	1180,1921,2041,2093,2101,2119,2197,2360,2405,2674,2798,	0.951057	0.230437
1574	63	0	0	5	17	7	29	-	TCONS_00082568	1655	1	1655	MSTRG.27157.40	7060	1578	3244	11	731,118,47,6,15,74,160,45,269,124,48,	0,740,858,905,911,927,1001,1161,1209,1481,1606,	1578,2319,2439,2491,2499,2517,2595,2758,2803,3072,3196,	0.951057	0.234419
1574	63	0	0	5	17	7	29	-	TCONS_00082568	1655	1	1655	MSTRG.27157.38	8169	2125	3791	11	731,118,47,6,15,74,160,45,269,124,48,	0,740,858,905,911,927,1001,1161,1209,1481,1606,	2125,2866,2986,3038,3046,3064,3142,3305,3350,3619,3743,	0.951057	0.202595
1574	63	0	0	5	17	7	29	-	TCONS_00082568	1655	1	1655	MSTRG.27157.37	8168	2124	3790	11	731,118,47,6,15,74,160,45,269,124,48,	0,740,858,905,911,927,1001,1161,1209,1481,1606,	2124,2865,2985,3037,3045,3063,3141,3304,3349,3618,3742,	0.951057	0.20262
1574	63	0	0	5	17	7	29	-	TCONS_00082568	1655	1	1655	MSTRG.27157.36	7991	2222	3888	11	731,118,47,6,15,74,160,45,269,124,48,	0,740,858,905,911,927,1001,1161,1209,1481,1606,	2222,2963,3083,3135,3143,3161,3239,3402,3447,3716,3840,	0.951057	0.207108
1574	63	0	0	5	17	7	29	-	TCONS_00082568	1655	1	1655	MSTRG.27157.34	7502	1578	3244	11	731,118,47,6,15,74,160,45,269,124,48,	0,740,858,905,911,927,1001,1161,1209,1481,1606,	1578,2319,2439,2491,2499,2517,2595,2758,2803,3072,3196,	0.951057	0.220608
3077	63	0	0	16	93	20	188	-	TCONS_00135039	3236	0	3233	MSTRG.90481.5	7466	347	3675	32	57,39,515,175,416,59,14,34,81,5,75,118,90,47,71,103,46,127,120,12,37,35,34,82,90,117,147,8,54,239,73,20,	3,66,105,622,798,1214,1274,1289,1325,1406,1411,1486,1605,1695,1742,1817,1920,1967,2104,2224,2236,2276,2317,2351,2484,2574,2691,2838,2848,2903,3143,3216,	347,404,444,959,1137,1554,1613,1627,1661,1750,1756,1832,1953,2044,2092,2208,2312,2358,2485,2715,2728,2765,2801,2838,2920,3013,3131,3279,3288,3342,3581,3655,	0.950865	0.433432
2971	61	0	0	17	93	19	301	-	TCONS_00133625	3125	0	3125	MSTRG.90481.9	7894	190	3523	31	13,56,39,515,175,416,59,25,23,84,75,118,90,47,71,60,115,116,7,37,35,34,82,90,117,147,8,54,239,73,12,	0,13,75,114,631,807,1223,1283,1309,1334,1420,1495,1614,1704,1751,1826,1886,2005,2126,2133,2173,2214,2248,2381,2471,2588,2735,2745,2800,3040,3113,	190,204,260,300,815,993,1410,1469,1494,1517,1612,1688,1809,1900,1948,2064,2345,2460,2576,2584,2621,2657,2694,2776,2869,2987,3135,3144,3198,3437,3511,	0.95072	0.39587
2971	61	0	0	17	93	19	301	-	TCONS_00133625	3125	0	3125	MSTRG.90481.8	19785	263	3596	31	13,56,39,515,175,416,59,14,34,84,75,118,90,47,71,60,115,116,7,37,35,34,82,90,118,146,8,54,239,73,12,	0,13,75,114,631,807,1223,1283,1298,1334,1420,1495,1614,1704,1751,1826,1886,2005,2126,2133,2173,2214,2248,2381,2471,2589,2735,2745,2800,3040,3113,	263,277,333,373,888,1066,1483,1542,1556,1590,1685,1761,1882,1973,2021,2137,2418,2533,2649,2657,2694,2730,2767,2849,2942,3061,3208,3217,3271,3510,3584,	0.95072	0.157948
3075	63	0	0	17	95	19	190	-	TCONS_00135039	3236	0	3233	MSTRG.90481.9	7894	203	3531	31	57,39,515,175,416,59,14,34,84,75,118,90,47,71,103,46,127,120,12,37,35,34,82,90,117,147,8,54,239,73,20,	3,66,105,622,798,1214,1274,1289,1325,1411,1486,1605,1695,1742,1817,1920,1967,2104,2224,2236,2276,2317,2351,2484,2574,2691,2838,2848,2903,3143,3216,	203,260,300,815,993,1410,1469,1483,1517,1612,1688,1809,1900,1948,2064,2168,2214,2341,2571,2584,2621,2657,2694,2776,2869,2987,3135,3144,3198,3437,3511,	0.950247	0.409932
3075	63	0	0	17	95	19	190	-	TCONS_00135039	3236	0	3233	MSTRG.90481.8	19785	276	3604	31	57,39,515,175,416,62,11,34,84,75,118,90,47,71,103,46,127,120,12,37,35,34,82,90,118,146,8,54,239,73,20,	3,66,105,622,798,1214,1277,1289,1325,1411,1486,1605,1695,1742,1817,1920,1967,2104,2224,2236,2276,2317,2351,2484,2574,2692,2838,2848,2903,3143,3216,	276,333,373,888,1066,1483,1545,1556,1590,1685,1761,1882,1973,2021,2137,2241,2287,2414,2644,2657,2694,2730,2767,2849,2942,3061,3208,3217,3271,3510,3584,	0.950247	0.163558
3055	62	0	0	17	98	21	217	-	TCONS_00132217	3215	0	3215	MSTRG.90481.5	7466	341	3675	33	5,57,39,515,175,416,59,14,34,81,5,75,118,90,47,71,103,46,127,92,12,37,35,34,82,90,117,147,8,54,239,73,20,	0,5,68,107,624,800,1216,1276,1291,1327,1408,1413,1488,1607,1697,1744,1819,1922,1969,2106,2203,2215,2255,2296,2330,2463,2553,2670,2817,2827,2882,3122,3195,	341,347,404,444,959,1137,1554,1613,1627,1661,1750,1756,1832,1953,2044,2092,2208,2312,2358,2485,2715,2728,2765,2801,2838,2920,3013,3131,3279,3288,3342,3581,3655,	0.950233	0.430619
1265	0	0	0	1	1	0	0	-	TCONS_00165531	1332	0	1266	MSTRG.47458.5	1636	365	1630	2	1198,67,	66,1265,	365,1563,	0.9497	0.814181
3053	62	0	0	18	100	20	219	-	TCONS_00132217	3215	0	3215	MSTRG.90481.9	7894	197	3531	32	5,57,39,515,175,416,59,14,34,84,75,118,90,47,71,103,46,127,92,12,37,35,34,82,90,117,147,8,54,239,73,20,	0,5,68,107,624,800,1216,1276,1291,1327,1413,1488,1607,1697,1744,1819,1922,1969,2106,2203,2215,2255,2296,2330,2463,2553,2670,2817,2827,2882,3122,3195,	197,203,260,300,815,993,1410,1469,1483,1517,1612,1688,1809,1900,1948,2064,2168,2214,2341,2571,2584,2621,2657,2694,2776,2869,2987,3135,3144,3198,3437,3511,	0.949611	0.407271
3053	62	0	0	18	100	20	219	-	TCONS_00132217	3215	0	3215	MSTRG.90481.8	19785	270	3604	32	5,57,39,515,175,416,62,11,34,84,75,118,90,47,71,103,46,127,92,12,37,35,34,82,90,118,146,8,54,239,73,20,	0,5,68,107,624,800,1216,1279,1291,1327,1413,1488,1607,1697,1744,1819,1922,1969,2106,2203,2215,2255,2296,2330,2463,2553,2671,2817,2827,2882,3122,3195,	270,276,333,373,888,1066,1483,1545,1556,1590,1685,1761,1882,1973,2021,2137,2241,2287,2414,2644,2657,2694,2730,2767,2849,2942,3061,3208,3217,3271,3510,3584,	0.949611	0.162497
3053	62	0	0	18	100	19	81	-	TCONS_00132217	3215	0	3215	MSTRG.90481.2	7839	73	3269	32	5,57,39,515,175,416,59,25,23,84,75,118,90,47,71,103,46,138,81,12,37,35,34,82,90,118,146,8,54,239,73,20,	0,5,68,107,624,800,1216,1276,1302,1327,1413,1488,1607,1697,1744,1819,1922,1969,2117,2203,2215,2255,2296,2330,2463,2553,2671,2817,2827,2882,3122,3195,	73,79,136,176,691,869,1286,1345,1370,1393,1488,1564,1685,1776,1824,1940,2044,2090,2228,2309,2322,2359,2395,2432,2514,2607,2726,2873,2882,2936,3175,3249,	0.949611	0.410129
599	32	0	0	0	0	3	194	-	TCONS_00247971	631	0	631	MSTRG.80077.2	1139	1	826	4	239,350,25,17,	0,239,589,614,	1,272,750,809,	0.949287	0.553995
373	1	0	0	2	19	0	0	+	TCONS_00009018	393	0	393	MSTRG.3221.1	1502	373	747	3	149,134,91,	0,167,302,	373,522,656,	0.949109	0.261651
820	4	0	0	1	2	1	1	+	TCONS_00087223	864	0	826	MSTRG.24457.1	860	35	860	2	659,165,	0,661,	35,695,	0.949074	1.00465
2087	24	0	0	5	88	6	56	-	TCONS_00296800	2199	0	2199	MSTRG.90481.1	7432	5144	7311	9	1699,74,46,86,70,17,26,51,42,	0,1731,1809,1869,1955,2027,2044,2106,2157,	5144,6843,6932,6991,7080,7150,7173,7210,7269,	0.949068	0.295883
1784	35	0	0	9	61	11	387	-	TCONS_00129797	1880	0	1880	MSTRG.40959.20	7590	4977	7183	15	9,22,203,383,130,202,147,135,104,259,5,85,44,62,29,	0,9,32,235,618,748,954,1102,1275,1379,1639,1649,1738,1788,1851,	4977,5189,5211,5415,5799,5931,6134,6281,6416,6666,6927,6944,7037,7089,7154,	0.948936	0.247694
719	0	0	0	2	36	0	0	-	TCONS_00161617	758	3	758	MSTRG.47458.6	1230	511	1230	3	473,182,64,	0,508,691,	511,984,1166,	0.948549	0.61626
1783	36	0	0	9	61	10	184	-	TCONS_00129797	1880	0	1880	MSTRG.40959.18	7473	5063	7066	14	31,203,383,130,202,147,135,104,259,5,85,44,62,29,	0,32,235,618,748,954,1102,1275,1379,1639,1649,1738,1788,1851,	5063,5094,5298,5682,5814,6017,6164,6299,6549,6810,6827,6920,6972,7037,	0.948404	0.251572
1783	36	0	0	9	61	10	184	-	TCONS_00129797	1880	0	1880	MSTRG.40959.17	7410	5000	7003	14	31,203,383,130,202,147,135,104,259,5,85,44,62,29,	0,32,235,618,748,954,1102,1275,1379,1639,1649,1738,1788,1851,	5000,5031,5235,5619,5751,5954,6101,6236,6486,6747,6764,6857,6909,6974,	0.948404	0.253711
1783	36	0	0	9	61	10	71	-	TCONS_00129797	1880	0	1880	MSTRG.40959.16	7582	5285	7175	14	31,203,383,130,202,147,97,141,260,5,85,44,62,29,	0,32,235,618,748,954,1102,1237,1378,1639,1649,1738,1788,1851,	5285,5316,5520,5904,6036,6239,6386,6483,6657,6919,6936,7029,7081,7146,	0.948404	0.247956
1783	36	0	0	9	61	10	184	-	TCONS_00129797	1880	0	1880	MSTRG.40959.15	7701	5291	7294	14	31,203,383,130,202,147,134,105,259,5,85,44,62,29,	0,32,235,618,748,954,1102,1274,1379,1639,1649,1738,1788,1851,	5291,5322,5526,5910,6042,6245,6392,6526,6777,7038,7055,7148,7200,7265,	0.948404	0.244124
531	14	0	0	1	15	4	38	-	TCONS_00118295	560	0	560	MSTRG.7083.5	1481	683	1266	5	93,137,9,292,14,	0,108,245,254,546,	683,779,930,946,1252,	0.948214	0.378123
531	14	0	0	1	15	3	24	-	TCONS_00118295	560	0	560	MSTRG.7083.4	1535	749	1318	4	93,137,9,306,	0,108,245,254,	749,845,996,1012,	0.948214	0.364821
531	14	0	0	1	15	4	38	-	TCONS_00118295	560	0	560	MSTRG.7083.2	2944	2119	2702	5	93,137,9,292,14,	0,108,245,254,546,	2119,2215,2366,2382,2688,	0.948214	0.190217
531	14	0	0	1	15	4	38	-	TCONS_00118295	560	0	560	MSTRG.7083.1	1840	817	1400	5	93,137,9,292,14,	0,108,245,254,546,	817,913,1064,1080,1386,	0.948214	0.304348
674	14	0	0	3	11	3	681	+	TCONS_00030900	711	0	699	MSTRG.56681.1	1934	221	1590	5	103,3,362,82,138,	0,103,107,478,561,	221,996,999,1368,1452,	0.947961	0.367632
528	3	0	0	0	0	1	163	+	TCONS_00037205	557	26	557	MSTRG.13276.2	856	0	694	2	12,519,	26,38,	0,175,	0.947935	0.650701
581	0	0	0	0	0	0	0	+	TCONS_00121163	613	10	591	MSTRG.36485.45	2636	0	581	1	581,	10,	0,	0.947798	0.232549
271	2	0	0	0	0	1	110	-	TCONS_00227752	286	0	273	MSTRG.72946.47	7195	2421	2804	2	61,212,	13,74,	2421,2592,	0.947552	0.0397498
1150	0	0	0	0	0	0	0	+	TCONS_00230775	1214	0	1150	MSTRG.72823.2	1992	842	1992	1	1150,	0,	842,	0.947282	0.609438
718	0	0	0	2	36	1	226	-	TCONS_00161617	758	3	757	MSTRG.47458.7	1421	477	1421	4	59,413,182,64,	1,60,508,691,	477,762,1175,1357,	0.94723	0.533427
1327	1	0	0	0	0	1	411	+	TCONS_00066410	1401	62	1390	MSTRG.19259.6	2325	586	2325	2	1106,222,	62,1168,	586,2103,	0.947181	0.602581
1448	1	0	0	0	0	0	0	+	TCONS_00154473	1529	0	1449	MSTRG.49204.2	1741	292	1741	1	1449,	0,	292,	0.947024	0.878231
372	0	0	0	0	0	0	0	-	TCONS_00180466	393	0	372	MSTRG.55645.2	474	96	468	1	372,	21,	96,	0.946565	0.829114
584	7	0	0	1	2	0	0	+	TCONS_00179152	617	24	617	MSTRG.81531.11	1898	1267	1858	2	106,485,	24,132,	1267,1373,	0.946515	0.325079
1274	5	0	0	2	67	5	767	-	TCONS_00136438	1346	0	1346	MSTRG.41925.18	2555	497	2543	7	404,110,29,5,158,220,353,	0,407,517,546,615,773,993,	497,901,1012,1043,1064,1968,2190,	0.946508	0.52681
580	0	0	0	0	0	0	0	+	TCONS_00121163	613	11	591	MSTRG.36485.48	2338	0	580	1	580,	11,	0,	0.946166	0.26219
580	0	0	0	0	0	0	0	+	TCONS_00121163	613	11	591	MSTRG.36485.44	2573	0	580	1	580,	11,	0,	0.946166	0.238243
6056	0	0	0	0	0	4	990	+	TCONS_00297241	6402	0	6056	MSTRG.87916.14	7510	464	7510	5	4301,151,41,112,1451,	0,4301,4452,4493,4605,	464,4868,5208,5348,6059,	0.945954	0.852463
2956	21	0	0	6	148	4	230	-	TCONS_00133625	3125	0	3125	MSTRG.40959.12	7240	15	3222	10	811,199,296,472,105,85,631,54,263,61,	0,812,1011,1309,1781,1886,2113,2745,2800,3064,	15,826,1027,1324,1797,2128,2213,2844,2898,3161,	0.94592	0.43163
3040	62	0	0	18	100	18	80	-	TCONS_00132217	3215	0	3202	MSTRG.90481.1	7432	0	3182	31	49,39,515,175,416,59,25,23,84,75,118,90,47,71,103,46,138,81,12,37,35,34,82,90,118,146,8,54,239,73,20,	13,68,107,624,800,1216,1276,1302,1327,1413,1488,1607,1697,1744,1819,1922,1969,2117,2203,2215,2255,2296,2330,2463,2553,2671,2817,2827,2882,3122,3195,	0,49,89,604,782,1199,1258,1283,1306,1401,1477,1598,1689,1737,1853,1957,2003,2141,2222,2235,2272,2308,2345,2427,2520,2639,2786,2795,2849,3088,3162,	0.945568	0.432589
328	3	0	0	2	6	4	90	-	TCONS_00260686	347	0	337	MSTRG.32987.4	1104	0	421	6	53,5,3,59,9,202,	10,65,70,73,136,145,	0,53,59,64,129,219,	0.945245	0.314312
1510	11	0	0	7	67	4	92	+	TCONS_00036908	1598	0	1588	MSTRG.55516.5	2442	829	2442	9	115,192,68,202,51,89,242,167,395,	0,118,316,384,622,678,768,1017,1193,	829,944,1136,1219,1441,1523,1612,1880,2047,	0.944931	0.654382
205	8	0	0	0	0	0	0	+	TCONS_00184598	217	0	213	MSTRG.52543.1	1263	654	867	1	213,	0,	654,	0.9447	0.171813
205	8	0	0	0	0	0	0	-	TCONS_00184598	217	0	213	MSTRG.52544.2	877	92	305	1	213,	4,	92,	0.9447	0.247434
3133	1	0	0	0	0	0	0	-	TCONS_00120243	3317	0	3134	MSTRG.36029.2	4013	791	3925	1	3134,	183,	791,	0.944528	0.826564
289	13	0	0	1	4	1	3	-	TCONS_00198056	306	0	306	MSTRG.15379.1	970	172	477	3	49,90,163,	0,53,143,	172,221,314,	0.944444	0.315464
4238	1	0	0	0	0	1	103	+	TCONS_00282881	4489	250	4489	MSTRG.87916.10	7183	228	4570	2	4062,177,	250,4312,	228,4393,	0.944086	0.624948
2588	82	0	0	2	72	2	310	-	TCONS_00143366	2742	0	2742	MSTRG.75829.9	3691	396	3376	5	433,119,111,1224,783,	0,434,553,664,1959,	396,829,1023,1369,2593,	0.943837	0.742888
619	1	0	0	0	0	0	0	+	TCONS_00036401	656	36	656	MSTRG.9449.3	1269	421	1041	1	620,	36,	421,	0.943598	0.516942
3304	1	0	0	0	0	2	1038	+	TCONS_00295609	3502	197	3502	MSTRG.87916.10	7183	228	4571	3	556,2414,335,	197,753,3167,	228,876,4236,	0.943461	0.48754
515	17	0	0	1	14	0	0	-	TCONS_00055419	546	0	546	MSTRG.72871.7	942	224	756	2	175,357,	0,189,	224,399,	0.943223	0.579618
515	17	0	0	1	14	0	0	-	TCONS_00055419	546	0	546	MSTRG.27090.8	773	223	755	2	175,357,	0,189,	223,398,	0.943223	0.706339
1842	19	0	0	7	92	5	6	-	TCONS_00129803	1953	0	1953	MSTRG.40959.9	7728	5461	7328	11	31,203,383,130,202,147,97,150,25,265,228,	0,32,235,618,748,954,1102,1237,1404,1431,1725,	5461,5492,5696,6080,6212,6415,6562,6659,6810,6835,7100,	0.943164	0.252717
1842	19	0	0	7	92	5	6	-	TCONS_00129803	1953	0	1953	MSTRG.40959.14	7344	5300	7167	11	31,203,383,130,202,147,97,150,25,265,228,	0,32,235,618,748,954,1102,1237,1404,1431,1725,	5300,5331,5535,5919,6051,6254,6401,6498,6649,6674,6939,	0.943164	0.265931
595	29	0	0	1	7	4	251	-	TCONS_00247971	631	0	631	MSTRG.80077.4	1062	0	875	5	239,250,93,25,17,	0,239,496,589,614,	0,271,578,799,858,	0.942948	0.594162
2080	2	0	0	1	1	0	0	+	TCONS_00183185	2206	0	2083	MSTRG.51513.2	2389	307	2389	2	2076,6,	0,2077,	307,2383,	0.942883	0.923399
1910	35	0	0	11	80	11	242	-	TCONS_00137507	2026	1	2026	MSTRG.40959.20	7590	4977	7164	16	9,22,203,383,130,202,147,97,150,25,371,5,85,44,62,10,	0,9,32,235,618,748,954,1102,1237,1404,1431,1803,1813,1902,1952,2015,	4977,5189,5211,5415,5799,5931,6134,6281,6378,6529,6554,6927,6944,7037,7089,7154,	0.942744	0.26693
214	2	0	0	0	0	1	740	+	TCONS_00022882	227	0	216	MSTRG.4640.4	1569	613	1569	2	32,184,	0,32,	613,1385,	0.942731	0.144678
1909	36	0	0	11	80	10	39	-	TCONS_00137507	2026	1	2026	MSTRG.40959.18	7473	5063	7047	15	31,203,383,130,202,147,97,150,25,371,5,85,44,62,10,	0,32,235,618,748,954,1102,1237,1404,1431,1803,1813,1902,1952,2015,	5063,5094,5298,5682,5814,6017,6164,6261,6412,6437,6810,6827,6920,6972,7037,	0.942251	0.271109
1909	36	0	0	11	80	10	39	-	TCONS_00137507	2026	1	2026	MSTRG.40959.17	7410	5000	6984	15	31,203,383,130,202,147,97,150,25,371,5,85,44,62,10,	0,32,235,618,748,954,1102,1237,1404,1431,1803,1813,1902,1952,2015,	5000,5031,5235,5619,5751,5954,6101,6198,6349,6374,6747,6764,6857,6909,6974,	0.942251	0.273414
1909	36	0	0	11	80	10	39	-	TCONS_00137507	2026	1	2026	MSTRG.40959.15	7701	5291	7275	15	31,203,383,130,202,147,97,150,25,371,5,85,44,62,10,	0,32,235,618,748,954,1102,1237,1404,1431,1803,1813,1902,1952,2015,	5291,5322,5526,5910,6042,6245,6392,6489,6640,6665,7038,7055,7148,7200,7265,	0.942251	0.263083
3048	62	0	0	18	123	18	80	-	TCONS_00135039	3236	0	3233	MSTRG.90481.2	7839	79	3269	31	57,39,515,175,416,59,25,23,84,75,118,90,47,71,103,46,138,81,14,35,35,34,82,90,118,146,8,54,239,73,20,	3,66,105,622,798,1214,1274,1300,1325,1411,1486,1605,1695,1742,1817,1920,1967,2115,2224,2238,2276,2317,2351,2484,2574,2692,2838,2848,2903,3143,3216,	79,136,176,691,869,1286,1345,1370,1393,1488,1564,1685,1776,1824,1940,2044,2090,2228,2309,2324,2359,2395,2432,2514,2607,2726,2873,2882,2936,3175,3249,	0.941904	0.412808
1975	1	0	0	2	81	0	0	-	TCONS_00269395	2097	0	2057	MSTRG.82327.3	3581	1535	3511	3	421,477,1078,	40,539,1019,	1535,1956,2433,	0.941822	0.585591
2943	21	0	0	6	148	4	230	-	TCONS_00133625	3125	0	3112	MSTRG.40959.15	7701	0	3194	10	798,199,296,472,105,85,631,54,263,61,	13,812,1011,1309,1781,1886,2113,2745,2800,3064,	0,798,999,1296,1769,2100,2185,2816,2870,3133,	0.94176	0.405791
2374	51	0	0	3	96	13	60	-	TCONS_00291590	2521	0	2521	MSTRG.90481.3	7410	3899	6384	14	220,41,117,424,311,45,100,53,852,49,55,80,65,13,	0,220,261,378,802,1113,1158,1348,1401,2258,2307,2362,2443,2508,	3899,4121,4164,4290,4715,5033,5080,5181,5235,6091,6148,6220,6303,6371,	0.94169	0.340216
241	3	0	0	2	12	0	0	+	TCONS_00187839	256	0	256	MSTRG.2196.1	4603	3693	3937	3	12,204,28,	0,17,228,	3693,3705,3909,	0.941406	0.0556159
289	1	0	0	0	0	1	1	+	TCONS_00087533	307	17	307	MSTRG.26780.1	459	156	447	2	219,71,	17,236,	156,376,	0.941368	0.668845
594	29	0	0	1	8	3	194	-	TCONS_00247971	631	0	631	MSTRG.80077.3	1122	0	817	4	239,249,118,17,	0,239,496,614,	0,271,648,800,	0.941363	0.562389
594	29	0	0	1	8	4	322	-	TCONS_00247971	631	0	631	MSTRG.80077.1	1457	49	994	5	239,249,93,25,17,	0,239,496,589,614,	49,320,697,918,977,	0.941363	0.433082
899	1	0	0	1	2	0	0	+	TCONS_00230398	955	53	955	MSTRG.70583.1	3965	2432	3332	2	689,211,	53,744,	2432,3121,	0.941361	0.240858
577	0	0	0	0	0	0	0	+	TCONS_00121163	613	14	591	MSTRG.36485.56	3117	0	577	1	577,	14,	0,	0.941272	0.196663
785	0	0	0	0	0	0	0	-	TCONS_00198057	834	34	819	MSTRG.58902.1	785	0	785	1	785,	15,	0,	0.941247	1.06242
445	0	0	0	0	0	2	466	+	TCONS_00150062	473	0	445	MSTRG.43409.3	1302	18	929	3	251,148,46,	0,251,399,	18,613,883,	0.940803	0.363287
2939	19	0	0	6	167	4	230	-	TCONS_00133625	3125	0	3125	MSTRG.40959.20	7590	15	3203	10	326,324,199,296,472,105,858,54,263,61,	0,487,812,1011,1309,1781,1886,2745,2800,3064,	15,341,665,866,1163,1636,1967,2825,2879,3142,	0.94048	0.411726
2939	19	0	0	6	167	4	230	-	TCONS_00133625	3125	0	3125	MSTRG.40959.19	6996	4	3192	10	326,324,199,296,472,105,858,54,263,61,	0,487,812,1011,1309,1781,1886,2745,2800,3064,	4,330,654,855,1152,1625,1956,2814,2868,3131,	0.94048	0.446684
2939	19	0	0	6	167	3	4	-	TCONS_00133625	3125	0	3125	MSTRG.40959.18	7473	4	2966	9	326,324,199,296,472,963,54,263,61,	0,487,812,1011,1309,1781,2745,2800,3064,	4,330,654,855,1152,1625,2588,2642,2905,	0.94048	0.418172
2939	19	0	0	6	167	4	230	-	TCONS_00133625	3125	0	3125	MSTRG.40959.16	7582	0	3188	10	326,324,199,296,472,105,858,54,263,61,	0,487,812,1011,1309,1781,1886,2745,2800,3064,	0,326,650,851,1148,1621,1952,2810,2864,3127,	0.94048	0.41216
2939	19	0	0	6	167	4	230	-	TCONS_00133625	3125	0	3125	MSTRG.40959.14	7344	15	3203	10	326,324,199,296,472,105,858,54,263,61,	0,487,812,1011,1309,1781,1886,2745,2800,3064,	15,341,665,866,1163,1636,1967,2825,2879,3142,	0.94048	0.425517
2939	19	0	0	6	167	4	230	-	TCONS_00133625	3125	0	3125	MSTRG.40959.11	7302	15	3203	10	326,324,199,296,472,105,858,54,263,61,	0,487,812,1011,1309,1781,1886,2745,2800,3064,	15,341,665,866,1163,1636,1967,2825,2879,3142,	0.94048	0.427965
1981	0	0	0	0	0	1	132	+	TCONS_00235114	2107	0	1981	MSTRG.68359.37	8798	6685	8798	2	609,1372,	0,609,	6685,7426,	0.940199	0.239486
204	9	0	0	0	0	0	0	-	TCONS_00184598	217	0	213	MSTRG.52544.1	907	396	609	1	213,	4,	396,	0.940092	0.23925
3040	62	0	0	18	123	18	80	-	TCONS_00135039	3236	0	3225	MSTRG.90481.1	7432	0	3182	31	49,39,515,175,416,59,25,23,84,75,118,90,47,71,103,46,138,81,14,35,35,34,82,90,118,146,8,54,239,73,20,	11,66,105,622,798,1214,1274,1300,1325,1411,1486,1605,1695,1742,1817,1920,1967,2115,2224,2238,2276,2317,2351,2484,2574,2692,2838,2848,2903,3143,3216,	0,49,89,604,782,1199,1258,1283,1306,1401,1477,1598,1689,1737,1853,1957,2003,2141,2222,2237,2272,2308,2345,2427,2520,2639,2786,2795,2849,3088,3162,	0.939431	0.435414
572	13	0	0	4	18	2	170	-	TCONS_00173711	609	6	609	MSTRG.11210.1	846	91	846	6	179,297,53,25,9,22,	0,182,480,536,561,581,	91,270,567,620,805,824,	0.939245	0.719858
369	0	0	0	1	3	0	0	-	TCONS_00180466	393	0	372	MSTRG.55645.1	682	307	676	2	43,326,	21,67,	307,350,	0.938931	0.576246
396	7	0	0	1	19	1	110	-	TCONS_00229541	422	0	422	MSTRG.79783.1	1073	545	1058	3	16,320,67,	0,16,355,	545,671,991,	0.938389	0.39329
3036	23	0	0	7	177	5	128	-	TCONS_00135039	3236	0	3236	MSTRG.40959.20	7590	24	3211	12	317,324,199,296,472,154,168,115,628,54,263,69,	0,478,803,1002,1300,1772,1926,2104,2219,2848,2903,3167,	24,341,665,866,1163,1636,1795,1963,2197,2825,2879,3142,	0.938195	0.42635
3036	23	0	0	7	177	5	128	-	TCONS_00135039	3236	0	3236	MSTRG.40959.19	6996	13	3200	12	320,321,199,296,472,154,168,115,628,54,263,69,	0,481,803,1002,1300,1772,1926,2104,2219,2848,2903,3167,	13,333,654,855,1152,1625,1784,1952,2186,2814,2868,3131,	0.938195	0.46255
3036	23	0	0	7	177	5	128	-	TCONS_00135039	3236	0	3236	MSTRG.40959.16	7582	9	3196	12	317,324,199,296,472,154,168,115,628,54,263,69,	0,478,803,1002,1300,1772,1926,2104,2219,2848,2903,3167,	9,326,650,851,1148,1621,1780,1948,2182,2810,2864,3127,	0.938195	0.4268
3036	23	0	0	7	177	5	128	-	TCONS_00135039	3236	0	3236	MSTRG.40959.14	7344	24	3211	12	317,324,199,296,472,154,168,115,628,54,263,69,	0,478,803,1002,1300,1772,1926,2104,2219,2848,2903,3167,	24,341,665,866,1163,1636,1795,1963,2197,2825,2879,3142,	0.938195	0.440632
3036	23	0	0	7	177	5	128	-	TCONS_00135039	3236	0	3236	MSTRG.40959.11	7302	24	3211	12	317,324,199,296,472,154,168,115,628,54,263,69,	0,478,803,1002,1300,1772,1926,2104,2219,2848,2903,3167,	24,341,665,866,1163,1636,1795,1963,2197,2825,2879,3142,	0.938195	0.443166
4261	1	0	0	1	247	0	0	+	TCONS_00290021	4542	33	4542	MSTRG.87916.16	6665	0	4262	2	289,3973,	33,569,	0,289,	0.938133	0.68147
288	1	0	0	0	0	1	1	+	TCONS_00087533	307	18	307	MSTRG.26776.3	358	46	336	2	218,71,	18,236,	46,265,	0.938111	0.857542
288	1	0	0	0	0	1	1	+	TCONS_00087533	307	17	306	MSTRG.26776.1	458	168	458	2	219,70,	17,236,	168,388,	0.938111	0.670306
3015	23	0	0	7	177	5	151	-	TCONS_00132217	3215	0	3215	MSTRG.40959.20	7590	22	3211	12	322,321,199,296,472,154,179,81,628,54,263,69,	0,483,805,1004,1302,1774,1928,2117,2198,2827,2882,3146,	22,344,665,866,1163,1636,1795,1974,2197,2825,2879,3142,	0.937792	0.423584
3015	23	0	0	7	177	5	151	-	TCONS_00132217	3215	0	3215	MSTRG.40959.19	6996	11	3200	12	322,321,199,296,472,154,179,81,628,54,263,69,	0,483,805,1004,1302,1774,1928,2117,2198,2827,2882,3146,	11,333,654,855,1152,1625,1784,1963,2186,2814,2868,3131,	0.937792	0.459548
3015	23	0	0	7	177	5	151	-	TCONS_00132217	3215	0	3215	MSTRG.40959.16	7582	7	3196	12	319,324,199,296,472,154,168,92,628,54,263,69,	0,480,805,1004,1302,1774,1928,2106,2198,2827,2882,3146,	7,326,650,851,1148,1621,1780,1948,2182,2810,2864,3127,	0.937792	0.424031
3015	23	0	0	7	177	5	151	-	TCONS_00132217	3215	0	3215	MSTRG.40959.14	7344	22	3211	12	322,321,199,296,472,154,179,81,628,54,263,69,	0,483,805,1004,1302,1774,1928,2117,2198,2827,2882,3146,	22,344,665,866,1163,1636,1795,1974,2197,2825,2879,3142,	0.937792	0.437772
3015	23	0	0	7	177	5	151	-	TCONS_00132217	3215	0	3215	MSTRG.40959.11	7302	22	3211	12	322,321,199,296,472,154,179,81,628,54,263,69,	0,483,805,1004,1302,1774,1928,2117,2198,2827,2882,3146,	22,344,665,866,1163,1636,1795,1974,2197,2825,2879,3142,	0.937792	0.44029
497	16	0	0	2	12	4	19	-	TCONS_00232649	530	5	530	MSTRG.24169.1	557	25	557	6	54,321,35,18,38,47,	0,54,375,414,440,478,	25,82,404,449,467,510,	0.937736	0.951526
421	0	0	0	0	0	0	0	-	TCONS_00143331	449	28	449	MSTRG.45077.1	3027	127	548	1	421,	0,	127,	0.937639	0.148332
2060	70	0	0	9	69	15	54	-	TCONS_00296800	2199	0	2199	MSTRG.40959.9	7728	5323	7507	18	82,24,137,48,455,40,180,212,39,18,225,24,194,74,51,243,8,76,	0,82,107,244,292,748,788,968,1180,1219,1239,1481,1505,1731,1811,1869,2113,2123,	5323,5407,5436,5574,5624,6081,6122,6304,6526,6566,6584,6810,6835,7029,7120,7177,7422,7431,	0.936789	0.28455
850	20	0	0	5	37	1	246	+	TCONS_00155055	908	0	907	MSTRG.7115.3	1654	114	1230	7	234,105,57,12,146,25,291,	0,239,344,414,428,579,616,	114,348,699,756,768,914,939,	0.936123	0.548972
850	20	0	0	5	37	0	0	+	TCONS_00155055	908	0	907	MSTRG.7115.2	1430	126	996	6	234,162,12,146,25,291,	0,239,414,428,579,616,	126,360,522,534,680,705,	0.936123	0.634965
3278	64	0	0	5	75	8	1103	+	TCONS_00295609	3502	85	3502	MSTRG.38815.15	7200	349	4794	11	24,7,44,22,558,411,1358,342,8,233,335,	85,112,122,175,197,814,1225,2584,2926,2934,3167,	349,373,380,432,514,1134,1549,2913,3258,3278,4459,	0.936037	0.486389
2058	70	0	0	9	69	15	54	-	TCONS_00296800	2199	2	2199	MSTRG.40959.14	7344	5162	7344	18	82,24,137,48,455,40,180,212,39,14,229,24,194,74,51,243,8,74,	0,82,107,244,292,748,788,968,1180,1219,1235,1481,1505,1731,1811,1869,2113,2123,	5162,5246,5275,5413,5463,5920,5961,6143,6365,6405,6419,6649,6674,6868,6959,7016,7261,7270,	0.93588	0.299428
204	6	0	0	1	1	0	0	+	TCONS_00261329	218	7	218	MSTRG.17657.4	1692	1467	1677	2	152,58,	7,160,	1467,1619,	0.93578	0.128842
203	7	0	0	0	0	1	82	-	TCONS_00184598	217	0	210	MSTRG.52544.7	397	0	292	2	190,20,	7,197,	0,272,	0.935484	0.546599
203	7	0	0	0	0	1	86	-	TCONS_00184598	217	0	210	MSTRG.52544.6	534	0	296	2	194,16,	7,201,	0,280,	0.935484	0.406367
203	7	0	0	0	0	0	0	-	TCONS_00184598	217	0	210	MSTRG.52544.4	448	0	210	1	210,	7,	0,	0.935484	0.484375
203	7	0	0	0	0	1	152	-	TCONS_00184598	217	0	210	MSTRG.52544.3	467	0	362	2	190,20,	7,197,	0,342,	0.935484	0.464668
1061	0	0	0	1	10	0	0	-	TCONS_00194311	1135	34	1105	MSTRG.61710.2	1061	0	1061	2	276,785,	30,316,	0,276,	0.934802	1.06975
945	0	0	0	0	0	0	0	+	TCONS_00205726	1011	0	945	MSTRG.65748.4	1128	55	1000	1	945,	0,	55,	0.934718	0.896277
441	16	0	0	2	15	3	148	-	TCONS_00212956	472	0	472	MSTRG.21940.5	671	12	617	4	129,15,152,161,	0,129,152,311,	12,287,303,456,	0.934322	0.703428
441	16	0	0	2	15	2	2	-	TCONS_00212956	472	0	472	MSTRG.21940.3	541	31	490	3	144,152,161,	0,152,311,	31,176,329,	0.934322	0.872458
441	16	0	0	2	15	3	210	-	TCONS_00212956	472	0	472	MSTRG.21940.1	754	33	700	4	130,14,152,161,	0,130,152,311,	33,371,386,539,	0.934322	0.625995
1802	36	0	0	10	91	10	8375	-	TCONS_00088258	1929	0	1929	MSTRG.72946.23	16642	2142	12355	15	30,752,92,646,56,20,13,45,7,12,50,10,48,44,13,	0,30,782,881,1527,1599,1620,1674,1729,1737,1750,1803,1818,1872,1916,	2142,2397,3151,3243,11804,11871,11896,12108,12153,12160,12172,12223,12236,12291,12342,	0.934163	0.115912
1802	36	0	0	10	91	10	8277	-	TCONS_00088258	1929	0	1929	MSTRG.27157.2	26725	2174	12289	15	30,752,92,646,56,20,13,45,7,12,50,10,48,44,13,	0,30,782,881,1527,1599,1620,1674,1729,1737,1750,1803,1818,1872,1916,	2174,2429,3183,3275,11738,11805,11830,12042,12087,12094,12106,12157,12170,12225,12276,	0.934163	0.0721796
465	9	0	0	2	22	0	0	-	TCONS_00236196	498	2	498	MSTRG.79783.1	1073	599	1073	3	202,188,84,	0,205,412,	599,801,989,	0.933735	0.464119
2859	1	0	0	1	100	0	0	+	TCONS_00215853	3062	102	3062	MSTRG.67551.4	4472	829	3689	2	63,2797,	102,265,	829,892,	0.933703	0.684705
549	1	0	0	0	0	1	72	-	TCONS_00134912	588	38	588	MSTRG.40225.4	1682	1	623	2	402,148,	0,402,	1,475,	0.933673	0.349584
549	1	0	0	0	0	0	0	-	TCONS_00134912	588	38	588	MSTRG.40225.3	2304	15	565	1	550,	0,	15,	0.933673	0.255208
549	1	0	0	0	0	2	155	-	TCONS_00134912	588	38	588	MSTRG.40225.1	2459	15	720	3	254,148,148,	0,254,402,	15,352,572,	0.933673	0.239122
579	1	0	0	0	0	1	192	-	TCONS_00132189	621	41	621	MSTRG.40855.5	779	7	779	2	278,302,	0,278,	7,477,	0.932367	0.797176
248	17	0	0	0	0	0	0	-	TCONS_00037629	266	0	265	MSTRG.52543.3	414	114	379	1	265,	1,	114,	0.932331	0.642512
1139	55	0	0	4	28	8	440	-	TCONS_00256770	1222	0	1222	MSTRG.39730.1	3144	185	1819	10	334,260,133,4,42,174,111,65,66,5,	0,336,596,729,752,794,968,1080,1151,1217,	185,519,949,1083,1094,1137,1565,1678,1747,1814,	0.932079	0.388677
944	58	0	0	3	5	13	199	-	TCONS_00137121	1013	6	1013	MSTRG.68359.57	2342	55	1256	15	6,150,32,82,8,97,32,26,13,52,34,249,84,9,128,	0,6,157,189,271,279,376,409,435,448,500,534,783,870,879,	55,118,268,310,393,429,527,576,603,639,694,773,1030,1118,1128,	0.931885	0.432536
944	57	0	0	4	6	14	463	-	TCONS_00137121	1013	6	1013	MSTRG.68359.56	3815	75	1539	16	6,150,32,82,8,97,32,26,13,52,34,128,120,84,9,128,	0,6,157,189,271,279,376,409,435,448,500,534,663,783,870,879,	75,138,288,330,413,449,547,596,623,659,714,793,1185,1313,1401,1411,	0.931885	0.265531
944	57	0	0	4	6	14	601	-	TCONS_00137121	1013	6	1013	MSTRG.68359.55	2744	92	1694	16	6,150,32,82,8,97,32,26,13,52,34,128,120,84,9,128,	0,6,157,189,271,279,376,409,435,448,500,534,663,783,870,879,	92,293,443,485,568,604,702,751,778,814,869,948,1340,1468,1556,1566,	0.931885	0.369169
944	57	0	0	4	6	14	518	-	TCONS_00137121	1013	6	1013	MSTRG.68359.54	2673	92	1611	16	6,150,32,82,8,97,32,26,13,52,34,128,120,84,9,128,	0,6,157,189,271,279,376,409,435,448,500,534,663,783,870,879,	92,293,443,485,568,604,702,751,778,814,869,1025,1257,1385,1473,1483,	0.931885	0.378975
944	57	0	0	4	6	14	601	-	TCONS_00137121	1013	6	1013	MSTRG.68359.53	3323	239	1841	16	6,150,32,82,8,97,32,26,13,52,34,128,120,84,9,128,	0,6,157,189,271,279,376,409,435,448,500,534,663,783,870,879,	239,440,590,632,715,751,849,898,925,961,1016,1095,1487,1615,1703,1713,	0.931885	0.304845
944	58	0	0	3	5	13	311	-	TCONS_00137121	1013	6	1013	MSTRG.68359.52	4493	248	1561	15	6,150,32,82,8,97,32,26,13,52,34,249,84,9,128,	0,6,157,189,271,279,376,409,435,448,500,534,783,870,879,	248,449,599,641,724,760,858,907,934,970,1025,1078,1335,1423,1433,	0.931885	0.225462
944	58	0	0	3	5	13	686	-	TCONS_00137121	1013	6	1013	MSTRG.68359.48	7333	3369	5057	15	6,150,32,82,8,97,32,26,13,52,34,249,84,9,128,	0,6,157,189,271,279,376,409,435,448,500,534,783,870,879,	3369,3842,3992,4034,4117,4153,4251,4300,4327,4363,4418,4574,4831,4919,4929,	0.931885	0.138143
944	57	0	0	4	6	14	950	-	TCONS_00137121	1013	6	1013	MSTRG.68359.37	8798	3801	5752	16	6,150,32,82,8,97,32,26,13,52,34,128,120,84,9,128,	0,6,157,189,271,279,376,409,435,448,500,534,663,783,870,879,	3801,4274,4424,4466,4549,4585,4683,4732,4759,4795,4850,5006,5398,5526,5614,5624,	0.931885	0.11514
5965	0	0	0	0	0	4	990	+	TCONS_00297241	6402	239	6204	MSTRG.87916.10	7183	228	7183	5	4062,151,41,112,1599,	239,4301,4452,4493,4605,	228,4393,4733,4873,5584,	0.93174	0.891271
613	0	0	0	1	6	0	0	+	TCONS_00084481	658	39	658	MSTRG.25325.3	775	0	613	2	522,91,	39,567,	0,522,	0.931611	0.849032
326	9	0	0	1	12	0	0	+	TCONS_00262634	350	0	347	MSTRG.32405.1	433	81	416	2	319,16,	0,331,	81,400,	0.931429	0.808314
326	9	0	0	1	12	0	0	+	TCONS_00262635	350	0	347	MSTRG.32405.1	433	81	416	2	319,16,	0,331,	81,400,	0.931429	0.808314
203	6	0	0	1	1	0	0	+	TCONS_00261329	218	8	218	MSTRG.17657.6	1562	1353	1562	2	151,58,	8,160,	1353,1504,	0.931193	0.139565
203	6	0	0	1	1	0	0	+	TCONS_00261329	218	8	218	MSTRG.17657.5	1620	1397	1606	2	151,58,	8,160,	1397,1548,	0.931193	0.134568
203	6	0	0	1	1	0	0	+	TCONS_00261329	218	8	218	MSTRG.17657.1	1703	1448	1657	2	151,58,	8,160,	1448,1599,	0.931193	0.128009
202	10	0	0	0	0	1	173	+	TCONS_00184598	217	0	212	MSTRG.52543.6	490	105	490	2	16,196,	0,16,	105,294,	0.930876	0.442857
202	10	0	0	0	0	1	194	+	TCONS_00184598	217	0	212	MSTRG.52543.5	608	202	608	2	16,196,	0,16,	202,412,	0.930876	0.356908
202	8	0	0	0	0	0	0	+	TCONS_00184598	217	0	210	MSTRG.52543.2	554	344	554	1	210,	0,	344,	0.930876	0.391697
397	28	0	0	1	2	9	425	+	TCONS_00176420	427	0	427	MSTRG.64237.7	2028	20	870	10	18,29,3,142,22,59,41,3,41,67,	0,18,47,50,194,216,275,316,319,360,	20,39,70,79,222,247,413,473,715,803,	0.929742	0.210552
1746	9	0	0	0	0	1	206	+	TCONS_00109880	1878	0	1755	MSTRG.33075.1	2018	57	2018	2	409,1346,	0,409,	57,672,	0.929712	0.930624
1069	4	0	0	1	30	1	115	-	TCONS_00196824	1150	11	1114	MSTRG.61924.2	2226	0	1188	2	1015,58,	36,1081,	0,1130,	0.929565	0.516622
4171	73	0	0	6	107	8	200	+	TCONS_00282881	4489	138	4489	MSTRG.38815.15	7200	349	4793	12	24,7,44,22,622,409,1358,342,8,312,919,177,	138,165,175,228,250,961,1370,2729,3071,3079,3393,4312,	349,373,380,432,514,1136,1549,2913,3258,3278,3594,4616,	0.92916	0.623472
577	18	0	0	2	11	3	201	-	TCONS_00132189	621	14	620	MSTRG.90352.3	815	0	796	4	122,19,125,329,	1,133,152,278,	0,123,144,467,	0.929147	0.761963
577	18	0	0	2	11	3	131	-	TCONS_00132189	621	14	620	MSTRG.90352.2	752	15	741	4	122,19,125,329,	1,133,152,278,	15,138,159,412,	0.929147	0.825798
5948	0	0	0	0	0	4	990	+	TCONS_00297241	6402	0	5948	MSTRG.87916.11	7321	383	7321	5	4301,151,41,112,1343,	0,4301,4452,4493,4605,	383,4787,5127,5267,5978,	0.929085	0.874471
1791	23	0	0	3	115	3	347	-	TCONS_00088258	1929	0	1929	MSTRG.72946.50	8168	2142	4303	7	30,511,143,92,752,86,200,	0,30,639,782,881,1633,1729,	2142,2397,2908,3053,3145,4017,4103,	0.92846	0.236166
1791	23	0	0	3	115	3	347	-	TCONS_00088258	1929	0	1929	MSTRG.27157.39	8168	2142	4303	7	30,511,143,92,752,86,200,	0,30,639,782,881,1633,1729,	2142,2397,2908,3053,3145,4017,4103,	0.92846	0.236166
843	18	0	0	6	46	0	0	+	TCONS_00155055	908	0	907	MSTRG.7115.1	1421	126	987	7	234,105,48,12,146,25,291,	0,239,353,414,428,579,616,	126,360,465,513,525,671,696,	0.928414	0.638987
488	0	0	0	0	0	1	86	-	TCONS_00295198	526	27	515	MSTRG.90632.4	643	0	574	2	376,112,	11,387,	0,462,	0.927757	0.81804
396	31	0	0	0	0	5	274	+	TCONS_00176420	427	0	427	MSTRG.60610.2	3167	1346	2047	6	43,175,56,45,39,69,	0,43,218,274,319,358,	1346,1393,1571,1632,1892,1978,	0.9274	0.134828
608	12	0	0	0	0	1	3	+	TCONS_00036401	656	36	656	MSTRG.82326.1	5259	438	1061	2	164,456,	36,200,	438,605,	0.926829	0.124739
608	12	0	0	0	0	1	3	-	TCONS_00036401	656	36	656	MSTRG.82327.3	3581	2942	3565	2	456,164,	0,456,	2942,3401,	0.926829	0.183189
608	12	0	0	0	0	1	3	-	TCONS_00036401	656	36	656	MSTRG.82327.2	3289	2638	3261	2	456,164,	0,456,	2638,3097,	0.926829	0.199453
608	12	0	0	0	0	1	3	-	TCONS_00036401	656	36	656	MSTRG.82327.1	2329	1674	2297	2	456,164,	0,456,	1674,2133,	0.926829	0.281666
304	1	0	0	0	0	1	65	-	TCONS_00088119	328	0	305	MSTRG.72144.5	421	0	370	2	29,276,	23,52,	0,94,	0.926829	0.779097
392	7	0	0	2	17	2	163	+	TCONS_00232188	423	7	423	MSTRG.25325.3	775	0	562	4	112,76,177,34,	7,126,202,389,	0,112,193,528,	0.926714	0.545806
202	6	0	0	1	1	0	0	+	TCONS_00261329	218	9	218	MSTRG.17657.3	1663	1412	1620	2	150,58,	9,160,	1412,1562,	0.926606	0.131088
202	6	0	0	1	1	0	0	+	TCONS_00261329	218	9	218	MSTRG.17657.2	1565	1311	1519	2	150,58,	9,160,	1311,1461,	0.926606	0.139297
201	11	0	0	0	0	1	97	+	TCONS_00184598	217	0	212	MSTRG.52543.3	414	105	414	2	5,207,	0,5,	105,207,	0.926267	0.524155
201	9	0	0	0	0	0	0	-	TCONS_00184598	217	0	210	MSTRG.52544.9	525	0	210	1	210,	7,	0,	0.926267	0.413333
201	9	0	0	0	0	0	0	-	TCONS_00184598	217	0	210	MSTRG.52544.8	410	0	210	1	210,	7,	0,	0.926267	0.529268
201	9	0	0	0	0	0	0	-	TCONS_00184598	217	0	210	MSTRG.52544.5	583	0	210	1	210,	7,	0,	0.926267	0.372213
515	0	0	0	0	0	1	585	+	TCONS_00168498	556	0	515	MSTRG.54096.3	1336	236	1336	2	237,278,	0,237,	236,1058,	0.926259	0.416168
1741	23	0	0	4	116	4	480	-	TCONS_00082570	1880	0	1880	MSTRG.72946.50	8168	2156	4400	9	16,99,279,143,92,752,86,202,95,	0,16,115,492,635,734,1486,1582,1785,	2156,2397,2629,2908,3053,3145,4017,4103,4305,	0.926064	0.230167
1741	23	0	0	4	116	4	480	-	TCONS_00082570	1880	0	1880	MSTRG.27157.39	8168	2156	4400	9	16,99,279,143,92,752,86,202,95,	0,16,115,492,635,734,1486,1582,1785,	2156,2397,2629,2908,3053,3145,4017,4103,4305,	0.926064	0.230167
413	27	0	0	2	6	3	3	-	TCONS_00082569	446	0	446	MSTRG.72946.40	16854	10641	11084	6	128,19,55,58,31,149,	0,128,151,206,264,297,	10641,10770,10789,10845,10904,10935,	0.926009	0.0264626
413	27	0	0	2	6	3	3	-	TCONS_00082569	446	0	446	MSTRG.72946.4	15980	10038	10481	6	128,19,55,58,31,149,	0,128,151,206,264,297,	10038,10167,10186,10242,10301,10332,	0.926009	0.0279099
413	27	0	0	2	6	3	3	-	TCONS_00082569	446	0	446	MSTRG.72946.39	8127	1821	2264	6	128,19,55,58,31,149,	0,128,151,206,264,297,	1821,1950,1969,2025,2084,2115,	0.926009	0.0548788
413	27	0	0	2	6	3	3	-	TCONS_00082569	446	0	446	MSTRG.72946.38	8218	1885	2328	6	128,19,55,58,31,149,	0,128,151,206,264,297,	1885,2014,2033,2089,2148,2179,	0.926009	0.0542711
413	27	0	0	2	6	3	3	-	TCONS_00082569	446	0	446	MSTRG.72946.37	16758	10816	11259	6	128,19,55,58,31,149,	0,128,151,206,264,297,	10816,10945,10964,11020,11079,11110,	0.926009	0.0266142
413	27	0	0	2	6	3	3	-	TCONS_00082569	446	0	446	MSTRG.72946.36	8020	1983	2426	6	128,19,55,58,31,149,	0,128,151,206,264,297,	1983,2112,2131,2187,2246,2277,	0.926009	0.055611
413	27	0	0	2	6	3	3	-	TCONS_00082569	446	0	446	MSTRG.72946.35	8142	1983	2426	6	128,19,55,58,31,149,	0,128,151,206,264,297,	1983,2112,2131,2187,2246,2277,	0.926009	0.0547777
413	27	0	0	2	6	3	3	-	TCONS_00082569	446	0	446	MSTRG.72946.34	7905	1885	2328	6	128,19,55,58,31,149,	0,128,151,206,264,297,	1885,2014,2033,2089,2148,2179,	0.926009	0.05642
413	27	0	0	2	6	3	3	-	TCONS_00082569	446	0	446	MSTRG.72946.33	7314	1983	2426	6	128,19,55,58,31,149,	0,128,151,206,264,297,	1983,2112,2131,2187,2246,2277,	0.926009	0.0609789
413	27	0	0	2	6	3	3	-	TCONS_00082569	446	0	446	MSTRG.72946.32	8396	1983	2426	6	128,19,55,58,31,149,	0,128,151,206,264,297,	1983,2112,2131,2187,2246,2277,	0.926009	0.0531205
413	27	0	0	2	6	3	3	-	TCONS_00082569	446	0	446	MSTRG.72946.31	16760	10672	11115	6	128,19,55,58,31,149,	0,128,151,206,264,297,	10672,10801,10820,10876,10935,10966,	0.926009	0.026611
413	27	0	0	2	6	3	3	-	TCONS_00082569	446	0	446	MSTRG.72946.30	17297	10816	11259	6	128,19,55,58,31,149,	0,128,151,206,264,297,	10816,10945,10964,11020,11079,11110,	0.926009	0.0257848
413	27	0	0	2	6	3	3	-	TCONS_00082569	446	0	446	MSTRG.72946.3	17026	10460	10903	6	128,19,55,58,31,149,	0,128,151,206,264,297,	10460,10589,10608,10664,10723,10754,	0.926009	0.0261952
413	27	0	0	2	6	3	3	-	TCONS_00082569	446	0	446	MSTRG.72946.28	8262	1880	2323	6	128,19,55,58,31,149,	0,128,151,206,264,297,	1880,2009,2028,2084,2143,2174,	0.926009	0.0539821
413	27	0	0	2	6	3	3	-	TCONS_00082569	446	0	446	MSTRG.72946.27	8199	1885	2328	6	128,19,55,58,31,149,	0,128,151,206,264,297,	1885,2014,2033,2089,2148,2179,	0.926009	0.0543969
413	27	0	0	2	6	3	3	-	TCONS_00082569	446	0	446	MSTRG.72946.26	16690	10499	10942	6	128,19,55,58,31,149,	0,128,151,206,264,297,	10499,10628,10647,10703,10762,10793,	0.926009	0.0267226
413	27	0	0	2	6	3	3	-	TCONS_00082569	446	0	446	MSTRG.72946.25	8304	1983	2426	6	128,19,55,58,31,149,	0,128,151,206,264,297,	1983,2112,2131,2187,2246,2277,	0.926009	0.0537091
413	27	0	0	2	6	3	3	-	TCONS_00082569	446	0	446	MSTRG.72946.24	8304	1983	2426	6	128,19,55,58,31,149,	0,128,151,206,264,297,	1983,2112,2131,2187,2246,2277,	0.926009	0.0537091
413	27	0	0	2	6	3	3	-	TCONS_00082569	446	0	446	MSTRG.72946.23	16642	10151	10594	6	128,19,55,58,31,149,	0,128,151,206,264,297,	10151,10280,10299,10355,10414,10445,	0.926009	0.0267997
413	27	0	0	2	6	3	3	-	TCONS_00082569	446	0	446	MSTRG.72946.22	17029	10640	11083	6	128,19,55,58,31,149,	0,128,151,206,264,297,	10640,10769,10788,10844,10903,10934,	0.926009	0.0261906
413	27	0	0	2	6	3	3	-	TCONS_00082569	446	0	446	MSTRG.72946.2	17386	10642	11085	6	128,19,55,58,31,149,	0,128,151,206,264,297,	10642,10771,10790,10846,10905,10936,	0.926009	0.0256528
413	27	0	0	2	6	3	3	-	TCONS_00082569	446	0	446	MSTRG.72946.19	16490	10430	10873	6	128,19,55,58,31,149,	0,128,151,206,264,297,	10430,10559,10578,10634,10693,10724,	0.926009	0.0270467
413	27	0	0	2	6	3	3	-	TCONS_00082569	446	0	446	MSTRG.72946.1	17334	10418	10861	6	128,19,55,58,31,149,	0,128,151,206,264,297,	10418,10547,10566,10622,10681,10712,	0.926009	0.0257298
413	27	0	0	2	6	3	3	-	TCONS_00082569	446	0	446	MSTRG.27157.8	17066	10714	11157	6	128,19,55,58,31,149,	0,128,151,206,264,297,	10714,10843,10862,10918,10977,11008,	0.926009	0.0261338
413	27	0	0	2	6	3	3	-	TCONS_00082569	446	0	446	MSTRG.27157.7	16360	10418	10861	6	128,19,55,58,31,149,	0,128,151,206,264,297,	10418,10547,10566,10622,10681,10712,	0.926009	0.0272616
413	27	0	0	2	6	3	3	-	TCONS_00082569	446	0	446	MSTRG.27157.6	17113	10538	10981	6	128,19,55,58,31,149,	0,128,151,206,264,297,	10538,10667,10686,10742,10801,10832,	0.926009	0.0260621
413	27	0	0	2	6	3	3	-	TCONS_00082569	446	0	446	MSTRG.27157.5	17294	10378	10821	6	128,19,55,58,31,149,	0,128,151,206,264,297,	10378,10507,10526,10582,10641,10672,	0.926009	0.0257893
413	27	0	0	2	6	3	3	-	TCONS_00082569	446	0	446	MSTRG.27157.4	17651	10580	11023	6	128,19,55,58,31,149,	0,128,151,206,264,297,	10580,10709,10728,10784,10843,10874,	0.926009	0.0252677
413	27	0	0	2	6	3	3	-	TCONS_00082569	446	0	446	MSTRG.27157.33	8295	1885	2328	6	128,19,55,58,31,149,	0,128,151,206,264,297,	1885,2014,2033,2089,2148,2179,	0.926009	0.0537673
413	27	0	0	2	6	3	3	-	TCONS_00082569	446	0	446	MSTRG.27157.32	8376	1983	2426	6	128,19,55,58,31,149,	0,128,151,206,264,297,	1983,2112,2131,2187,2246,2277,	0.926009	0.0532474
413	27	0	0	2	6	3	3	-	TCONS_00082569	446	0	446	MSTRG.27157.31	8221	1983	2426	6	128,19,55,58,31,149,	0,128,151,206,264,297,	1983,2112,2131,2187,2246,2277,	0.926009	0.0542513
413	27	0	0	2	6	3	3	-	TCONS_00082569	446	0	446	MSTRG.27157.30	8165	1983	2426	6	128,19,55,58,31,149,	0,128,151,206,264,297,	1983,2112,2131,2187,2246,2277,	0.926009	0.0546234
413	27	0	0	2	6	3	3	-	TCONS_00082569	446	0	446	MSTRG.27157.3	17638	10460	10903	6	128,19,55,58,31,149,	0,128,151,206,264,297,	10460,10589,10608,10664,10723,10754,	0.926009	0.0252863
413	27	0	0	2	6	3	3	-	TCONS_00082569	446	0	446	MSTRG.27157.29	7905	1885	2328	6	128,19,55,58,31,149,	0,128,151,206,264,297,	1885,2014,2033,2089,2148,2179,	0.926009	0.05642
413	27	0	0	2	6	3	3	-	TCONS_00082569	446	0	446	MSTRG.27157.28	7865	1723	2166	6	128,19,55,58,31,149,	0,128,151,206,264,297,	1723,1852,1871,1927,1986,2017,	0.926009	0.0567069
413	27	0	0	2	6	3	3	-	TCONS_00082569	446	0	446	MSTRG.27157.26	8117	1880	2323	6	128,19,55,58,31,149,	0,128,151,206,264,297,	1880,2009,2028,2084,2143,2174,	0.926009	0.0549464
413	27	0	0	2	6	3	3	-	TCONS_00082569	446	0	446	MSTRG.27157.25	16785	10562	11005	6	128,19,55,58,31,149,	0,128,151,206,264,297,	10562,10691,10710,10766,10825,10856,	0.926009	0.0265713
413	27	0	0	2	6	3	3	-	TCONS_00082569	446	0	446	MSTRG.27157.24	8425	1983	2426	6	128,19,55,58,31,149,	0,128,151,206,264,297,	1983,2112,2131,2187,2246,2277,	0.926009	0.0529377
413	27	0	0	2	6	3	3	-	TCONS_00082569	446	0	446	MSTRG.27157.23	16781	10430	10873	6	128,19,55,58,31,149,	0,128,151,206,264,297,	10430,10559,10578,10634,10693,10724,	0.926009	0.0265777
413	27	0	0	2	6	3	3	-	TCONS_00082569	446	0	446	MSTRG.27157.2	26725	10085	10528	6	128,19,55,58,31,149,	0,128,151,206,264,297,	10085,10214,10233,10289,10348,10379,	0.926009	0.0166885
413	27	0	0	2	6	3	3	-	TCONS_00082569	446	0	446	MSTRG.27157.1	27892	10714	11157	6	128,19,55,58,31,149,	0,128,151,206,264,297,	10714,10843,10862,10918,10977,11008,	0.926009	0.0159902
938	57	0	0	4	6	13	483	-	TCONS_00137121	1013	6	1007	MSTRG.68359.58	3545	35	1513	15	150,32,82,8,97,32,26,13,52,34,128,120,84,9,128,	6,157,189,271,279,376,409,435,448,500,534,663,783,870,879,	35,185,227,310,346,444,493,520,556,611,767,1159,1287,1375,1385,	0.925962	0.285755
829	0	0	0	1	67	0	0	-	TCONS_00236449	896	0	896	MSTRG.71636.6	2291	1416	2245	2	394,435,	0,461,	1416,1810,	0.925223	0.391096
2299	1	0	0	0	0	1	103	+	TCONS_00292092	2485	185	2485	MSTRG.87744.3	2921	0	2403	2	246,2054,	185,431,	0,349,	0.925151	0.850736
395	3	0	0	0	0	2	18	-	TCONS_00101329	427	29	427	MSTRG.30640.9	1502	127	543	3	230,163,5,	0,230,393,	127,373,538,	0.925059	0.284288
395	3	0	0	0	0	1	2	-	TCONS_00101329	427	29	427	MSTRG.30640.19	767	127	527	2	393,5,	0,393,	127,522,	0.925059	0.556714
395	3	0	0	0	0	2	18	-	TCONS_00101329	427	29	427	MSTRG.30640.18	784	115	531	3	230,163,5,	0,230,393,	115,361,526,	0.925059	0.544643
395	3	0	0	0	0	1	2	-	TCONS_00101329	427	29	427	MSTRG.30640.10	898	127	527	2	393,5,	0,393,	127,522,	0.925059	0.475501
395	30	0	0	1	2	8	512	+	TCONS_00176420	427	0	427	MSTRG.64237.1	2139	44	981	9	18,26,148,22,59,40,4,41,67,	0,18,44,194,216,275,315,319,360,	44,63,97,246,271,335,440,826,914,	0.925059	0.199626
518	14	0	0	1	15	3	24	-	TCONS_00118295	560	13	560	MSTRG.7085.1	1938	731	1287	4	93,137,9,293,	0,108,245,254,	731,827,978,994,	0.925	0.288958
518	14	0	0	1	15	4	135	-	TCONS_00118295	560	13	560	MSTRG.7082.1	1842	698	1365	5	93,137,9,180,113,	0,108,245,254,434,	698,794,945,961,1252,	0.925	0.304017
1805	56	0	0	11	92	4	8	-	TCONS_00129803	1953	0	1953	MSTRG.90481.1	7432	5276	7145	16	31,81,48,71,424,88,90,111,103,34,17,79,191,237,191,65,	0,32,114,164,235,660,748,840,954,1067,1103,1120,1237,1431,1697,1888,	5276,5307,5388,5436,5508,5932,6022,6112,6223,6326,6360,6379,6458,6649,6886,7080,	0.924219	0.262783
341	7	0	0	2	21	4	471	-	TCONS_00129806	369	0	369	MSTRG.90481.9	7894	4115	4934	5	153,23,124,13,35,	0,173,196,321,334,	4115,4274,4298,4424,4899,	0.924119	0.0467444
341	7	0	0	2	21	4	471	-	TCONS_00129806	369	0	369	MSTRG.90481.5	7466	4259	5078	5	153,23,124,13,35,	0,173,196,321,334,	4259,4418,4442,4568,5043,	0.924119	0.0494241
341	7	0	0	2	21	4	471	-	TCONS_00129806	369	0	369	MSTRG.90481.11	7588	3974	4793	5	153,23,124,13,35,	0,173,196,321,334,	3974,4133,4157,4283,4758,	0.924119	0.0486294
341	7	0	0	2	21	4	471	-	TCONS_00129806	369	0	369	MSTRG.90481.10	8263	4042	4861	5	153,23,124,13,35,	0,173,196,321,334,	4042,4201,4225,4351,4826,	0.924119	0.0446569
341	7	0	0	2	21	4	471	-	TCONS_00129806	369	0	369	MSTRG.90481.1	7432	3766	4585	5	153,23,124,13,35,	0,173,196,321,334,	3766,3925,3949,4075,4550,	0.924119	0.0496502
486	25	0	0	2	14	1	1	-	TCONS_00295198	526	1	526	MSTRG.10667.9	1093	128	640	4	104,42,145,220,	0,104,147,305,	128,233,275,420,	0.923954	0.481244
486	25	0	0	2	14	1	1	-	TCONS_00295198	526	1	526	MSTRG.10667.13	783	110	622	4	104,42,145,220,	0,104,147,305,	110,215,257,402,	0.923954	0.671775
412	26	0	0	4	8	5	22	-	TCONS_00082569	446	0	446	MSTRG.90481.3	7410	1974	2434	8	30,58,36,54,23,48,65,124,	0,31,92,129,183,206,257,322,	1974,2004,2062,2100,2164,2188,2240,2310,	0.923767	0.0601889
2420	0	0	0	1	121	0	0	+	TCONS_00147040	2621	0	2541	MSTRG.43885.1	2651	231	2651	2	227,2193,	0,348,	231,458,	0.923312	0.988684
517	14	0	0	2	16	3	23	-	TCONS_00118295	560	13	560	MSTRG.7083.6	2535	700	1254	5	93,137,9,18,274,	0,108,245,254,273,	700,796,946,962,980,	0.923214	0.220907
789	11	0	0	3	23	5	378	+	TCONS_00054573	855	12	835	MSTRG.59199.4	1240	0	1178	7	130,90,20,46,44,213,257,	12,144,235,275,321,365,578,	0,131,235,255,655,700,921,	0.922807	0.689516
370	2	0	0	0	0	0	0	+	TCONS_00107216	401	29	401	MSTRG.16781.3	2298	711	1083	1	372,	29,	711,	0.922693	0.1745
370	2	0	0	0	0	0	0	+	TCONS_00107216	401	29	401	MSTRG.16781.19	1840	297	669	1	372,	29,	297,	0.922693	0.217935
370	2	0	0	0	0	0	0	+	TCONS_00107216	401	29	401	MSTRG.16781.17	2087	330	702	1	372,	29,	330,	0.922693	0.192142
370	2	0	0	0	0	0	0	+	TCONS_00107216	401	29	401	MSTRG.16781.15	2271	628	1000	1	372,	29,	628,	0.922693	0.176574
370	2	0	0	0	0	1	87	+	TCONS_00107216	401	29	401	MSTRG.16781.14	2468	701	1160	2	146,226,	29,175,	701,934,	0.922693	0.16248
370	2	0	0	0	0	1	87	+	TCONS_00107216	401	29	401	MSTRG.16781.11	2384	710	1169	2	146,226,	29,175,	710,943,	0.922693	0.168205
513	0	0	0	0	0	1	1172	+	TCONS_00168498	556	9	522	MSTRG.54096.2	1949	264	1949	2	229,284,	9,238,	264,1665,	0.922662	0.285274
775	10	0	0	4	35	5	378	+	TCONS_00047575	840	0	820	MSTRG.59199.1	1276	34	1197	8	146,90,20,46,44,91,91,257,	0,148,239,279,325,369,472,563,	34,181,285,305,705,750,841,940,	0.922619	0.658307
775	1	0	0	1	12	1	2	+	TCONS_00047575	840	0	788	MSTRG.15682.1	881	103	881	3	12,448,316,	0,12,472,	103,117,565,	0.922619	0.953462
2212	1	0	0	0	0	1	190	+	TCONS_00289983	2398	185	2398	MSTRG.87744.3	2921	0	2403	2	246,1967,	185,431,	0,436,	0.922435	0.820952
450	0	0	0	0	0	0	0	+	TCONS_00255546	488	7	457	MSTRG.79302.1	1159	709	1159	1	450,	7,	709,	0.922131	0.421053
580	38	0	0	4	11	3	163	-	TCONS_00083830	629	0	629	MSTRG.62599.1	6143	1477	2258	5	107,143,201,17,150,	0,111,259,461,479,	1477,1589,1744,1945,2108,	0.922099	0.102393
516	14	0	0	2	16	3	23	-	TCONS_00118295	560	14	560	MSTRG.7083.2	2944	740	1293	5	93,137,9,18,273,	0,108,245,254,273,	740,836,986,1002,1020,	0.921429	0.190217
561	0	0	0	0	0	0	0	-	TCONS_00173711	609	48	609	MSTRG.54765.4	1006	42	603	1	561,	0,	42,	0.921182	0.605368
245	21	0	0	0	0	1	220	+	TCONS_00037629	266	0	266	MSTRG.52544.2	877	352	838	2	195,71,	0,195,	352,767,	0.921053	0.303307
245	21	0	0	0	0	1	220	+	TCONS_00037629	266	0	266	MSTRG.52544.10	571	46	532	2	195,71,	0,195,	46,461,	0.921053	0.465849
594	35	0	0	1	16	2	560	-	TCONS_00010132	645	0	645	MSTRG.45374.1	2745	12	1201	3	6,333,290,	0,6,355,	12,127,911,	0.92093	0.234973
581	30	0	0	0	0	1	32	-	TCONS_00247971	631	20	631	MSTRG.80077.5	694	0	643	2	239,372,	0,239,	0,271,	0.920761	0.909222
1731	40	0	0	12	109	13	8522	-	TCONS_00082570	1880	0	1880	MSTRG.72946.23	16642	2156	12449	19	16,99,520,92,646,56,20,13,45,7,12,50,10,48,44,16,40,21,16,	0,16,115,635,734,1380,1452,1473,1527,1582,1590,1603,1656,1671,1725,1769,1785,1831,1864,	2156,2397,2629,3151,3243,11804,11871,11896,12108,12153,12160,12172,12223,12236,12291,12342,12359,12399,12433,	0.920745	0.112967
1731	40	0	0	12	109	13	8424	-	TCONS_00082570	1880	0	1880	MSTRG.27157.2	26725	2188	12383	19	16,99,520,92,646,56,20,13,45,7,12,50,10,48,44,16,40,21,16,	0,16,115,635,734,1380,1452,1473,1527,1582,1590,1603,1656,1671,1725,1769,1785,1831,1864,	2188,2429,2661,3183,3275,11738,11805,11830,12042,12087,12094,12106,12157,12170,12225,12276,12293,12333,12367,	0.920745	0.0703461
5894	98	0	0	9	410	13	1099	+	TCONS_00297241	6402	0	6402	MSTRG.38815.22	7399	134	7225	19	127,24,11,40,22,71,251,409,1358,342,8,312,919,151,41,68,42,156,1640,	0,127,154,168,217,239,610,950,1359,2718,3060,3068,3382,4301,4452,4493,4563,4605,4762,	134,268,292,303,351,433,504,755,1168,2532,2877,2897,3213,4235,4575,4715,4783,5426,5585,	0.92065	0.865252
761	0	0	0	0	0	1	557	-	TCONS_00186939	827	0	761	MSTRG.55645.4	1358	0	1318	2	474,287,	66,540,	0,1031,	0.920193	0.608984
655	1	0	0	0	0	1	36	-	TCONS_00288341	712	25	681	MSTRG.90234.2	692	0	692	2	509,147,	31,540,	0,545,	0.919944	1.0289
1195	19	0	0	2	8	2	90	-	TCONS_00291485	1299	59	1281	MSTRG.75919.10	1865	0	1304	5	64,21,165,948,16,	18,83,111,276,1224,	0,64,85,338,1288,	0.919938	0.696515
379	1	0	0	0	0	0	0	-	TCONS_00073824	412	32	412	MSTRG.21685.1	1359	979	1359	1	380,	0,	979,	0.919903	0.303164
218	0	0	0	0	0	1	4	-	TCONS_00240851	237	0	218	MSTRG.74040.2	1512	993	1215	2	41,177,	19,60,	993,1038,	0.919831	0.156746
732	3	0	0	0	0	2	96	-	TCONS_00133854	796	61	796	MSTRG.41925.21	1967	142	973	3	333,137,265,	0,333,470,	142,482,708,	0.919598	0.404677
732	3	0	0	0	0	1	7	-	TCONS_00133854	796	61	796	MSTRG.41925.18	2555	123	865	2	333,402,	0,333,	123,463,	0.919598	0.311546
855	0	0	0	1	75	0	0	-	TCONS_00271175	930	0	930	MSTRG.84760.1	1006	19	874	2	654,201,	0,729,	19,673,	0.919355	0.924453
2975	61	0	0	17	197	20	188	-	TCONS_00135039	3236	0	3233	MSTRG.90481.11	7588	166	3390	33	57,39,515,175,170,142,59,25,23,81,8,72,118,90,47,71,103,46,127,120,12,37,35,34,82,90,118,146,8,54,239,73,20,	3,66,105,622,798,1072,1214,1274,1300,1325,1406,1414,1486,1605,1695,1742,1817,1920,1967,2104,2224,2236,2276,2317,2351,2484,2574,2692,2838,2848,2903,3143,3216,	166,223,263,778,956,1126,1269,1328,1353,1376,1465,1474,1547,1668,1759,1807,1923,2027,2073,2200,2430,2443,2480,2516,2553,2635,2728,2847,2994,3003,3057,3296,3370,	0.919345	0.426463
2975	61	0	0	17	197	20	188	-	TCONS_00135039	3236	0	3233	MSTRG.90481.10	8263	234	3458	33	57,39,515,175,170,142,59,25,23,81,8,72,118,90,47,71,103,46,128,119,12,37,35,34,82,90,118,146,8,54,239,73,20,	3,66,105,622,798,1072,1214,1274,1300,1325,1406,1414,1486,1605,1695,1742,1817,1920,1967,2105,2224,2236,2276,2317,2351,2484,2574,2692,2838,2848,2903,3143,3216,	234,291,331,846,1024,1194,1337,1396,1421,1444,1533,1542,1615,1736,1827,1875,1991,2095,2141,2269,2498,2511,2548,2584,2621,2703,2796,2915,3062,3071,3125,3364,3438,	0.919345	0.391625
2871	59	0	0	17	195	20	299	-	TCONS_00133625	3125	0	3125	MSTRG.90481.11	7588	153	3382	33	13,56,39,515,175,170,142,59,25,23,81,8,72,118,90,47,71,60,115,116,7,37,35,34,82,90,118,146,8,54,239,73,12,	0,13,75,114,631,807,1081,1223,1283,1309,1334,1415,1423,1495,1614,1704,1751,1826,1886,2005,2126,2133,2173,2214,2248,2381,2471,2589,2735,2745,2800,3040,3113,	153,167,223,263,778,956,1126,1269,1328,1353,1376,1465,1474,1547,1668,1759,1807,1923,2204,2319,2435,2443,2480,2516,2553,2635,2728,2847,2994,3003,3057,3296,3370,	0.91872	0.411834
2871	59	0	0	17	195	20	299	-	TCONS_00133625	3125	0	3125	MSTRG.90481.10	8263	221	3450	33	13,56,39,515,175,170,142,59,25,23,81,8,72,118,90,47,71,60,115,116,7,37,35,34,82,90,118,146,8,54,239,73,12,	0,13,75,114,631,807,1081,1223,1283,1309,1334,1415,1423,1495,1614,1704,1751,1826,1886,2005,2126,2133,2173,2214,2248,2381,2471,2589,2735,2745,2800,3040,3113,	221,235,291,331,846,1024,1194,1337,1396,1421,1444,1533,1542,1615,1736,1827,1875,1991,2272,2387,2503,2511,2548,2584,2621,2703,2796,2915,3062,3071,3125,3364,3438,	0.91872	0.378192
282	7	0	0	0	0	2	13	+	TCONS_00087533	307	17	306	MSTRG.53670.1	487	183	485	3	115,90,84,	17,132,222,	183,309,401,	0.918567	0.63039
282	7	0	0	0	0	2	13	+	TCONS_00087533	307	17	306	MSTRG.53667.4	558	254	556	3	115,90,84,	17,132,222,	254,380,472,	0.918567	0.550179
485	6	0	0	2	37	1	1311	-	TCONS_00209269	528	0	528	MSTRG.60581.73	3651	1241	3043	4	42,280,141,28,	0,43,323,500,	1241,1283,2874,3015,	0.918561	0.144618
2953	60	0	0	18	202	21	217	-	TCONS_00132217	3215	0	3215	MSTRG.90481.11	7588	160	3390	34	5,57,39,515,175,170,142,59,25,23,81,8,72,118,90,47,71,103,46,127,92,12,37,35,34,82,90,118,146,8,54,239,73,20,	0,5,68,107,624,800,1074,1216,1276,1302,1327,1408,1416,1488,1607,1697,1744,1819,1922,1969,2106,2203,2215,2255,2296,2330,2463,2553,2671,2817,2827,2882,3122,3195,	160,166,223,263,778,956,1126,1269,1328,1353,1376,1465,1474,1547,1668,1759,1807,1923,2027,2073,2200,2430,2443,2480,2516,2553,2635,2728,2847,2994,3003,3057,3296,3370,	0.918507	0.423695
2953	60	0	0	18	202	21	217	-	TCONS_00132217	3215	0	3215	MSTRG.90481.10	8263	228	3458	34	5,57,39,515,175,170,142,59,25,23,81,8,72,118,90,47,71,103,46,128,91,13,36,35,34,82,90,118,146,8,54,239,73,20,	0,5,68,107,624,800,1074,1216,1276,1302,1327,1408,1416,1488,1607,1697,1744,1819,1922,1969,2107,2203,2216,2255,2296,2330,2463,2553,2671,2817,2827,2882,3122,3195,	228,234,291,331,846,1024,1194,1337,1396,1421,1444,1533,1542,1615,1736,1827,1875,1991,2095,2141,2269,2498,2512,2548,2584,2621,2703,2796,2915,3062,3071,3125,3364,3438,	0.918507	0.389084
5395	21	0	0	5	14	5	279	-	TCONS_00010683	5875	445	5875	MSTRG.3169.1	6714	1019	6714	10	181,196,631,9,514,288,350,1207,230,1810,	0,181,383,1014,1025,1543,1832,2182,3390,3620,	1019,1370,1566,2198,2207,2722,3010,3361,4568,4904,	0.918298	0.875037
605	28	0	0	3	17	5	154	-	TCONS_00217911	659	0	650	MSTRG.39414.5	1510	569	1356	6	141,130,204,119,31,8,	9,150,282,499,618,651,	569,825,956,1175,1316,1348,	0.918058	0.436424
771	10	0	0	3	23	6	397	+	TCONS_00047575	840	16	820	MSTRG.59199.4	1240	0	1178	8	130,90,20,46,44,91,103,257,	16,148,239,279,325,369,460,563,	0,131,235,255,655,700,810,921,	0.917857	0.677419
244	19	0	0	1	2	1	123	-	TCONS_00037629	266	0	265	MSTRG.52543.2	554	135	521	2	205,58,	1,208,	135,463,	0.917293	0.480144
510	0	0	0	0	0	1	582	+	TCONS_00168498	556	24	534	MSTRG.54096.1	1356	264	1356	2	213,297,	24,237,	264,1059,	0.917266	0.410029
1791	17	0	0	7	92	7	805	-	TCONS_00129803	1953	53	1953	MSTRG.40959.20	7590	4977	7590	13	9,22,203,383,130,202,147,97,150,25,194,43,203,	0,9,32,235,618,748,954,1102,1237,1404,1431,1625,1697,	4977,5189,5211,5415,5799,5931,6134,6281,6378,6529,6554,7344,7387,	0.917051	0.257312
199	9	0	0	0	0	0	0	-	TCONS_00184598	217	0	208	MSTRG.9085.4	543	248	456	1	208,	9,	248,	0.917051	0.399632
729	1	0	0	1	4	1	3	+	TCONS_00011307	795	61	795	MSTRG.2616.1	1465	678	1411	3	238,329,163,	61,303,632,	678,916,1248,	0.916981	0.542662
562	0	0	0	0	0	0	0	+	TCONS_00121163	613	29	591	MSTRG.36485.49	3909	0	562	1	562,	29,	0,	0.916803	0.156818
484	0	0	0	0	0	0	0	-	TCONS_00165956	528	16	500	MSTRG.50161.2	1005	521	1005	1	484,	28,	521,	0.916667	0.525373
1790	18	0	0	7	92	5	6	-	TCONS_00129803	1953	53	1953	MSTRG.40959.19	6996	5182	6996	11	31,203,383,130,202,147,97,150,25,265,175,	0,32,235,618,748,954,1102,1237,1404,1431,1725,	5182,5213,5417,5801,5933,6136,6283,6380,6531,6556,6821,	0.916539	0.27916
1790	18	0	0	7	92	6	602	-	TCONS_00129803	1953	53	1953	MSTRG.40959.18	7473	5063	7473	12	31,203,383,130,202,147,97,150,25,194,43,203,	0,32,235,618,748,954,1102,1237,1404,1431,1625,1697,	5063,5094,5298,5682,5814,6017,6164,6261,6412,6437,7227,7270,	0.916539	0.261341
1790	18	0	0	7	92	6	602	-	TCONS_00129803	1953	53	1953	MSTRG.40959.17	7410	5000	7410	12	31,203,383,130,202,147,97,150,25,194,43,203,	0,32,235,618,748,954,1102,1237,1404,1431,1625,1697,	5000,5031,5235,5619,5751,5954,6101,6198,6349,6374,7164,7207,	0.916539	0.263563
1790	18	0	0	7	92	6	602	-	TCONS_00129803	1953	53	1953	MSTRG.40959.15	7701	5291	7701	12	31,203,383,130,202,147,97,150,25,194,43,203,	0,32,235,618,748,954,1102,1237,1404,1431,1625,1697,	5291,5322,5526,5910,6042,6245,6392,6489,6640,6665,7455,7498,	0.916539	0.253603
437	11	0	0	0	0	0	0	+	TCONS_00245645	477	0	448	MSTRG.60538.7	1234	786	1234	1	448,	0,	786,	0.916143	0.386548
437	11	0	0	0	0	0	0	+	TCONS_00245646	477	0	448	MSTRG.60538.7	1234	786	1234	1	448,	0,	786,	0.916143	0.386548
546	46	0	0	2	4	1	62	-	TCONS_00071112	596	0	596	MSTRG.81164.1	2147	423	1077	3	21,149,422,	0,22,174,	423,506,655,	0.916107	0.277597
928	58	0	0	3	5	12	219	-	TCONS_00137121	1013	6	997	MSTRG.68359.59	3557	0	1205	14	140,32,82,8,97,32,26,13,52,34,249,84,9,128,	16,157,189,271,279,376,409,435,448,500,534,783,870,879,	0,140,182,265,301,399,448,475,511,566,722,979,1067,1077,	0.916091	0.284791
4160	73	0	0	4	309	7	92	+	TCONS_00290021	4542	0	4542	MSTRG.38815.20	6745	5	4330	10	55,19,29,160,749,1358,342,8,312,1201,	0,55,80,109,569,1318,2677,3019,3027,3341,	5,63,82,171,331,1084,2448,2793,2813,3129,	0.915896	0.673388
4160	73	0	0	4	309	6	32	+	TCONS_00290021	4542	0	4542	MSTRG.38815.1	6455	30	4295	9	55,19,189,749,1358,342,8,312,1201,	0,55,80,569,1318,2677,3019,3027,3341,	30,88,107,296,1049,2413,2758,2778,3094,	0.915896	0.703641
653	0	0	0	0	0	0	0	-	TCONS_00246302	713	48	701	MSTRG.74674.5	1009	0	653	1	653,	12,	0,	0.915849	0.70664
729	3	0	0	1	3	1	7	-	TCONS_00133854	796	61	796	MSTRG.41925.2	1726	156	895	3	333,138,261,	0,333,474,	156,496,634,	0.915829	0.461182
576	48	0	0	4	5	3	145	-	TCONS_00083830	629	0	629	MSTRG.67268.1	3777	1028	1797	5	267,5,203,54,95,	0,269,275,479,534,	1028,1295,1303,1643,1702,	0.915739	0.166534
728	1	0	0	1	4	1	3	-	TCONS_00011307	795	62	795	MSTRG.2615.1	923	72	804	3	171,324,234,	0,171,499,	72,246,570,	0.915723	0.861322
239	13	0	0	0	0	2	299	-	TCONS_00259201	261	7	259	MSTRG.89038.12	999	0	551	3	175,36,41,	2,177,213,	0,177,510,	0.915709	0.261261
833	0	0	0	0	0	1	33	-	TCONS_00293741	910	64	897	MSTRG.91705.2	866	0	866	2	499,334,	13,512,	0,532,	0.915385	1.05081
281	7	0	0	0	0	2	13	+	TCONS_00087533	307	18	306	MSTRG.53667.6	737	434	735	3	114,90,84,	18,132,222,	434,559,651,	0.915309	0.416554
442	1	0	0	0	0	0	0	+	TCONS_00023037	483	0	443	MSTRG.5446.3	1406	411	854	1	443,	0,	411,	0.915114	0.343528
408	29	0	0	3	9	6	3583	-	TCONS_00082569	446	0	446	MSTRG.40959.3	11915	1938	5958	8	31,58,36,62,14,111,36,89,	0,31,92,129,191,210,321,357,	1938,4111,4169,4207,4270,4290,4406,5869,	0.914798	0.0374318
1853	90	0	0	16	80	8	45	-	TCONS_00137507	2026	3	2026	MSTRG.90481.10	8263	5552	7540	20	31,81,48,71,424,88,90,111,103,24,10,17,79,184,227,12,129,5,201,8,	0,32,114,164,235,660,748,840,954,1067,1092,1103,1120,1237,1424,1652,1673,1803,1813,2015,	5552,5583,5664,5712,5784,6208,6298,6388,6499,6602,6626,6636,6655,6734,6918,7148,7180,7311,7328,7532,	0.91461	0.245189
1405	0	0	0	1	132	0	0	-	TCONS_00200265	1537	0	1537	MSTRG.61831.1	2334	850	2255	2	919,486,	0,1051,	850,1769,	0.914118	0.658526
2856	56	0	0	11	213	14	2578	-	TCONS_00133625	3125	0	3125	MSTRG.40959.2	11204	1	5491	22	326,324,199,296,472,105,188,99,4,61,96,153,11,73,154,8,10,17,160,50,94,12,	0,487,812,1011,1309,1781,1886,2074,2175,2179,2241,2344,2497,2508,2581,2735,2762,2782,2800,2968,3019,3113,	1,327,651,852,1149,1622,1953,2310,2409,2414,2475,2571,2725,4893,4967,5122,5137,5152,5169,5334,5384,5479,	0.91392	0.278918
286	6	0	0	1	21	0	0	-	TCONS_00131944	313	0	313	MSTRG.17204.1	1417	322	614	2	261,31,	0,282,	322,583,	0.913738	0.220889
413	6	0	0	4	33	2	91	+	TCONS_00261058	452	0	452	MSTRG.32313.2	1013	239	749	6	140,21,77,148,24,9,	0,142,163,266,418,443,	239,379,490,568,716,740,	0.913717	0.446199
243	23	0	0	0	0	1	82	+	TCONS_00037629	266	0	266	MSTRG.52544.7	397	33	381	2	195,71,	0,195,	33,310,	0.913534	0.670025
2954	59	0	0	12	223	15	2476	-	TCONS_00135039	3236	0	3236	MSTRG.40959.2	11204	10	5499	24	317,324,199,296,472,154,179,33,71,57,4,61,96,153,11,73,154,8,10,17,160,50,94,20,	0,478,803,1002,1300,1772,1926,2115,2148,2219,2278,2282,2344,2447,2600,2611,2684,2838,2865,2885,2903,3071,3122,3216,	10,327,651,852,1149,1622,1781,1960,2166,2352,2409,2414,2475,2571,2725,4893,4967,5122,5137,5152,5169,5334,5384,5479,	0.912855	0.288825
1716	87	0	0	15	77	10	207	-	TCONS_00129797	1880	0	1880	MSTRG.90481.10	8263	5552	7562	21	31,81,48,71,424,88,90,111,103,24,10,17,117,104,108,12,129,5,201,5,24,	0,32,114,164,235,660,748,840,954,1067,1092,1103,1120,1275,1379,1488,1509,1639,1649,1851,1856,	5552,5583,5664,5712,5784,6208,6298,6388,6499,6602,6626,6636,6655,6772,7037,7148,7180,7311,7328,7532,7538,	0.912766	0.22752
355	1	0	0	0	0	1	772	+	TCONS_00197472	389	33	389	MSTRG.60848.8	2125	0	1128	2	278,78,	33,311,	0,1050,	0.912596	0.183059
511	14	0	0	2	22	3	24	-	TCONS_00118295	560	13	560	MSTRG.7085.2	1509	645	1194	5	93,137,9,178,108,	0,108,245,254,439,	645,741,892,908,1086,	0.9125	0.371107
511	14	0	0	2	22	3	24	-	TCONS_00118295	560	13	560	MSTRG.7083.3	3063	783	1332	5	93,137,9,178,108,	0,108,245,254,439,	783,879,1030,1046,1224,	0.9125	0.182827
198	12	0	0	0	0	1	1	-	TCONS_00184598	217	0	210	MSTRG.9085.3	1434	0	211	2	44,166,	7,51,	0,45,	0.912442	0.151325
601	27	0	0	3	17	5	154	-	TCONS_00217911	659	0	645	MSTRG.39414.3	1478	543	1325	6	136,130,204,119,31,8,	14,150,282,499,618,651,	543,794,925,1144,1285,1317,	0.911988	0.445873
601	31	0	0	2	18	4	156	-	TCONS_00217911	659	0	650	MSTRG.39409.8	2778	1876	2664	5	144,117,211,119,41,	9,153,275,499,618,	1876,2135,2256,2482,2623,	0.911988	0.237221
559	0	0	0	0	0	0	0	+	TCONS_00121163	613	32	591	MSTRG.36485.43	2855	0	559	1	559,	32,	0,	0.911909	0.214711
559	0	0	0	0	0	0	0	+	TCONS_00121163	613	32	591	MSTRG.36485.42	2779	0	559	1	559,	32,	0,	0.911909	0.220583
238	13	0	0	0	0	2	163	-	TCONS_00259201	261	7	258	MSTRG.89038.15	1293	0	414	3	174,35,42,	3,177,212,	0,176,372,	0.911877	0.201856
238	13	0	0	0	0	2	226	-	TCONS_00259201	261	7	258	MSTRG.89038.14	1305	0	477	3	174,36,41,	3,177,213,	0,176,436,	0.911877	0.2
651	13	0	0	4	38	4	28	-	TCONS_00007601	714	12	714	MSTRG.46387.2	5890	600	1292	8	82,39,54,58,24,175,217,15,	0,86,137,191,249,273,450,687,	600,682,721,776,848,884,1060,1277,	0.911765	0.121222
2848	152	0	0	21	125	30	541	-	TCONS_00133625	3125	0	3125	MSTRG.90481.3	7410	0	3541	45	13,8,25,19,5,143,24,131,42,83,170,82,10,88,125,159,26,22,39,26,5,8,28,341,14,80,66,17,68,47,167,83,73,13,116,30,82,181,37,59,106,25,7,95,12,	0,13,54,87,109,114,257,281,413,455,539,709,791,807,895,1031,1195,1221,1243,1283,1312,1324,1334,1364,1708,1722,1802,1869,1886,1954,2005,2172,2255,2328,2353,2469,2499,2581,2762,2800,2861,2967,3010,3018,3113,	0,14,68,96,115,130,275,300,431,474,557,729,812,822,911,1036,1201,1228,1276,1315,1341,1361,1369,1397,1742,1773,1854,1920,2168,2237,2284,2599,2683,2764,2782,2900,2931,3014,3197,3234,3293,3400,3426,3433,3529,	0.91136	0.421727
615	0	0	0	0	0	0	0	-	TCONS_00258926	675	60	675	MSTRG.49003.3	1361	746	1361	1	615,	0,	746,	0.911111	0.495959
389	3	0	0	0	0	2	546	-	TCONS_00101329	427	35	427	MSTRG.30640.15	1324	109	1047	3	230,59,103,	0,230,289,	109,355,944,	0.911007	0.322508
389	3	0	0	0	0	0	0	-	TCONS_00101329	427	35	427	MSTRG.30640.13	801	127	519	1	392,	0,	127,	0.911007	0.533084
1757	22	0	0	3	150	3	347	-	TCONS_00088258	1929	0	1929	MSTRG.72946.53	8055	2106	4232	7	30,99,520,92,752,86,200,	0,30,262,782,881,1633,1729,	2106,2361,2460,2982,3074,3946,4032,	0.910835	0.239479
1757	22	0	0	3	150	3	347	-	TCONS_00088258	1929	0	1929	MSTRG.72946.52	8097	2106	4232	7	30,99,520,92,752,86,200,	0,30,262,782,881,1633,1729,	2106,2361,2460,2982,3074,3946,4032,	0.910835	0.238236
1757	22	0	0	3	150	3	347	-	TCONS_00088258	1929	0	1929	MSTRG.72946.49	7376	1498	3624	7	30,99,520,92,752,86,200,	0,30,262,782,881,1633,1729,	1498,1753,1852,2374,2466,3338,3424,	0.910835	0.261524
1757	22	0	0	3	150	3	347	-	TCONS_00088258	1929	0	1929	MSTRG.27157.45	7376	1498	3624	7	30,99,520,92,752,86,200,	0,30,262,782,881,1633,1729,	1498,1753,1852,2374,2466,3338,3424,	0.910835	0.261524
1757	22	0	0	3	150	3	347	-	TCONS_00088258	1929	0	1929	MSTRG.27157.35	7447	1498	3624	7	30,99,520,92,752,86,200,	0,30,262,782,881,1633,1729,	1498,1753,1852,2374,2466,3338,3424,	0.910835	0.25903
725	3	0	0	1	7	1	7	-	TCONS_00133854	796	61	796	MSTRG.41925.19	2388	119	854	3	333,136,259,	0,333,476,	119,459,595,	0.910804	0.333333
725	3	0	0	1	7	1	7	-	TCONS_00133854	796	61	796	MSTRG.41925.1	3160	140	875	3	333,136,259,	0,333,476,	140,480,616,	0.910804	0.251899
650	12	0	0	4	38	6	1287	-	TCONS_00007601	714	12	712	MSTRG.46387.1	7190	621	2570	10	72,47,54,28,30,22,9,168,217,15,	2,78,137,191,219,249,271,280,450,687,	621,693,740,795,971,1015,1049,2169,2338,2555,	0.910364	0.0993046
650	3	0	0	1	61	0	0	-	TCONS_00007601	714	0	714	MSTRG.3169.2	5283	594	1247	2	220,433,	0,281,	594,814,	0.910364	0.13515
810	0	0	0	1	4	1	442	-	TCONS_00294885	890	0	814	MSTRG.88660.4	1449	0	1252	3	327,61,422,	76,403,468,	0,769,830,	0.910112	0.614217
2926	58	0	0	10	231	15	2507	-	TCONS_00132217	3215	0	3215	MSTRG.40959.2	11204	8	5499	21	319,324,199,296,472,152,181,81,59,169,105,30,84,154,8,10,17,160,50,94,20,	0,480,805,1004,1302,1774,1926,2114,2195,2254,2444,2549,2579,2663,2817,2844,2864,2882,3050,3101,3195,	8,327,651,852,1149,1622,1779,4152,4371,4575,4744,4851,4882,4967,5122,5137,5152,5169,5334,5384,5479,	0.910109	0.286951
3185	60	0	0	2	60	6	1035	+	TCONS_00295609	3502	197	3502	MSTRG.38815.21	6818	312	4592	7	558,411,1358,342,8,233,335,	197,814,1225,2584,2926,2934,3167,	312,932,1347,2711,3056,3076,4257,	0.90948	0.51364
2942	161	0	0	21	108	29	248	-	TCONS_00135039	3236	0	3211	MSTRG.90481.7	19651	35	3386	42	10,25,19,5,143,24,131,42,83,171,81,9,87,123,159,26,22,39,36,8,28,341,14,80,66,52,46,34,218,54,164,41,75,30,84,179,34,99,65,51,85,20,	25,45,78,100,105,248,272,404,446,530,701,782,796,883,1022,1186,1212,1234,1274,1315,1325,1355,1699,1713,1793,1860,1920,1967,2001,2219,2276,2456,2497,2572,2602,2686,2865,2900,3005,3070,3131,3216,	35,59,87,106,121,266,291,422,465,548,721,803,812,900,1028,1193,1220,1268,1307,1351,1359,1387,1732,1763,1844,1910,1962,2008,2051,2376,2430,2603,2646,2723,2754,2839,3020,3054,3157,3223,3280,3366,	0.909147	0.164674
260	14	0	0	1	2	1	112	-	TCONS_00227752	286	0	276	MSTRG.72946.40	16854	11728	12114	2	64,210,	10,76,	11728,11904,	0.909091	0.0169693
260	14	0	0	1	2	1	112	-	TCONS_00227752	286	0	276	MSTRG.72946.4	15980	11125	11511	2	64,210,	10,76,	11125,11301,	0.909091	0.0178974
260	14	0	0	1	2	1	8	-	TCONS_00227752	286	0	276	MSTRG.72946.39	8127	2908	3190	2	64,210,	10,76,	2908,2980,	0.909091	0.0351913
260	14	0	0	1	2	1	112	-	TCONS_00227752	286	0	276	MSTRG.72946.38	8218	2972	3358	2	64,210,	10,76,	2972,3148,	0.909091	0.0348017
260	14	0	0	1	2	1	112	-	TCONS_00227752	286	0	276	MSTRG.72946.37	16758	11903	12289	2	64,210,	10,76,	11903,12079,	0.909091	0.0170665
260	14	0	0	1	2	1	112	-	TCONS_00227752	286	0	276	MSTRG.72946.36	8020	3070	3456	2	64,210,	10,76,	3070,3246,	0.909091	0.0356608
260	14	0	0	1	2	1	8	-	TCONS_00227752	286	0	276	MSTRG.72946.35	8142	3070	3352	2	64,210,	10,76,	3070,3142,	0.909091	0.0351265
260	14	0	0	1	2	1	112	-	TCONS_00227752	286	0	276	MSTRG.72946.34	7905	2972	3358	2	64,210,	10,76,	2972,3148,	0.909091	0.0361796
260	14	0	0	1	2	1	112	-	TCONS_00227752	286	0	276	MSTRG.72946.33	7314	3070	3456	2	64,210,	10,76,	3070,3246,	0.909091	0.0391031
260	14	0	0	1	2	1	112	-	TCONS_00227752	286	0	276	MSTRG.72946.32	8396	3070	3456	2	64,210,	10,76,	3070,3246,	0.909091	0.0340638
260	14	0	0	1	2	1	112	-	TCONS_00227752	286	0	276	MSTRG.72946.31	16760	11759	12145	2	64,210,	10,76,	11759,11935,	0.909091	0.0170644
260	14	0	0	1	2	1	112	-	TCONS_00227752	286	0	276	MSTRG.72946.30	17297	11903	12289	2	64,210,	10,76,	11903,12079,	0.909091	0.0165347
260	14	0	0	1	2	1	112	-	TCONS_00227752	286	0	276	MSTRG.72946.3	17026	11547	11933	2	64,210,	10,76,	11547,11723,	0.909091	0.0167978
260	14	0	0	1	2	1	8	-	TCONS_00227752	286	0	276	MSTRG.72946.29	8082	2939	3221	2	64,210,	10,76,	2939,3011,	0.909091	0.0353873
260	14	0	0	1	2	1	112	-	TCONS_00227752	286	0	276	MSTRG.72946.28	8262	2967	3353	2	64,210,	10,76,	2967,3143,	0.909091	0.0346163
260	14	0	0	1	2	1	112	-	TCONS_00227752	286	0	276	MSTRG.72946.27	8199	2972	3358	2	64,210,	10,76,	2972,3148,	0.909091	0.0348823
260	14	0	0	1	2	1	112	-	TCONS_00227752	286	0	276	MSTRG.72946.26	16690	11586	11972	2	64,210,	10,76,	11586,11762,	0.909091	0.017136
260	14	0	0	1	2	1	112	-	TCONS_00227752	286	0	276	MSTRG.72946.25	8304	3070	3456	2	64,210,	10,76,	3070,3246,	0.909091	0.0344412
260	14	0	0	1	2	1	112	-	TCONS_00227752	286	0	276	MSTRG.72946.24	8304	3070	3456	2	64,210,	10,76,	3070,3246,	0.909091	0.0344412
260	14	0	0	1	2	1	112	-	TCONS_00227752	286	0	276	MSTRG.72946.23	16642	11238	11624	2	64,210,	10,76,	11238,11414,	0.909091	0.0171854
260	14	0	0	1	2	1	112	-	TCONS_00227752	286	0	276	MSTRG.72946.22	17029	11727	12113	2	64,210,	10,76,	11727,11903,	0.909091	0.0167949
260	14	0	0	1	2	1	8	-	TCONS_00227752	286	0	276	MSTRG.72946.2	17386	11729	12011	2	64,210,	10,76,	11729,11801,	0.909091	0.01645
260	14	0	0	1	2	1	8	-	TCONS_00227752	286	0	276	MSTRG.72946.19	16490	11517	11799	2	64,210,	10,76,	11517,11589,	0.909091	0.0173438
260	14	0	0	1	2	1	112	-	TCONS_00227752	286	0	276	MSTRG.72946.1	17334	11505	11891	2	64,210,	10,76,	11505,11681,	0.909091	0.0164994
260	14	0	0	1	2	1	112	-	TCONS_00227752	286	0	276	MSTRG.27157.8	17066	11801	12187	2	64,210,	10,76,	11801,11977,	0.909091	0.0167585
260	14	0	0	1	2	1	112	-	TCONS_00227752	286	0	276	MSTRG.27157.7	16360	11505	11891	2	64,210,	10,76,	11505,11681,	0.909091	0.0174817
260	14	0	0	1	2	1	112	-	TCONS_00227752	286	0	276	MSTRG.27157.6	17113	11625	12011	2	64,210,	10,76,	11625,11801,	0.909091	0.0167124
260	14	0	0	1	2	1	112	-	TCONS_00227752	286	0	276	MSTRG.27157.5	17294	11465	11851	2	64,210,	10,76,	11465,11641,	0.909091	0.0165375
260	14	0	0	1	2	1	112	-	TCONS_00227752	286	0	276	MSTRG.27157.4	17651	11667	12053	2	64,210,	10,76,	11667,11843,	0.909091	0.016203
260	14	0	0	1	2	1	112	-	TCONS_00227752	286	0	276	MSTRG.27157.33	8295	2972	3358	2	64,210,	10,76,	2972,3148,	0.909091	0.0344786
260	14	0	0	1	2	1	112	-	TCONS_00227752	286	0	276	MSTRG.27157.32	8376	3070	3456	2	64,210,	10,76,	3070,3246,	0.909091	0.0341452
260	14	0	0	1	2	1	112	-	TCONS_00227752	286	0	276	MSTRG.27157.31	8221	3070	3456	2	64,210,	10,76,	3070,3246,	0.909091	0.034789
260	14	0	0	1	2	1	112	-	TCONS_00227752	286	0	276	MSTRG.27157.30	8165	3070	3456	2	64,210,	10,76,	3070,3246,	0.909091	0.0350276
260	14	0	0	1	2	1	112	-	TCONS_00227752	286	0	276	MSTRG.27157.3	17638	11547	11933	2	64,210,	10,76,	11547,11723,	0.909091	0.016215
260	14	0	0	1	2	1	112	-	TCONS_00227752	286	0	276	MSTRG.27157.29	7905	2972	3358	2	64,210,	10,76,	2972,3148,	0.909091	0.0361796
260	14	0	0	1	2	1	112	-	TCONS_00227752	286	0	276	MSTRG.27157.28	7865	2810	3196	2	64,210,	10,76,	2810,2986,	0.909091	0.0363636
260	14	0	0	1	2	1	8	-	TCONS_00227752	286	0	276	MSTRG.27157.27	7090	2841	3123	2	64,210,	10,76,	2841,2913,	0.909091	0.0403385
260	14	0	0	1	2	1	112	-	TCONS_00227752	286	0	276	MSTRG.27157.26	8117	2967	3353	2	64,210,	10,76,	2967,3143,	0.909091	0.0352347
260	14	0	0	1	2	1	8	-	TCONS_00227752	286	0	276	MSTRG.27157.25	16785	11649	11931	2	64,210,	10,76,	11649,11721,	0.909091	0.017039
260	14	0	0	1	2	1	112	-	TCONS_00227752	286	0	276	MSTRG.27157.24	8425	3070	3456	2	64,210,	10,76,	3070,3246,	0.909091	0.0339466
260	14	0	0	1	2	1	8	-	TCONS_00227752	286	0	276	MSTRG.27157.23	16781	11517	11799	2	64,210,	10,76,	11517,11589,	0.909091	0.0170431
260	14	0	0	1	2	1	112	-	TCONS_00227752	286	0	276	MSTRG.27157.2	26725	11172	11558	2	64,210,	10,76,	11172,11348,	0.909091	0.0107016
260	14	0	0	1	2	1	112	-	TCONS_00227752	286	0	276	MSTRG.27157.1	27892	11801	12187	2	64,210,	10,76,	11801,11977,	0.909091	0.0102538
599	29	0	0	2	15	4	153	-	TCONS_00217911	659	7	650	MSTRG.39414.1	1318	537	1318	5	141,130,204,119,34,	9,150,282,499,618,	537,793,924,1143,1284,	0.908953	0.5
599	31	0	0	2	15	4	478	-	TCONS_00217911	659	0	645	MSTRG.39409.6	1378	139	1247	5	136,130,204,119,41,	14,150,282,499,618,	139,715,846,1065,1206,	0.908953	0.478229
279	7	0	0	0	0	2	13	+	TCONS_00087533	307	20	306	MSTRG.53667.2	658	357	656	3	112,90,84,	20,132,222,	357,480,572,	0.908795	0.466565
388	3	0	0	0	0	2	546	-	TCONS_00101329	427	36	427	MSTRG.30640.20	1299	113	1050	3	230,59,102,	0,230,289,	113,359,948,	0.908665	0.328714
388	3	0	0	0	0	1	16	-	TCONS_00101329	427	36	427	MSTRG.30640.16	895	113	520	2	230,161,	0,230,	113,359,	0.908665	0.477095
388	3	0	0	0	0	0	0	-	TCONS_00101329	427	36	427	MSTRG.30640.12	911	127	518	1	391,	0,	127,	0.908665	0.468716
557	0	0	0	0	0	0	0	+	TCONS_00121163	613	34	591	MSTRG.36485.63	3097	0	557	1	557,	34,	0,	0.908646	0.197933
645	0	0	0	0	0	2	340	+	TCONS_00112985	710	0	645	MSTRG.36485.62	4142	26	1011	3	336,71,238,	0,336,407,	26,588,773,	0.908451	0.171415
645	0	0	0	0	0	2	340	+	TCONS_00112985	710	0	645	MSTRG.36485.61	2812	31	1016	3	336,71,238,	0,336,407,	31,593,778,	0.908451	0.252489
645	0	0	0	0	0	2	340	+	TCONS_00112985	710	0	645	MSTRG.36485.46	3174	27	1012	3	336,71,238,	0,336,407,	27,589,774,	0.908451	0.223693
4078	69	0	0	3	92	6	132	+	TCONS_00282881	4489	250	4489	MSTRG.38815.21	6818	312	4591	8	622,409,1358,342,8,312,919,177,	250,961,1370,2729,3071,3079,3393,4312,	312,934,1347,2711,3056,3076,3392,4414,	0.908443	0.658404
723	3	0	0	2	9	1	7	-	TCONS_00133854	796	61	796	MSTRG.41925.20	3140	140	873	4	321,10,136,259,	0,323,333,476,	140,461,478,614,	0.908291	0.253503
1752	21	0	0	2	156	2	227	-	TCONS_00088258	1929	0	1929	MSTRG.72946.47	7195	1372	3372	5	30,752,42,749,200,	0,30,782,970,1729,	1372,1627,2381,2423,3172,	0.908243	0.268103
929	0	0	0	0	0	0	0	-	TCONS_00246199	1023	0	929	MSTRG.74061.4	1425	243	1172	1	929,	94,	243,	0.908113	0.717895
326	0	0	0	0	0	0	0	-	TCONS_00246215	359	33	359	MSTRG.74165.1	604	127	453	1	326,	0,	127,	0.908078	0.594371
405	31	0	0	4	10	5	1441	-	TCONS_00082569	446	0	446	MSTRG.40959.6	9144	4029	5906	8	30,58,36,62,14,111,36,89,	0,31,92,129,191,210,321,357,	4029,4059,4117,4155,4218,4238,4354,5817,	0.908072	0.0487752
405	31	0	0	4	10	4	14	-	TCONS_00082569	446	0	446	MSTRG.40959.4	9573	4038	4488	7	30,58,36,62,14,111,125,	0,31,92,129,191,210,321,	4038,4068,4126,4164,4227,4247,4363,	0.908072	0.0465894
405	31	0	0	4	10	4	14	-	TCONS_00082569	446	0	446	MSTRG.40959.2	11204	3963	4413	7	30,58,36,62,14,111,125,	0,31,92,129,191,210,321,	3963,3993,4051,4089,4152,4172,4288,	0.908072	0.0398072
405	31	0	0	4	10	4	14	-	TCONS_00082569	446	0	446	MSTRG.40959.1	14229	6988	7438	7	30,58,36,62,14,111,125,	0,31,92,129,191,210,321,	6988,7018,7076,7114,7177,7197,7313,	0.908072	0.0313444
2919	161	0	0	21	108	29	271	-	TCONS_00132217	3215	0	3188	MSTRG.90481.7	19651	35	3386	42	10,25,19,5,143,24,131,42,83,171,81,9,87,123,159,28,20,39,36,8,28,341,14,80,66,52,46,34,195,54,164,41,75,30,84,179,34,99,65,51,85,20,	27,47,80,102,107,250,274,406,448,532,703,784,798,885,1024,1188,1216,1236,1276,1317,1327,1357,1701,1715,1795,1862,1922,1969,2003,2198,2255,2435,2476,2551,2581,2665,2844,2879,2984,3049,3110,3195,	35,59,87,106,121,266,291,422,465,548,721,803,812,900,1028,1193,1222,1268,1307,1351,1359,1387,1732,1763,1844,1910,1962,2008,2051,2376,2430,2603,2646,2723,2754,2839,3020,3054,3157,3223,3280,3366,	0.907932	0.163605
1705	70	0	0	7	103	9	647	+	TCONS_00109880	1878	0	1878	MSTRG.81130.1	2651	27	2449	15	284,60,49,7,17,362,186,3,308,128,25,159,5,4,178,	0,349,409,459,466,484,872,1058,1061,1369,1500,1525,1686,1691,1700,	27,311,577,626,645,669,1031,1275,1309,1930,2058,2096,2255,2261,2271,	0.907881	0.708412
1705	69	0	0	8	104	10	726	-	TCONS_00109880	1878	0	1878	MSTRG.81124.5	2578	51	2551	16	178,4,5,158,29,125,308,3,188,360,17,7,49,60,11,272,	0,183,187,194,352,384,509,817,820,1034,1395,1412,1420,1469,1594,1606,	51,235,240,245,416,445,883,1222,1283,1471,1838,1867,1874,2129,2189,2279,	0.907881	0.728472
2836	58	0	0	16	231	19	301	-	TCONS_00133625	3125	0	3125	MSTRG.90481.2	7839	66	3261	30	13,56,39,515,175,416,59,14,34,84,75,118,90,47,71,60,88,12,37,35,34,82,90,118,146,8,54,239,73,12,	0,13,75,114,631,807,1223,1283,1298,1334,1420,1495,1614,1704,1751,1826,1886,2121,2133,2173,2214,2248,2381,2471,2589,2735,2745,2800,3040,3113,	66,80,136,176,691,869,1286,1345,1359,1393,1488,1564,1685,1776,1824,1940,2221,2309,2322,2359,2395,2432,2514,2607,2726,2873,2882,2936,3175,3249,	0.90752	0.398648
598	30	0	0	2	22	4	160	-	TCONS_00217911	659	0	650	MSTRG.39409.12	2477	1670	2458	5	144,113,211,119,41,	9,153,275,499,618,	1670,1929,2050,2276,2417,	0.907436	0.266048
598	30	0	0	2	22	4	160	-	TCONS_00217911	659	0	650	MSTRG.39409.11	2659	1852	2640	5	144,113,211,119,41,	9,153,275,499,618,	1852,2111,2232,2458,2599,	0.907436	0.247838
598	30	0	0	2	22	4	160	-	TCONS_00217911	659	0	650	MSTRG.39409.10	964	145	933	5	144,113,211,119,41,	9,153,275,499,618,	145,404,525,751,892,	0.907436	0.68361
431	1	0	0	0	0	1	108	-	TCONS_00180741	475	37	469	MSTRG.57025.2	540	0	540	2	219,213,	6,225,	0,327,	0.907368	0.87963
1772	63	0	0	13	118	6	53	-	TCONS_00129803	1953	0	1953	MSTRG.90481.11	7588	5484	7372	18	31,81,48,71,424,88,90,111,103,24,10,17,79,191,193,72,51,151,	0,32,114,164,235,660,748,840,954,1067,1092,1103,1120,1237,1431,1624,1745,1802,	5484,5515,5596,5644,5716,6140,6230,6320,6431,6534,6558,6568,6587,6666,6857,7082,7163,7221,	0.907322	0.25738
518	1	0	0	1	1	0	0	-	TCONS_00094488	571	43	563	MSTRG.30166.6	1010	491	1010	2	406,113,	8,415,	491,897,	0.90718	0.565347
518	1	0	0	1	1	0	0	-	TCONS_00094488	571	43	563	MSTRG.30166.5	873	354	873	2	406,113,	8,415,	354,760,	0.90718	0.654066
2935	159	0	0	21	97	29	387	-	TCONS_00135039	3236	0	3191	MSTRG.90481.3	7410	68	3549	45	25,19,5,143,24,131,42,83,170,82,10,88,125,159,26,22,39,26,5,8,28,341,14,80,66,52,47,33,177,41,56,83,73,13,116,30,82,181,37,59,106,25,7,95,20,	45,78,100,105,248,272,404,446,530,700,782,798,886,1022,1186,1212,1234,1274,1303,1315,1325,1355,1699,1713,1793,1860,1920,1968,2001,2178,2219,2275,2358,2431,2456,2572,2602,2684,2865,2903,2964,3070,3113,3121,3216,	68,96,115,130,275,300,431,474,557,729,812,822,911,1036,1201,1228,1276,1315,1341,1361,1369,1397,1742,1773,1854,1920,1972,2019,2061,2239,2395,2599,2683,2764,2782,2900,2931,3014,3197,3234,3293,3400,3426,3433,3529,	0.906984	0.436707
887	0	0	0	1	21	0	0	+	TCONS_00003045	978	70	978	MSTRG.1462.1	900	0	887	2	102,785,	70,193,	0,102,	0.906953	1.08667
651	4	0	0	1	9	1	107	-	TCONS_00143694	718	54	718	MSTRG.45493.5	773	11	773	3	196,162,297,	0,205,367,	11,207,476,	0.906685	0.928849
1003	59	0	0	10	45	6	224	-	TCONS_00135038	1107	0	1107	MSTRG.90481.9	7894	205	1491	13	17,63,165,43,50,94,72,83,106,95,148,32,94,	0,36,103,269,312,362,458,532,618,729,830,980,1013,	205,239,302,467,675,726,820,892,994,1104,1217,1365,1397,	0.906052	0.140233
597	29	0	0	3	24	4	46	-	TCONS_00217911	659	0	650	MSTRG.39410.4	939	267	939	6	174,12,70,210,119,41,	9,183,196,276,499,618,	267,442,454,532,757,898,	0.905918	0.70181
597	29	0	0	3	24	5	744	-	TCONS_00217911	659	0	650	MSTRG.39410.2	1964	440	1810	7	141,33,12,70,210,119,41,	9,150,183,196,276,499,618,	440,1279,1313,1325,1403,1628,1769,	0.905918	0.33554
597	31	0	0	2	22	4	743	-	TCONS_00217911	659	0	650	MSTRG.39409.3	1708	178	1549	5	141,116,211,119,41,	9,150,275,499,618,	178,1017,1141,1367,1508,	0.905918	0.385831
404	32	0	0	4	10	5	1441	-	TCONS_00082569	446	0	446	MSTRG.40959.7	13589	6973	8850	8	30,58,36,62,14,34,78,124,	0,31,92,129,191,210,244,322,	6973,7003,7061,7099,7162,7182,8643,8726,	0.90583	0.0328207
404	32	0	0	4	10	4	14	-	TCONS_00082569	446	0	446	MSTRG.40959.5	7808	4055	4505	7	30,54,40,62,14,111,125,	0,31,88,129,191,210,321,	4055,4085,4139,4181,4244,4264,4380,	0.90583	0.0571209
442	0	0	0	1	15	0	0	-	TCONS_00255546	488	0	457	MSTRG.79301.2	494	0	442	2	435,7,	31,481,	0,435,	0.905738	0.987854
643	0	0	0	1	67	1	114	+	TCONS_00112985	710	0	710	MSTRG.36485.53	2925	33	790	3	269,71,303,	0,336,407,	33,302,487,	0.905634	0.242735
451	15	0	0	4	32	2	2	+	TCONS_00025291	498	0	498	MSTRG.47971.6	2011	696	1164	7	34,40,50,7,141,158,36,	0,34,75,125,146,289,462,	696,731,771,822,829,970,1128,	0.905622	0.247638
450	0	0	0	0	0	0	0	-	TCONS_00246357	497	0	450	MSTRG.74931.3	1694	762	1212	1	450,	47,	762,	0.905433	0.293388
1702	21	0	0	3	157	3	360	-	TCONS_00082570	1880	0	1880	MSTRG.72946.47	7195	1386	3469	7	16,99,520,42,749,202,95,	0,16,115,635,823,1582,1785,	1386,1627,1859,2381,2423,3172,3374,	0.905319	0.261293
2910	158	0	0	22	100	28	413	-	TCONS_00132217	3215	0	3168	MSTRG.90481.3	7410	68	3549	45	25,19,5,143,24,131,42,83,170,82,10,88,125,159,26,22,39,26,5,8,28,341,14,80,66,52,47,33,177,18,53,83,73,13,116,30,82,181,37,59,106,25,7,95,20,	47,80,102,107,250,274,406,448,532,702,784,800,888,1024,1188,1214,1236,1276,1305,1317,1327,1357,1701,1715,1795,1862,1922,1970,2003,2180,2198,2254,2337,2410,2435,2551,2581,2663,2844,2882,2943,3049,3092,3100,3195,	68,96,115,130,275,300,431,474,557,729,812,822,911,1036,1201,1228,1276,1315,1341,1361,1369,1397,1742,1773,1854,1920,1972,2019,2061,2239,2546,2599,2683,2764,2782,2900,2931,3014,3197,3234,3293,3400,3426,3433,3529,	0.905132	0.433873
720	3	0	0	2	12	1	7	-	TCONS_00133854	796	61	796	MSTRG.41925.22	1556	103	833	4	320,8,138,257,	0,325,333,478,	103,423,438,576,	0.904523	0.511568
2826	114	0	0	17	98	22	2417	-	TCONS_00133625	3125	0	3038	MSTRG.40959.6	9144	84	5441	34	21,161,43,12,100,81,168,83,106,102,148,32,12,62,20,23,160,9,188,72,106,4,115,83,83,145,148,28,123,113,31,33,313,12,	87,120,281,341,358,458,540,708,808,918,1031,1179,1211,1223,1286,1309,1334,1495,1516,1704,1776,1882,1886,2005,2088,2173,2319,2471,2499,2622,2735,2766,2800,3113,	84,122,284,351,363,464,545,715,801,912,1014,1164,1197,1210,1272,1296,1319,1479,1488,1677,1752,2077,2088,2203,4405,4488,4633,4782,4811,4935,5049,5082,5115,5429,	0.90432	0.341754
1766	60	0	0	15	127	7	62	-	TCONS_00129803	1953	0	1953	MSTRG.90481.9	7894	5625	7513	20	31,81,48,71,331,10,74,88,90,111,103,24,10,17,79,191,193,72,51,151,	0,32,114,164,235,571,585,660,748,840,954,1067,1092,1103,1120,1237,1431,1624,1745,1802,	5625,5656,5737,5785,5857,6197,6207,6281,6371,6461,6572,6675,6699,6709,6728,6807,6998,7223,7304,7362,	0.90425	0.247403
472	6	0	0	1	44	0	0	+	TCONS_00083181	522	0	522	MSTRG.26479.6	679	199	677	2	39,439,	0,83,	199,238,	0.904215	0.768778
593	12	0	0	0	0	1	3	-	TCONS_00036401	656	51	656	MSTRG.82327.4	3324	2716	3324	2	456,149,	0,456,	2716,3175,	0.903963	0.197353
762	1	0	0	1	10	1	42	+	TCONS_00264133	843	0	773	MSTRG.80093.1	862	57	862	3	252,258,253,	0,262,520,	57,309,609,	0.903915	0.977958
1743	22	0	0	4	164	2	227	-	TCONS_00088258	1929	0	1929	MSTRG.72946.60	8067	2108	4100	7	30,99,520,92,752,72,200,	0,30,262,782,881,1647,1729,	2108,2363,2462,2984,3076,3828,3900,	0.903577	0.239122
2133	0	0	0	0	0	2	1147	-	TCONS_00219411	2361	228	2361	MSTRG.65363.1	3285	5	3285	3	446,1332,355,	0,446,1778,	5,1516,2930,	0.903431	0.718721
1074	0	0	0	1	52	1	2717	-	TCONS_00196552	1189	0	1126	MSTRG.60854.2	3791	0	3791	3	32,101,941,	63,147,248,	0,32,2850,	0.90328	0.313638
1627	0	0	0	1	175	1	54	-	TCONS_00020976	1802	0	1802	MSTRG.7552.4	2759	694	2375	3	24,19,1584,	0,199,218,	694,718,791,	0.902886	0.653135
595	30	0	0	2	20	4	158	-	TCONS_00217911	659	0	645	MSTRG.39409.9	978	123	906	5	139,115,211,119,41,	14,153,275,499,618,	123,377,498,724,865,	0.902883	0.673824
595	29	0	0	3	21	5	159	-	TCONS_00217911	659	0	645	MSTRG.39409.103	1192	409	1192	7	136,33,12,72,211,119,41,	14,150,183,196,275,499,618,	409,660,694,706,784,1010,1151,	0.902883	0.552852
502	0	0	0	0	0	1	1172	+	TCONS_00168498	556	0	502	MSTRG.54096.6	1756	82	1756	2	238,264,	0,238,	82,1492,	0.902878	0.316629
277	7	0	0	0	0	2	13	+	TCONS_00087533	307	20	304	MSTRG.53670.3	1335	1038	1335	3	112,90,82,	20,132,222,	1038,1161,1253,	0.90228	0.229963
774	43	0	0	5	30	10	195	-	TCONS_00131707	858	0	847	MSTRG.68359.58	3545	35	1047	14	150,32,82,8,97,32,26,13,52,53,178,41,13,40,	11,162,194,276,284,381,414,440,453,505,558,737,780,818,	35,185,227,310,346,444,493,520,556,611,767,945,986,1007,	0.902098	0.242031
774	43	0	0	5	30	10	118	-	TCONS_00131707	858	0	847	MSTRG.68359.56	3815	138	1073	14	150,32,82,8,97,32,26,13,52,53,178,41,13,40,	11,162,194,276,284,381,414,440,453,505,558,737,780,818,	138,288,330,413,449,547,596,623,659,714,793,971,1012,1033,	0.902098	0.224902
774	43	0	0	5	30	10	118	-	TCONS_00131707	858	0	847	MSTRG.68359.55	2744	293	1228	14	150,32,82,8,97,32,26,13,52,53,178,41,13,40,	11,162,194,276,284,381,414,440,453,505,558,737,780,818,	293,443,485,568,604,702,751,778,814,869,948,1126,1167,1188,	0.902098	0.312682
774	43	0	0	5	30	10	118	-	TCONS_00131707	858	0	847	MSTRG.68359.53	3323	440	1375	14	150,32,82,8,97,32,26,13,52,53,178,41,13,40,	11,162,194,276,284,381,414,440,453,505,558,737,780,818,	440,590,632,715,751,849,898,925,961,1016,1095,1273,1314,1335,	0.902098	0.2582
774	43	0	0	5	30	10	195	-	TCONS_00131707	858	0	847	MSTRG.68359.37	8798	4274	5286	14	150,32,82,8,97,32,26,13,52,53,178,41,13,40,	11,162,194,276,284,381,414,440,453,505,558,737,780,818,	4274,4424,4466,4549,4585,4683,4732,4759,4795,4850,5006,5184,5225,5246,	0.902098	0.0975222
872	0	0	0	1	95	1	23	-	TCONS_00244530	967	0	967	MSTRG.74061.3	1385	264	1159	2	12,860,	0,107,	264,299,	0.901758	0.698195
771	10	0	0	4	54	5	378	+	TCONS_00054573	855	0	835	MSTRG.59199.1	1276	38	1197	8	142,90,20,46,44,91,91,257,	0,144,235,275,321,365,487,578,	38,181,285,305,705,750,841,940,	0.901754	0.670063
771	1	0	0	1	31	0	0	+	TCONS_00054573	855	0	803	MSTRG.15682.1	881	109	881	2	456,316,	0,487,	109,565,	0.901754	0.970488
908	4	0	0	1	95	1	665	-	TCONS_00058703	1007	0	1007	MSTRG.15495.2	1821	96	1673	3	71,548,293,	0,166,714,	96,167,1380,	0.901688	0.552993
1492	43	0	0	4	120	8	14	-	TCONS_00082568	1655	0	1655	MSTRG.72946.39	8127	1821	3370	11	128,19,55,58,31,267,12,52,377,145,391,	0,128,151,206,264,297,564,576,628,1010,1264,	1821,1950,1969,2025,2084,2115,2384,2398,2451,2829,2979,	0.901511	0.203642
1492	43	0	0	4	120	8	14	-	TCONS_00082568	1655	0	1655	MSTRG.72946.35	8142	1983	3532	11	128,19,55,58,31,267,12,52,377,145,391,	0,128,151,206,264,297,564,576,628,1010,1264,	1983,2112,2131,2187,2246,2277,2546,2560,2613,2991,3141,	0.901511	0.203267
1024	0	0	0	2	79	1	28	-	TCONS_00196768	1136	33	1136	MSTRG.61710.2	1061	9	1061	4	267,255,40,462,	0,277,601,641,	9,276,531,599,	0.901408	1.07069
594	29	0	0	2	22	4	160	-	TCONS_00217911	659	0	645	MSTRG.39409.2	3036	2088	2871	5	139,113,211,119,41,	14,153,275,499,618,	2088,2342,2463,2689,2830,	0.901366	0.217062
1122	82	0	0	3	41	4	45	-	TCONS_00246281	1245	0	1245	MSTRG.28533.2	2564	122	1371	6	21,160,320,108,64,531,	0,21,204,541,649,714,	122,152,332,667,776,840,	0.901205	0.485569
802	0	0	0	1	88	0	0	-	TCONS_00294885	890	0	890	MSTRG.88660.1	1092	8	810	2	619,183,	0,707,	8,627,	0.901124	0.815018
2816	58	0	0	16	231	18	300	-	TCONS_00133625	3125	0	3105	MSTRG.90481.1	7432	0	3174	29	49,39,515,175,416,59,25,23,84,75,118,90,47,71,60,88,12,37,35,34,82,90,118,146,8,54,239,73,12,	20,75,114,631,807,1223,1283,1309,1334,1420,1495,1614,1704,1751,1826,1886,2121,2133,2173,2214,2248,2381,2471,2589,2735,2745,2800,3040,3113,	0,49,89,604,782,1199,1258,1283,1306,1401,1477,1598,1689,1737,1853,2134,2222,2235,2272,2308,2345,2427,2520,2639,2786,2795,2849,3088,3162,	0.90112	0.420479
2916	116	0	0	21	125	22	2332	-	TCONS_00135039	3236	1	3158	MSTRG.40959.6	9144	84	5448	36	21,161,43,12,100,81,168,83,106,102,148,32,12,62,20,23,160,9,188,72,137,60,13,18,87,106,57,143,148,28,123,113,31,33,313,19,	78,111,272,332,349,449,531,699,799,909,1022,1170,1202,1214,1277,1300,1325,1486,1507,1695,1767,1906,1967,1984,2016,2113,2219,2278,2422,2574,2602,2725,2838,2869,2903,3216,	84,122,284,351,363,464,545,715,801,912,1014,1164,1197,1210,1272,1296,1319,1479,1488,1677,1752,1889,1949,1965,2006,2093,4433,4490,4633,4782,4811,4935,5049,5082,5115,5429,	0.901112	0.353893
1036	0	0	0	1	4	0	0	-	TCONS_00196824	1150	99	1139	MSTRG.61924.20	1402	0	1036	2	773,263,	11,788,	0,773,	0.90087	0.820257
708	19	0	0	0	0	0	0	-	TCONS_00276744	786	59	786	MSTRG.44948.3	3284	2418	3145	1	727,	0,	2418,	0.900763	0.239342
871	0	0	0	1	96	1	150	-	TCONS_00244530	967	0	967	MSTRG.74061.4	1425	226	1247	3	12,84,775,	0,108,192,	226,238,472,	0.900724	0.678596
552	0	0	0	0	0	0	0	+	TCONS_00121163	613	39	591	MSTRG.36485.54	2433	0	552	1	552,	39,	0,	0.900489	0.251952
1758	57	0	0	14	138	7	660	-	TCONS_00129803	1953	0	1953	MSTRG.90481.10	8263	5552	8027	19	31,81,48,71,424,88,90,111,103,24,10,17,79,191,194,23,28,51,151,	0,32,114,164,235,660,748,840,954,1067,1092,1103,1120,1237,1431,1625,1698,1745,1802,	5552,5583,5664,5712,5784,6208,6298,6388,6499,6602,6626,6636,6655,6734,6925,7738,7782,7818,7876,	0.900154	0.236355
2893	116	0	0	21	125	22	2355	-	TCONS_00132217	3215	1	3135	MSTRG.40959.6	9144	84	5448	36	21,161,43,12,100,81,168,83,106,102,148,32,12,62,20,23,160,9,188,72,137,60,13,18,87,83,57,143,148,28,123,113,31,33,313,19,	80,113,274,334,351,451,533,701,801,911,1024,1172,1204,1216,1279,1302,1327,1488,1509,1697,1769,1908,1969,1986,2018,2115,2198,2257,2401,2553,2581,2704,2817,2848,2882,3195,	84,122,284,351,363,464,545,715,801,912,1014,1164,1197,1210,1272,1296,1319,1479,1488,1677,1752,1889,1949,1965,2006,2093,4433,4490,4633,4782,4811,4935,5049,5082,5115,5429,	0.899844	0.351597
359	4	0	0	2	22	1	19	-	TCONS_00131862	399	0	385	MSTRG.88313.3	441	0	382	4	53,23,50,237,	14,79,102,162,	0,53,95,145,	0.899749	0.904762
1489	60	0	0	5	105	6	19	-	TCONS_00082568	1655	1	1655	MSTRG.72946.50	8168	2222	3790	11	686,75,47,6,15,74,160,45,269,124,48,	0,783,858,905,911,927,1001,1161,1209,1481,1606,	2222,2908,2985,3037,3045,3063,3141,3304,3349,3618,3742,	0.899698	0.20262
1489	60	0	0	5	105	6	19	-	TCONS_00082568	1655	1	1655	MSTRG.27157.39	8168	2222	3790	11	686,75,47,6,15,74,160,45,269,124,48,	0,783,858,905,911,927,1001,1161,1209,1481,1606,	2222,2908,2985,3037,3045,3063,3141,3304,3349,3618,3742,	0.899698	0.20262
843	0	0	0	1	94	0	0	+	TCONS_00274037	937	0	937	MSTRG.86516.2	3022	1044	1887	2	659,184,	0,753,	1044,1703,	0.89968	0.31006
1488	90	0	0	17	76	20	240	-	TCONS_00082568	1655	1	1655	MSTRG.90481.3	7410	1974	3792	29	30,58,36,54,23,48,65,163,60,17,7,41,27,218,46,87,5,122,30,70,28,16,4,33,101,18,127,30,14,	0,31,92,129,183,206,257,322,486,547,564,572,613,640,858,909,999,1004,1130,1160,1230,1282,1298,1303,1338,1459,1478,1606,1640,	1974,2004,2062,2100,2164,2188,2240,2310,2473,2686,2705,2715,2764,2801,3021,3077,3164,3171,3293,3326,3397,3432,3449,3453,3487,3595,3613,3740,3778,	0.899094	0.223347
196	10	0	0	0	0	0	0	+	TCONS_00261329	218	10	216	MSTRG.2342.1	428	221	427	1	206,	10,	221,	0.899083	0.509346
462	0	0	0	0	0	0	0	+	TCONS_00280972	514	0	462	MSTRG.84486.1	710	13	475	1	462,	0,	13,	0.898833	0.723944
300	15	0	0	2	13	2	21	-	TCONS_00250640	334	0	328	MSTRG.43499.5	1129	741	1077	4	80,41,37,157,	6,97,138,177,	741,829,883,920,	0.898204	0.295837
300	15	0	0	2	13	1	8	-	TCONS_00250640	334	0	328	MSTRG.43499.4	1151	776	1099	3	80,78,157,	6,97,177,	776,864,942,	0.898204	0.290182
300	15	0	0	2	13	1	8	-	TCONS_00250640	334	0	328	MSTRG.43499.3	1126	731	1054	3	80,78,157,	6,97,177,	731,819,897,	0.898204	0.296625
300	15	0	0	2	13	2	21	-	TCONS_00250640	334	0	328	MSTRG.43499.2	1180	772	1108	4	80,41,37,157,	6,97,138,177,	772,860,914,951,	0.898204	0.283051
300	15	0	0	2	13	2	2171	-	TCONS_00250640	334	0	328	MSTRG.43499.1	3515	803	3289	4	80,41,37,157,	6,97,138,177,	803,891,3095,3132,	0.898204	0.0950213
211	18	0	0	1	6	0	0	-	TCONS_00197654	235	0	235	MSTRG.3249.2	500	170	399	2	116,113,	0,122,	170,286,	0.897872	0.47
448	2	0	0	0	0	0	0	-	TCONS_00106824	499	49	499	MSTRG.33081.1	725	275	725	1	450,	0,	275,	0.897796	0.688276
490	15	0	0	1	14	0	0	-	TCONS_00055419	546	27	546	MSTRG.26656.1	671	166	671	2	175,330,	0,189,	166,341,	0.897436	0.813711
795	0	0	0	0	0	1	28	-	TCONS_00203278	886	33	828	MSTRG.61710.2	1061	238	1061	2	333,462,	58,391,	238,599,	0.897291	0.835061
993	58	0	0	8	20	6	201	-	TCONS_00135038	1107	0	1071	MSTRG.90481.5	7466	383	1635	13	63,165,43,50,94,72,83,106,97,5,147,32,94,	36,103,269,312,362,458,532,618,729,826,831,980,1013,	383,446,611,819,870,964,1036,1138,1248,1346,1362,1509,1541,	0.897019	0.148272
4074	70	0	0	5	398	6	32	+	TCONS_00290021	4542	0	4542	MSTRG.38815.2	7416	29	4205	10	55,19,189,251,409,1358,342,8,312,1201,	0,55,80,569,909,1318,2677,3019,3027,3341,	29,87,106,295,546,959,2323,2668,2688,3004,	0.896962	0.61246
4074	70	0	0	5	398	7	167	+	TCONS_00290021	4542	0	4542	MSTRG.38815.19	5848	19	4330	11	55,19,29,160,251,409,1358,342,8,312,1201,	0,55,80,109,569,909,1318,2677,3019,3027,3341,	19,77,96,260,420,671,1084,2448,2793,2813,3129,	0.896962	0.776676
4074	70	0	0	5	398	7	167	+	TCONS_00290021	4542	0	4542	MSTRG.38815.18	6479	19	4330	11	55,19,29,160,251,409,1358,342,8,312,1201,	0,55,80,109,569,909,1318,2677,3019,3027,3341,	19,77,96,260,420,671,1084,2448,2793,2813,3129,	0.896962	0.701034
1092	1	0	0	0	0	1	1	-	TCONS_00067969	1218	125	1218	MSTRG.22357.8	1230	136	1230	2	1041,52,	0,1041,	136,1178,	0.896552	0.990244
992	56	0	0	8	23	8	204	-	TCONS_00135038	1107	0	1071	MSTRG.90481.1	7432	28	1280	14	54,8,163,43,50,94,72,83,106,97,5,147,32,94,	36,97,105,269,312,362,458,532,618,729,826,831,980,1013,	28,83,93,256,464,515,609,681,783,893,991,1007,1154,1186,	0.896116	0.14895
534	35	0	0	1	3	1	263	-	TCONS_00071112	596	17	589	MSTRG.39730.12	1940	149	981	3	14,154,401,	7,21,178,	149,426,580,	0.895973	0.307216
534	35	0	0	1	3	1	263	-	TCONS_00071112	596	17	589	MSTRG.39730.1	3144	252	1084	3	14,154,401,	7,21,178,	252,529,683,	0.895973	0.189567
1601	7	0	0	1	31	3	107	+	TCONS_00081519	1787	0	1639	MSTRG.72182.2	2483	768	2483	4	197,1161,202,48,	0,197,1358,1591,	768,967,2227,2435,	0.895915	0.719694
275	7	0	0	0	0	2	13	+	TCONS_00087533	307	20	302	MSTRG.53670.4	1235	940	1235	3	112,90,80,	20,132,222,	940,1063,1155,	0.895765	0.248583
1012	36	0	0	12	82	9	184	-	TCONS_00136265	1130	0	1130	MSTRG.40959.20	7590	5950	7182	14	183,147,135,104,108,12,73,8,54,5,85,44,62,28,	0,187,335,508,612,723,749,823,835,890,900,989,1039,1102,	5950,6134,6281,6416,6666,6775,6790,6863,6871,6927,6944,7037,7089,7154,	0.895575	0.14888
1012	36	0	0	12	82	9	184	-	TCONS_00136265	1130	0	1130	MSTRG.40959.18	7473	5833	7065	14	183,147,135,104,108,12,73,8,54,5,85,44,62,28,	0,187,335,508,612,723,749,823,835,890,900,989,1039,1102,	5833,6017,6164,6299,6549,6658,6673,6746,6754,6810,6827,6920,6972,7037,	0.895575	0.151211
1012	36	0	0	12	82	9	184	-	TCONS_00136265	1130	0	1130	MSTRG.40959.17	7410	5770	7002	14	183,147,135,104,108,12,73,8,54,5,85,44,62,28,	0,187,335,508,612,723,749,823,835,890,900,989,1039,1102,	5770,5954,6101,6236,6486,6595,6610,6683,6691,6747,6764,6857,6909,6974,	0.895575	0.152497
1012	36	0	0	12	82	9	71	-	TCONS_00136265	1130	0	1130	MSTRG.40959.16	7582	6055	7174	14	183,147,97,141,109,12,73,8,54,5,85,44,62,28,	0,187,335,470,611,723,749,823,835,890,900,989,1039,1102,	6055,6239,6386,6483,6657,6767,6782,6855,6863,6919,6936,7029,7081,7146,	0.895575	0.149037
1012	36	0	0	12	82	9	184	-	TCONS_00136265	1130	0	1130	MSTRG.40959.15	7701	6061	7293	14	183,147,134,105,108,12,73,8,54,5,85,44,62,28,	0,187,335,507,612,723,749,823,835,890,900,989,1039,1102,	6061,6245,6392,6526,6777,6886,6901,6974,6982,7038,7055,7148,7200,7265,	0.895575	0.146734
394	0	0	0	0	0	0	0	-	TCONS_00298304	440	28	422	MSTRG.90056.11	1212	0	394	1	394,	18,	0,	0.895455	0.363036
394	0	0	0	0	0	0	0	-	TCONS_00298304	440	28	422	MSTRG.90056.10	1076	0	394	1	394,	18,	0,	0.895455	0.408922
2257	117	0	0	22	132	23	886	-	TCONS_00291590	2521	15	2521	MSTRG.90481.9	7894	3882	7142	32	47,133,15,39,41,79,15,230,259,81,121,45,42,77,11,108,162,60,24,130,42,156,41,29,21,141,4,26,57,39,36,63,	0,61,204,219,258,299,400,416,651,910,991,1112,1158,1203,1281,1293,1401,1575,1637,1670,1802,1845,2010,2065,2095,2116,2257,2262,2306,2364,2404,2443,	3882,3930,4084,4101,4143,4185,4281,4301,4531,4793,4938,5066,5114,5157,5234,5245,5354,6196,6257,6289,6419,6461,6630,6677,6709,6732,6875,6879,6931,7004,7043,7079,	0.89528	0.319356
2257	117	0	0	22	132	23	886	-	TCONS_00291590	2521	15	2521	MSTRG.90481.5	7466	4026	7286	32	47,133,15,39,41,79,15,230,259,81,121,45,42,77,11,108,162,60,24,130,42,156,41,29,21,141,4,26,57,39,36,63,	0,61,204,219,258,299,400,416,651,910,991,1112,1158,1203,1281,1293,1401,1575,1637,1670,1802,1845,2010,2065,2095,2116,2257,2262,2306,2364,2404,2443,	4026,4074,4228,4245,4287,4329,4425,4445,4675,4937,5082,5210,5258,5301,5378,5389,5498,6340,6401,6433,6563,6605,6774,6821,6853,6876,7019,7023,7075,7148,7187,7223,	0.89528	0.337664
2257	117	0	0	22	132	23	886	-	TCONS_00291590	2521	15	2521	MSTRG.90481.11	7588	3741	7001	32	47,133,15,39,41,79,15,230,259,81,121,45,42,77,11,108,162,60,24,130,42,156,41,29,21,141,4,26,57,39,36,63,	0,61,204,219,258,299,400,416,651,910,991,1112,1158,1203,1281,1293,1401,1575,1637,1670,1802,1845,2010,2065,2095,2116,2257,2262,2306,2364,2404,2443,	3741,3789,3943,3960,4002,4044,4140,4160,4390,4652,4797,4925,4973,5016,5093,5104,5213,6055,6116,6148,6278,6320,6489,6536,6568,6591,6734,6738,6790,6863,6902,6938,	0.89528	0.332235
2257	117	0	0	22	132	23	886	-	TCONS_00291590	2521	15	2521	MSTRG.90481.10	8263	3809	7069	32	47,133,15,39,41,79,15,230,259,81,121,45,42,77,11,108,162,60,24,130,42,156,41,29,21,141,4,26,57,39,36,63,	0,61,204,219,258,299,400,416,651,910,991,1112,1158,1203,1281,1293,1401,1575,1637,1670,1802,1845,2010,2065,2095,2116,2257,2262,2306,2364,2404,2443,	3809,3857,4011,4028,4070,4112,4208,4228,4458,4720,4865,4993,5041,5084,5161,5172,5281,6123,6184,6216,6346,6388,6557,6604,6636,6659,6802,6806,6858,6931,6970,7006,	0.89528	0.305095
2257	117	0	0	22	132	23	886	-	TCONS_00291590	2521	15	2521	MSTRG.90481.1	7432	3533	6793	32	47,133,15,39,41,79,15,230,259,81,121,45,42,77,11,108,162,60,24,130,42,156,41,29,21,141,4,26,57,39,36,63,	0,61,204,219,258,299,400,416,651,910,991,1112,1158,1203,1281,1293,1401,1575,1637,1670,1802,1845,2010,2065,2095,2116,2257,2262,2306,2364,2404,2443,	3533,3581,3735,3752,3794,3836,3932,3952,4182,4444,4589,4717,4765,4808,4885,4896,5005,5847,5908,5940,6070,6112,6281,6328,6360,6383,6526,6530,6582,6655,6694,6730,	0.89528	0.339209
528	1	0	0	0	0	2	204	+	TCONS_00011308	590	61	590	MSTRG.2616.1	1465	678	1411	3	68,298,163,	61,129,427,	678,947,1248,	0.894915	0.40273
1948	0	0	0	1	3	1	234	+	TCONS_00245331	2177	0	1951	MSTRG.73843.1	2217	35	2217	3	235,429,1284,	0,238,667,	35,270,933,	0.894809	0.981958
238	23	0	0	1	5	1	215	+	TCONS_00037629	266	0	266	MSTRG.52544.9	525	33	509	2	188,73,	0,193,	33,436,	0.894737	0.506667
1774	0	0	0	0	0	0	0	-	TCONS_00209436	1983	195	1969	MSTRG.65543.10	3432	0	1774	1	1774,	14,	0,	0.894604	0.577797
636	0	0	0	0	0	1	989	-	TCONS_00219176	711	75	711	MSTRG.63507.1	1777	152	1777	2	71,565,	0,71,	152,1212,	0.894515	0.400113
1879	0	0	0	0	0	2	266	+	TCONS_00246905	2101	0	1879	MSTRG.73843.1	2217	72	2217	3	198,397,1284,	0,198,595,	72,302,933,	0.894336	0.947677
533	35	0	0	2	4	1	62	-	TCONS_00071112	596	17	589	MSTRG.39730.7	2919	234	864	3	14,153,401,	7,22,178,	234,310,463,	0.894295	0.20418
533	35	0	0	2	4	1	62	-	TCONS_00071112	596	17	589	MSTRG.39730.6	3135	234	864	3	14,153,401,	7,22,178,	234,310,463,	0.894295	0.190112
423	36	0	0	1	4	1	326	-	TCONS_00053922	473	10	473	MSTRG.59282.6	1499	714	1499	3	164,61,234,	0,164,229,	714,1204,1265,	0.894292	0.315544
589	29	0	0	2	22	4	160	-	TCONS_00217911	659	0	640	MSTRG.39409.5	2838	1906	2684	5	134,113,211,119,41,	19,153,275,499,618,	1906,2155,2276,2502,2643,	0.893778	0.232206
527	1	0	0	0	0	2	204	-	TCONS_00011308	590	62	590	MSTRG.2615.1	923	72	804	3	171,290,67,	0,171,461,	72,246,737,	0.89322	0.63922
393	11	0	0	2	8	0	0	-	TCONS_00298304	440	28	440	MSTRG.75919.5	1158	34	438	3	98,21,285,	0,99,127,	34,132,153,	0.893182	0.379965
393	11	0	0	2	8	0	0	-	TCONS_00298304	440	28	440	MSTRG.75919.1	1242	39	443	3	98,21,285,	0,99,127,	39,137,158,	0.893182	0.354267
988	57	0	0	9	26	5	207	-	TCONS_00135038	1107	0	1071	MSTRG.90481.8	19785	312	1564	12	63,165,43,50,94,72,83,106,95,148,32,94,	36,103,269,312,362,458,532,618,729,830,980,1013,	312,375,540,748,799,893,965,1067,1177,1290,1438,1470,	0.892502	0.0559515
988	57	0	0	9	26	5	207	-	TCONS_00135038	1107	0	1071	MSTRG.90481.2	7839	115	1367	12	63,165,43,50,94,72,83,106,95,148,32,94,	36,103,269,312,362,458,532,618,729,830,980,1013,	115,178,343,551,602,696,768,870,980,1093,1241,1273,	0.892502	0.141217
588	30	0	0	2	22	4	743	-	TCONS_00217911	659	0	640	MSTRG.39409.7	1730	241	1602	5	131,116,211,119,41,	19,150,275,499,618,	241,1070,1194,1420,1561,	0.892261	0.380925
585	14	0	0	2	19	1	3	+	TCONS_00036401	656	38	656	MSTRG.2010.1	1106	0	602	4	112,24,113,350,	38,168,192,306,	0,112,139,252,	0.891768	0.593128
4002	76	0	0	8	411	9	207	+	TCONS_00282881	4489	0	4489	MSTRG.38815.22	7399	127	4412	15	7,127,24,7,44,22,71,251,409,1358,342,8,312,919,177,	0,11,138,165,175,228,250,621,961,1370,2729,3071,3079,3393,4312,	127,134,268,292,299,351,433,504,755,1168,2532,2877,2897,3213,4235,	0.891513	0.606704
402	25	0	0	3	13	1	1	+	TCONS_00195165	451	11	451	MSTRG.89058.3	1028	117	545	5	194,134,29,23,47,	11,205,342,379,404,	117,312,446,475,498,	0.891353	0.438716
402	25	0	0	3	13	1	1	+	TCONS_00195165	451	11	451	MSTRG.89058.2	1381	30	458	5	194,134,29,23,47,	11,205,342,379,404,	30,225,359,388,411,	0.891353	0.326575
449	0	0	0	0	0	0	0	-	TCONS_00263533	504	55	504	MSTRG.80691.6	1159	710	1159	1	449,	0,	710,	0.890873	0.434858
449	0	0	0	0	0	1	9	-	TCONS_00263533	504	55	504	MSTRG.80691.4	1183	725	1183	2	25,424,	0,25,	725,759,	0.890873	0.426036
849	1	0	0	1	103	0	0	+	TCONS_00036798	953	0	953	MSTRG.11569.32	3455	2579	3429	2	157,693,	0,260,	2579,2736,	0.890871	0.275832
849	1	0	0	1	103	0	0	+	TCONS_00036798	953	0	953	MSTRG.11569.31	2852	1995	2845	2	157,693,	0,260,	1995,2152,	0.890871	0.334151
849	1	0	0	1	103	0	0	+	TCONS_00036798	953	0	953	MSTRG.11569.30	2716	1847	2697	2	157,693,	0,260,	1847,2004,	0.890871	0.350884
849	1	0	0	1	103	0	0	+	TCONS_00036798	953	0	953	MSTRG.11569.29	3375	2506	3356	2	157,693,	0,260,	2506,2663,	0.890871	0.28237
849	1	0	0	1	103	1	3	+	TCONS_00036798	953	0	953	MSTRG.11569.22	3298	2419	3272	3	157,345,348,	0,260,605,	2419,2576,2924,	0.890871	0.288963
587	28	0	0	3	23	5	161	-	TCONS_00217911	659	12	650	MSTRG.39409.106	1500	724	1500	7	141,33,12,70,211,119,29,	9,150,183,196,275,499,618,	724,980,1014,1026,1104,1330,1471,	0.890744	0.439333
587	28	0	0	3	23	5	161	-	TCONS_00217911	659	12	650	MSTRG.39409.105	1511	735	1511	7	141,33,12,70,211,119,29,	9,150,183,196,275,499,618,	735,991,1025,1037,1115,1341,1482,	0.890744	0.436135
406	6	0	0	4	44	3	595	-	TCONS_00022411	456	0	456	MSTRG.19041.11	3419	2297	3304	5	85,11,168,15,133,	0,86,124,305,323,	2297,2382,2884,3152,3171,	0.890351	0.133372
397	29	0	0	5	20	5	19	-	TCONS_00082569	446	0	446	MSTRG.40959.9	7728	1952	2397	8	30,13,35,36,76,87,25,124,	0,31,45,92,129,210,297,322,	1952,1982,1997,2032,2070,2152,2243,2273,	0.890135	0.0577122
397	29	0	0	5	20	5	19	-	TCONS_00082569	446	0	446	MSTRG.40959.7	13589	1937	2382	8	30,13,34,37,76,87,25,124,	0,31,45,91,129,210,297,322,	1937,1967,1982,2016,2055,2137,2228,2258,	0.890135	0.0328207
397	29	0	0	5	20	5	19	-	TCONS_00082569	446	0	446	MSTRG.40959.20	7590	1791	2236	8	30,13,34,37,76,87,25,124,	0,31,45,91,129,210,297,322,	1791,1821,1836,1870,1909,1991,2082,2112,	0.890135	0.0587615
397	34	0	0	4	15	5	183	-	TCONS_00082569	446	0	446	MSTRG.40959.2	11204	1777	2391	8	30,13,35,36,76,5,112,124,	0,31,45,92,129,205,210,322,	1777,1807,1822,1857,1895,2072,2150,2267,	0.890135	0.0398072
397	29	0	0	5	20	5	19	-	TCONS_00082569	446	0	446	MSTRG.40959.19	6996	1780	2225	8	30,13,34,37,76,87,25,124,	0,31,45,91,129,210,297,322,	1780,1810,1825,1859,1898,1980,2071,2101,	0.890135	0.0637507
397	29	0	0	5	20	5	19	-	TCONS_00082569	446	0	446	MSTRG.40959.17	7410	1952	2397	8	30,13,35,36,76,87,25,124,	0,31,45,92,129,210,297,322,	1952,1982,1997,2032,2070,2152,2243,2273,	0.890135	0.0601889
397	29	0	0	5	20	5	19	-	TCONS_00082569	446	0	446	MSTRG.40959.16	7582	1776	2221	8	30,13,35,36,76,87,25,124,	0,31,45,92,129,210,297,322,	1776,1806,1821,1856,1894,1976,2067,2097,	0.890135	0.0588235
397	29	0	0	5	20	5	19	-	TCONS_00082569	446	0	446	MSTRG.40959.14	7344	1791	2236	8	30,13,34,37,76,87,25,124,	0,31,45,91,129,210,297,322,	1791,1821,1836,1870,1909,1991,2082,2112,	0.890135	0.0607298
397	29	0	0	5	20	5	19	-	TCONS_00082569	446	0	446	MSTRG.40959.13	7399	1937	2382	8	30,13,34,37,76,87,25,124,	0,31,45,91,129,210,297,322,	1937,1967,1982,2016,2055,2137,2228,2258,	0.890135	0.0602784
397	29	0	0	5	20	5	19	-	TCONS_00082569	446	0	446	MSTRG.40959.11	7302	1791	2236	8	30,13,34,37,76,87,25,124,	0,31,45,91,129,210,297,322,	1791,1821,1836,1870,1909,1991,2082,2112,	0.890135	0.0610792
397	29	0	0	5	20	5	19	-	TCONS_00082569	446	0	446	MSTRG.40959.10	7455	1952	2397	8	30,13,35,36,76,87,25,124,	0,31,45,92,129,210,297,322,	1952,1982,1997,2032,2070,2152,2243,2273,	0.890135	0.0598256
397	29	0	0	5	20	5	19	-	TCONS_00082569	446	0	446	MSTRG.40959.1	14229	1952	2397	8	30,13,35,36,76,87,25,124,	0,31,45,92,129,210,297,322,	1952,1982,1997,2032,2070,2152,2243,2273,	0.890135	0.0313444
332	1	0	0	0	0	1	1	+	TCONS_00081587	373	0	333	MSTRG.26776.3	358	24	358	2	240,93,	0,240,	24,265,	0.89008	1.0419
1108	0	0	0	1	137	0	0	-	TCONS_00246281	1245	0	1245	MSTRG.74576.2	1131	20	1128	2	63,1045,	0,200,	20,83,	0.88996	1.1008
193	11	0	0	0	0	0	0	-	TCONS_00184598	217	0	204	MSTRG.52544.2	877	325	529	1	204,	13,	325,	0.889401	0.247434
193	11	0	0	0	0	0	0	-	TCONS_00184598	217	0	204	MSTRG.52544.10	571	19	223	1	204,	13,	19,	0.889401	0.380035
3991	1	0	0	1	247	1	103	+	TCONS_00282881	4489	250	4489	MSTRG.87916.16	6665	165	4260	3	124,3691,177,	250,621,4312,	165,289,4083,	0.889062	0.673518
856	0	0	0	1	100	0	0	+	TCONS_00214164	963	7	963	MSTRG.67551.5	3281	829	1685	2	63,793,	7,170,	829,892,	0.888889	0.293508
856	0	0	0	1	100	1	406	+	TCONS_00214164	963	7	963	MSTRG.67551.4	4472	829	2091	3	63,305,488,	7,170,475,	829,892,1603,	0.888889	0.21534
1067	5	0	0	0	0	1	670	-	TCONS_00050621	1201	129	1201	MSTRG.15495.2	1821	79	1821	2	636,436,	0,636,	79,1385,	0.888426	0.659528
5687	88	0	0	5	388	8	420	+	TCONS_00297241	6402	239	6402	MSTRG.38815.21	6818	312	6507	12	622,409,1358,342,8,312,919,151,41,68,40,1505,	239,950,1359,2718,3060,3068,3382,4301,4452,4493,4563,4897,	312,934,1347,2711,3056,3076,3392,4414,4754,4894,4962,5002,	0.888316	0.938985
1953	66	0	0	9	180	13	52	-	TCONS_00296800	2199	0	2199	MSTRG.40959.13	7399	5308	7379	17	82,24,137,48,455,40,180,212,39,14,221,115,74,51,243,8,76,	0,82,107,244,292,748,788,968,1180,1219,1235,1584,1731,1811,1869,2113,2123,	5308,5392,5421,5559,5609,6066,6107,6289,6511,6551,6565,6786,6901,6992,7049,7294,7303,	0.888131	0.297202
2775	117	0	0	18	146	26	2581	-	TCONS_00133625	3125	0	3038	MSTRG.40959.4	9573	93	5566	37	21,161,43,12,100,81,168,83,106,102,148,32,12,62,20,23,160,9,188,72,106,4,114,1,171,169,105,32,82,154,8,10,17,160,50,94,12,	87,120,281,341,358,458,540,708,808,918,1031,1179,1211,1223,1286,1309,1334,1495,1516,1704,1776,1882,1886,2000,2001,2172,2362,2467,2499,2581,2735,2762,2782,2800,2968,3019,3113,	93,131,293,360,372,473,554,724,810,921,1023,1173,1206,1219,1281,1305,1328,1488,1497,1686,1761,2086,2097,2528,4334,4650,4819,4926,4959,5042,5197,5212,5227,5244,5409,5459,5554,	0.888	0.326439
396	32	0	0	5	18	4	20	-	TCONS_00082569	446	0	446	MSTRG.40959.7	13589	4849	5297	7	30,23,28,35,76,112,124,	0,31,62,93,129,210,322,	4849,4879,4909,4937,4974,5056,5173,	0.887892	0.0328207
396	32	0	0	5	18	4	20	-	TCONS_00082569	446	0	446	MSTRG.40959.6	9144	1905	2353	7	30,23,28,35,76,112,124,	0,31,62,93,129,210,322,	1905,1935,1965,1993,2030,2112,2229,	0.887892	0.0487752
396	32	0	0	5	18	4	20	-	TCONS_00082569	446	0	446	MSTRG.40959.4	9573	1914	2362	7	30,23,28,35,76,112,124,	0,31,62,93,129,210,322,	1914,1944,1974,2002,2039,2121,2238,	0.887892	0.0465894
396	32	0	0	5	18	4	20	-	TCONS_00082569	446	0	446	MSTRG.40959.1	14229	4864	5312	7	30,23,28,35,76,112,124,	0,31,62,93,129,210,322,	4864,4894,4924,4952,4989,5071,5188,	0.887892	0.0313444
2238	133	0	0	18	132	22	912	-	TCONS_00291590	2521	18	2521	MSTRG.40959.9	7728	3693	6976	30	218,40,43,72,37,121,30,75,262,63,118,45,85,47,104,166,40,18,161,50,149,53,29,163,4,31,14,37,36,60,	0,218,258,306,378,416,539,570,650,912,994,1112,1161,1246,1297,1401,1579,1620,1639,1802,1852,2012,2065,2094,2257,2262,2349,2366,2404,2443,	3693,3913,3956,4005,4086,4127,4249,4279,4354,4619,4765,4890,4940,5026,5079,5184,6039,6081,6099,6260,6311,6475,6530,6562,6727,6731,6810,6843,6880,6916,	0.887743	0.326216
2238	129	0	0	21	136	24	796	-	TCONS_00291590	2521	18	2521	MSTRG.40959.20	7590	3532	6695	34	203,5,8,40,12,5,24,72,37,121,30,76,263,61,118,45,88,44,104,166,40,18,161,50,149,53,29,163,4,31,14,37,36,60,	0,204,210,218,258,272,277,306,378,416,539,570,651,914,994,1112,1161,1249,1297,1401,1579,1620,1639,1802,1852,2012,2065,2094,2257,2262,2349,2366,2404,2443,	3532,3737,3742,3752,3795,3807,3814,3844,3925,3966,4088,4118,4194,4460,4604,4729,4779,4868,4918,5023,5758,5800,5818,5979,6030,6194,6249,6281,6446,6450,6529,6562,6599,6635,	0.887743	0.332148
2238	131	0	0	20	134	23	914	-	TCONS_00291590	2521	18	2521	MSTRG.40959.18	7473	3295	6578	32	203,5,8,40,43,72,37,121,30,75,260,65,118,45,85,47,104,166,40,18,161,50,149,53,29,163,4,31,14,37,36,60,	0,204,210,218,258,306,378,416,539,570,650,910,994,1112,1161,1246,1297,1401,1579,1620,1639,1802,1852,2012,2065,2094,2257,2262,2349,2366,2404,2443,	3295,3500,3505,3515,3558,3607,3688,3729,3851,3881,3956,4219,4367,4492,4542,4628,4681,4786,5641,5683,5701,5862,5913,6077,6132,6164,6329,6333,6412,6445,6482,6518,	0.887743	0.337348
2238	131	0	0	20	134	23	914	-	TCONS_00291590	2521	18	2521	MSTRG.40959.15	7701	3523	6806	32	203,5,8,40,43,72,37,121,30,75,264,61,118,45,88,44,104,166,40,18,161,50,149,53,29,163,4,31,14,37,36,60,	0,204,210,218,258,306,378,416,539,570,650,914,994,1112,1161,1249,1297,1401,1579,1620,1639,1802,1852,2012,2065,2094,2257,2262,2349,2366,2404,2443,	3523,3728,3733,3743,3786,3835,3916,3957,4079,4109,4184,4451,4595,4720,4770,4859,4909,5014,5869,5911,5929,6090,6141,6305,6360,6392,6557,6561,6640,6673,6710,6746,	0.887743	0.32736
2238	129	0	0	21	136	24	916	-	TCONS_00291590	2521	18	2521	MSTRG.40959.14	7344	3532	6815	34	203,5,8,40,12,5,24,72,37,121,30,76,263,61,118,45,88,44,104,166,40,18,161,50,149,53,29,163,4,31,14,37,36,60,	0,204,210,218,258,272,277,306,378,416,539,570,651,914,994,1112,1161,1249,1297,1401,1579,1620,1639,1802,1852,2012,2065,2094,2257,2262,2349,2366,2404,2443,	3532,3737,3742,3752,3795,3807,3814,3844,3925,3966,4088,4118,4194,4460,4604,4729,4779,4868,4918,5023,5878,5920,5938,6099,6150,6314,6369,6401,6566,6570,6649,6682,6719,6755,	0.887743	0.343273
2238	129	0	0	21	136	24	803	-	TCONS_00291590	2521	18	2521	MSTRG.40959.11	7302	3532	6702	34	203,5,8,40,12,5,24,72,37,121,30,76,263,61,118,45,88,44,104,166,40,18,161,50,149,53,29,163,4,31,14,37,36,60,	0,204,210,218,258,272,277,306,378,416,539,570,651,914,994,1112,1161,1249,1297,1401,1579,1620,1639,1802,1852,2012,2065,2094,2257,2262,2349,2366,2404,2443,	3532,3737,3742,3752,3795,3807,3814,3844,3925,3966,4088,4118,4194,4460,4604,4729,4779,4868,4918,5023,5765,5807,5825,5986,6037,6201,6256,6288,6453,6457,6536,6569,6606,6642,	0.887743	0.345248
1798	35	0	0	10	192	9	38	-	TCONS_00137507	2026	1	2026	MSTRG.40959.16	7582	5285	7156	14	31,203,383,130,202,147,97,142,292,5,85,44,62,10,	0,32,235,618,748,954,1102,1237,1510,1803,1813,1902,1952,2015,	5285,5316,5520,5904,6036,6239,6386,6483,6625,6919,6936,7029,7081,7146,	0.887463	0.267212
1951	69	0	0	10	179	13	51	-	TCONS_00296800	2199	0	2199	MSTRG.40959.11	7302	5162	7233	17	82,24,105,425,40,180,212,39,14,229,24,194,74,51,243,8,76,	0,82,107,322,748,788,968,1180,1219,1235,1481,1505,1731,1811,1869,2113,2123,	5162,5246,5275,5380,5807,5848,6030,6252,6292,6306,6536,6561,6755,6846,6903,7148,7157,	0.887221	0.30115
5679	89	0	0	6	395	10	1024	+	TCONS_00297241	6402	239	6402	MSTRG.38815.2	7416	224	7016	14	71,251,409,1358,342,8,312,919,151,41,68,42,156,1640,	239,610,950,1359,2718,3060,3068,3382,4301,4452,4493,4563,4605,4762,	224,295,546,959,2323,2668,2688,3004,4026,4366,4506,4574,5217,5376,	0.887067	0.863269
2772	115	0	0	18	151	27	2586	-	TCONS_00133625	3125	0	3038	MSTRG.40959.5	7808	110	5583	37	21,161,43,12,100,81,168,83,106,97,148,32,12,62,20,23,160,9,188,72,106,4,114,1,171,169,105,32,82,154,8,10,17,160,49,95,12,	87,120,281,341,358,458,540,708,808,918,1031,1179,1211,1223,1286,1309,1334,1495,1516,1704,1776,1882,1886,2000,2001,2172,2362,2467,2499,2581,2735,2762,2782,2800,2968,3018,3113,	110,148,310,377,389,490,571,741,827,938,1040,1190,1223,1236,1298,1322,1345,1505,1514,1703,1778,2103,2114,2545,4351,4667,4836,4943,4976,5059,5214,5229,5244,5261,5426,5475,5571,	0.88704	0.400231
1711	95	0	0	17	123	20	473	-	TCONS_00088258	1929	0	1929	MSTRG.72946.37	16758	10741	13020	30	30,31,58,31,267,8,56,103,118,47,6,6,7,74,4,151,45,269,124,105,24,13,45,7,12,50,10,48,44,13,	0,30,61,119,152,419,427,483,596,716,768,776,782,792,882,886,1040,1085,1354,1478,1595,1620,1674,1729,1737,1750,1803,1818,1872,1916,	10741,10988,11020,11079,11110,11379,11389,11446,11558,11676,11723,11729,11737,11745,11819,11824,11975,12023,12295,12420,12532,12561,12773,12818,12825,12837,12888,12901,12956,13007,	0.886988	0.115109
1711	95	0	0	17	123	20	473	-	TCONS_00088258	1929	0	1929	MSTRG.72946.36	8020	1908	4187	30	30,31,58,31,267,8,56,103,118,47,6,6,7,74,4,151,45,269,124,105,24,13,45,7,12,50,10,48,44,13,	0,30,61,119,152,419,427,483,596,716,768,776,782,792,882,886,1040,1085,1354,1478,1595,1620,1674,1729,1737,1750,1803,1818,1872,1916,	1908,2155,2187,2246,2277,2546,2556,2613,2725,2843,2890,2896,2904,2912,2986,2991,3142,3190,3462,3587,3699,3728,3940,3985,3992,4004,4055,4068,4123,4174,	0.886988	0.240524
1711	95	0	0	17	123	20	473	-	TCONS_00088258	1929	0	1929	MSTRG.72946.33	7314	1908	4187	30	30,31,58,31,267,8,56,103,118,47,6,6,7,74,4,151,45,269,124,105,24,13,45,7,12,50,10,48,44,13,	0,30,61,119,152,419,427,483,596,716,768,776,782,792,882,886,1040,1085,1354,1478,1595,1620,1674,1729,1737,1750,1803,1818,1872,1916,	1908,2155,2187,2246,2277,2546,2556,2613,2725,2843,2890,2896,2904,2912,2986,2991,3142,3190,3462,3587,3699,3728,3940,3985,3992,4004,4055,4068,4123,4174,	0.886988	0.263741
1711	95	0	0	17	123	20	473	-	TCONS_00088258	1929	0	1929	MSTRG.72946.32	8396	1908	4187	30	30,31,58,31,267,8,56,103,118,47,6,6,7,74,4,151,45,269,124,105,24,13,45,7,12,50,10,48,44,13,	0,30,61,119,152,419,427,483,596,716,768,776,782,792,882,886,1040,1085,1354,1478,1595,1620,1674,1729,1737,1750,1803,1818,1872,1916,	1908,2155,2187,2246,2277,2546,2556,2613,2725,2843,2890,2896,2904,2912,2986,2991,3142,3190,3462,3587,3699,3728,3940,3985,3992,4004,4055,4068,4123,4174,	0.886988	0.229752
1711	95	0	0	17	123	20	473	-	TCONS_00088258	1929	0	1929	MSTRG.72946.30	17297	10741	13020	30	30,31,58,31,267,8,56,103,118,47,6,6,7,74,4,151,45,269,124,105,24,13,45,7,12,50,10,48,44,13,	0,30,61,119,152,419,427,483,596,716,768,776,782,792,882,886,1040,1085,1354,1478,1595,1620,1674,1729,1737,1750,1803,1818,1872,1916,	10741,10988,11020,11079,11110,11379,11389,11446,11558,11676,11723,11729,11737,11745,11819,11824,11975,12023,12295,12420,12532,12561,12773,12818,12825,12837,12888,12901,12956,13007,	0.886988	0.111522
1711	95	0	0	17	123	20	473	-	TCONS_00088258	1929	0	1929	MSTRG.72946.25	8304	1908	4187	30	30,31,58,31,267,8,56,103,118,47,6,6,7,74,4,151,45,269,124,105,24,13,45,7,12,50,10,48,44,13,	0,30,61,119,152,419,427,483,596,716,768,776,782,792,882,886,1040,1085,1354,1478,1595,1620,1674,1729,1737,1750,1803,1818,1872,1916,	1908,2155,2187,2246,2277,2546,2556,2613,2725,2843,2890,2896,2904,2912,2986,2991,3142,3190,3462,3587,3699,3728,3940,3985,3992,4004,4055,4068,4123,4174,	0.886988	0.232298
1711	95	0	0	17	123	20	473	-	TCONS_00088258	1929	0	1929	MSTRG.72946.24	8304	1908	4187	30	30,31,58,31,267,8,56,103,118,47,6,6,7,74,4,151,45,269,124,105,24,13,45,7,12,50,10,48,44,13,	0,30,61,119,152,419,427,483,596,716,768,776,782,792,882,886,1040,1085,1354,1478,1595,1620,1674,1729,1737,1750,1803,1818,1872,1916,	1908,2155,2187,2246,2277,2546,2556,2613,2725,2843,2890,2896,2904,2912,2986,2991,3142,3190,3462,3587,3699,3728,3940,3985,3992,4004,4055,4068,4123,4174,	0.886988	0.232298
1711	95	0	0	17	123	20	473	-	TCONS_00088258	1929	0	1929	MSTRG.72946.22	17029	10565	12844	30	30,31,58,31,267,8,56,103,118,47,6,6,7,74,4,151,45,269,124,105,24,13,45,7,12,50,10,48,44,13,	0,30,61,119,152,419,427,483,596,716,768,776,782,792,882,886,1040,1085,1354,1478,1595,1620,1674,1729,1737,1750,1803,1818,1872,1916,	10565,10812,10844,10903,10934,11203,11213,11270,11382,11500,11547,11553,11561,11569,11643,11648,11799,11847,12119,12244,12356,12385,12597,12642,12649,12661,12712,12725,12780,12831,	0.886988	0.113277
1711	95	0	0	17	123	20	473	-	TCONS_00088258	1929	0	1929	MSTRG.27157.31	8221	1908	4187	30	30,31,58,31,267,8,56,103,118,47,6,6,7,74,4,151,45,269,124,105,24,13,45,7,12,50,10,48,44,13,	0,30,61,119,152,419,427,483,596,716,768,776,782,792,882,886,1040,1085,1354,1478,1595,1620,1674,1729,1737,1750,1803,1818,1872,1916,	1908,2155,2187,2246,2277,2546,2556,2613,2725,2843,2890,2896,2904,2912,2986,2991,3142,3190,3462,3587,3699,3728,3940,3985,3992,4004,4055,4068,4123,4174,	0.886988	0.234643
1711	95	0	0	17	123	20	473	-	TCONS_00088258	1929	0	1929	MSTRG.27157.30	8165	1908	4187	30	30,31,58,31,267,8,56,103,118,47,6,6,7,74,4,151,45,269,124,105,24,13,45,7,12,50,10,48,44,13,	0,30,61,119,152,419,427,483,596,716,768,776,782,792,882,886,1040,1085,1354,1478,1595,1620,1674,1729,1737,1750,1803,1818,1872,1916,	1908,2155,2187,2246,2277,2546,2556,2613,2725,2843,2890,2896,2904,2912,2986,2991,3142,3190,3462,3587,3699,3728,3940,3985,3992,4004,4055,4068,4123,4174,	0.886988	0.236252
1711	95	0	0	17	123	20	473	-	TCONS_00088258	1929	0	1929	MSTRG.27157.24	8425	1908	4187	30	30,31,58,31,267,8,56,103,118,47,6,6,7,74,4,151,45,269,124,105,24,13,45,7,12,50,10,48,44,13,	0,30,61,119,152,419,427,483,596,716,768,776,782,792,882,886,1040,1085,1354,1478,1595,1620,1674,1729,1737,1750,1803,1818,1872,1916,	1908,2155,2187,2246,2277,2546,2556,2613,2725,2843,2890,2896,2904,2912,2986,2991,3142,3190,3462,3587,3699,3728,3940,3985,3992,4004,4055,4068,4123,4174,	0.886988	0.228961
627	34	0	0	5	16	4	130	-	TCONS_00198489	707	30	707	MSTRG.3389.1	2912	2121	2912	9	52,79,237,23,72,27,21,28,122,	0,53,132,370,393,472,500,527,555,	2121,2173,2254,2491,2602,2674,2701,2729,2790,	0.886846	0.242788
2235	114	0	0	10	157	22	7047	-	TCONS_00291590	2521	15	2521	MSTRG.40959.7	13589	3678	13074	24	218,40,43,72,37,121,30,227,183,133,45,148,95,162,18,100,28,96,32,81,35,205,56,144,	0,218,258,306,378,416,539,569,796,980,1113,1158,1306,1401,1632,1650,1751,1779,1876,1978,2059,2099,2306,2362,	3678,3898,3941,3990,4071,4112,4234,10718,10946,11132,11272,11319,11469,11565,12211,12230,12332,12362,12460,12492,12577,12618,12833,12930,	0.886553	0.185518
1710	95	0	0	17	124	20	474	-	TCONS_00088258	1929	0	1929	MSTRG.72946.31	16760	10597	12876	30	30,31,58,31,267,8,56,103,118,47,6,6,7,74,4,151,45,269,124,105,23,13,45,9,10,50,10,48,44,13,	0,30,61,119,152,419,427,483,596,716,768,776,782,792,882,886,1040,1085,1354,1478,1596,1620,1674,1729,1739,1750,1803,1818,1872,1916,	10597,10844,10876,10935,10966,11235,11245,11302,11414,11532,11579,11585,11593,11601,11675,11680,11831,11879,12151,12276,12389,12417,12629,12674,12683,12693,12744,12757,12812,12863,	0.88647	0.115095
1731	18	0	0	6	204	4	5	-	TCONS_00129803	1953	0	1953	MSTRG.40959.13	7399	5446	7200	10	31,203,383,130,202,147,121,117,187,228,	0,32,235,618,748,954,1102,1261,1509,1725,	5446,5477,5681,6065,6197,6400,6547,6668,6785,6972,	0.886329	0.263955
2868	136	0	0	25	154	26	2477	-	TCONS_00135039	3236	0	3158	MSTRG.40959.5	7808	110	5591	42	21,161,43,12,100,81,157,253,158,50,29,19,20,41,28,7,8,28,166,4,170,14,32,16,94,106,35,87,107,56,169,105,30,84,154,8,10,17,160,49,95,20,	78,111,272,332,349,449,531,688,941,1101,1153,1193,1212,1232,1274,1303,1315,1325,1355,1522,1526,1696,1716,1748,1765,1860,1967,2016,2112,2219,2275,2465,2570,2600,2684,2838,2865,2885,2903,3071,3121,3216,	110,148,310,377,389,490,571,2770,3031,3189,3239,3277,3297,3343,3384,3412,3427,3435,3463,3629,3634,3805,3842,3876,3899,3993,4099,4157,4244,4466,4667,4836,4943,4974,5059,5214,5229,5244,5261,5426,5475,5571,	0.886279	0.414447
498	2	0	0	0	0	0	0	-	TCONS_00118276	562	62	562	MSTRG.34346.1	862	362	862	1	500,	0,	362,	0.886121	0.651972
1867	0	0	0	0	0	1	132	+	TCONS_00235114	2107	0	1867	MSTRG.68359.52	4493	2494	4493	2	609,1258,	0,609,	2494,3235,	0.886094	0.468952
2867	125	0	0	25	166	24	2489	-	TCONS_00135039	3236	0	3158	MSTRG.40959.4	9573	93	5574	40	21,161,43,12,100,81,168,83,106,102,148,32,12,62,20,23,160,9,188,72,137,60,13,18,89,104,57,4,61,96,153,84,154,8,10,17,160,50,94,20,	78,111,272,332,349,449,531,699,799,909,1022,1170,1202,1214,1277,1300,1325,1486,1507,1695,1767,1906,1967,1984,2016,2115,2219,2278,2282,2344,2447,2600,2684,2838,2865,2885,2903,3071,3122,3216,	93,131,293,360,372,473,554,724,810,921,1023,1173,1206,1219,1281,1305,1328,1488,1497,1686,1761,1898,1958,1974,2015,2104,2323,2380,2385,2446,2542,4957,5042,5197,5212,5227,5244,5409,5459,5554,	0.88597	0.338034
1730	18	0	0	8	205	5	6	-	TCONS_00129803	1953	0	1953	MSTRG.40959.11	7302	5300	7054	12	31,49,41,383,130,202,147,97,150,25,265,228,	0,32,194,235,618,748,954,1102,1237,1404,1431,1725,	5300,5331,5380,5422,5806,5938,6141,6288,6385,6536,6561,6826,	0.885817	0.267461
2233	113	0	0	10	160	22	6105	-	TCONS_00291590	2521	15	2521	MSTRG.40959.1	14229	3693	12144	24	218,40,43,72,37,121,30,227,183,133,45,148,95,162,18,100,28,96,32,81,35,202,56,144,	0,218,258,306,378,416,539,569,796,980,1113,1158,1306,1401,1632,1650,1751,1779,1876,1978,2059,2099,2306,2362,	3693,3913,3956,4005,4086,4127,4249,9788,10016,10202,10342,10389,10539,10635,11281,11300,11402,11432,11530,11562,11647,11688,11903,12000,	0.88576	0.177173
395	33	0	0	5	18	4	20	-	TCONS_00082569	446	0	446	MSTRG.40959.5	7808	1931	2379	7	30,23,25,38,76,112,124,	0,31,62,90,129,210,322,	1931,1961,1991,2016,2056,2138,2255,	0.88565	0.0571209
1708	94	0	0	17	127	20	477	-	TCONS_00088258	1929	0	1929	MSTRG.72946.40	16854	10566	12845	30	30,31,58,31,267,8,56,103,118,47,6,6,7,74,4,151,45,269,124,105,20,13,45,9,10,50,10,48,44,13,	0,30,61,119,152,419,427,483,596,716,768,776,782,792,882,886,1040,1085,1354,1478,1599,1620,1674,1729,1739,1750,1803,1818,1872,1916,	10566,10813,10845,10904,10935,11204,11214,11271,11383,11501,11548,11554,11562,11570,11644,11649,11800,11848,12120,12245,12361,12386,12598,12643,12652,12662,12713,12726,12781,12832,	0.885433	0.114454
1708	94	0	0	17	127	20	477	-	TCONS_00088258	1929	0	1929	MSTRG.72946.4	15980	9963	12242	30	30,31,58,31,267,8,56,103,118,47,6,6,7,74,4,151,45,269,124,105,20,13,45,9,10,50,10,48,44,13,	0,30,61,119,152,419,427,483,596,716,768,776,782,792,882,886,1040,1085,1354,1478,1599,1620,1674,1729,1739,1750,1803,1818,1872,1916,	9963,10210,10242,10301,10332,10601,10611,10668,10780,10898,10945,10951,10959,10967,11041,11046,11197,11245,11517,11642,11758,11783,11995,12040,12049,12059,12110,12123,12178,12229,	0.885433	0.120713
1708	94	0	0	17	127	20	477	-	TCONS_00088258	1929	0	1929	MSTRG.72946.38	8218	1810	4089	30	30,31,58,31,267,8,56,103,118,47,6,6,7,74,4,151,45,269,124,105,20,13,45,9,10,50,10,48,44,13,	0,30,61,119,152,419,427,483,596,716,768,776,782,792,882,886,1040,1085,1354,1478,1599,1620,1674,1729,1739,1750,1803,1818,1872,1916,	1810,2057,2089,2148,2179,2448,2458,2515,2627,2745,2792,2798,2806,2814,2888,2893,3044,3092,3364,3489,3605,3630,3842,3887,3896,3906,3957,3970,4025,4076,	0.885433	0.234729
1708	94	0	0	17	127	20	477	-	TCONS_00088258	1929	0	1929	MSTRG.72946.34	7905	1810	4089	30	30,31,58,31,267,8,56,103,118,47,6,6,7,74,4,151,45,269,124,105,20,13,45,9,10,50,10,48,44,13,	0,30,61,119,152,419,427,483,596,716,768,776,782,792,882,886,1040,1085,1354,1478,1599,1620,1674,1729,1739,1750,1803,1818,1872,1916,	1810,2057,2089,2148,2179,2448,2458,2515,2627,2745,2792,2798,2806,2814,2888,2893,3044,3092,3364,3489,3605,3630,3842,3887,3896,3906,3957,3970,4025,4076,	0.885433	0.244023
1708	94	0	0	17	127	20	477	-	TCONS_00088258	1929	0	1929	MSTRG.72946.27	8199	1810	4089	30	30,31,58,31,267,8,56,103,118,47,6,6,7,74,4,151,45,269,124,105,20,13,45,9,10,50,10,48,44,13,	0,30,61,119,152,419,427,483,596,716,768,776,782,792,882,886,1040,1085,1354,1478,1599,1620,1674,1729,1739,1750,1803,1818,1872,1916,	1810,2057,2089,2148,2179,2448,2458,2515,2627,2745,2792,2798,2806,2814,2888,2893,3044,3092,3364,3489,3605,3630,3842,3887,3896,3906,3957,3970,4025,4076,	0.885433	0.235273
1708	94	0	0	17	127	20	477	-	TCONS_00088258	1929	0	1929	MSTRG.72946.26	16690	10424	12703	30	30,31,58,31,267,8,56,103,118,47,6,6,7,74,4,151,45,269,124,105,20,13,45,9,10,50,10,48,44,13,	0,30,61,119,152,419,427,483,596,716,768,776,782,792,882,886,1040,1085,1354,1478,1599,1620,1674,1729,1739,1750,1803,1818,1872,1916,	10424,10671,10703,10762,10793,11062,11072,11129,11241,11359,11406,11412,11420,11428,11502,11507,11658,11706,11978,12103,12219,12244,12456,12501,12510,12520,12571,12584,12639,12690,	0.885433	0.115578
1708	94	0	0	17	127	20	477	-	TCONS_00088258	1929	0	1929	MSTRG.72946.1	17334	10343	12622	30	30,31,58,31,267,8,56,103,118,47,6,6,7,74,4,151,45,269,124,105,20,13,45,9,10,50,10,48,44,13,	0,30,61,119,152,419,427,483,596,716,768,776,782,792,882,886,1040,1085,1354,1478,1599,1620,1674,1729,1739,1750,1803,1818,1872,1916,	10343,10590,10622,10681,10712,10981,10991,11048,11160,11278,11325,11331,11339,11347,11421,11426,11577,11625,11897,12022,12138,12163,12375,12420,12429,12439,12490,12503,12558,12609,	0.885433	0.111284
1708	94	0	0	17	127	20	477	-	TCONS_00088258	1929	0	1929	MSTRG.27157.8	17066	10639	12918	30	30,31,58,31,267,8,56,103,118,47,6,6,7,74,4,151,45,269,124,105,20,13,45,7,12,50,10,48,44,13,	0,30,61,119,152,419,427,483,596,716,768,776,782,792,882,886,1040,1085,1354,1478,1599,1620,1674,1729,1737,1750,1803,1818,1872,1916,	10639,10886,10918,10977,11008,11277,11287,11344,11456,11574,11621,11627,11635,11643,11717,11722,11873,11921,12193,12318,12434,12459,12671,12716,12723,12735,12786,12799,12854,12905,	0.885433	0.113032
1708	94	0	0	17	127	20	477	-	TCONS_00088258	1929	0	1929	MSTRG.27157.7	16360	10343	12622	30	30,31,58,31,267,8,56,103,118,47,6,6,7,74,4,151,45,269,124,105,20,13,45,9,10,50,10,48,44,13,	0,30,61,119,152,419,427,483,596,716,768,776,782,792,882,886,1040,1085,1354,1478,1599,1620,1674,1729,1739,1750,1803,1818,1872,1916,	10343,10590,10622,10681,10712,10981,10991,11048,11160,11278,11325,11331,11339,11347,11421,11426,11577,11625,11897,12022,12138,12163,12375,12420,12429,12439,12490,12503,12558,12609,	0.885433	0.11791
1708	94	0	0	17	127	20	477	-	TCONS_00088258	1929	0	1929	MSTRG.27157.6	17113	10463	12742	30	30,31,58,31,267,8,56,103,118,47,6,6,7,74,4,151,45,269,124,105,20,13,45,7,12,50,10,48,44,13,	0,30,61,119,152,419,427,483,596,716,768,776,782,792,882,886,1040,1085,1354,1478,1599,1620,1674,1729,1737,1750,1803,1818,1872,1916,	10463,10710,10742,10801,10832,11101,11111,11168,11280,11398,11445,11451,11459,11467,11541,11546,11697,11745,12017,12142,12258,12283,12495,12540,12547,12559,12610,12623,12678,12729,	0.885433	0.112721
1708	94	0	0	17	127	20	477	-	TCONS_00088258	1929	0	1929	MSTRG.27157.5	17294	10303	12582	30	30,31,58,31,267,8,56,103,118,47,6,6,7,74,4,151,45,269,124,105,20,13,45,9,10,50,10,48,44,13,	0,30,61,119,152,419,427,483,596,716,768,776,782,792,882,886,1040,1085,1354,1478,1599,1620,1674,1729,1739,1750,1803,1818,1872,1916,	10303,10550,10582,10641,10672,10941,10951,11008,11120,11238,11285,11291,11299,11307,11381,11386,11537,11585,11857,11982,12098,12123,12335,12380,12389,12399,12450,12463,12518,12569,	0.885433	0.111542
1708	94	0	0	17	127	20	477	-	TCONS_00088258	1929	0	1929	MSTRG.27157.4	17651	10505	12784	30	30,31,58,31,267,8,56,103,118,47,6,6,7,74,4,151,45,269,124,105,20,13,45,7,12,50,10,48,44,13,	0,30,61,119,152,419,427,483,596,716,768,776,782,792,882,886,1040,1085,1354,1478,1599,1620,1674,1729,1737,1750,1803,1818,1872,1916,	10505,10752,10784,10843,10874,11143,11153,11210,11322,11440,11487,11493,11501,11509,11583,11588,11739,11787,12059,12184,12300,12325,12537,12582,12589,12601,12652,12665,12720,12771,	0.885433	0.109286
1708	94	0	0	17	127	20	477	-	TCONS_00088258	1929	0	1929	MSTRG.27157.33	8295	1810	4089	30	30,31,58,31,267,8,56,103,118,47,6,6,7,74,4,151,45,269,124,105,20,13,45,9,10,50,10,48,44,13,	0,30,61,119,152,419,427,483,596,716,768,776,782,792,882,886,1040,1085,1354,1478,1599,1620,1674,1729,1739,1750,1803,1818,1872,1916,	1810,2057,2089,2148,2179,2448,2458,2515,2627,2745,2792,2798,2806,2814,2888,2893,3044,3092,3364,3489,3605,3630,3842,3887,3896,3906,3957,3970,4025,4076,	0.885433	0.23255
1708	94	0	0	17	127	20	389	-	TCONS_00088258	1929	0	1929	MSTRG.27157.32	8376	1908	4099	30	30,31,58,31,267,8,56,103,118,47,6,6,7,74,4,151,45,269,124,105,20,13,45,7,12,50,10,48,44,13,	0,30,61,119,152,419,427,483,596,716,768,776,782,792,882,886,1040,1085,1354,1478,1599,1620,1674,1729,1737,1750,1803,1818,1872,1916,	1908,2155,2187,2246,2277,2546,2556,2613,2725,2843,2890,2896,2904,2912,2986,2991,3142,3190,3462,3587,3703,3728,3852,3897,3904,3916,3967,3980,4035,4086,	0.885433	0.230301
1708	94	0	0	17	127	20	477	-	TCONS_00088258	1929	0	1929	MSTRG.27157.29	7905	1810	4089	30	30,31,58,31,267,8,56,103,118,47,6,6,7,74,4,151,45,269,124,105,20,13,45,9,10,50,10,48,44,13,	0,30,61,119,152,419,427,483,596,716,768,776,782,792,882,886,1040,1085,1354,1478,1599,1620,1674,1729,1739,1750,1803,1818,1872,1916,	1810,2057,2089,2148,2179,2448,2458,2515,2627,2745,2792,2798,2806,2814,2888,2893,3044,3092,3364,3489,3605,3630,3842,3887,3896,3906,3957,3970,4025,4076,	0.885433	0.244023
1708	94	0	0	17	127	20	477	-	TCONS_00088258	1929	0	1929	MSTRG.27157.28	7865	1648	3927	30	30,31,58,31,267,8,56,103,118,47,6,6,7,74,4,151,45,269,124,105,20,13,45,9,10,50,10,48,44,13,	0,30,61,119,152,419,427,483,596,716,768,776,782,792,882,886,1040,1085,1354,1478,1599,1620,1674,1729,1739,1750,1803,1818,1872,1916,	1648,1895,1927,1986,2017,2286,2296,2353,2465,2583,2630,2636,2644,2652,2726,2731,2882,2930,3202,3327,3443,3468,3680,3725,3734,3744,3795,3808,3863,3914,	0.885433	0.245264
1708	94	0	0	17	127	20	477	-	TCONS_00088258	1929	0	1929	MSTRG.27157.1	27892	10639	12918	30	30,31,58,31,267,8,56,103,118,47,6,6,7,74,4,151,45,269,124,105,20,13,45,7,12,50,10,48,44,13,	0,30,61,119,152,419,427,483,596,716,768,776,782,792,882,886,1040,1085,1354,1478,1599,1620,1674,1729,1737,1750,1803,1818,1872,1916,	10639,10886,10918,10977,11008,11277,11287,11344,11456,11574,11621,11627,11635,11643,11717,11722,11873,11921,12193,12318,12434,12459,12671,12716,12723,12735,12786,12799,12854,12905,	0.885433	0.0691596
5668	91	0	0	8	110	12	1092	+	TCONS_00297241	6402	127	5996	MSTRG.38815.15	7200	349	7200	17	24,7,44,22,622,409,1358,342,8,312,919,151,41,68,42,156,1234,	127,154,164,217,239,950,1359,2718,3060,3068,3382,4301,4452,4493,4563,4605,4762,	349,373,380,432,514,1136,1549,2913,3258,3278,3594,4616,4956,5096,5164,5807,5966,	0.885348	0.889167
2846	135	0	0	25	154	26	2500	-	TCONS_00132217	3215	0	3135	MSTRG.40959.5	7808	110	5591	42	21,161,43,12,100,81,157,253,158,50,29,19,20,41,28,7,8,28,166,4,170,14,31,17,94,106,35,87,81,59,169,105,32,82,154,8,10,17,160,49,95,20,	80,113,274,334,351,451,533,690,943,1103,1155,1195,1214,1234,1276,1305,1317,1327,1357,1524,1528,1698,1718,1749,1767,1862,1969,2018,2114,2195,2254,2444,2549,2581,2663,2817,2844,2864,2882,3050,3100,3195,	110,148,310,377,389,490,571,2770,3031,3189,3239,3277,3297,3343,3384,3412,3427,3435,3463,3629,3634,3805,3842,3875,3899,3993,4099,4157,4244,4463,4667,4836,4943,4976,5059,5214,5229,5244,5261,5426,5475,5571,	0.885226	0.411757
2844	125	0	0	25	166	24	2512	-	TCONS_00132217	3215	0	3135	MSTRG.40959.4	9573	93	5574	40	21,161,43,12,100,81,168,83,106,102,148,32,12,62,20,23,160,9,188,72,137,60,13,18,78,92,57,4,61,96,153,84,154,8,10,17,160,50,94,20,	80,113,274,334,351,451,533,701,801,911,1024,1172,1204,1216,1279,1302,1327,1488,1509,1697,1769,1908,1969,1986,2018,2106,2198,2257,2261,2323,2426,2579,2663,2817,2844,2864,2882,3050,3101,3195,	93,131,293,360,372,473,554,724,810,921,1023,1173,1206,1219,1281,1305,1328,1488,1497,1686,1761,1898,1958,1974,2015,2093,2323,2380,2385,2446,2542,4957,5042,5197,5212,5227,5244,5409,5459,5554,	0.884603	0.33584
1464	102	0	0	24	88	22	5244	-	TCONS_00082568	1655	1	1655	MSTRG.40959.1	14229	1952	8762	32	31,12,35,36,76,87,25,142,99,9,54,9,99,22,85,46,89,7,6,9,97,30,120,44,8,46,54,17,124,2,32,14,	0,32,45,92,129,210,297,322,464,563,572,627,639,740,768,858,909,999,1007,1019,1030,1130,1160,1283,1328,1338,1385,1459,1477,1601,1604,1640,	1952,1983,1997,2032,2070,2152,2243,2273,2417,2518,2529,2591,2613,2712,2739,2830,2886,2979,2988,2994,3003,3101,3134,3258,3302,3311,3357,3418,3435,8706,8708,8748,	0.884592	0.116312
1463	101	0	0	24	90	22	6673	-	TCONS_00082568	1655	1	1655	MSTRG.40959.7	13589	1937	10174	32	30,13,35,36,76,87,25,142,99,9,54,9,99,22,83,46,89,7,6,9,97,30,120,44,8,46,54,17,124,4,30,14,	0,31,45,92,129,210,297,322,464,563,572,627,639,740,768,858,909,999,1007,1019,1030,1130,1160,1283,1328,1338,1385,1459,1477,1601,1606,1640,	1937,1967,1982,2017,2055,2137,2228,2258,2402,2503,2514,2576,2598,2697,2724,2815,2871,2964,2973,2979,2988,3086,3119,3243,3287,3296,3342,3403,3420,10118,10122,10160,	0.883988	0.12179
1081	1	0	0	0	0	3	200	+	TCONS_00075730	1223	91	1173	MSTRG.25055.1	1282	0	1282	4	145,165,50,722,	91,236,401,451,	0,146,404,560,	0.883892	0.953978
445	0	0	0	0	0	0	0	-	TCONS_00263533	504	35	480	MSTRG.80691.3	1140	695	1140	1	445,	24,	695,	0.882937	0.442105
1213	4	0	0	2	115	1	164	-	TCONS_00042358	1374	0	1332	MSTRG.12086.29	2344	500	1881	4	596,97,59,465,	42,720,850,909,	500,1096,1193,1416,	0.882824	0.586177
1213	4	0	0	2	115	1	164	-	TCONS_00042358	1374	0	1332	MSTRG.12086.14	2464	580	1961	4	596,97,59,465,	42,720,850,909,	580,1176,1273,1496,	0.882824	0.55763
271	11	0	0	1	4	2	17	+	TCONS_00087533	307	20	306	MSTRG.72471.1	695	393	692	3	108,90,84,	20,132,222,	393,516,608,	0.882736	0.441727
271	7	0	0	0	0	2	13	+	TCONS_00087533	307	20	298	MSTRG.53670.6	664	373	664	3	112,90,76,	20,132,222,	373,496,588,	0.882736	0.462349
271	7	0	0	0	0	2	13	+	TCONS_00087533	307	20	298	MSTRG.53670.5	625	334	625	3	112,90,76,	20,132,222,	334,457,549,	0.882736	0.4912
271	7	0	0	0	0	2	13	+	TCONS_00087533	307	18	296	MSTRG.53667.1	522	231	522	3	114,90,74,	18,132,222,	231,356,448,	0.882736	0.588123
674	7	0	0	1	83	1	104	-	TCONS_00184187	764	0	764	MSTRG.8217.77	5590	1681	2466	3	301,205,175,	0,384,589,	1681,1982,2291,	0.882199	0.136673
674	7	0	0	1	83	0	0	-	TCONS_00184187	764	0	764	MSTRG.8217.63	5525	1710	2391	2	301,380,	0,384,	1710,2011,	0.882199	0.138281
674	7	0	0	1	83	1	347	-	TCONS_00184187	764	0	764	MSTRG.8217.128	5968	1799	2827	3	301,329,51,	0,384,713,	1799,2100,2776,	0.882199	0.128016
674	7	0	0	1	83	1	104	-	TCONS_00184187	764	0	764	MSTRG.8217.120	4968	1679	2464	3	301,205,175,	0,384,589,	1679,1980,2289,	0.882199	0.153784
674	7	0	0	1	83	0	0	-	TCONS_00184187	764	0	764	MSTRG.8217.117	6147	1750	2431	2	301,380,	0,384,	1750,2051,	0.882199	0.124288
674	7	0	0	1	83	1	104	-	TCONS_00184187	764	0	764	MSTRG.8217.115	6106	1689	2474	3	301,205,175,	0,384,589,	1689,1990,2299,	0.882199	0.125123
445	0	0	0	0	0	0	0	+	TCONS_00235478	505	0	445	MSTRG.71013.8	576	3	448	1	445,	0,	3,	0.881188	0.876736
445	0	0	0	0	0	0	0	+	TCONS_00235478	505	0	445	MSTRG.71013.2	473	1	446	1	445,	0,	1,	0.881188	1.06765
673	8	0	0	1	83	1	1	-	TCONS_00184187	764	0	764	MSTRG.8217.29	3472	383	1065	3	301,54,326,	0,384,438,	383,684,739,	0.88089	0.220046
436	1	0	0	0	0	0	0	-	TCONS_00056745	495	58	495	MSTRG.17495.1	926	64	501	1	437,	0,	64,	0.880808	0.534557
480	0	0	0	0	0	0	0	+	TCONS_00168659	545	0	480	MSTRG.54423.9	3556	3076	3556	1	480,	0,	3076,	0.880734	0.153262
1750	0	0	0	0	0	1	92	-	TCONS_00209435	1987	195	1945	MSTRG.65543.14	3468	0	1842	2	1629,121,	42,1671,	0,1721,	0.880725	0.572953
790	0	0	0	1	3	1	842	+	TCONS_00243464	897	23	816	MSTRG.73275.6	1632	0	1632	3	303,192,295,	23,329,521,	0,303,1337,	0.880713	0.549632
811	0	0	0	1	38	0	0	+	TCONS_00072811	921	72	921	MSTRG.19259.7	1595	583	1394	2	330,481,	72,440,	583,913,	0.880565	0.577429
692	12	0	0	1	82	1	1	-	TCONS_00276744	786	0	786	MSTRG.44948.1	4093	2454	3159	2	497,207,	0,579,	2454,2952,	0.880407	0.192035
470	0	0	0	1	13	0	0	+	TCONS_00127079	534	7	490	MSTRG.41466.1	950	0	470	2	463,7,	7,483,	0,463,	0.88015	0.562105
1456	101	0	0	25	97	22	105	-	TCONS_00082568	1655	1	1655	MSTRG.40959.9	7728	1952	3614	32	31,12,35,36,76,87,25,142,99,9,54,9,99,22,85,46,89,7,6,9,97,30,120,44,8,46,54,17,126,6,17,14,	0,32,45,92,129,210,297,322,464,563,572,627,639,740,768,858,909,999,1007,1019,1030,1130,1160,1283,1328,1338,1385,1459,1477,1604,1619,1640,	1952,1983,1997,2032,2070,2152,2243,2273,2417,2518,2529,2591,2613,2712,2739,2830,2886,2979,2988,2994,3003,3101,3134,3258,3302,3311,3357,3418,3435,3561,3575,3600,	0.879758	0.214156
1456	101	0	0	25	97	22	105	-	TCONS_00082568	1655	1	1655	MSTRG.40959.17	7410	1952	3614	32	31,12,35,36,76,87,25,142,99,9,54,9,99,22,85,46,89,7,6,9,97,30,120,44,8,46,54,17,126,6,17,14,	0,32,45,92,129,210,297,322,464,563,572,627,639,740,768,858,909,999,1007,1019,1030,1130,1160,1283,1328,1338,1385,1459,1477,1604,1619,1640,	1952,1983,1997,2032,2070,2152,2243,2273,2417,2518,2529,2591,2613,2712,2739,2830,2886,2979,2988,2994,3003,3101,3134,3258,3302,3311,3357,3418,3435,3561,3575,3600,	0.879758	0.223347
1456	101	0	0	25	97	22	105	-	TCONS_00082568	1655	1	1655	MSTRG.40959.16	7582	1776	3438	32	31,12,35,36,76,87,25,142,99,9,54,9,99,22,85,46,89,7,6,9,97,30,120,44,8,46,54,17,126,6,17,14,	0,32,45,92,129,210,297,322,464,563,572,627,639,740,768,858,909,999,1007,1019,1030,1130,1160,1283,1328,1338,1385,1459,1477,1604,1619,1640,	1776,1807,1821,1856,1894,1976,2067,2097,2241,2342,2353,2415,2437,2536,2563,2654,2710,2803,2812,2818,2827,2925,2958,3082,3126,3135,3181,3242,3259,3385,3399,3424,	0.879758	0.21828
1456	101	0	0	25	97	22	105	-	TCONS_00082568	1655	1	1655	MSTRG.40959.10	7455	1952	3614	32	31,12,35,36,76,87,25,142,99,9,54,9,99,22,85,46,89,7,6,9,97,30,120,44,8,46,54,17,126,6,17,14,	0,32,45,92,129,210,297,322,464,563,572,627,639,740,768,858,909,999,1007,1019,1030,1130,1160,1283,1328,1338,1385,1459,1477,1604,1619,1640,	1952,1983,1997,2032,2070,2152,2243,2273,2417,2518,2529,2591,2613,2712,2739,2830,2886,2979,2988,2994,3003,3101,3134,3258,3302,3311,3357,3418,3435,3561,3575,3600,	0.879758	0.221999
234	21	0	0	1	11	1	184	-	TCONS_00037629	266	0	266	MSTRG.52543.6	490	16	455	2	73,182,	0,84,	16,273,	0.879699	0.542857
234	21	0	0	1	11	1	205	-	TCONS_00037629	266	0	266	MSTRG.52543.5	608	113	573	2	73,182,	0,84,	113,391,	0.879699	0.4375
416	34	0	0	1	4	1	241	-	TCONS_00053922	473	0	454	MSTRG.59282.1	1467	666	1357	3	145,61,244,	19,164,229,	666,1052,1113,	0.879493	0.322427
1455	100	0	0	25	99	22	107	-	TCONS_00082568	1655	1	1655	MSTRG.40959.20	7590	1791	3453	32	31,12,34,37,76,87,25,142,99,9,54,9,99,22,83,46,89,7,6,9,97,30,120,44,8,46,54,17,126,6,17,14,	0,32,45,91,129,210,297,322,464,563,572,627,639,740,768,858,909,999,1007,1019,1030,1130,1160,1283,1328,1338,1385,1459,1477,1604,1619,1640,	1791,1822,1836,1870,1909,1991,2082,2112,2256,2357,2368,2430,2452,2551,2578,2669,2725,2818,2827,2833,2842,2940,2973,3097,3141,3150,3196,3257,3274,3400,3414,3439,	0.879154	0.21805
1455	100	0	0	25	99	22	107	-	TCONS_00082568	1655	1	1655	MSTRG.40959.19	6996	1780	3442	32	31,12,34,37,76,87,25,142,99,9,54,9,99,22,83,46,89,7,6,9,97,30,120,44,8,46,54,17,126,6,17,14,	0,32,45,91,129,210,297,322,464,563,572,627,639,740,768,858,909,999,1007,1019,1030,1130,1160,1283,1328,1338,1385,1459,1477,1604,1619,1640,	1780,1811,1825,1859,1898,1980,2071,2101,2245,2346,2357,2419,2441,2540,2567,2658,2714,2807,2816,2822,2831,2929,2962,3086,3130,3139,3185,3246,3263,3389,3403,3428,	0.879154	0.236564
1455	100	0	0	25	99	22	107	-	TCONS_00082568	1655	1	1655	MSTRG.40959.14	7344	1791	3453	32	31,12,34,37,76,87,25,142,99,9,54,9,99,22,83,46,89,7,6,9,97,30,120,44,8,46,54,17,126,6,17,14,	0,32,45,91,129,210,297,322,464,563,572,627,639,740,768,858,909,999,1007,1019,1030,1130,1160,1283,1328,1338,1385,1459,1477,1604,1619,1640,	1791,1822,1836,1870,1909,1991,2082,2112,2256,2357,2368,2430,2452,2551,2578,2669,2725,2818,2827,2833,2842,2940,2973,3097,3141,3150,3196,3257,3274,3400,3414,3439,	0.879154	0.225354
1455	100	0	0	25	99	22	107	-	TCONS_00082568	1655	1	1655	MSTRG.40959.13	7399	1937	3599	32	30,13,35,36,76,87,25,142,99,9,54,9,99,22,83,46,89,7,6,9,97,30,120,44,8,46,54,17,126,6,17,14,	0,31,45,92,129,210,297,322,464,563,572,627,639,740,768,858,909,999,1007,1019,1030,1130,1160,1283,1328,1338,1385,1459,1477,1604,1619,1640,	1937,1967,1982,2017,2055,2137,2228,2258,2402,2503,2514,2576,2598,2697,2724,2815,2871,2964,2973,2979,2988,3086,3119,3243,3287,3296,3342,3403,3420,3546,3560,3585,	0.879154	0.223679
1455	100	0	0	25	99	22	107	-	TCONS_00082568	1655	1	1655	MSTRG.40959.11	7302	1791	3453	32	31,12,34,37,76,87,25,142,99,9,54,9,99,22,83,46,89,7,6,9,97,30,120,44,8,46,54,17,126,6,17,14,	0,32,45,91,129,210,297,322,464,563,572,627,639,740,768,858,909,999,1007,1019,1030,1130,1160,1283,1328,1338,1385,1459,1477,1604,1619,1640,	1791,1822,1836,1870,1909,1991,2082,2112,2256,2357,2368,2430,2452,2551,2578,2669,2725,2818,2827,2833,2842,2940,2973,3097,3141,3150,3196,3257,3274,3400,3414,3439,	0.879154	0.22665
2216	95	0	0	14	185	22	953	-	TCONS_00291590	2521	15	2511	MSTRG.40959.3	11915	7400	10664	26	165,14,11,16,114,33,33,73,60,230,183,133,45,148,95,162,18,100,28,96,32,81,35,206,56,144,	10,175,191,204,220,341,381,416,499,566,796,980,1113,1158,1306,1401,1632,1650,1751,1779,1876,1978,2059,2099,2306,2362,	7400,7566,7580,7600,7618,7737,7782,7820,8245,8305,8536,8722,8862,8909,9059,9155,9801,9820,9922,9952,10050,10082,10167,10208,10423,10520,	0.879016	0.211582
2040	125	0	0	3	32	3	712	+	TCONS_00200692	2321	124	2321	MSTRG.79827.6	3768	641	3518	5	553,16,1377,7,212,	124,685,724,2102,2109,	641,1203,1243,2620,3306,	0.878931	0.615977
790	0	0	0	2	80	1	110	-	TCONS_00014272	899	0	870	MSTRG.3442.3	1733	640	1540	3	314,256,220,	29,345,679,	640,1064,1320,	0.878754	0.518754
790	0	0	0	2	80	1	110	-	TCONS_00014272	899	0	870	MSTRG.3442.2	1962	859	1759	3	314,256,220,	29,345,679,	859,1283,1539,	0.878754	0.458206
594	0	0	0	0	0	1	486	+	TCONS_00235209	676	82	676	MSTRG.68799.3	1137	0	1080	2	224,370,	82,306,	0,710,	0.878698	0.594547
1695	94	0	0	17	127	20	477	-	TCONS_00088258	1929	0	1916	MSTRG.72946.3	17026	10398	12664	30	17,31,58,31,267,8,56,103,118,47,6,6,7,74,4,151,45,269,124,105,20,13,45,7,12,50,10,48,44,13,	13,30,61,119,152,419,427,483,596,716,768,776,782,792,882,886,1040,1085,1354,1478,1599,1620,1674,1729,1737,1750,1803,1818,1872,1916,	10398,10632,10664,10723,10754,11023,11033,11090,11202,11320,11367,11373,11381,11389,11463,11468,11619,11667,11939,12064,12180,12205,12417,12462,12469,12481,12532,12545,12600,12651,	0.878694	0.113297
1695	94	0	0	17	127	20	477	-	TCONS_00088258	1929	0	1916	MSTRG.72946.28	8262	1818	4084	30	17,31,58,31,267,8,56,103,118,47,6,6,7,74,4,151,45,269,124,105,20,13,45,7,12,50,10,48,44,13,	13,30,61,119,152,419,427,483,596,716,768,776,782,792,882,886,1040,1085,1354,1478,1599,1620,1674,1729,1737,1750,1803,1818,1872,1916,	1818,2052,2084,2143,2174,2443,2453,2510,2622,2740,2787,2793,2801,2809,2883,2888,3039,3087,3359,3484,3600,3625,3837,3882,3889,3901,3952,3965,4020,4071,	0.878694	0.233479
1695	94	0	0	17	127	20	477	-	TCONS_00088258	1929	0	1916	MSTRG.27157.3	17638	10398	12664	30	17,31,58,31,267,8,56,103,118,47,6,6,7,74,4,151,45,269,124,105,20,13,45,7,12,50,10,48,44,13,	13,30,61,119,152,419,427,483,596,716,768,776,782,792,882,886,1040,1085,1354,1478,1599,1620,1674,1729,1737,1750,1803,1818,1872,1916,	10398,10632,10664,10723,10754,11023,11033,11090,11202,11320,11367,11373,11381,11389,11463,11468,11619,11667,11939,12064,12180,12205,12417,12462,12469,12481,12532,12545,12600,12651,	0.878694	0.109366
1695	94	0	0	17	127	20	477	-	TCONS_00088258	1929	0	1916	MSTRG.27157.26	8117	1818	4084	30	17,31,58,31,267,8,56,103,118,47,6,6,7,74,4,151,45,269,124,105,20,13,45,7,12,50,10,48,44,13,	13,30,61,119,152,419,427,483,596,716,768,776,782,792,882,886,1040,1085,1354,1478,1599,1620,1674,1729,1737,1750,1803,1818,1872,1916,	1818,2052,2084,2143,2174,2443,2453,2510,2622,2740,2787,2793,2801,2809,2883,2888,3039,3087,3359,3484,3600,3625,3837,3882,3889,3901,3952,3965,4020,4071,	0.878694	0.237649
564	3	0	0	1	12	1	33	+	TCONS_00066610	642	15	594	MSTRG.19464.8	600	0	600	2	329,238,	15,356,	0,362,	0.878505	1.07
470	0	0	0	2	14	0	0	+	TCONS_00127078	535	7	491	MSTRG.41466.1	950	0	470	3	459,4,7,	7,467,484,	0,459,463,	0.878505	0.563158
1162	0	0	0	1	85	1	297	-	TCONS_00214806	1323	63	1310	MSTRG.66275.2	2292	833	2292	3	153,719,290,	13,166,970,	833,1283,2002,	0.878307	0.577225
626	0	0	0	0	0	0	0	-	TCONS_00246302	713	75	701	MSTRG.74674.4	1018	0	626	1	626,	12,	0,	0.87798	0.700393
2213	94	0	0	14	189	22	957	-	TCONS_00291590	2521	15	2511	MSTRG.40959.2	11204	5855	9119	26	165,14,11,16,114,33,33,73,60,230,183,133,45,148,95,162,18,100,28,96,32,81,35,202,56,144,	10,175,191,204,220,341,381,416,499,566,796,980,1113,1158,1306,1401,1632,1650,1751,1779,1876,1978,2059,2099,2306,2362,	5855,6021,6035,6055,6073,6192,6237,6275,6700,6760,6991,7177,7317,7364,7514,7610,8256,8275,8377,8407,8505,8537,8622,8663,8878,8975,	0.877826	0.225009
229	0	0	0	0	0	0	0	-	TCONS_00291741	261	32	261	MSTRG.91041.1	544	27	256	1	229,	0,	27,	0.877395	0.479779
400	6	0	0	1	1	3	597	-	TCONS_00022411	456	49	456	MSTRG.6279.1	1772	769	1772	4	123,168,24,91,	0,124,292,316,	769,1405,1656,1681,	0.877193	0.257336
991	70	0	0	12	69	7	183	-	TCONS_00136265	1130	0	1130	MSTRG.90481.10	8263	6317	7561	17	71,111,103,24,10,17,117,104,193,9,6,8,54,5,201,5,23,	0,73,187,300,325,336,353,508,612,805,816,823,835,890,900,1102,1107,	6317,6388,6499,6602,6626,6636,6655,6772,7037,7232,7241,7247,7255,7311,7328,7532,7538,	0.876991	0.136754
869	1	0	0	0	0	0	0	-	TCONS_00009334	991	29	899	MSTRG.413.2	1413	543	1413	1	870,	92,	543,	0.876892	0.701345
1451	51	0	0	6	152	6	25	-	TCONS_00082568	1655	1	1655	MSTRG.72946.47	7195	1452	2979	11	731,118,47,6,15,32,67,45,269,124,48,	0,740,858,905,911,927,1094,1161,1209,1481,1606,	1452,2193,2313,2365,2373,2391,2423,2493,2538,2807,2931,	0.876737	0.230021
1008	0	0	0	0	0	0	0	-	TCONS_00196824	1150	93	1101	MSTRG.61924.16	1362	0	1008	1	1008,	49,	0,	0.876522	0.844347
461	23	0	0	2	14	1	1	-	TCONS_00295198	526	28	526	MSTRG.10667.15	571	29	514	4	98,48,145,193,	0,98,147,305,	29,128,176,321,	0.876426	0.921191
787	1	0	0	0	0	0	0	+	TCONS_00003336	898	110	898	MSTRG.1835.2	825	0	788	1	788,	110,	0,	0.876392	1.08848
269	11	0	0	1	4	2	17	+	TCONS_00087533	307	18	302	MSTRG.72471.2	1358	1061	1358	3	110,90,80,	18,132,222,	1061,1186,1278,	0.876221	0.226068
1647	94	0	0	18	139	23	618	-	TCONS_00082570	1880	0	1880	MSTRG.72946.37	16758	10755	13114	33	16,31,58,10,157,8,56,103,118,47,6,6,7,74,4,151,45,269,124,105,24,13,45,9,10,50,10,48,44,16,40,21,16,	0,16,47,105,115,272,280,336,449,569,621,629,635,645,735,739,893,938,1207,1331,1448,1473,1527,1582,1592,1603,1656,1671,1725,1769,1785,1831,1864,	10755,10988,11020,11079,11220,11379,11389,11446,11558,11676,11723,11729,11737,11745,11819,11824,11975,12023,12295,12420,12532,12561,12773,12818,12827,12837,12888,12901,12956,13007,13024,13064,13098,	0.876064	0.112185
1647	94	0	0	18	139	23	618	-	TCONS_00082570	1880	0	1880	MSTRG.72946.36	8020	1922	4281	33	16,31,58,10,157,8,56,103,118,47,6,6,7,74,4,151,45,269,124,105,24,13,45,9,10,50,10,48,44,16,40,21,16,	0,16,47,105,115,272,280,336,449,569,621,629,635,645,735,739,893,938,1207,1331,1448,1473,1527,1582,1592,1603,1656,1671,1725,1769,1785,1831,1864,	1922,2155,2187,2246,2387,2546,2556,2613,2725,2843,2890,2896,2904,2912,2986,2991,3142,3190,3462,3587,3699,3728,3940,3985,3994,4004,4055,4068,4123,4174,4191,4231,4265,	0.876064	0.234414
1647	94	0	0	18	139	23	618	-	TCONS_00082570	1880	0	1880	MSTRG.72946.33	7314	1922	4281	33	16,31,58,10,157,8,56,103,118,47,6,6,7,74,4,151,45,269,124,105,24,13,45,9,10,50,10,48,44,16,40,21,16,	0,16,47,105,115,272,280,336,449,569,621,629,635,645,735,739,893,938,1207,1331,1448,1473,1527,1582,1592,1603,1656,1671,1725,1769,1785,1831,1864,	1922,2155,2187,2246,2387,2546,2556,2613,2725,2843,2890,2896,2904,2912,2986,2991,3142,3190,3462,3587,3699,3728,3940,3985,3994,4004,4055,4068,4123,4174,4191,4231,4265,	0.876064	0.257041
1647	94	0	0	18	139	23	618	-	TCONS_00082570	1880	0	1880	MSTRG.72946.32	8396	1922	4281	33	16,31,58,10,157,8,56,103,118,47,6,6,7,74,4,151,45,269,124,105,24,13,45,9,10,50,10,48,44,16,40,21,16,	0,16,47,105,115,272,280,336,449,569,621,629,635,645,735,739,893,938,1207,1331,1448,1473,1527,1582,1592,1603,1656,1671,1725,1769,1785,1831,1864,	1922,2155,2187,2246,2387,2546,2556,2613,2725,2843,2890,2896,2904,2912,2986,2991,3142,3190,3462,3587,3699,3728,3940,3985,3994,4004,4055,4068,4123,4174,4191,4231,4265,	0.876064	0.223916
1647	94	0	0	18	139	23	618	-	TCONS_00082570	1880	0	1880	MSTRG.72946.30	17297	10755	13114	33	16,31,58,10,157,8,56,103,118,47,6,6,7,74,4,151,45,269,124,105,24,13,45,9,10,50,10,48,44,16,40,21,16,	0,16,47,105,115,272,280,336,449,569,621,629,635,645,735,739,893,938,1207,1331,1448,1473,1527,1582,1592,1603,1656,1671,1725,1769,1785,1831,1864,	10755,10988,11020,11079,11220,11379,11389,11446,11558,11676,11723,11729,11737,11745,11819,11824,11975,12023,12295,12420,12532,12561,12773,12818,12827,12837,12888,12901,12956,13007,13024,13064,13098,	0.876064	0.108689
1647	94	0	0	18	139	23	618	-	TCONS_00082570	1880	0	1880	MSTRG.72946.25	8304	1922	4281	33	16,31,58,10,157,8,56,103,118,47,6,6,7,74,4,151,45,269,124,105,24,13,45,9,10,50,10,48,44,16,40,21,16,	0,16,47,105,115,272,280,336,449,569,621,629,635,645,735,739,893,938,1207,1331,1448,1473,1527,1582,1592,1603,1656,1671,1725,1769,1785,1831,1864,	1922,2155,2187,2246,2387,2546,2556,2613,2725,2843,2890,2896,2904,2912,2986,2991,3142,3190,3462,3587,3699,3728,3940,3985,3994,4004,4055,4068,4123,4174,4191,4231,4265,	0.876064	0.226397
1647	94	0	0	18	139	23	618	-	TCONS_00082570	1880	0	1880	MSTRG.72946.24	8304	1922	4281	33	16,31,58,10,157,8,56,103,118,47,6,6,7,74,4,151,45,269,124,105,24,13,45,9,10,50,10,48,44,16,40,21,16,	0,16,47,105,115,272,280,336,449,569,621,629,635,645,735,739,893,938,1207,1331,1448,1473,1527,1582,1592,1603,1656,1671,1725,1769,1785,1831,1864,	1922,2155,2187,2246,2387,2546,2556,2613,2725,2843,2890,2896,2904,2912,2986,2991,3142,3190,3462,3587,3699,3728,3940,3985,3994,4004,4055,4068,4123,4174,4191,4231,4265,	0.876064	0.226397
1647	94	0	0	18	139	23	618	-	TCONS_00082570	1880	0	1880	MSTRG.72946.22	17029	10579	12938	33	16,31,58,10,157,8,56,103,118,47,6,6,7,74,4,151,45,269,124,105,24,13,45,9,10,50,10,48,44,16,40,21,16,	0,16,47,105,115,272,280,336,449,569,621,629,635,645,735,739,893,938,1207,1331,1448,1473,1527,1582,1592,1603,1656,1671,1725,1769,1785,1831,1864,	10579,10812,10844,10903,11044,11203,11213,11270,11382,11500,11547,11553,11561,11569,11643,11648,11799,11847,12119,12244,12356,12385,12597,12642,12651,12661,12712,12725,12780,12831,12848,12888,12922,	0.876064	0.1104
1647	94	0	0	18	139	23	618	-	TCONS_00082570	1880	0	1880	MSTRG.27157.31	8221	1922	4281	33	16,31,58,10,157,8,56,103,118,47,6,6,7,74,4,151,45,269,124,105,24,13,45,9,10,50,10,48,44,16,40,21,16,	0,16,47,105,115,272,280,336,449,569,621,629,635,645,735,739,893,938,1207,1331,1448,1473,1527,1582,1592,1603,1656,1671,1725,1769,1785,1831,1864,	1922,2155,2187,2246,2387,2546,2556,2613,2725,2843,2890,2896,2904,2912,2986,2991,3142,3190,3462,3587,3699,3728,3940,3985,3994,4004,4055,4068,4123,4174,4191,4231,4265,	0.876064	0.228683
1647	94	0	0	18	139	23	618	-	TCONS_00082570	1880	0	1880	MSTRG.27157.30	8165	1922	4281	33	16,31,58,10,157,8,56,103,118,47,6,6,7,74,4,151,45,269,124,105,24,13,45,9,10,50,10,48,44,16,40,21,16,	0,16,47,105,115,272,280,336,449,569,621,629,635,645,735,739,893,938,1207,1331,1448,1473,1527,1582,1592,1603,1656,1671,1725,1769,1785,1831,1864,	1922,2155,2187,2246,2387,2546,2556,2613,2725,2843,2890,2896,2904,2912,2986,2991,3142,3190,3462,3587,3699,3728,3940,3985,3994,4004,4055,4068,4123,4174,4191,4231,4265,	0.876064	0.230251
1647	94	0	0	18	139	23	618	-	TCONS_00082570	1880	0	1880	MSTRG.27157.24	8425	1922	4281	33	16,31,58,10,157,8,56,103,118,47,6,6,7,74,4,151,45,269,124,105,24,13,45,9,10,50,10,48,44,16,40,21,16,	0,16,47,105,115,272,280,336,449,569,621,629,635,645,735,739,893,938,1207,1331,1448,1473,1527,1582,1592,1603,1656,1671,1725,1769,1785,1831,1864,	1922,2155,2187,2246,2387,2546,2556,2613,2725,2843,2890,2896,2904,2912,2986,2991,3142,3190,3462,3587,3699,3728,3940,3985,3994,4004,4055,4068,4123,4174,4191,4231,4265,	0.876064	0.223145
537	0	0	0	0	0	0	0	+	TCONS_00121163	613	54	591	MSTRG.36485.2	3060	0	537	1	537,	54,	0,	0.87602	0.200327
233	10	0	0	1	23	0	0	+	TCONS_00037629	266	0	266	MSTRG.53872.1	679	123	366	2	235,8,	0,258,	123,358,	0.87594	0.391753
233	10	0	0	1	23	0	0	-	TCONS_00037629	266	0	266	MSTRG.53873.1	679	313	556	2	8,235,	0,31,	313,321,	0.87594	0.391753
1646	94	0	0	18	140	23	619	-	TCONS_00082570	1880	0	1880	MSTRG.72946.31	16760	10611	12970	33	16,31,58,10,157,8,56,103,118,47,6,6,7,74,4,151,45,269,124,105,23,13,45,9,10,50,10,48,44,16,40,21,16,	0,16,47,105,115,272,280,336,449,569,621,629,635,645,735,739,893,938,1207,1331,1449,1473,1527,1582,1592,1603,1656,1671,1725,1769,1785,1831,1864,	10611,10844,10876,10935,11076,11235,11245,11302,11414,11532,11579,11585,11593,11601,11675,11680,11831,11879,12151,12276,12389,12417,12629,12674,12683,12693,12744,12757,12812,12863,12880,12920,12954,	0.875532	0.112172
2708	59	0	0	18	326	17	3696	+	TCONS_00118113	3093	0	3093	MSTRG.86298.1	7809	1036	7499	26	33,92,199,23,50,15,153,188,215,43,18,123,157,27,34,141,7,173,416,149,14,16,201,41,195,44,	0,36,128,327,352,404,423,579,768,996,1048,1066,1190,1347,1374,1418,1563,1768,1942,2411,2563,2589,2605,2806,2851,3049,	1036,1070,1163,1364,1401,1451,1466,1619,1807,2029,2087,2108,2233,2392,2421,2456,2605,2627,2802,3225,3374,3388,3420,7219,7260,7455,	0.875525	0.396081
492	2	0	0	0	0	0	0	-	TCONS_00118276	562	68	562	MSTRG.34346.2	857	363	857	1	494,	0,	363,	0.875445	0.655776
442	0	0	0	0	0	0	0	+	TCONS_00235478	505	3	445	MSTRG.71013.5	484	0	442	1	442,	3,	0,	0.875248	1.04339
497	1	0	0	0	0	1	157	-	TCONS_00014061	568	54	552	MSTRG.2111.3	655	0	655	2	159,339,	16,175,	0,316,	0.875	0.867176
747	2	0	0	1	105	0	0	+	TCONS_00261437	854	0	854	MSTRG.80992.2	1360	328	1077	2	144,605,	0,249,	328,472,	0.874707	0.627941
1644	93	0	0	18	143	23	622	-	TCONS_00082570	1880	0	1880	MSTRG.72946.40	16854	10580	12939	33	16,31,58,10,157,8,56,103,118,47,6,6,7,74,4,151,45,269,124,105,20,13,45,9,10,50,10,48,44,16,40,21,16,	0,16,47,105,115,272,280,336,449,569,621,629,635,645,735,739,893,938,1207,1331,1452,1473,1527,1582,1592,1603,1656,1671,1725,1769,1785,1831,1864,	10580,10813,10845,10904,11045,11204,11214,11271,11383,11501,11548,11554,11562,11570,11644,11649,11800,11848,12120,12245,12361,12386,12598,12643,12652,12662,12713,12726,12781,12832,12849,12889,12923,	0.874468	0.111546
1644	93	0	0	18	143	23	622	-	TCONS_00082570	1880	0	1880	MSTRG.72946.4	15980	9977	12336	33	16,31,58,10,157,8,56,103,118,47,6,6,7,74,4,151,45,269,124,105,20,13,45,9,10,50,10,48,44,16,40,21,16,	0,16,47,105,115,272,280,336,449,569,621,629,635,645,735,739,893,938,1207,1331,1452,1473,1527,1582,1592,1603,1656,1671,1725,1769,1785,1831,1864,	9977,10210,10242,10301,10442,10601,10611,10668,10780,10898,10945,10951,10959,10967,11041,11046,11197,11245,11517,11642,11758,11783,11995,12040,12049,12059,12110,12123,12178,12229,12246,12286,12320,	0.874468	0.117647
1644	93	0	0	18	143	23	622	-	TCONS_00082570	1880	0	1880	MSTRG.72946.38	8218	1824	4183	33	16,31,58,10,157,8,56,103,118,47,6,6,7,74,4,151,45,269,124,105,20,13,45,9,10,50,10,48,44,16,40,21,16,	0,16,47,105,115,272,280,336,449,569,621,629,635,645,735,739,893,938,1207,1331,1452,1473,1527,1582,1592,1603,1656,1671,1725,1769,1785,1831,1864,	1824,2057,2089,2148,2289,2448,2458,2515,2627,2745,2792,2798,2806,2814,2888,2893,3044,3092,3364,3489,3605,3630,3842,3887,3896,3906,3957,3970,4025,4076,4093,4133,4167,	0.874468	0.228766
1644	93	0	0	18	143	23	622	-	TCONS_00082570	1880	0	1880	MSTRG.72946.34	7905	1824	4183	33	16,31,58,10,157,8,56,103,118,47,6,6,7,74,4,151,45,269,124,105,20,13,45,9,10,50,10,48,44,16,40,21,16,	0,16,47,105,115,272,280,336,449,569,621,629,635,645,735,739,893,938,1207,1331,1452,1473,1527,1582,1592,1603,1656,1671,1725,1769,1785,1831,1864,	1824,2057,2089,2148,2289,2448,2458,2515,2627,2745,2792,2798,2806,2814,2888,2893,3044,3092,3364,3489,3605,3630,3842,3887,3896,3906,3957,3970,4025,4076,4093,4133,4167,	0.874468	0.237824
1644	93	0	0	18	143	23	622	-	TCONS_00082570	1880	0	1880	MSTRG.72946.3	17026	10399	12758	33	16,31,58,10,157,8,56,103,118,47,6,6,7,74,4,151,45,269,124,105,20,13,45,7,12,50,10,48,44,16,40,21,16,	0,16,47,105,115,272,280,336,449,569,621,629,635,645,735,739,893,938,1207,1331,1452,1473,1527,1582,1590,1603,1656,1671,1725,1769,1785,1831,1864,	10399,10632,10664,10723,10864,11023,11033,11090,11202,11320,11367,11373,11381,11389,11463,11468,11619,11667,11939,12064,12180,12205,12417,12462,12469,12481,12532,12545,12600,12651,12668,12708,12742,	0.874468	0.110419
1644	93	0	0	18	143	23	622	-	TCONS_00082570	1880	0	1880	MSTRG.72946.28	8262	1819	4178	33	16,31,58,10,157,8,56,103,118,47,6,6,7,74,4,151,45,269,124,105,20,13,45,7,12,50,10,48,44,16,40,21,16,	0,16,47,105,115,272,280,336,449,569,621,629,635,645,735,739,893,938,1207,1331,1452,1473,1527,1582,1590,1603,1656,1671,1725,1769,1785,1831,1864,	1819,2052,2084,2143,2284,2443,2453,2510,2622,2740,2787,2793,2801,2809,2883,2888,3039,3087,3359,3484,3600,3625,3837,3882,3889,3901,3952,3965,4020,4071,4088,4128,4162,	0.874468	0.227548
1644	93	0	0	18	143	23	622	-	TCONS_00082570	1880	0	1880	MSTRG.72946.27	8199	1824	4183	33	16,31,58,10,157,8,56,103,118,47,6,6,7,74,4,151,45,269,124,105,20,13,45,9,10,50,10,48,44,16,40,21,16,	0,16,47,105,115,272,280,336,449,569,621,629,635,645,735,739,893,938,1207,1331,1452,1473,1527,1582,1592,1603,1656,1671,1725,1769,1785,1831,1864,	1824,2057,2089,2148,2289,2448,2458,2515,2627,2745,2792,2798,2806,2814,2888,2893,3044,3092,3364,3489,3605,3630,3842,3887,3896,3906,3957,3970,4025,4076,4093,4133,4167,	0.874468	0.229296
1644	93	0	0	18	143	23	622	-	TCONS_00082570	1880	0	1880	MSTRG.72946.26	16690	10438	12797	33	16,31,58,10,157,8,56,103,118,47,6,6,7,74,4,151,45,269,124,105,20,13,45,9,10,50,10,48,44,16,40,21,16,	0,16,47,105,115,272,280,336,449,569,621,629,635,645,735,739,893,938,1207,1331,1452,1473,1527,1582,1592,1603,1656,1671,1725,1769,1785,1831,1864,	10438,10671,10703,10762,10903,11062,11072,11129,11241,11359,11406,11412,11420,11428,11502,11507,11658,11706,11978,12103,12219,12244,12456,12501,12510,12520,12571,12584,12639,12690,12707,12747,12781,	0.874468	0.112642
1644	93	0	0	18	143	23	622	-	TCONS_00082570	1880	0	1880	MSTRG.72946.1	17334	10357	12716	33	16,31,58,10,157,8,56,103,118,47,6,6,7,74,4,151,45,269,124,105,20,13,45,9,10,50,10,48,44,16,40,21,16,	0,16,47,105,115,272,280,336,449,569,621,629,635,645,735,739,893,938,1207,1331,1452,1473,1527,1582,1592,1603,1656,1671,1725,1769,1785,1831,1864,	10357,10590,10622,10681,10822,10981,10991,11048,11160,11278,11325,11331,11339,11347,11421,11426,11577,11625,11897,12022,12138,12163,12375,12420,12429,12439,12490,12503,12558,12609,12626,12666,12700,	0.874468	0.108457
1644	93	0	0	18	143	23	622	-	TCONS_00082570	1880	0	1880	MSTRG.27157.8	17066	10653	13012	33	16,31,58,10,157,8,56,103,118,47,6,6,7,74,4,151,45,269,124,105,20,13,45,7,12,50,10,48,44,16,40,21,16,	0,16,47,105,115,272,280,336,449,569,621,629,635,645,735,739,893,938,1207,1331,1452,1473,1527,1582,1590,1603,1656,1671,1725,1769,1785,1831,1864,	10653,10886,10918,10977,11118,11277,11287,11344,11456,11574,11621,11627,11635,11643,11717,11722,11873,11921,12193,12318,12434,12459,12671,12716,12723,12735,12786,12799,12854,12905,12922,12962,12996,	0.874468	0.110161
1644	93	0	0	18	143	23	622	-	TCONS_00082570	1880	0	1880	MSTRG.27157.7	16360	10357	12716	33	16,31,58,10,157,8,56,103,118,47,6,6,7,74,4,151,45,269,124,105,20,13,45,9,10,50,10,48,44,16,40,21,16,	0,16,47,105,115,272,280,336,449,569,621,629,635,645,735,739,893,938,1207,1331,1452,1473,1527,1582,1592,1603,1656,1671,1725,1769,1785,1831,1864,	10357,10590,10622,10681,10822,10981,10991,11048,11160,11278,11325,11331,11339,11347,11421,11426,11577,11625,11897,12022,12138,12163,12375,12420,12429,12439,12490,12503,12558,12609,12626,12666,12700,	0.874468	0.114914
1644	93	0	0	18	143	23	622	-	TCONS_00082570	1880	0	1880	MSTRG.27157.6	17113	10477	12836	33	16,31,58,10,157,8,56,103,118,47,6,6,7,74,4,151,45,269,124,105,20,13,45,7,12,50,10,48,44,16,40,21,16,	0,16,47,105,115,272,280,336,449,569,621,629,635,645,735,739,893,938,1207,1331,1452,1473,1527,1582,1590,1603,1656,1671,1725,1769,1785,1831,1864,	10477,10710,10742,10801,10942,11101,11111,11168,11280,11398,11445,11451,11459,11467,11541,11546,11697,11745,12017,12142,12258,12283,12495,12540,12547,12559,12610,12623,12678,12729,12746,12786,12820,	0.874468	0.109858
1644	93	0	0	18	143	23	622	-	TCONS_00082570	1880	0	1880	MSTRG.27157.5	17294	10317	12676	33	16,31,58,10,157,8,56,103,118,47,6,6,7,74,4,151,45,269,124,105,20,13,45,9,10,50,10,48,44,16,40,21,16,	0,16,47,105,115,272,280,336,449,569,621,629,635,645,735,739,893,938,1207,1331,1452,1473,1527,1582,1592,1603,1656,1671,1725,1769,1785,1831,1864,	10317,10550,10582,10641,10782,10941,10951,11008,11120,11238,11285,11291,11299,11307,11381,11386,11537,11585,11857,11982,12098,12123,12335,12380,12389,12399,12450,12463,12518,12569,12586,12626,12660,	0.874468	0.108708
1644	93	0	0	18	143	23	622	-	TCONS_00082570	1880	0	1880	MSTRG.27157.4	17651	10519	12878	33	16,31,58,10,157,8,56,103,118,47,6,6,7,74,4,151,45,269,124,105,20,13,45,7,12,50,10,48,44,16,40,21,16,	0,16,47,105,115,272,280,336,449,569,621,629,635,645,735,739,893,938,1207,1331,1452,1473,1527,1582,1590,1603,1656,1671,1725,1769,1785,1831,1864,	10519,10752,10784,10843,10984,11143,11153,11210,11322,11440,11487,11493,11501,11509,11583,11588,11739,11787,12059,12184,12300,12325,12537,12582,12589,12601,12652,12665,12720,12771,12788,12828,12862,	0.874468	0.10651
1644	93	0	0	18	143	23	622	-	TCONS_00082570	1880	0	1880	MSTRG.27157.33	8295	1824	4183	33	16,31,58,10,157,8,56,103,118,47,6,6,7,74,4,151,45,269,124,105,20,13,45,9,10,50,10,48,44,16,40,21,16,	0,16,47,105,115,272,280,336,449,569,621,629,635,645,735,739,893,938,1207,1331,1452,1473,1527,1582,1592,1603,1656,1671,1725,1769,1785,1831,1864,	1824,2057,2089,2148,2289,2448,2458,2515,2627,2745,2792,2798,2806,2814,2888,2893,3044,3092,3364,3489,3605,3630,3842,3887,3896,3906,3957,3970,4025,4076,4093,4133,4167,	0.874468	0.226643
1644	93	0	0	18	143	23	534	-	TCONS_00082570	1880	0	1880	MSTRG.27157.32	8376	1922	4193	33	16,31,58,10,157,8,56,103,118,47,6,6,7,74,4,151,45,269,124,105,20,13,45,7,12,50,10,48,44,16,40,21,16,	0,16,47,105,115,272,280,336,449,569,621,629,635,645,735,739,893,938,1207,1331,1452,1473,1527,1582,1590,1603,1656,1671,1725,1769,1785,1831,1864,	1922,2155,2187,2246,2387,2546,2556,2613,2725,2843,2890,2896,2904,2912,2986,2991,3142,3190,3462,3587,3703,3728,3852,3897,3904,3916,3967,3980,4035,4086,4103,4143,4177,	0.874468	0.224451
1644	93	0	0	18	143	23	622	-	TCONS_00082570	1880	0	1880	MSTRG.27157.3	17638	10399	12758	33	16,31,58,10,157,8,56,103,118,47,6,6,7,74,4,151,45,269,124,105,20,13,45,7,12,50,10,48,44,16,40,21,16,	0,16,47,105,115,272,280,336,449,569,621,629,635,645,735,739,893,938,1207,1331,1452,1473,1527,1582,1590,1603,1656,1671,1725,1769,1785,1831,1864,	10399,10632,10664,10723,10864,11023,11033,11090,11202,11320,11367,11373,11381,11389,11463,11468,11619,11667,11939,12064,12180,12205,12417,12462,12469,12481,12532,12545,12600,12651,12668,12708,12742,	0.874468	0.106588
1644	93	0	0	18	143	23	622	-	TCONS_00082570	1880	0	1880	MSTRG.27157.29	7905	1824	4183	33	16,31,58,10,157,8,56,103,118,47,6,6,7,74,4,151,45,269,124,105,20,13,45,9,10,50,10,48,44,16,40,21,16,	0,16,47,105,115,272,280,336,449,569,621,629,635,645,735,739,893,938,1207,1331,1452,1473,1527,1582,1592,1603,1656,1671,1725,1769,1785,1831,1864,	1824,2057,2089,2148,2289,2448,2458,2515,2627,2745,2792,2798,2806,2814,2888,2893,3044,3092,3364,3489,3605,3630,3842,3887,3896,3906,3957,3970,4025,4076,4093,4133,4167,	0.874468	0.237824
1644	93	0	0	18	143	23	622	-	TCONS_00082570	1880	0	1880	MSTRG.27157.28	7865	1662	4021	33	16,31,58,10,157,8,56,103,118,47,6,6,7,74,4,151,45,269,124,105,20,13,45,9,10,50,10,48,44,16,40,21,16,	0,16,47,105,115,272,280,336,449,569,621,629,635,645,735,739,893,938,1207,1331,1452,1473,1527,1582,1592,1603,1656,1671,1725,1769,1785,1831,1864,	1662,1895,1927,1986,2127,2286,2296,2353,2465,2583,2630,2636,2644,2652,2726,2731,2882,2930,3202,3327,3443,3468,3680,3725,3734,3744,3795,3808,3863,3914,3931,3971,4005,	0.874468	0.239034
1644	93	0	0	18	143	23	622	-	TCONS_00082570	1880	0	1880	MSTRG.27157.26	8117	1819	4178	33	16,31,58,10,157,8,56,103,118,47,6,6,7,74,4,151,45,269,124,105,20,13,45,7,12,50,10,48,44,16,40,21,16,	0,16,47,105,115,272,280,336,449,569,621,629,635,645,735,739,893,938,1207,1331,1452,1473,1527,1582,1590,1603,1656,1671,1725,1769,1785,1831,1864,	1819,2052,2084,2143,2284,2443,2453,2510,2622,2740,2787,2793,2801,2809,2883,2888,3039,3087,3359,3484,3600,3625,3837,3882,3889,3901,3952,3965,4020,4071,4088,4128,4162,	0.874468	0.231613
1644	93	0	0	18	143	23	622	-	TCONS_00082570	1880	0	1880	MSTRG.27157.1	27892	10653	13012	33	16,31,58,10,157,8,56,103,118,47,6,6,7,74,4,151,45,269,124,105,20,13,45,7,12,50,10,48,44,16,40,21,16,	0,16,47,105,115,272,280,336,449,569,621,629,635,645,735,739,893,938,1207,1331,1452,1473,1527,1582,1590,1603,1656,1671,1725,1769,1785,1831,1864,	10653,10886,10918,10977,11118,11277,11287,11344,11456,11574,11621,11627,11635,11643,11717,11722,11873,11921,12193,12318,12434,12459,12671,12716,12723,12735,12786,12799,12854,12905,12922,12962,12996,	0.874468	0.0674028
3062	65	0	0	6	375	9	1110	+	TCONS_00295609	3502	0	3502	MSTRG.38815.22	7399	176	4413	13	85,24,7,44,22,71,187,411,1358,342,8,233,335,	0,85,112,122,175,197,568,814,1225,2584,2926,2934,3167,	176,268,292,299,351,433,504,753,1168,2532,2877,2897,4078,	0.874358	0.473307
619	5	0	0	0	0	3	8617	-	TCONS_00086894	708	0	624	MSTRG.27157.8	17066	0	9241	4	60,194,353,17,	84,144,338,691,	0,64,8768,9224,	0.874294	0.041486
619	5	0	0	0	0	3	7988	-	TCONS_00086894	708	0	624	MSTRG.27157.2	26725	0	8612	4	60,194,353,17,	84,144,338,691,	0,64,8237,8595,	0.874294	0.026492
619	5	0	0	0	0	3	8617	-	TCONS_00086894	708	0	624	MSTRG.27157.1	27892	0	9241	4	60,194,353,17,	84,144,338,691,	0,64,8768,9224,	0.874294	0.0253836
2732	148	0	0	20	211	29	463	-	TCONS_00133625	3125	0	3091	MSTRG.90481.7	19651	35	3378	40	10,25,19,5,143,24,131,42,83,171,81,9,87,123,159,26,22,39,36,8,28,341,14,80,66,17,112,60,164,41,75,30,84,179,34,99,65,51,85,12,	34,54,87,109,114,257,281,413,455,539,710,791,805,892,1031,1195,1221,1243,1283,1324,1334,1364,1708,1722,1802,1869,1886,2110,2173,2353,2394,2469,2499,2583,2762,2797,2902,2967,3028,3113,	35,59,87,106,121,266,291,422,465,548,721,803,812,900,1028,1193,1220,1268,1307,1351,1359,1387,1732,1763,1844,1910,2158,2370,2430,2603,2646,2723,2754,2839,3020,3054,3157,3223,3280,3366,	0.87424	0.159025
1164	0	0	0	2	80	0	0	-	TCONS_00165531	1332	23	1267	MSTRG.47458.8	1642	478	1642	3	909,211,44,	65,1053,1265,	478,1387,1598,	0.873874	0.811206
684	21	0	0	1	9	1	115	+	TCONS_00024130	783	69	783	MSTRG.55645.4	1358	1	821	3	8,305,392,	69,86,391,	1,9,429,	0.873563	0.576583
1920	66	0	0	9	213	13	52	-	TCONS_00296800	2199	0	2199	MSTRG.40959.12	7240	5181	7219	17	82,24,137,48,455,40,180,212,39,14,220,83,74,51,243,8,76,	0,82,107,244,292,748,788,968,1180,1219,1235,1616,1731,1811,1869,2113,2123,	5181,5265,5294,5432,5482,5939,5980,6162,6384,6424,6438,6658,6741,6832,6889,7134,7143,	0.873124	0.303729
1920	66	0	0	9	213	13	52	-	TCONS_00296800	2199	0	2199	MSTRG.40959.10	7455	5323	7361	17	82,24,137,48,455,40,180,212,39,18,216,83,74,51,243,8,76,	0,82,107,244,292,748,788,968,1180,1219,1239,1616,1731,1811,1869,2113,2123,	5323,5407,5436,5574,5624,6081,6122,6304,6526,6566,6584,6800,6883,6974,7031,7276,7285,	0.873124	0.29497
440	0	0	0	0	0	1	9	-	TCONS_00263533	504	64	504	MSTRG.80691.8	1187	738	1187	2	25,415,	0,25,	738,772,	0.873016	0.4246
1175	5	0	0	4	166	2	3	-	TCONS_00136438	1346	0	1346	MSTRG.41925.2	1726	530	1713	7	104,297,110,63,33,220,353,	0,107,407,517,582,773,993,	530,634,931,1042,1105,1138,1360,	0.872957	0.779838
3057	1	0	0	1	247	2	1038	+	TCONS_00295609	3502	197	3502	MSTRG.87916.16	6665	165	4261	4	124,185,2414,335,	197,568,753,3167,	165,289,566,3926,	0.87293	0.525431
1444	105	0	0	20	105	26	3776	-	TCONS_00082568	1655	1	1655	MSTRG.40959.6	9144	1905	7230	31	31,58,36,62,14,111,45,152,5,26,9,29,24,9,96,109,5,33,13,218,15,120,54,101,18,31,26,7,47,31,14,	0,31,92,129,191,210,321,379,532,537,563,572,602,627,639,741,853,858,891,912,1145,1160,1282,1338,1459,1478,1511,1543,1558,1605,1640,	1905,4059,4117,4155,4218,4238,4354,4405,4557,4563,4591,4602,4631,4663,4685,4782,4893,4900,4934,4960,5191,5209,5332,5387,5495,5513,5545,5578,5591,7177,7216,	0.872508	0.180993
389	25	0	0	7	32	4	22	-	TCONS_00082569	446	0	446	MSTRG.90481.9	7894	2170	2606	8	31,47,37,76,115,78,12,18,	0,32,91,129,210,329,412,428,	2170,2201,2248,2287,2369,2493,2571,2588,	0.872197	0.0564986
1443	105	0	0	21	106	26	3796	-	TCONS_00082568	1655	1	1655	MSTRG.40959.3	11915	1938	7282	32	31,58,36,62,14,111,45,152,5,26,9,29,24,9,96,109,5,32,14,218,15,120,54,101,18,31,26,7,42,3,32,14,	0,31,92,129,191,210,321,379,532,537,563,572,602,627,639,741,853,858,890,912,1145,1160,1282,1338,1459,1478,1511,1543,1558,1600,1604,1640,	1938,4111,4169,4207,4270,4290,4406,4457,4609,4615,4643,4654,4683,4715,4737,4834,4945,4952,4985,5012,5243,5261,5384,5439,5547,5565,5597,5630,5643,7225,7228,7268,	0.871903	0.138901
707	8	0	0	0	0	4	534	-	TCONS_00179733	811	96	811	MSTRG.8253.20	5616	1441	2690	5	291,56,151,124,93,	0,291,347,498,622,	1441,1814,1871,2126,2597,	0.871763	0.144409
707	8	0	0	0	0	1	82	-	TCONS_00179733	811	96	811	MSTRG.8217.94	5045	1768	2565	2	291,424,	0,291,	1768,2141,	0.871763	0.160753
707	8	0	0	0	0	1	82	-	TCONS_00179733	811	96	811	MSTRG.8217.87	5764	1804	2601	2	291,424,	0,291,	1804,2177,	0.871763	0.140701
707	8	0	0	0	0	1	104	-	TCONS_00179733	811	96	811	MSTRG.8217.77	5590	1689	2508	2	498,217,	0,498,	1689,2291,	0.871763	0.145081
707	8	0	0	0	0	2	429	-	TCONS_00179733	811	96	811	MSTRG.8217.67	5967	1689	2833	3	291,331,93,	0,291,622,	1689,2062,2740,	0.871763	0.135914
707	8	0	0	0	0	2	186	-	TCONS_00179733	811	96	811	MSTRG.8217.66	5745	1687	2588	3	291,207,217,	0,291,498,	1687,2060,2371,	0.871763	0.141166
707	8	0	0	0	0	0	0	-	TCONS_00179733	811	96	811	MSTRG.8217.63	5525	1718	2433	1	715,	0,	1718,	0.871763	0.146787
707	8	0	0	0	0	3	533	-	TCONS_00179733	811	96	811	MSTRG.8217.60	6206	1693	2941	4	291,207,124,93,	0,291,498,622,	1693,2066,2377,2848,	0.871763	0.13068
707	8	0	0	0	0	2	186	-	TCONS_00179733	811	96	811	MSTRG.8217.2	7646	1687	2588	3	291,207,217,	0,291,498,	1687,2060,2371,	0.871763	0.106069
707	8	0	0	0	0	2	186	-	TCONS_00179733	811	96	811	MSTRG.8217.131	4339	853	1754	3	291,207,217,	0,291,498,	853,1226,1537,	0.871763	0.186909
707	8	0	0	0	0	2	429	-	TCONS_00179733	811	96	811	MSTRG.8217.130	5714	1769	2913	3	291,331,93,	0,291,622,	1769,2142,2820,	0.871763	0.141932
707	8	0	0	0	0	1	347	-	TCONS_00179733	811	96	811	MSTRG.8217.128	5968	1807	2869	2	622,93,	0,622,	1807,2776,	0.871763	0.135891
707	8	0	0	0	0	2	186	-	TCONS_00179733	811	96	811	MSTRG.8217.127	5306	1197	2098	3	291,207,217,	0,291,498,	1197,1570,1881,	0.871763	0.152846
707	8	0	0	0	0	1	104	-	TCONS_00179733	811	96	811	MSTRG.8217.120	4968	1687	2506	2	498,217,	0,498,	1687,2289,	0.871763	0.163245
707	8	0	0	0	0	1	82	-	TCONS_00179733	811	96	811	MSTRG.8217.118	5588	1708	2505	2	291,424,	0,291,	1708,2081,	0.871763	0.145132
707	8	0	0	0	0	0	0	-	TCONS_00179733	811	96	811	MSTRG.8217.117	6147	1758	2473	1	715,	0,	1758,	0.871763	0.131934
707	8	0	0	0	0	3	533	-	TCONS_00179733	811	96	811	MSTRG.8217.116	6019	1685	2933	4	291,207,124,93,	0,291,498,622,	1685,2058,2369,2840,	0.871763	0.13474
707	8	0	0	0	0	1	104	-	TCONS_00179733	811	96	811	MSTRG.8217.115	6106	1697	2516	2	498,217,	0,498,	1697,2299,	0.871763	0.13282
707	8	0	0	0	0	1	82	-	TCONS_00179733	811	96	811	MSTRG.8217.114	5607	1795	2592	2	291,424,	0,291,	1795,2168,	0.871763	0.144641
707	8	0	0	0	0	2	186	-	TCONS_00179733	811	96	811	MSTRG.8217.1	6895	1752	2653	3	291,207,217,	0,291,498,	1752,2125,2436,	0.871763	0.117621
707	7	0	0	1	96	1	1	-	TCONS_00179733	811	1	811	MSTRG.8208.42	6419	1517	2232	3	110,141,463,	0,206,347,	1517,1627,1769,	0.871763	0.126344
707	7	0	0	1	96	1	1	-	TCONS_00179733	811	1	811	MSTRG.8208.35	4385	610	1325	3	110,141,463,	0,206,347,	610,720,862,	0.871763	0.184949
707	7	0	0	1	96	1	1	-	TCONS_00179733	811	1	811	MSTRG.8208.32	4712	1471	2186	3	110,141,463,	0,206,347,	1471,1581,1723,	0.871763	0.172114
965	51	0	0	6	28	10	233	-	TCONS_00135038	1107	0	1044	MSTRG.90481.7	19651	80	1329	13	4,28,135,69,308,85,22,91,159,11,7,36,61,	63,67,107,243,312,620,705,728,819,980,996,1010,1046,	80,85,127,265,499,817,903,925,1017,1176,1193,1206,1268,	0.871725	0.056333
488	30	0	0	4	42	5	111	-	TCONS_00118295	560	0	560	MSTRG.60337.1	1568	795	1424	8	93,41,84,9,4,171,27,89,	0,108,163,247,257,261,432,471,	795,891,942,1121,1130,1135,1308,1335,	0.871429	0.357143
1442	62	0	0	6	150	7	29	-	TCONS_00082568	1655	1	1655	MSTRG.72946.60	8067	2188	3721	12	274,324,118,47,6,15,74,160,45,269,124,48,	0,407,740,858,905,911,927,1001,1161,1209,1481,1606,	2188,2462,2796,2916,2968,2976,2994,3072,3235,3280,3549,3673,	0.871299	0.205157
1442	62	0	0	6	150	7	29	-	TCONS_00082568	1655	1	1655	MSTRG.72946.53	8055	2186	3719	12	274,324,118,47,6,15,74,160,45,269,124,48,	0,407,740,858,905,911,927,1001,1161,1209,1481,1606,	2186,2460,2794,2914,2966,2974,2992,3070,3233,3278,3547,3671,	0.871299	0.205462
1442	62	0	0	6	150	7	29	-	TCONS_00082568	1655	1	1655	MSTRG.72946.52	8097	2186	3719	12	274,324,118,47,6,15,74,160,45,269,124,48,	0,407,740,858,905,911,927,1001,1161,1209,1481,1606,	2186,2460,2794,2914,2966,2974,2992,3070,3233,3278,3547,3671,	0.871299	0.204397
1442	62	0	0	6	150	7	29	-	TCONS_00082568	1655	1	1655	MSTRG.72946.49	7376	1578	3111	12	274,324,118,47,6,15,74,160,45,269,124,48,	0,407,740,858,905,911,927,1001,1161,1209,1481,1606,	1578,1852,2186,2306,2358,2366,2384,2462,2625,2670,2939,3063,	0.871299	0.224376
1442	62	0	0	6	150	7	29	-	TCONS_00082568	1655	1	1655	MSTRG.27157.45	7376	1578	3111	12	274,324,118,47,6,15,74,160,45,269,124,48,	0,407,740,858,905,911,927,1001,1161,1209,1481,1606,	1578,1852,2186,2306,2358,2366,2384,2462,2625,2670,2939,3063,	0.871299	0.224376
1442	62	0	0	6	150	7	29	-	TCONS_00082568	1655	1	1655	MSTRG.27157.35	7447	1578	3111	12	274,324,118,47,6,15,74,160,45,269,124,48,	0,407,740,858,905,911,927,1001,1161,1209,1481,1606,	1578,1852,2186,2306,2358,2366,2384,2462,2625,2670,2939,3063,	0.871299	0.222237
790	2	0	0	1	2	2	113	+	TCONS_00053275	907	0	794	MSTRG.17001.2	1033	128	1033	3	14,209,569,	0,16,225,	128,143,464,	0.871003	0.878025
2818	20	0	0	7	398	4	123	-	TCONS_00135039	3236	0	3236	MSTRG.40959.18	7473	13	2974	11	320,321,199,296,472,104,112,628,54,263,69,	0,481,803,1002,1300,1772,2107,2219,2848,2903,3167,	13,333,654,855,1152,1625,1729,1960,2588,2642,2905,	0.870828	0.433026
706	9	0	0	0	0	1	1	-	TCONS_00179733	811	96	811	MSTRG.8217.29	3472	391	1107	2	347,368,	0,347,	391,739,	0.87053	0.233583
706	9	0	0	0	0	2	83	-	TCONS_00179733	811	96	811	MSTRG.8217.21	3854	302	1100	3	291,56,368,	0,291,347,	302,675,732,	0.87053	0.210431
706	9	0	0	0	0	2	83	-	TCONS_00179733	811	96	811	MSTRG.8217.11	3237	302	1100	3	291,56,368,	0,291,347,	302,675,732,	0.87053	0.250541
2797	20	0	0	7	398	4	146	-	TCONS_00132217	3215	0	3215	MSTRG.40959.18	7473	11	2974	11	322,321,199,296,472,104,89,628,54,263,69,	0,483,805,1004,1302,1774,2109,2198,2827,2882,3146,	11,333,654,855,1152,1625,1729,1960,2588,2642,2905,	0.869984	0.430215
815	0	0	0	1	94	0	0	+	TCONS_00274037	937	28	937	MSTRG.86516.5	2762	1021	1836	2	631,184,	28,753,	1021,1652,	0.869797	0.339247
1698	18	0	0	6	237	4	5	-	TCONS_00129803	1953	0	1953	MSTRG.40959.12	7240	5319	7040	10	31,203,383,130,202,147,135,103,154,228,	0,32,235,618,748,954,1102,1275,1542,1725,	5319,5350,5554,5938,6070,6273,6420,6555,6658,6812,	0.869432	0.269751
1698	18	0	0	6	237	4	5	-	TCONS_00129803	1953	0	1953	MSTRG.40959.10	7455	5461	7182	10	31,203,383,130,202,147,135,103,154,228,	0,32,235,618,748,954,1102,1275,1542,1725,	5461,5492,5696,6080,6212,6415,6562,6697,6800,6954,	0.869432	0.261972
571	0	0	0	1	86	0	0	-	TCONS_00184704	657	0	657	MSTRG.54388.3	2219	1327	1898	2	551,20,	0,637,	1327,1878,	0.869102	0.296079
562	3	0	0	0	0	1	180	+	TCONS_00107217	647	82	647	MSTRG.24826.4	1453	373	1118	2	195,370,	82,277,	373,748,	0.868624	0.445286
562	3	0	0	0	0	0	0	+	TCONS_00107217	647	82	647	MSTRG.16781.3	2298	518	1083	1	565,	82,	518,	0.868624	0.281549
562	3	0	0	0	0	1	30	+	TCONS_00107217	647	82	647	MSTRG.16781.18	1966	98	693	2	195,370,	82,277,	98,323,	0.868624	0.329095
562	3	0	0	0	0	0	0	+	TCONS_00107217	647	82	647	MSTRG.16781.17	2087	137	702	1	565,	82,	137,	0.868624	0.310014
562	3	0	0	0	0	1	87	+	TCONS_00107217	647	82	647	MSTRG.16781.14	2468	508	1160	2	339,226,	82,421,	508,934,	0.868624	0.262156
562	3	0	0	0	0	1	87	+	TCONS_00107217	647	82	647	MSTRG.16781.11	2384	517	1169	2	339,226,	82,421,	517,943,	0.868624	0.271393
231	13	0	0	1	22	1	23	+	TCONS_00037629	266	0	266	MSTRG.52544.8	410	33	300	2	224,20,	0,246,	33,280,	0.868421	0.64878
231	13	0	0	1	22	1	108	+	TCONS_00037629	266	0	266	MSTRG.52544.6	534	33	385	2	224,20,	0,246,	33,365,	0.868421	0.498127
231	13	0	0	1	22	1	290	+	TCONS_00037629	266	0	266	MSTRG.52544.5	583	33	567	2	224,20,	0,246,	33,547,	0.868421	0.456261
231	13	0	0	1	22	1	174	+	TCONS_00037629	266	0	266	MSTRG.52544.3	467	33	451	2	224,20,	0,246,	33,431,	0.868421	0.569593
231	13	0	0	1	22	1	21	+	TCONS_00037629	266	0	266	MSTRG.52544.1	907	432	697	2	224,20,	0,246,	432,677,	0.868421	0.293275
961	49	0	0	8	34	12	238	-	TCONS_00135038	1107	0	1044	MSTRG.90481.3	7410	89	1337	15	4,28,135,69,98,5,199,85,16,96,154,11,13,36,61,	63,67,107,243,312,411,421,620,705,728,824,980,996,1010,1046,	89,94,136,274,508,608,617,825,911,933,1030,1184,1201,1214,1276,	0.868112	0.149393
2712	187	0	0	43	197	47	676	-	TCONS_00133625	3125	0	3096	MSTRG.72946.58	8168	19	3594	67	15,25,19,37,92,15,14,9,83,4,47,20,128,15,103,63,56,80,73,10,9,38,18,18,68,47,10,44,10,1,11,12,11,57,89,133,18,50,15,21,10,15,21,81,13,17,18,91,21,142,94,9,54,92,29,75,64,16,73,22,37,62,79,70,53,46,7,	29,50,89,114,152,244,267,281,290,373,381,434,455,588,607,727,794,851,932,1005,1015,1028,1067,1085,1108,1176,1223,1241,1286,1296,1300,1311,1324,1337,1397,1487,1620,1640,1690,1706,1727,1737,1752,1774,1855,1869,1886,1910,2005,2031,2180,2276,2287,2371,2470,2499,2581,2645,2662,2740,2762,2800,2862,2944,3018,3072,3118,	19,45,78,109,177,419,434,449,459,543,550,622,642,776,792,910,981,1037,1117,1191,1202,1211,1249,1268,1286,1355,1403,1448,1492,1503,1504,1519,1535,1546,1605,1694,1828,1846,1897,1914,1953,1964,1986,2024,2106,2119,2373,2396,2487,2508,2655,2749,2758,2825,2927,2957,3040,3106,3125,3208,3232,3269,3333,3412,3485,3540,3587,	0.86784	0.382591
2712	188	0	0	42	196	47	675	-	TCONS_00133625	3125	0	3096	MSTRG.72946.2	17386	15	3590	67	15,25,19,30,100,15,14,9,83,4,47,20,128,15,103,63,56,80,73,10,9,38,18,18,68,47,10,44,10,1,11,12,11,57,89,133,18,50,15,21,10,15,21,81,13,17,18,91,21,142,94,9,54,92,29,75,64,16,73,22,37,62,79,70,53,46,7,	29,50,89,114,144,244,267,281,290,373,381,434,455,588,607,727,794,851,932,1005,1015,1028,1067,1085,1108,1176,1223,1241,1286,1296,1300,1311,1324,1337,1397,1487,1620,1640,1690,1706,1727,1737,1752,1774,1855,1869,1886,1910,2005,2031,2180,2276,2287,2371,2470,2499,2581,2645,2662,2740,2762,2800,2862,2944,3018,3072,3118,	15,41,74,105,165,415,430,445,455,539,546,618,638,772,788,906,977,1033,1113,1187,1198,1207,1245,1264,1282,1351,1399,1444,1488,1499,1500,1515,1531,1542,1601,1690,1824,1842,1893,1910,1949,1960,1982,2020,2102,2115,2369,2392,2483,2504,2651,2745,2754,2821,2923,2953,3036,3102,3121,3204,3228,3265,3329,3408,3481,3536,3583,	0.86784	0.179742
2712	187	0	0	43	197	47	676	-	TCONS_00133625	3125	0	3096	MSTRG.72946.19	16490	25	3600	67	15,25,19,37,92,15,14,9,83,4,47,20,128,15,103,63,56,80,73,10,9,38,18,18,68,47,10,44,10,1,11,12,11,57,89,133,18,50,15,21,10,15,21,81,13,17,18,91,21,142,94,9,54,92,29,75,64,16,73,22,37,62,79,70,53,46,7,	29,50,89,114,152,244,267,281,290,373,381,434,455,588,607,727,794,851,932,1005,1015,1028,1067,1085,1108,1176,1223,1241,1286,1296,1300,1311,1324,1337,1397,1487,1620,1640,1690,1706,1727,1737,1752,1774,1855,1869,1886,1910,2005,2031,2180,2276,2287,2371,2470,2499,2581,2645,2662,2740,2762,2800,2862,2944,3018,3072,3118,	25,51,84,115,183,425,440,455,465,549,556,628,648,782,798,916,987,1043,1123,1197,1208,1217,1255,1274,1292,1361,1409,1454,1498,1509,1510,1525,1541,1552,1611,1700,1834,1852,1903,1920,1959,1970,1992,2030,2112,2125,2379,2402,2493,2514,2661,2755,2764,2831,2933,2963,3046,3112,3131,3214,3238,3275,3339,3418,3491,3546,3593,	0.86784	0.189509
2712	187	0	0	43	197	47	676	-	TCONS_00133625	3125	0	3096	MSTRG.27157.25	16785	37	3612	67	15,25,19,37,92,15,14,9,83,4,47,20,128,15,103,63,56,80,73,10,9,38,18,18,68,47,10,44,10,1,11,12,11,57,89,133,18,50,15,21,10,15,21,81,13,17,18,91,21,142,94,9,54,92,29,75,64,16,73,22,37,62,79,70,53,46,7,	29,50,89,114,152,244,267,281,290,373,381,434,455,588,607,727,794,851,932,1005,1015,1028,1067,1085,1108,1176,1223,1241,1286,1296,1300,1311,1324,1337,1397,1487,1620,1640,1690,1706,1727,1737,1752,1774,1855,1869,1886,1910,2005,2031,2180,2276,2287,2371,2470,2499,2581,2645,2662,2740,2762,2800,2862,2944,3018,3072,3118,	37,63,96,127,195,437,452,467,477,561,568,640,660,794,810,928,999,1055,1135,1209,1220,1229,1267,1286,1304,1373,1421,1466,1510,1521,1522,1537,1553,1564,1623,1712,1846,1864,1915,1932,1971,1982,2004,2042,2124,2137,2391,2414,2505,2526,2673,2767,2776,2843,2945,2975,3058,3124,3143,3226,3250,3287,3351,3430,3503,3558,3605,	0.86784	0.186178
2712	187	0	0	43	197	47	676	-	TCONS_00133625	3125	0	3096	MSTRG.27157.23	16781	25	3600	67	15,25,19,37,92,15,14,9,83,4,47,20,128,15,103,63,56,80,73,10,9,38,18,18,68,47,10,44,10,1,11,12,11,57,89,133,18,50,15,21,10,15,21,81,13,17,18,91,21,142,94,9,54,92,29,75,64,16,73,22,37,62,79,70,53,46,7,	29,50,89,114,152,244,267,281,290,373,381,434,455,588,607,727,794,851,932,1005,1015,1028,1067,1085,1108,1176,1223,1241,1286,1296,1300,1311,1324,1337,1397,1487,1620,1640,1690,1706,1727,1737,1752,1774,1855,1869,1886,1910,2005,2031,2180,2276,2287,2371,2470,2499,2581,2645,2662,2740,2762,2800,2862,2944,3018,3072,3118,	25,51,84,115,183,425,440,455,465,549,556,628,648,782,798,916,987,1043,1123,1197,1208,1217,1255,1274,1292,1361,1409,1454,1498,1509,1510,1525,1541,1552,1611,1700,1834,1852,1903,1920,1959,1970,1992,2030,2112,2125,2379,2402,2493,2514,2661,2755,2764,2831,2933,2963,3046,3112,3131,3214,3238,3275,3339,3418,3491,3546,3593,	0.86784	0.186223
387	24	0	0	7	35	4	25	-	TCONS_00082569	446	0	446	MSTRG.90481.8	19785	2243	2679	8	30,49,36,76,112,83,7,18,	0,31,92,129,210,329,417,428,	2243,2273,2322,2360,2442,2566,2649,2661,	0.867713	0.0225423
387	24	0	0	7	35	4	25	-	TCONS_00082569	446	0	446	MSTRG.90481.5	7466	2314	2750	8	30,48,37,76,112,83,7,18,	0,31,91,129,210,329,417,428,	2314,2344,2392,2431,2513,2637,2720,2732,	0.867713	0.0597375
387	24	0	0	7	35	4	25	-	TCONS_00082569	446	0	446	MSTRG.90481.11	7588	2029	2465	8	30,48,37,76,112,83,7,18,	0,31,91,129,210,329,417,428,	2029,2059,2107,2146,2228,2352,2435,2447,	0.867713	0.058777
387	24	0	0	7	35	4	25	-	TCONS_00082569	446	0	446	MSTRG.90481.10	8263	2097	2533	8	30,48,37,76,112,83,7,18,	0,31,91,129,210,329,417,428,	2097,2127,2175,2214,2296,2420,2503,2515,	0.867713	0.0539756
511	0	0	0	0	0	1	1213	-	TCONS_00212643	589	78	589	MSTRG.64065.3	1906	182	1906	2	239,272,	0,239,	182,1634,	0.867572	0.309024
2710	187	0	0	42	192	43	9112	-	TCONS_00133625	3125	7	3096	MSTRG.72946.40	16854	14	12023	63	15,25,19,30,100,15,14,9,83,4,47,20,128,15,103,63,56,80,73,10,9,38,18,18,68,47,10,44,10,1,11,12,11,57,89,133,18,50,15,21,37,9,94,17,76,32,24,142,166,99,27,83,5,46,91,5,18,34,63,31,119,44,46,	29,50,89,114,144,244,267,281,290,373,381,434,455,588,607,727,794,851,932,1005,1015,1028,1067,1085,1108,1176,1223,1241,1286,1296,1300,1311,1324,1337,1397,1487,1620,1640,1690,1706,1727,1764,1774,1869,1886,1963,2001,2031,2175,2371,2470,2497,2581,2588,2644,2737,2744,2762,2797,2861,2895,3018,3072,	14,40,73,104,164,414,429,444,454,538,545,617,637,771,787,905,976,1032,1112,1186,1197,1206,1244,1263,1281,1350,1398,1443,1487,1498,1499,1514,1530,1541,1600,1689,1823,1841,1892,1909,10426,10469,10485,10579,10825,10903,10935,10960,11102,11282,11383,11411,11496,11501,11552,11643,11649,11669,11703,11769,11800,11922,11977,	0.8672	0.185416
828	57	0	0	2	6	2	1017	+	TCONS_00230398	955	64	955	MSTRG.70583.18	2531	0	1902	4	240,161,273,211,	64,308,469,744,	0,317,1418,1691,	0.867016	0.377321
2709	187	0	0	43	193	43	8969	-	TCONS_00133625	3125	7	3096	MSTRG.72946.26	16690	16	11881	63	15,25,19,37,92,15,14,9,83,4,47,20,128,15,103,63,56,80,73,10,9,38,18,18,68,47,10,44,10,1,11,12,11,57,89,133,18,50,15,21,37,9,94,17,76,32,24,134,174,99,27,83,5,46,91,5,18,34,63,31,119,44,46,	29,50,89,114,152,244,267,281,290,373,381,434,455,588,607,727,794,851,932,1005,1015,1028,1067,1085,1108,1176,1223,1241,1286,1296,1300,1311,1324,1337,1397,1487,1620,1640,1690,1706,1727,1764,1774,1869,1886,1963,2001,2031,2167,2371,2470,2497,2581,2588,2644,2737,2744,2762,2797,2861,2895,3018,3072,	16,42,75,106,174,416,431,446,456,540,547,619,639,773,789,907,978,1034,1114,1188,1199,1208,1246,1265,1283,1352,1400,1445,1489,1500,1501,1516,1532,1543,1602,1691,1825,1843,1894,1911,10284,10327,10343,10437,10683,10761,10793,10818,10952,11140,11241,11269,11354,11359,11410,11501,11507,11527,11561,11627,11658,11780,11835,	0.86688	0.187238
2709	188	0	0	42	192	43	8848	-	TCONS_00133625	3125	7	3096	MSTRG.27157.5	17294	15	11760	63	15,25,19,30,100,15,14,9,83,4,47,20,128,15,103,63,56,80,73,10,9,38,18,18,68,47,10,44,10,1,11,12,11,57,89,133,18,50,15,21,37,9,94,17,76,32,24,134,174,99,27,83,5,46,91,5,18,34,63,31,119,44,46,	29,50,89,114,144,244,267,281,290,373,381,434,455,588,607,727,794,851,932,1005,1015,1028,1067,1085,1108,1176,1223,1241,1286,1296,1300,1311,1324,1337,1397,1487,1620,1640,1690,1706,1727,1764,1774,1869,1886,1963,2001,2031,2167,2371,2470,2497,2581,2588,2644,2737,2744,2762,2797,2861,2895,3018,3072,	15,41,74,105,165,415,430,445,455,539,546,618,638,772,788,906,977,1033,1113,1187,1198,1207,1245,1264,1282,1351,1399,1444,1488,1499,1500,1515,1531,1542,1601,1690,1824,1842,1893,1910,10163,10206,10222,10316,10562,10640,10672,10697,10831,11019,11120,11148,11233,11238,11289,11380,11386,11406,11440,11506,11537,11659,11714,	0.86688	0.180699
2337	23	0	0	6	44	8	644	+	TCONS_00181586	2696	0	2404	MSTRG.12019.6	3198	192	3196	13	519,239,372,77,64,153,22,27,44,46,730,35,32,	0,519,758,1130,1222,1286,1440,1468,1506,1550,1596,2328,2372,	192,715,955,1333,1410,2098,2256,2278,2305,2351,2398,3129,3164,	0.86684	0.843027
2708	187	0	0	42	194	43	9114	-	TCONS_00133625	3125	7	3096	MSTRG.27157.8	17066	87	12096	62	15,25,19,37,92,15,14,9,83,4,47,20,128,15,103,63,56,80,73,10,9,38,18,18,68,47,10,44,10,10,13,11,57,89,133,18,50,15,21,37,9,94,17,76,32,24,142,166,99,27,83,5,46,91,5,19,33,63,31,119,44,46,	29,50,89,114,152,244,267,281,290,373,381,434,455,588,607,727,794,851,932,1005,1015,1028,1067,1085,1108,1176,1223,1241,1286,1296,1311,1324,1337,1397,1487,1620,1640,1690,1706,1727,1764,1774,1869,1886,1963,2001,2031,2175,2371,2470,2497,2581,2588,2644,2737,2744,2763,2797,2861,2895,3018,3072,	87,113,146,177,245,487,502,517,527,611,618,690,710,844,860,978,1049,1105,1185,1259,1270,1279,1317,1336,1354,1423,1471,1516,1560,1571,1587,1603,1614,1673,1762,1896,1914,1965,1982,10499,10542,10558,10652,10898,10976,11008,11033,11175,11355,11456,11484,11569,11574,11625,11716,11722,11743,11776,11842,11873,11995,12050,	0.86656	0.183113
2708	188	0	0	41	193	43	8484	-	TCONS_00133625	3125	7	3096	MSTRG.27157.2	26725	87	11467	62	15,25,19,37,92,15,14,9,83,4,47,20,128,15,103,63,56,80,73,10,9,38,18,18,68,47,10,44,10,10,13,11,57,89,133,18,50,15,21,37,9,94,17,76,32,24,142,166,99,27,84,5,46,91,5,19,33,63,31,119,44,46,	29,50,89,114,152,244,267,281,290,373,381,434,455,588,607,727,794,851,932,1005,1015,1028,1067,1085,1108,1176,1223,1241,1286,1296,1311,1324,1337,1397,1487,1620,1640,1690,1706,1727,1764,1774,1869,1886,1963,2001,2031,2175,2371,2470,2497,2581,2588,2644,2737,2744,2763,2797,2861,2895,3018,3072,	87,113,146,177,245,487,502,517,527,611,618,690,710,844,860,978,1049,1105,1185,1259,1270,1279,1317,1336,1354,1423,1471,1516,1560,1571,1587,1603,1614,1673,1762,1896,1914,1965,1982,9870,9913,9929,10023,10269,10347,10379,10404,10546,10726,10827,10855,10940,10945,10996,11087,11093,11114,11147,11213,11244,11366,11421,	0.86656	0.116932
2708	187	0	0	42	194	43	9114	-	TCONS_00133625	3125	7	3096	MSTRG.27157.1	27892	87	12096	62	15,25,19,37,92,15,14,9,83,4,47,20,128,15,103,63,56,80,73,10,9,38,18,18,68,47,10,44,10,10,13,11,57,89,133,18,50,15,21,37,9,94,17,76,32,24,142,166,99,27,83,5,46,91,5,19,33,63,31,119,44,46,	29,50,89,114,152,244,267,281,290,373,381,434,455,588,607,727,794,851,932,1005,1015,1028,1067,1085,1108,1176,1223,1241,1286,1296,1311,1324,1337,1397,1487,1620,1640,1690,1706,1727,1764,1774,1869,1886,1963,2001,2031,2175,2371,2470,2497,2581,2588,2644,2737,2744,2763,2797,2861,2895,3018,3072,	87,113,146,177,245,487,502,517,527,611,618,690,710,844,860,978,1049,1105,1185,1259,1270,1279,1317,1336,1354,1423,1471,1516,1560,1571,1587,1603,1614,1673,1762,1896,1914,1965,1982,10499,10542,10558,10652,10898,10976,11008,11033,11175,11355,11456,11484,11569,11574,11625,11716,11722,11743,11776,11842,11873,11995,12050,	0.86656	0.112039
2693	22	0	0	6	103	9	291	+	TCONS_00181587	3108	0	2818	MSTRG.12019.6	3198	192	3198	12	519,239,372,77,202,51,89,242,167,688,41,28,	0,519,758,1130,1222,1444,1526,1615,1883,2050,2740,2790,	192,715,955,1333,1410,1648,1704,1794,2043,2440,3129,3170,	0.866474	0.971857
2693	22	0	0	6	103	9	73	+	TCONS_00181587	3108	0	2818	MSTRG.12019.4	3059	271	3059	12	519,239,372,77,202,51,89,242,167,688,41,28,	0,519,758,1130,1222,1444,1526,1615,1883,2050,2740,2790,	271,794,1034,1412,1489,1727,1783,1873,2122,2301,2990,3031,	0.866474	1.01602
266	11	0	0	1	4	2	17	+	TCONS_00087533	307	17	298	MSTRG.72468.2	538	244	538	3	111,90,76,	17,132,222,	244,370,462,	0.86645	0.570632
1433	88	0	0	26	133	20	112	-	TCONS_00082568	1655	1	1655	MSTRG.90481.9	7894	2170	3803	31	31,47,37,76,115,78,12,33,35,28,31,9,43,89,26,82,3,48,89,25,99,28,120,19,33,101,17,27,96,30,14,	0,32,91,129,210,329,412,428,462,503,532,563,572,649,741,769,853,856,909,1004,1031,1132,1160,1283,1303,1338,1459,1477,1509,1606,1640,	2170,2201,2248,2287,2369,2493,2571,2588,2621,2657,2689,2722,2733,2776,2869,2896,2979,2985,3043,3137,3162,3261,3292,3416,3435,3469,3577,3594,3655,3751,3789,	0.865861	0.209653
2705	188	0	0	41	203	47	584	-	TCONS_00133625	3125	0	3096	MSTRG.72946.54	8168	55	3532	66	15,25,19,15,115,15,14,9,83,4,47,20,128,15,103,63,56,80,73,10,9,38,18,18,68,47,10,44,10,10,7,11,57,89,133,18,50,15,21,10,15,21,81,13,17,18,91,21,142,94,9,54,92,29,75,64,16,73,22,37,62,79,70,53,46,7,	29,50,89,114,129,244,267,281,290,373,381,434,455,588,607,727,794,851,932,1005,1015,1028,1067,1085,1108,1176,1223,1241,1286,1296,1306,1324,1337,1397,1487,1620,1640,1690,1706,1727,1737,1752,1774,1855,1869,1886,1910,2005,2031,2180,2276,2287,2371,2470,2499,2581,2645,2662,2740,2762,2800,2862,2944,3018,3072,3118,	55,81,114,145,190,357,372,387,397,481,488,560,580,714,730,848,919,975,1055,1129,1140,1149,1187,1206,1224,1293,1341,1386,1430,1441,1458,1473,1484,1543,1632,1766,1784,1835,1852,1891,1902,1924,1962,2044,2057,2311,2334,2425,2446,2593,2687,2696,2763,2865,2895,2978,3044,3063,3146,3170,3207,3271,3350,3423,3478,3525,	0.8656	0.382591
2705	187	0	0	42	204	47	683	-	TCONS_00133625	3125	0	3096	MSTRG.72946.44	8111	55	3630	66	15,25,19,37,92,15,14,9,83,4,47,20,128,15,103,63,56,80,73,10,9,38,18,18,68,47,10,44,10,10,7,11,57,89,133,18,50,15,21,10,15,21,81,13,17,18,91,21,142,94,9,54,92,29,75,64,16,73,22,37,62,79,70,53,46,7,	29,50,89,114,152,244,267,281,290,373,381,434,455,588,607,727,794,851,932,1005,1015,1028,1067,1085,1108,1176,1223,1241,1286,1296,1306,1324,1337,1397,1487,1620,1640,1690,1706,1727,1737,1752,1774,1855,1869,1886,1910,2005,2031,2180,2276,2287,2371,2470,2499,2581,2645,2662,2740,2762,2800,2862,2944,3018,3072,3118,	55,81,114,145,213,455,470,485,495,579,586,658,678,812,828,946,1017,1073,1153,1227,1238,1247,1285,1304,1322,1391,1439,1484,1528,1539,1556,1571,1582,1641,1730,1864,1882,1933,1950,1989,2000,2022,2060,2142,2155,2409,2432,2523,2544,2691,2785,2794,2861,2963,2993,3076,3142,3161,3244,3268,3305,3369,3448,3521,3576,3623,	0.8656	0.385279
2705	187	0	0	42	204	47	683	-	TCONS_00133625	3125	0	3096	MSTRG.72946.21	8399	55	3630	66	15,25,19,37,92,15,14,9,83,4,47,20,128,15,103,63,56,80,73,10,9,38,18,18,68,47,10,44,10,10,7,11,57,89,133,18,50,15,21,10,15,21,81,13,17,18,91,21,142,94,9,54,92,29,75,64,16,73,22,37,62,79,70,53,46,7,	29,50,89,114,152,244,267,281,290,373,381,434,455,588,607,727,794,851,932,1005,1015,1028,1067,1085,1108,1176,1223,1241,1286,1296,1306,1324,1337,1397,1487,1620,1640,1690,1706,1727,1737,1752,1774,1855,1869,1886,1910,2005,2031,2180,2276,2287,2371,2470,2499,2581,2645,2662,2740,2762,2800,2862,2944,3018,3072,3118,	55,81,114,145,213,455,470,485,495,579,586,658,678,812,828,946,1017,1073,1153,1227,1238,1247,1285,1304,1322,1391,1439,1484,1528,1539,1556,1571,1582,1641,1730,1864,1882,1933,1950,1989,2000,2022,2060,2142,2155,2409,2432,2523,2544,2691,2785,2794,2861,2963,2993,3076,3142,3161,3244,3268,3305,3369,3448,3521,3576,3623,	0.8656	0.372068
2705	187	0	0	42	204	47	683	-	TCONS_00133625	3125	0	3096	MSTRG.72946.20	7262	55	3630	66	15,25,19,37,92,15,14,9,83,4,47,20,128,15,103,63,56,80,73,10,9,38,18,18,68,47,10,44,10,10,7,11,57,89,133,18,50,15,21,10,15,21,81,13,17,18,91,21,142,94,9,54,92,29,75,64,16,73,22,37,62,79,70,53,46,7,	29,50,89,114,152,244,267,281,290,373,381,434,455,588,607,727,794,851,932,1005,1015,1028,1067,1085,1108,1176,1223,1241,1286,1296,1306,1324,1337,1397,1487,1620,1640,1690,1706,1727,1737,1752,1774,1855,1869,1886,1910,2005,2031,2180,2276,2287,2371,2470,2499,2581,2645,2662,2740,2762,2800,2862,2944,3018,3072,3118,	55,81,114,145,213,455,470,485,495,579,586,658,678,812,828,946,1017,1073,1153,1227,1238,1247,1285,1304,1322,1391,1439,1484,1528,1539,1556,1571,1582,1641,1730,1864,1882,1933,1950,1989,2000,2022,2060,2142,2155,2409,2432,2523,2544,2691,2785,2794,2861,2963,2993,3076,3142,3161,3244,3268,3305,3369,3448,3521,3576,3623,	0.8656	0.430322
2705	188	0	0	41	203	47	584	-	TCONS_00133625	3125	0	3096	MSTRG.27157.37	8168	55	3532	66	15,25,19,15,115,15,14,9,83,4,47,20,128,15,103,63,56,80,73,10,9,38,18,18,68,47,10,44,10,10,7,11,57,89,133,18,50,15,21,10,15,21,81,13,17,18,91,21,142,94,9,54,92,29,75,64,16,73,22,37,62,79,70,53,46,7,	29,50,89,114,129,244,267,281,290,373,381,434,455,588,607,727,794,851,932,1005,1015,1028,1067,1085,1108,1176,1223,1241,1286,1296,1306,1324,1337,1397,1487,1620,1640,1690,1706,1727,1737,1752,1774,1855,1869,1886,1910,2005,2031,2180,2276,2287,2371,2470,2499,2581,2645,2662,2740,2762,2800,2862,2944,3018,3072,3118,	55,81,114,145,190,357,372,387,397,481,488,560,580,714,730,848,919,975,1055,1129,1140,1149,1187,1206,1224,1293,1341,1386,1430,1441,1458,1473,1484,1543,1632,1766,1784,1835,1852,1891,1902,1924,1962,2044,2057,2311,2334,2425,2446,2593,2687,2696,2763,2865,2895,2978,3044,3063,3146,3170,3207,3271,3350,3423,3478,3525,	0.8656	0.382591
2705	187	0	0	42	204	47	683	-	TCONS_00133625	3125	0	3096	MSTRG.27157.36	7991	55	3630	66	15,25,19,37,92,15,14,9,83,4,47,20,128,15,103,63,56,80,73,10,9,38,18,18,68,47,10,44,10,10,7,11,57,89,133,18,50,15,21,10,15,21,81,13,17,18,91,21,142,94,9,54,92,29,75,64,16,73,22,37,62,79,70,53,46,7,	29,50,89,114,152,244,267,281,290,373,381,434,455,588,607,727,794,851,932,1005,1015,1028,1067,1085,1108,1176,1223,1241,1286,1296,1306,1324,1337,1397,1487,1620,1640,1690,1706,1727,1737,1752,1774,1855,1869,1886,1910,2005,2031,2180,2276,2287,2371,2470,2499,2581,2645,2662,2740,2762,2800,2862,2944,3018,3072,3118,	55,81,114,145,213,455,470,485,495,579,586,658,678,812,828,946,1017,1073,1153,1227,1238,1247,1285,1304,1322,1391,1439,1484,1528,1539,1556,1571,1582,1641,1730,1864,1882,1933,1950,1989,2000,2022,2060,2142,2155,2409,2432,2523,2544,2691,2785,2794,2861,2963,2993,3076,3142,3161,3244,3268,3305,3369,3448,3521,3576,3623,	0.8656	0.391065
585	2	0	0	0	0	0	0	-	TCONS_00233849	676	0	587	MSTRG.28335.1	15066	6125	6712	1	587,	89,	6125,	0.865385	0.0448692
571	0	0	0	1	89	1	488	-	TCONS_00191086	660	0	660	MSTRG.57547.4	1603	102	1161	3	93,252,226,	0,93,434,	102,683,935,	0.865152	0.411728
340	13	0	0	0	0	3	435	-	TCONS_00180466	393	40	393	MSTRG.4745.3	1049	261	1049	4	21,42,38,252,	0,21,63,101,	261,684,758,797,	0.86514	0.374643
744	0	0	0	2	115	0	0	-	TCONS_00160065	860	1	860	MSTRG.47458.6	1230	486	1230	3	498,182,64,	0,612,795,	486,984,1166,	0.865116	0.699187
2372	72	0	0	1	1	4	311	-	TCONS_00143366	2742	0	2445	MSTRG.74780.1	4228	950	3705	6	9,127,119,111,997,1081,	297,306,434,553,664,1661,	950,960,1087,1280,1626,2624,	0.865062	0.648534
2703	186	0	0	42	200	43	8898	-	TCONS_00133625	3125	7	3096	MSTRG.72946.3	17026	55	11842	62	15,25,19,37,92,15,14,9,83,4,47,20,128,15,103,63,56,80,73,10,9,38,18,18,68,47,10,44,10,10,7,11,57,89,133,18,50,15,21,37,9,94,17,76,32,24,142,166,99,27,83,5,46,91,5,19,33,63,31,119,44,46,	29,50,89,114,152,244,267,281,290,373,381,434,455,588,607,727,794,851,932,1005,1015,1028,1067,1085,1108,1176,1223,1241,1286,1296,1306,1324,1337,1397,1487,1620,1640,1690,1706,1727,1764,1774,1869,1886,1963,2001,2031,2175,2371,2470,2497,2581,2588,2644,2737,2744,2763,2797,2861,2895,3018,3072,	55,81,114,145,213,455,470,485,495,579,586,658,678,812,828,946,1017,1073,1153,1227,1238,1247,1285,1304,1322,1391,1439,1484,1528,1539,1556,1571,1582,1641,1730,1864,1882,1933,1950,10245,10288,10304,10398,10644,10722,10754,10779,10921,11101,11202,11230,11315,11320,11371,11462,11468,11489,11522,11588,11619,11741,11796,	0.86496	0.183543
2703	187	0	0	41	199	43	8588	-	TCONS_00133625	3125	7	3096	MSTRG.72946.23	16642	55	11533	62	15,25,19,37,92,15,14,9,83,4,47,20,128,15,103,63,56,80,73,10,9,38,18,18,68,47,10,44,10,10,7,11,57,89,133,18,50,15,21,37,9,94,17,76,32,24,142,166,99,27,84,5,46,91,5,19,33,63,31,119,44,46,	29,50,89,114,152,244,267,281,290,373,381,434,455,588,607,727,794,851,932,1005,1015,1028,1067,1085,1108,1176,1223,1241,1286,1296,1306,1324,1337,1397,1487,1620,1640,1690,1706,1727,1764,1774,1869,1886,1963,2001,2031,2175,2371,2470,2497,2581,2588,2644,2737,2744,2763,2797,2861,2895,3018,3072,	55,81,114,145,213,455,470,485,495,579,586,658,678,812,828,946,1017,1073,1153,1227,1238,1247,1285,1304,1322,1391,1439,1484,1528,1539,1556,1571,1582,1641,1730,1864,1882,1933,1950,9936,9979,9995,10089,10335,10413,10445,10470,10612,10792,10893,10921,11006,11011,11062,11153,11159,11180,11213,11279,11310,11432,11487,	0.86496	0.187778
2703	186	0	0	42	200	43	9078	-	TCONS_00133625	3125	7	3096	MSTRG.72946.22	17029	55	12022	62	15,25,19,37,92,15,14,9,83,4,47,20,128,15,103,63,56,80,73,10,9,38,18,18,68,47,10,44,10,10,7,11,57,89,133,18,50,15,21,37,9,94,17,76,32,24,142,166,99,27,83,5,46,91,5,18,34,63,31,119,44,46,	29,50,89,114,152,244,267,281,290,373,381,434,455,588,607,727,794,851,932,1005,1015,1028,1067,1085,1108,1176,1223,1241,1286,1296,1306,1324,1337,1397,1487,1620,1640,1690,1706,1727,1764,1774,1869,1886,1963,2001,2031,2175,2371,2470,2497,2581,2588,2644,2737,2744,2762,2797,2861,2895,3018,3072,	55,81,114,145,213,455,470,485,495,579,586,658,678,812,828,946,1017,1073,1153,1227,1238,1247,1285,1304,1322,1391,1439,1484,1528,1539,1556,1571,1582,1641,1730,1864,1882,1933,1950,10425,10468,10484,10578,10824,10902,10934,10959,11101,11281,11382,11410,11495,11500,11551,11642,11648,11668,11702,11768,11799,11921,11976,	0.86496	0.18351
2703	186	0	0	42	200	43	8856	-	TCONS_00133625	3125	7	3096	MSTRG.72946.1	17334	55	11800	62	15,25,19,37,92,15,14,9,83,4,47,20,128,15,103,63,56,80,73,10,9,38,18,18,68,47,10,44,10,10,7,11,57,89,133,18,50,15,21,37,9,94,17,76,32,24,142,166,99,27,83,5,46,91,5,19,33,63,31,119,44,46,	29,50,89,114,152,244,267,281,290,373,381,434,455,588,607,727,794,851,932,1005,1015,1028,1067,1085,1108,1176,1223,1241,1286,1296,1306,1324,1337,1397,1487,1620,1640,1690,1706,1727,1764,1774,1869,1886,1963,2001,2031,2175,2371,2470,2497,2581,2588,2644,2737,2744,2763,2797,2861,2895,3018,3072,	55,81,114,145,213,455,470,485,495,579,586,658,678,812,828,946,1017,1073,1153,1227,1238,1247,1285,1304,1322,1391,1439,1484,1528,1539,1556,1571,1582,1641,1730,1864,1882,1933,1950,10203,10246,10262,10356,10602,10680,10712,10737,10879,11059,11160,11188,11273,11278,11329,11420,11426,11447,11480,11546,11577,11699,11754,	0.86496	0.180282
2703	186	0	0	42	200	43	8856	-	TCONS_00133625	3125	7	3096	MSTRG.27157.7	16360	55	11800	62	15,25,19,37,92,15,14,9,83,4,47,20,128,15,103,63,56,80,73,10,9,38,18,18,68,47,10,44,10,10,7,11,57,89,133,18,50,15,21,37,9,94,17,76,32,24,142,166,99,27,83,5,46,91,5,19,33,63,31,119,44,46,	29,50,89,114,152,244,267,281,290,373,381,434,455,588,607,727,794,851,932,1005,1015,1028,1067,1085,1108,1176,1223,1241,1286,1296,1306,1324,1337,1397,1487,1620,1640,1690,1706,1727,1764,1774,1869,1886,1963,2001,2031,2175,2371,2470,2497,2581,2588,2644,2737,2744,2763,2797,2861,2895,3018,3072,	55,81,114,145,213,455,470,485,495,579,586,658,678,812,828,946,1017,1073,1153,1227,1238,1247,1285,1304,1322,1391,1439,1484,1528,1539,1556,1571,1582,1641,1730,1864,1882,1933,1950,10203,10246,10262,10356,10602,10680,10712,10737,10879,11059,11160,11188,11273,11278,11329,11420,11426,11447,11480,11546,11577,11699,11754,	0.86496	0.191015
2703	186	0	0	42	200	43	8976	-	TCONS_00133625	3125	7	3096	MSTRG.27157.6	17113	55	11920	62	15,25,19,37,92,15,14,9,83,4,47,20,128,15,103,63,56,80,73,10,9,38,18,18,68,47,10,44,10,10,7,11,57,89,133,18,50,15,21,37,9,94,17,76,32,24,142,166,99,27,83,5,46,91,5,19,33,63,31,119,44,46,	29,50,89,114,152,244,267,281,290,373,381,434,455,588,607,727,794,851,932,1005,1015,1028,1067,1085,1108,1176,1223,1241,1286,1296,1306,1324,1337,1397,1487,1620,1640,1690,1706,1727,1764,1774,1869,1886,1963,2001,2031,2175,2371,2470,2497,2581,2588,2644,2737,2744,2763,2797,2861,2895,3018,3072,	55,81,114,145,213,455,470,485,495,579,586,658,678,812,828,946,1017,1073,1153,1227,1238,1247,1285,1304,1322,1391,1439,1484,1528,1539,1556,1571,1582,1641,1730,1864,1882,1933,1950,10323,10366,10382,10476,10722,10800,10832,10857,10999,11179,11280,11308,11393,11398,11449,11540,11546,11567,11600,11666,11697,11819,11874,	0.86496	0.18261
2703	187	0	0	41	199	43	9017	-	TCONS_00133625	3125	7	3096	MSTRG.27157.4	17651	55	11962	62	15,25,19,37,92,15,14,9,83,4,47,20,128,15,103,63,56,80,73,10,9,38,18,18,68,47,10,44,10,10,7,11,57,89,133,18,50,15,21,37,9,94,17,76,32,24,142,166,99,27,84,5,46,91,5,19,33,63,31,119,44,46,	29,50,89,114,152,244,267,281,290,373,381,434,455,588,607,727,794,851,932,1005,1015,1028,1067,1085,1108,1176,1223,1241,1286,1296,1306,1324,1337,1397,1487,1620,1640,1690,1706,1727,1764,1774,1869,1886,1963,2001,2031,2175,2371,2470,2497,2581,2588,2644,2737,2744,2763,2797,2861,2895,3018,3072,	55,81,114,145,213,455,470,485,495,579,586,658,678,812,828,946,1017,1073,1153,1227,1238,1247,1285,1304,1322,1391,1439,1484,1528,1539,1556,1571,1582,1641,1730,1864,1882,1933,1950,10365,10408,10424,10518,10764,10842,10874,10899,11041,11221,11322,11350,11435,11440,11491,11582,11588,11609,11642,11708,11739,11861,11916,	0.86496	0.177044
2703	186	0	0	42	200	43	8898	-	TCONS_00133625	3125	7	3096	MSTRG.27157.3	17638	55	11842	62	15,25,19,37,92,15,14,9,83,4,47,20,128,15,103,63,56,80,73,10,9,38,18,18,68,47,10,44,10,10,7,11,57,89,133,18,50,15,21,37,9,94,17,76,32,24,142,166,99,27,83,5,46,91,5,19,33,63,31,119,44,46,	29,50,89,114,152,244,267,281,290,373,381,434,455,588,607,727,794,851,932,1005,1015,1028,1067,1085,1108,1176,1223,1241,1286,1296,1306,1324,1337,1397,1487,1620,1640,1690,1706,1727,1764,1774,1869,1886,1963,2001,2031,2175,2371,2470,2497,2581,2588,2644,2737,2744,2763,2797,2861,2895,3018,3072,	55,81,114,145,213,455,470,485,495,579,586,658,678,812,828,946,1017,1073,1153,1227,1238,1247,1285,1304,1322,1391,1439,1484,1528,1539,1556,1571,1582,1641,1730,1864,1882,1933,1950,10245,10288,10304,10398,10644,10722,10754,10779,10921,11101,11202,11230,11315,11320,11371,11462,11468,11489,11522,11588,11619,11741,11796,	0.86496	0.177174
1215	0	0	0	1	151	0	0	-	TCONS_00200264	1405	39	1405	MSTRG.61831.2	1941	726	1941	2	918,297,	0,1069,	726,1644,	0.864769	0.723854
1431	87	0	0	26	136	20	115	-	TCONS_00082568	1655	1	1655	MSTRG.90481.8	19785	2243	3876	31	31,47,37,76,112,78,12,33,35,28,31,9,43,89,26,82,3,48,89,25,99,28,120,19,33,101,17,27,96,30,14,	0,32,91,129,210,329,412,428,462,503,532,563,572,649,741,769,853,856,909,1004,1031,1132,1160,1283,1303,1338,1459,1477,1509,1606,1640,	2243,2274,2321,2360,2442,2566,2644,2661,2694,2730,2762,2795,2806,2849,2942,2969,3052,3058,3116,3210,3235,3334,3365,3489,3508,3542,3650,3667,3728,3824,3862,	0.864653	0.0836492
1431	87	0	0	26	136	20	115	-	TCONS_00082568	1655	1	1655	MSTRG.90481.5	7466	2314	3947	31	31,47,37,76,112,78,12,33,35,28,31,9,43,89,26,82,3,48,89,25,99,28,120,19,33,101,17,27,96,30,14,	0,32,91,129,210,329,412,428,462,503,532,563,572,649,741,769,853,856,909,1004,1031,1132,1160,1283,1303,1338,1459,1477,1509,1606,1640,	2314,2345,2392,2431,2513,2637,2715,2732,2765,2801,2833,2866,2877,2920,3013,3040,3123,3129,3187,3281,3306,3405,3436,3560,3579,3613,3721,3738,3799,3895,3933,	0.864653	0.221672
1431	87	0	0	26	136	20	115	-	TCONS_00082568	1655	1	1655	MSTRG.90481.11	7588	2029	3662	31	31,47,37,76,112,78,12,33,35,28,31,9,43,89,26,82,3,48,89,25,99,28,120,19,33,101,17,27,96,30,14,	0,32,91,129,210,329,412,428,462,503,532,563,572,649,741,769,853,856,909,1004,1031,1132,1160,1283,1303,1338,1459,1477,1509,1606,1640,	2029,2060,2107,2146,2228,2352,2430,2447,2480,2516,2548,2581,2592,2635,2728,2755,2838,2844,2902,2996,3021,3120,3151,3275,3294,3328,3436,3453,3514,3610,3648,	0.864653	0.218108
287	4	0	0	1	24	0	0	-	TCONS_00276959	332	3	318	MSTRG.43304.2	754	0	291	2	103,188,	14,141,	0,103,	0.864458	0.440318
660	7	0	0	2	97	1	1	-	TCONS_00184187	764	0	764	MSTRG.8217.25	3509	394	1062	4	118,95,128,326,	0,214,310,438,	394,512,607,736,	0.863874	0.217726
660	7	0	0	2	97	1	1	-	TCONS_00184187	764	0	764	MSTRG.8217.22	4173	1113	1781	4	118,95,128,326,	0,214,310,438,	1113,1231,1326,1455,	0.863874	0.183082
660	7	0	0	2	97	1	1	-	TCONS_00184187	764	0	764	MSTRG.8217.14	3069	392	1060	4	118,95,128,326,	0,214,310,438,	392,510,605,734,	0.863874	0.248941
956	49	0	0	8	33	9	214	-	TCONS_00135038	1107	0	1038	MSTRG.40959.3	11915	88	1307	14	21,161,43,49,169,83,106,93,9,147,32,9,64,19,	69,107,269,312,361,532,618,729,822,831,980,1014,1024,1088,	88,121,282,490,540,709,808,918,1014,1034,1181,1214,1223,1288,	0.863595	0.0929081
2177	128	0	0	21	198	23	871	-	TCONS_00291590	2521	18	2521	MSTRG.40959.19	6996	3521	6697	33	203,5,8,40,12,5,24,72,37,121,30,76,262,118,45,85,47,104,166,40,18,161,50,149,53,29,163,4,31,14,37,36,60,	0,204,210,218,258,272,277,306,378,416,539,570,651,994,1112,1161,1246,1297,1401,1579,1620,1639,1802,1852,2012,2065,2094,2257,2262,2349,2366,2404,2443,	3521,3726,3731,3741,3784,3796,3803,3833,3914,3955,4077,4107,4183,4486,4611,4661,4747,4800,4905,5760,5802,5820,5981,6032,6196,6251,6283,6448,6452,6531,6564,6601,6637,	0.863546	0.360349
2698	185	0	0	43	213	47	692	-	TCONS_00133625	3125	0	3096	MSTRG.72946.59	8103	27	3602	68	15,25,19,37,92,15,14,9,83,4,47,20,128,15,103,63,56,80,73,10,9,38,18,18,68,47,10,44,10,1,11,12,11,57,89,133,18,50,15,21,10,15,21,81,13,17,18,91,21,142,94,9,54,92,29,75,64,16,73,22,37,62,79,64,10,33,46,7,	29,50,89,114,152,244,267,281,290,373,381,434,455,588,607,727,794,851,932,1005,1015,1028,1067,1085,1108,1176,1223,1241,1286,1296,1300,1311,1324,1337,1397,1487,1620,1640,1690,1706,1727,1737,1752,1774,1855,1869,1886,1910,2005,2031,2180,2276,2287,2371,2470,2499,2581,2645,2662,2740,2762,2800,2862,2944,3008,3038,3072,3118,	27,53,86,117,185,427,442,457,467,551,558,630,650,784,800,918,989,1045,1125,1199,1210,1219,1257,1276,1294,1363,1411,1456,1500,1511,1512,1527,1543,1554,1613,1702,1836,1854,1905,1922,1961,1972,1994,2032,2114,2127,2381,2404,2495,2516,2663,2757,2766,2833,2935,2965,3048,3114,3133,3216,3240,3277,3341,3420,3503,3513,3548,3595,	0.86336	0.38566
2698	185	0	0	43	213	47	692	-	TCONS_00133625	3125	0	3096	MSTRG.27157.44	7941	27	3602	68	15,25,19,37,92,15,14,9,83,4,47,20,128,15,103,63,56,80,73,10,9,38,18,18,68,47,10,44,10,1,11,12,11,57,89,133,18,50,15,21,10,15,21,81,13,17,18,91,21,142,94,9,54,92,29,75,64,16,73,22,37,62,79,64,10,33,46,7,	29,50,89,114,152,244,267,281,290,373,381,434,455,588,607,727,794,851,932,1005,1015,1028,1067,1085,1108,1176,1223,1241,1286,1296,1300,1311,1324,1337,1397,1487,1620,1640,1690,1706,1727,1737,1752,1774,1855,1869,1886,1910,2005,2031,2180,2276,2287,2371,2470,2499,2581,2645,2662,2740,2762,2800,2862,2944,3008,3038,3072,3118,	27,53,86,117,185,427,442,457,467,551,558,630,650,784,800,918,989,1045,1125,1199,1210,1219,1257,1276,1294,1363,1411,1456,1500,1511,1512,1527,1543,1554,1613,1702,1836,1854,1905,1922,1961,1972,1994,2032,2114,2127,2381,2404,2495,2516,2663,2757,2766,2833,2935,2965,3048,3114,3133,3216,3240,3277,3341,3420,3503,3513,3548,3595,	0.86336	0.393527
2698	185	0	0	43	213	47	692	-	TCONS_00133625	3125	0	3096	MSTRG.27157.42	8066	27	3602	68	15,25,19,37,92,15,14,9,83,4,47,20,128,15,103,63,56,80,73,10,9,38,18,18,68,47,10,44,10,1,11,12,11,57,89,133,18,50,15,21,10,15,21,81,13,17,18,91,21,142,94,9,54,92,29,75,64,16,73,22,37,62,79,64,10,33,46,7,	29,50,89,114,152,244,267,281,290,373,381,434,455,588,607,727,794,851,932,1005,1015,1028,1067,1085,1108,1176,1223,1241,1286,1296,1300,1311,1324,1337,1397,1487,1620,1640,1690,1706,1727,1737,1752,1774,1855,1869,1886,1910,2005,2031,2180,2276,2287,2371,2470,2499,2581,2645,2662,2740,2762,2800,2862,2944,3008,3038,3072,3118,	27,53,86,117,185,427,442,457,467,551,558,630,650,784,800,918,989,1045,1125,1199,1210,1219,1257,1276,1294,1363,1411,1456,1500,1511,1512,1527,1543,1554,1613,1702,1836,1854,1905,1922,1961,1972,1994,2032,2114,2127,2381,2404,2495,2516,2663,2757,2766,2833,2935,2965,3048,3114,3133,3216,3240,3277,3341,3420,3503,3513,3548,3595,	0.86336	0.387429
2697	187	0	0	41	205	42	9125	-	TCONS_00133625	3125	7	3096	MSTRG.72946.37	16758	189	12198	61	15,25,19,124,15,14,9,83,4,47,20,128,15,103,63,56,80,73,10,9,38,18,18,68,47,10,44,10,10,7,11,57,89,133,18,50,15,21,37,9,94,17,76,32,24,142,166,99,27,83,5,46,91,5,18,34,63,31,119,44,46,	29,50,89,120,244,267,281,290,373,381,434,455,588,607,727,794,851,932,1005,1015,1028,1067,1085,1108,1176,1223,1241,1286,1296,1306,1324,1337,1397,1487,1620,1640,1690,1706,1727,1764,1774,1869,1886,1963,2001,2031,2175,2371,2470,2497,2581,2588,2644,2737,2744,2762,2797,2861,2895,3018,3072,	189,215,248,315,589,604,619,629,713,720,792,812,946,962,1080,1151,1207,1287,1361,1372,1381,1419,1438,1456,1525,1573,1618,1662,1673,1690,1705,1716,1775,1864,1998,2016,2067,2084,10601,10644,10660,10754,11000,11078,11110,11135,11277,11457,11558,11586,11671,11676,11727,11818,11824,11844,11878,11944,11975,12097,12152,	0.86304	0.186478
2697	187	0	0	41	205	42	8981	-	TCONS_00133625	3125	7	3096	MSTRG.72946.31	16760	189	12054	61	15,25,19,124,15,14,9,83,4,47,20,128,15,103,63,56,80,73,10,9,38,18,18,68,47,10,44,10,10,7,11,57,89,133,18,50,15,21,37,9,94,17,76,32,24,142,166,99,27,83,5,46,91,5,18,34,63,31,119,44,46,	29,50,89,120,244,267,281,290,373,381,434,455,588,607,727,794,851,932,1005,1015,1028,1067,1085,1108,1176,1223,1241,1286,1296,1306,1324,1337,1397,1487,1620,1640,1690,1706,1727,1764,1774,1869,1886,1963,2001,2031,2175,2371,2470,2497,2581,2588,2644,2737,2744,2762,2797,2861,2895,3018,3072,	189,215,248,315,589,604,619,629,713,720,792,812,946,962,1080,1151,1207,1287,1361,1372,1381,1419,1438,1456,1525,1573,1618,1662,1673,1690,1705,1716,1775,1864,1998,2016,2067,2084,10457,10500,10516,10610,10856,10934,10966,10991,11133,11313,11414,11442,11527,11532,11583,11674,11680,11700,11734,11800,11831,11953,12008,	0.86304	0.186456
2697	187	0	0	41	205	42	9125	-	TCONS_00133625	3125	7	3096	MSTRG.72946.30	17297	189	12198	61	15,25,19,124,15,14,9,83,4,47,20,128,15,103,63,56,80,73,10,9,38,18,18,68,47,10,44,10,10,7,11,57,89,133,18,50,15,21,37,9,94,17,76,32,24,142,166,99,27,83,5,46,91,5,18,34,63,31,119,44,46,	29,50,89,120,244,267,281,290,373,381,434,455,588,607,727,794,851,932,1005,1015,1028,1067,1085,1108,1176,1223,1241,1286,1296,1306,1324,1337,1397,1487,1620,1640,1690,1706,1727,1764,1774,1869,1886,1963,2001,2031,2175,2371,2470,2497,2581,2588,2644,2737,2744,2762,2797,2861,2895,3018,3072,	189,215,248,315,589,604,619,629,713,720,792,812,946,962,1080,1151,1207,1287,1361,1372,1381,1419,1438,1456,1525,1573,1618,1662,1673,1690,1705,1716,1775,1864,1998,2016,2067,2084,10601,10644,10660,10754,11000,11078,11110,11135,11277,11457,11558,11586,11671,11676,11727,11818,11824,11844,11878,11944,11975,12097,12152,	0.86304	0.180667
1428	87	0	0	26	139	19	118	-	TCONS_00082568	1655	1	1655	MSTRG.90481.10	8263	2097	3730	30	31,47,37,76,112,78,12,33,35,28,31,9,43,89,26,82,48,89,25,99,28,120,19,33,101,17,27,96,30,14,	0,32,91,129,210,329,412,428,462,503,532,563,572,649,741,769,856,909,1004,1031,1132,1160,1283,1303,1338,1459,1477,1509,1606,1640,	2097,2128,2175,2214,2296,2420,2498,2515,2548,2584,2616,2649,2660,2703,2796,2823,2912,2970,3064,3089,3188,3219,3343,3362,3396,3504,3521,3582,3678,3716,	0.86284	0.20029
955	47	0	0	11	36	9	217	-	TCONS_00135038	1107	0	1038	MSTRG.40959.9	7728	102	1321	15	21,161,43,49,169,83,106,93,5,141,7,32,9,64,19,	69,107,269,312,361,532,618,729,823,830,972,980,1014,1024,1088,	102,135,296,504,554,723,822,932,1041,1047,1188,1195,1228,1237,1302,	0.862692	0.143245
955	47	0	0	11	36	9	217	-	TCONS_00135038	1107	0	1038	MSTRG.40959.7	13589	87	1306	15	21,161,43,49,169,83,106,93,5,141,10,29,9,64,19,	69,107,269,312,361,532,618,729,823,830,972,983,1014,1024,1088,	87,120,281,489,539,708,807,917,1026,1032,1173,1183,1213,1222,1287,	0.862692	0.0814629
955	47	0	0	11	36	9	56	-	TCONS_00135038	1107	0	1038	MSTRG.40959.20	7590	102	1160	15	21,161,43,49,169,83,106,93,5,141,10,29,9,64,19,	69,107,269,312,361,532,618,729,823,830,972,983,1014,1024,1088,	102,135,296,343,393,562,661,771,880,886,1027,1037,1067,1076,1141,	0.862692	0.14585
955	47	0	0	11	36	9	56	-	TCONS_00135038	1107	0	1038	MSTRG.40959.2	11204	88	1146	15	21,161,43,49,169,83,106,93,5,141,7,32,9,64,19,	69,107,269,312,361,532,618,729,823,830,972,980,1014,1024,1088,	88,121,282,329,379,548,647,757,866,872,1013,1020,1053,1062,1127,	0.862692	0.098804
955	47	0	0	11	36	9	56	-	TCONS_00135038	1107	0	1038	MSTRG.40959.19	6996	91	1149	15	21,161,43,49,169,83,106,93,5,141,10,29,9,64,19,	69,107,269,312,361,532,618,729,823,830,972,983,1014,1024,1088,	91,124,285,332,382,551,650,760,869,875,1016,1026,1056,1065,1130,	0.862692	0.158233
955	47	0	0	11	36	9	56	-	TCONS_00135038	1107	0	1038	MSTRG.40959.18	7473	91	1149	15	21,161,43,49,169,83,106,93,5,141,10,29,9,64,19,	69,107,269,312,361,532,618,729,823,830,972,983,1014,1024,1088,	91,124,285,332,382,551,650,760,869,875,1016,1026,1056,1065,1130,	0.862692	0.148133
955	47	0	0	11	36	9	217	-	TCONS_00135038	1107	0	1038	MSTRG.40959.17	7410	102	1321	15	21,161,43,49,169,83,106,93,5,141,7,32,9,64,19,	69,107,269,312,361,532,618,729,823,830,972,980,1014,1024,1088,	102,135,296,504,554,723,822,932,1041,1047,1188,1195,1228,1237,1302,	0.862692	0.149393
955	47	0	0	11	36	9	56	-	TCONS_00135038	1107	0	1038	MSTRG.40959.16	7582	87	1145	15	21,161,43,49,169,83,106,93,5,141,7,32,9,64,19,	69,107,269,312,361,532,618,729,823,830,972,980,1014,1024,1088,	87,120,281,328,378,547,646,756,865,871,1012,1019,1052,1061,1126,	0.862692	0.146004
955	47	0	0	11	36	9	217	-	TCONS_00135038	1107	0	1038	MSTRG.40959.15	7701	74	1293	15	21,161,43,49,169,83,106,93,5,141,10,29,9,64,19,	69,107,269,312,361,532,618,729,823,830,972,983,1014,1024,1088,	74,107,268,476,526,695,794,904,1013,1019,1160,1170,1200,1209,1274,	0.862692	0.143748
955	47	0	0	11	36	9	56	-	TCONS_00135038	1107	0	1038	MSTRG.40959.14	7344	102	1160	15	21,161,43,49,169,83,106,93,5,141,10,29,9,64,19,	69,107,269,312,361,532,618,729,823,830,972,983,1014,1024,1088,	102,135,296,343,393,562,661,771,880,886,1027,1037,1067,1076,1141,	0.862692	0.150735
955	47	0	0	11	36	9	217	-	TCONS_00135038	1107	0	1038	MSTRG.40959.13	7399	87	1306	15	21,161,43,49,169,83,106,93,5,141,10,29,9,64,19,	69,107,269,312,361,532,618,729,823,830,972,983,1014,1024,1088,	87,120,281,489,539,708,807,917,1026,1032,1173,1183,1213,1222,1287,	0.862692	0.149615
955	47	0	0	11	36	9	217	-	TCONS_00135038	1107	0	1038	MSTRG.40959.12	7240	102	1321	15	21,161,43,49,169,83,106,93,5,141,7,32,9,64,19,	69,107,269,312,361,532,618,729,823,830,972,980,1014,1024,1088,	102,135,296,504,554,723,822,932,1041,1047,1188,1195,1228,1237,1302,	0.862692	0.152901
955	47	0	0	11	36	9	56	-	TCONS_00135038	1107	0	1038	MSTRG.40959.11	7302	102	1160	15	21,161,43,49,169,83,106,93,5,141,10,29,9,64,19,	69,107,269,312,361,532,618,729,823,830,972,983,1014,1024,1088,	102,135,296,343,393,562,661,771,880,886,1027,1037,1067,1076,1141,	0.862692	0.151602
955	47	0	0	11	36	9	217	-	TCONS_00135038	1107	0	1038	MSTRG.40959.10	7455	102	1321	15	21,161,43,49,169,83,106,93,5,141,7,32,9,64,19,	69,107,269,312,361,532,618,729,823,830,972,980,1014,1024,1088,	102,135,296,504,554,723,822,932,1041,1047,1188,1195,1228,1237,1302,	0.862692	0.148491
955	47	0	0	11	36	9	217	-	TCONS_00135038	1107	0	1038	MSTRG.40959.1	14229	102	1321	15	21,161,43,49,169,83,106,93,5,141,7,32,9,64,19,	69,107,269,312,361,532,618,729,823,830,972,980,1014,1024,1088,	102,135,296,504,554,723,822,932,1041,1047,1188,1195,1228,1237,1302,	0.862692	0.0777989
583	4	0	0	0	0	0	0	-	TCONS_00233849	676	0	587	MSTRG.70856.1	6180	1252	1839	1	587,	89,	1252,	0.862426	0.109385
188	4	0	0	1	1	0	0	+	TCONS_00261329	218	8	201	MSTRG.17657.10	1854	1662	1854	2	151,41,	8,160,	1662,1813,	0.862385	0.117584
256	0	0	0	0	0	0	0	-	TCONS_00289069	297	33	289	MSTRG.91041.1	544	0	256	1	256,	8,	0,	0.861953	0.545956
568	11	0	0	2	4	1	115	-	TCONS_00217911	659	0	583	MSTRG.60581.64	1888	805	1499	4	74,124,108,273,	76,150,275,386,	805,994,1118,1226,	0.861912	0.349047
2789	191	0	0	43	236	53	603	-	TCONS_00135039	3236	0	3216	MSTRG.72946.2	17386	15	3598	71	15,25,19,15,115,15,14,9,83,4,47,20,128,15,103,63,56,80,73,10,9,38,18,18,68,47,10,44,10,1,11,12,11,57,89,133,18,50,15,21,10,15,15,88,13,53,33,13,17,37,41,22,87,57,94,9,54,92,29,75,64,16,73,22,37,62,79,70,53,46,15,	20,41,80,105,120,235,258,272,281,364,372,425,446,579,598,718,785,842,923,996,1006,1019,1058,1076,1099,1167,1214,1232,1277,1287,1291,1302,1315,1328,1388,1478,1611,1631,1681,1697,1718,1728,1743,1758,1846,1860,1919,1952,1984,2001,2040,2104,2132,2219,2283,2379,2390,2474,2573,2602,2684,2748,2765,2843,2865,2903,2965,3047,3121,3175,3221,	15,41,74,105,150,415,430,445,455,539,546,618,638,772,788,906,977,1033,1113,1187,1198,1207,1245,1264,1282,1351,1399,1444,1488,1499,1500,1515,1531,1542,1601,1690,1824,1842,1893,1910,1949,1960,1982,2013,2102,2115,2179,2213,2244,2273,2311,2365,2392,2589,2651,2745,2754,2821,2923,2953,3036,3102,3121,3204,3228,3265,3329,3408,3481,3536,3583,	0.861867	0.186127
2789	190	0	0	44	237	53	604	-	TCONS_00135039	3236	0	3216	MSTRG.72946.19	16490	25	3608	71	15,25,19,15,115,15,14,9,83,4,47,20,128,15,103,63,56,80,73,10,9,38,18,18,68,47,10,44,10,1,11,12,11,57,89,133,18,50,15,21,10,15,21,81,13,53,33,13,17,37,41,22,87,57,94,9,54,92,29,75,64,16,73,22,37,62,79,70,53,46,15,	20,41,80,105,120,235,258,272,281,364,372,425,446,579,598,718,785,842,923,996,1006,1019,1058,1076,1099,1167,1214,1232,1277,1287,1291,1302,1315,1328,1388,1478,1611,1631,1681,1697,1718,1728,1743,1765,1846,1860,1919,1952,1984,2001,2040,2104,2132,2219,2283,2379,2390,2474,2573,2602,2684,2748,2765,2843,2865,2903,2965,3047,3121,3175,3221,	25,51,84,115,160,425,440,455,465,549,556,628,648,782,798,916,987,1043,1123,1197,1208,1217,1255,1274,1292,1361,1409,1454,1498,1509,1510,1525,1541,1552,1611,1700,1834,1852,1903,1920,1959,1970,1992,2030,2112,2125,2189,2223,2254,2283,2321,2375,2402,2599,2661,2755,2764,2831,2933,2963,3046,3112,3131,3214,3238,3275,3339,3418,3491,3546,3593,	0.861867	0.19624
2789	191	0	0	43	236	53	603	-	TCONS_00135039	3236	0	3216	MSTRG.27157.25	16785	37	3620	71	15,25,19,15,115,15,14,9,83,4,47,20,128,15,103,63,56,80,73,10,9,38,18,18,68,47,10,44,10,1,11,12,11,57,89,133,18,50,15,21,10,15,15,88,13,53,33,13,17,37,41,22,87,57,94,9,54,92,29,75,64,16,73,22,37,62,79,70,53,46,15,	20,41,80,105,120,235,258,272,281,364,372,425,446,579,598,718,785,842,923,996,1006,1019,1058,1076,1099,1167,1214,1232,1277,1287,1291,1302,1315,1328,1388,1478,1611,1631,1681,1697,1718,1728,1743,1758,1846,1860,1919,1952,1984,2001,2040,2104,2132,2219,2283,2379,2390,2474,2573,2602,2684,2748,2765,2843,2865,2903,2965,3047,3121,3175,3221,	37,63,96,127,172,437,452,467,477,561,568,640,660,794,810,928,999,1055,1135,1209,1220,1229,1267,1286,1304,1373,1421,1466,1510,1521,1522,1537,1553,1564,1623,1712,1846,1864,1915,1932,1971,1982,2004,2035,2124,2137,2201,2235,2266,2295,2333,2387,2414,2611,2673,2767,2776,2843,2945,2975,3058,3124,3143,3226,3250,3287,3351,3430,3503,3558,3605,	0.861867	0.192791
2789	190	0	0	44	237	53	604	-	TCONS_00135039	3236	0	3216	MSTRG.27157.23	16781	25	3608	71	15,25,19,15,115,15,14,9,83,4,47,20,128,15,103,63,56,80,73,10,9,38,18,18,68,47,10,44,10,1,11,12,11,57,89,133,18,50,15,21,10,15,21,81,13,53,33,13,17,37,41,22,87,57,94,9,54,92,29,75,64,16,73,22,37,62,79,70,53,46,15,	20,41,80,105,120,235,258,272,281,364,372,425,446,579,598,718,785,842,923,996,1006,1019,1058,1076,1099,1167,1214,1232,1277,1287,1291,1302,1315,1328,1388,1478,1611,1631,1681,1697,1718,1728,1743,1765,1846,1860,1919,1952,1984,2001,2040,2104,2132,2219,2283,2379,2390,2474,2573,2602,2684,2748,2765,2843,2865,2903,2965,3047,3121,3175,3221,	25,51,84,115,160,425,440,455,465,549,556,628,648,782,798,916,987,1043,1123,1197,1208,1217,1255,1274,1292,1361,1409,1454,1498,1509,1510,1525,1541,1552,1611,1700,1834,1852,1903,1920,1959,1970,1992,2030,2112,2125,2189,2223,2254,2283,2321,2375,2402,2599,2661,2755,2764,2831,2933,2963,3046,3112,3131,3214,3238,3275,3339,3418,3491,3546,3593,	0.861867	0.192837
2788	189	0	0	44	239	53	606	-	TCONS_00135039	3236	0	3216	MSTRG.72946.58	8168	19	3602	71	15,25,19,18,109,15,14,9,83,4,47,20,128,15,103,63,56,80,73,10,9,38,18,18,68,47,10,44,10,1,11,12,11,57,89,133,18,50,15,21,10,15,15,88,13,53,33,13,17,37,41,22,87,57,94,9,54,92,29,75,64,16,73,22,37,62,79,70,53,46,15,	20,41,80,105,126,235,258,272,281,364,372,425,446,579,598,718,785,842,923,996,1006,1019,1058,1076,1099,1167,1214,1232,1277,1287,1291,1302,1315,1328,1388,1478,1611,1631,1681,1697,1718,1728,1743,1758,1846,1860,1919,1952,1984,2001,2040,2104,2132,2219,2283,2379,2390,2474,2573,2602,2684,2748,2765,2843,2865,2903,2965,3047,3121,3175,3221,	19,45,78,109,160,419,434,449,459,543,550,622,642,776,792,910,981,1037,1117,1191,1202,1211,1249,1268,1286,1355,1403,1448,1492,1503,1504,1519,1535,1546,1605,1694,1828,1846,1897,1914,1953,1964,1986,2017,2106,2119,2183,2217,2248,2277,2315,2369,2396,2593,2655,2749,2758,2825,2927,2957,3040,3106,3125,3208,3232,3269,3333,3412,3485,3540,3587,	0.861557	0.39618
460	5	0	0	0	0	0	0	+	TCONS_00127079	534	0	465	MSTRG.12421.9	2549	18	483	1	465,	0,	18,	0.861423	0.209494
460	5	0	0	0	0	0	0	+	TCONS_00127079	534	0	465	MSTRG.12421.8	2912	18	483	1	465,	0,	18,	0.861423	0.183379
460	5	0	0	0	0	0	0	+	TCONS_00127079	534	0	465	MSTRG.12421.6	2467	18	483	1	465,	0,	18,	0.861423	0.216457
460	5	0	0	0	0	0	0	+	TCONS_00127079	534	0	465	MSTRG.12421.5	2513	18	483	1	465,	0,	18,	0.861423	0.212495
460	5	0	0	0	0	0	0	+	TCONS_00127079	534	0	465	MSTRG.12421.40	2182	18	483	1	465,	0,	18,	0.861423	0.24473
460	5	0	0	0	0	0	0	+	TCONS_00127079	534	0	465	MSTRG.12421.4	2830	18	483	1	465,	0,	18,	0.861423	0.188693
460	5	0	0	0	0	0	0	+	TCONS_00127079	534	0	465	MSTRG.12421.39	2218	18	483	1	465,	0,	18,	0.861423	0.240757
460	5	0	0	0	0	0	0	+	TCONS_00127079	534	0	465	MSTRG.12421.38	2032	18	483	1	465,	0,	18,	0.861423	0.262795
460	5	0	0	0	0	0	0	+	TCONS_00127079	534	0	465	MSTRG.12421.32	2419	4	469	1	465,	0,	4,	0.861423	0.220752
460	5	0	0	0	0	0	0	+	TCONS_00127079	534	0	465	MSTRG.12421.3	2621	18	483	1	465,	0,	18,	0.861423	0.203739
460	5	0	0	0	0	0	0	+	TCONS_00127079	534	0	465	MSTRG.12421.27	2496	18	483	1	465,	0,	18,	0.861423	0.213942
460	5	0	0	0	0	0	0	+	TCONS_00127079	534	0	465	MSTRG.12421.26	2314	18	483	1	465,	0,	18,	0.861423	0.230769
460	5	0	0	0	0	0	0	+	TCONS_00127079	534	0	465	MSTRG.12421.25	2511	18	483	1	465,	0,	18,	0.861423	0.212664
460	5	0	0	0	0	0	0	+	TCONS_00127079	534	0	465	MSTRG.12421.24	2906	18	483	1	465,	0,	18,	0.861423	0.183758
460	5	0	0	0	0	0	0	+	TCONS_00127079	534	0	465	MSTRG.12421.23	2310	18	483	1	465,	0,	18,	0.861423	0.231169
460	5	0	0	0	0	0	0	+	TCONS_00127079	534	0	465	MSTRG.12421.21	2346	18	483	1	465,	0,	18,	0.861423	0.227621
460	5	0	0	0	0	0	0	+	TCONS_00127079	534	0	465	MSTRG.12421.2	2592	18	483	1	465,	0,	18,	0.861423	0.206019
460	5	0	0	0	0	0	0	+	TCONS_00127079	534	0	465	MSTRG.12421.18	2779	18	483	1	465,	0,	18,	0.861423	0.192155
460	5	0	0	0	0	0	0	+	TCONS_00127079	534	0	465	MSTRG.12421.16	2431	18	483	1	465,	0,	18,	0.861423	0.219663
460	5	0	0	0	0	0	0	+	TCONS_00127079	534	0	465	MSTRG.12421.14	2663	24	489	1	465,	0,	24,	0.861423	0.200526
460	5	0	0	0	0	0	0	+	TCONS_00127079	534	0	465	MSTRG.12421.13	2578	18	483	1	465,	0,	18,	0.861423	0.207137
460	5	0	0	0	0	0	0	+	TCONS_00127079	534	0	465	MSTRG.12421.12	2681	18	483	1	465,	0,	18,	0.861423	0.199179
460	5	0	0	0	0	0	0	+	TCONS_00127079	534	0	465	MSTRG.12421.11	2473	20	485	1	465,	0,	20,	0.861423	0.215932
460	5	0	0	0	0	0	0	+	TCONS_00127079	534	0	465	MSTRG.12421.10	2435	18	483	1	465,	0,	18,	0.861423	0.219302
460	5	0	0	0	0	0	0	+	TCONS_00127079	534	0	465	MSTRG.12421.1	2556	18	483	1	465,	0,	18,	0.861423	0.20892
3866	70	0	0	3	303	6	132	+	TCONS_00282881	4489	250	4489	MSTRG.38815.20	6745	260	4328	8	71,749,1358,342,8,312,919,177,	250,621,1370,2729,3071,3079,3393,4312,	260,331,1084,2448,2793,2813,3129,4151,	0.861216	0.66553
3866	70	0	0	3	303	6	132	+	TCONS_00282881	4489	250	4489	MSTRG.38815.1	6455	225	4293	8	71,749,1358,342,8,312,919,177,	250,621,1370,2729,3071,3079,3393,4312,	225,296,1049,2413,2758,2778,3094,4116,	0.861216	0.69543
1425	91	0	0	20	138	22	2382	-	TCONS_00082568	1655	1	1655	MSTRG.40959.4	9573	1914	5812	28	31,58,36,62,14,111,187,56,5,43,10,219,41,88,6,15,80,28,66,102,94,11,4,60,7,36,32,14,	0,31,92,129,191,210,321,508,564,572,615,639,863,910,999,1025,1050,1132,1160,1234,1338,1459,1473,1478,1540,1567,1604,1640,	1914,4068,4126,4164,4227,4247,4363,4697,4755,4765,4817,4828,5054,5106,5199,5207,5227,5307,5338,5409,5512,5620,5635,5639,5699,5722,5758,5798,	0.861027	0.172882
1425	91	0	0	20	138	22	2444	-	TCONS_00082568	1655	1	1655	MSTRG.40959.2	11204	1777	5737	28	31,58,36,62,14,111,187,56,5,43,10,219,41,88,6,15,80,28,66,102,94,11,4,60,7,36,32,14,	0,31,92,129,191,210,321,508,564,572,615,639,863,910,999,1025,1050,1132,1160,1234,1338,1459,1473,1478,1540,1567,1604,1640,	1777,3993,4051,4089,4152,4172,4288,4622,4680,4690,4742,4753,4979,5031,5124,5132,5152,5232,5263,5334,5437,5545,5560,5564,5624,5647,5683,5723,	0.861027	0.147715
990	4	0	0	2	134	1	115	-	TCONS_00196824	1150	11	1139	MSTRG.61924.18	2661	0	1109	3	910,26,58,	11,1025,1081,	0,910,1051,	0.86087	0.432168
5510	0	0	0	1	247	4	990	+	TCONS_00297241	6402	239	5996	MSTRG.87916.16	6665	165	6665	6	124,3691,151,41,112,1391,	239,610,4301,4452,4493,4605,	165,289,4083,4423,4563,5274,	0.860669	0.96054
2767	191	0	0	42	220	49	9009	-	TCONS_00132217	3215	15	3193	MSTRG.72946.22	17029	55	12022	67	15,25,19,124,15,14,9,83,4,47,20,128,15,103,63,56,80,73,10,9,38,18,18,68,47,10,44,10,10,7,11,57,89,133,18,50,15,21,10,15,21,81,13,53,33,13,17,37,65,79,11,57,166,99,27,83,5,46,91,5,18,34,63,31,119,44,46,	22,43,82,113,237,260,274,283,366,374,427,448,581,600,720,787,844,925,998,1008,1021,1060,1078,1101,1169,1216,1234,1279,1289,1299,1317,1330,1390,1480,1613,1633,1683,1699,1720,1730,1745,1767,1848,1862,1921,1954,1986,2003,2042,2107,2187,2198,2257,2453,2552,2579,2663,2670,2726,2819,2826,2844,2879,2943,2977,3100,3154,	55,81,114,181,455,470,485,495,579,586,658,678,812,828,946,1017,1073,1153,1227,1238,1247,1285,1304,1322,1391,1439,1484,1528,1539,1556,1571,1582,1641,1730,1864,1882,1933,1950,1989,2000,2022,2060,2142,2155,2219,2253,2284,2313,2351,10821,10902,11044,11101,11281,11382,11410,11495,11500,11551,11642,11648,11668,11702,11768,11799,11921,11976,	0.860653	0.188796
2767	191	0	0	42	220	49	8907	-	TCONS_00132217	3215	15	3193	MSTRG.27157.6	17113	55	11920	67	15,25,19,124,15,14,9,83,4,47,20,128,15,103,63,56,80,73,10,9,38,18,18,68,47,10,44,10,10,7,11,57,89,133,18,50,15,21,10,15,21,81,13,53,33,13,17,37,65,79,11,57,166,99,27,83,5,46,91,5,19,33,63,31,119,44,46,	22,43,82,113,237,260,274,283,366,374,427,448,581,600,720,787,844,925,998,1008,1021,1060,1078,1101,1169,1216,1234,1279,1289,1299,1317,1330,1390,1480,1613,1633,1683,1699,1720,1730,1745,1767,1848,1862,1921,1954,1986,2003,2042,2107,2187,2198,2257,2453,2552,2579,2663,2670,2726,2819,2826,2845,2879,2943,2977,3100,3154,	55,81,114,181,455,470,485,495,579,586,658,678,812,828,946,1017,1073,1153,1227,1238,1247,1285,1304,1322,1391,1439,1484,1528,1539,1556,1571,1582,1641,1730,1864,1882,1933,1950,1989,2000,2022,2060,2142,2155,2219,2253,2284,2313,2351,10719,10800,10942,10999,11179,11280,11308,11393,11398,11449,11540,11546,11567,11600,11666,11697,11819,11874,	0.860653	0.187869
1424	92	0	0	20	138	22	2382	-	TCONS_00082568	1655	1	1655	MSTRG.40959.5	7808	1931	5829	28	31,54,40,62,14,111,187,56,5,43,10,219,41,88,6,15,77,31,66,102,94,11,4,60,7,38,30,14,	0,31,88,129,191,210,321,508,564,572,615,639,863,910,999,1025,1050,1129,1160,1234,1338,1459,1473,1478,1540,1567,1606,1640,	1931,4085,4139,4181,4244,4264,4380,4714,4772,4782,4834,4845,5071,5123,5216,5224,5244,5321,5355,5426,5529,5637,5652,5656,5716,5739,5777,5815,	0.860423	0.211962
891	0	0	0	1	145	1	98	+	TCONS_00122571	1036	0	1036	MSTRG.36485.62	4142	7	996	3	357,368,166,	0,502,870,	7,364,830,	0.860039	0.250121
891	0	0	0	1	145	1	98	+	TCONS_00122571	1036	0	1036	MSTRG.36485.61	2812	12	1001	3	357,368,166,	0,502,870,	12,369,835,	0.860039	0.368421
891	0	0	0	1	145	1	98	+	TCONS_00122571	1036	0	1036	MSTRG.36485.46	3174	8	997	3	357,368,166,	0,502,870,	8,365,831,	0.860039	0.326402
460	5	0	0	0	0	0	0	+	TCONS_00127078	535	0	465	MSTRG.12421.9	2549	18	483	1	465,	0,	18,	0.859813	0.209886
460	5	0	0	0	0	0	0	+	TCONS_00127078	535	0	465	MSTRG.12421.8	2912	18	483	1	465,	0,	18,	0.859813	0.183723
460	5	0	0	0	0	0	0	+	TCONS_00127078	535	0	465	MSTRG.12421.6	2467	18	483	1	465,	0,	18,	0.859813	0.216863
460	5	0	0	0	0	0	0	+	TCONS_00127078	535	0	465	MSTRG.12421.5	2513	18	483	1	465,	0,	18,	0.859813	0.212893
460	5	0	0	0	0	0	0	+	TCONS_00127078	535	0	465	MSTRG.12421.40	2182	18	483	1	465,	0,	18,	0.859813	0.245188
460	5	0	0	0	0	0	0	+	TCONS_00127078	535	0	465	MSTRG.12421.4	2830	18	483	1	465,	0,	18,	0.859813	0.189046
460	5	0	0	0	0	0	0	+	TCONS_00127078	535	0	465	MSTRG.12421.39	2218	18	483	1	465,	0,	18,	0.859813	0.241208
460	5	0	0	0	0	0	0	+	TCONS_00127078	535	0	465	MSTRG.12421.38	2032	18	483	1	465,	0,	18,	0.859813	0.263287
460	5	0	0	0	0	0	0	+	TCONS_00127078	535	0	465	MSTRG.12421.32	2419	4	469	1	465,	0,	4,	0.859813	0.221166
460	5	0	0	0	0	0	0	+	TCONS_00127078	535	0	465	MSTRG.12421.3	2621	18	483	1	465,	0,	18,	0.859813	0.204121
460	5	0	0	0	0	0	0	+	TCONS_00127078	535	0	465	MSTRG.12421.27	2496	18	483	1	465,	0,	18,	0.859813	0.214343
460	5	0	0	0	0	0	0	+	TCONS_00127078	535	0	465	MSTRG.12421.26	2314	18	483	1	465,	0,	18,	0.859813	0.231201
460	5	0	0	0	0	0	0	+	TCONS_00127078	535	0	465	MSTRG.12421.25	2511	18	483	1	465,	0,	18,	0.859813	0.213063
460	5	0	0	0	0	0	0	+	TCONS_00127078	535	0	465	MSTRG.12421.24	2906	18	483	1	465,	0,	18,	0.859813	0.184102
460	5	0	0	0	0	0	0	+	TCONS_00127078	535	0	465	MSTRG.12421.23	2310	18	483	1	465,	0,	18,	0.859813	0.231602
460	5	0	0	0	0	0	0	+	TCONS_00127078	535	0	465	MSTRG.12421.21	2346	18	483	1	465,	0,	18,	0.859813	0.228048
460	5	0	0	0	0	0	0	+	TCONS_00127078	535	0	465	MSTRG.12421.2	2592	18	483	1	465,	0,	18,	0.859813	0.206404
460	5	0	0	0	0	0	0	+	TCONS_00127078	535	0	465	MSTRG.12421.18	2779	18	483	1	465,	0,	18,	0.859813	0.192515
460	5	0	0	0	0	0	0	+	TCONS_00127078	535	0	465	MSTRG.12421.16	2431	18	483	1	465,	0,	18,	0.859813	0.220074
460	5	0	0	0	0	0	0	+	TCONS_00127078	535	0	465	MSTRG.12421.14	2663	24	489	1	465,	0,	24,	0.859813	0.200901
460	5	0	0	0	0	0	0	+	TCONS_00127078	535	0	465	MSTRG.12421.13	2578	18	483	1	465,	0,	18,	0.859813	0.207525
460	5	0	0	0	0	0	0	+	TCONS_00127078	535	0	465	MSTRG.12421.12	2681	18	483	1	465,	0,	18,	0.859813	0.199552
460	5	0	0	0	0	0	0	+	TCONS_00127078	535	0	465	MSTRG.12421.11	2473	20	485	1	465,	0,	20,	0.859813	0.216336
460	5	0	0	0	0	0	0	+	TCONS_00127078	535	0	465	MSTRG.12421.10	2435	18	483	1	465,	0,	18,	0.859813	0.219713
460	5	0	0	0	0	0	0	+	TCONS_00127078	535	0	465	MSTRG.12421.1	2556	18	483	1	465,	0,	18,	0.859813	0.209311
1679	17	0	0	6	204	5	601	-	TCONS_00129803	1953	53	1953	MSTRG.40959.16	7582	5285	7582	11	31,203,383,130,202,147,97,142,115,43,203,	0,32,235,618,748,954,1102,1237,1510,1625,1697,	5285,5316,5520,5904,6036,6239,6386,6483,6625,7336,7379,	0.859703	0.257584
483	2	0	0	0	0	1	87	-	TCONS_00118276	562	77	562	MSTRG.34346.7	923	351	923	2	140,345,	0,140,	351,578,	0.859431	0.608884
2781	200	0	0	43	220	46	9028	-	TCONS_00135039	3236	15	3216	MSTRG.72946.40	16854	14	12023	66	15,25,19,15,115,15,14,9,83,4,47,20,128,15,103,63,56,80,73,10,9,38,18,18,68,47,10,44,10,1,11,12,11,57,89,133,18,50,15,21,37,9,94,92,13,34,58,7,80,34,57,166,99,27,83,5,46,91,5,18,34,63,31,119,44,46,	20,41,80,105,120,235,258,272,281,364,372,425,446,579,598,718,785,842,923,996,1006,1019,1058,1076,1099,1167,1214,1232,1277,1287,1291,1302,1315,1328,1388,1478,1611,1631,1681,1697,1718,1755,1765,1860,1952,1967,2001,2063,2104,2185,2219,2278,2474,2573,2600,2684,2691,2747,2840,2847,2865,2900,2964,2998,3121,3175,	14,40,73,104,149,414,429,444,454,538,545,617,637,771,787,905,976,1032,1112,1186,1197,1206,1244,1263,1281,1350,1398,1443,1487,1498,1499,1514,1530,1541,1600,1689,1823,1841,1892,1909,10426,10469,10485,10579,10672,10686,10732,10790,10821,10903,11045,11102,11282,11383,11411,11496,11501,11552,11643,11649,11669,11703,11769,11800,11922,11977,	0.859394	0.192002
2780	201	0	0	43	220	46	8764	-	TCONS_00135039	3236	15	3216	MSTRG.27157.5	17294	15	11760	66	15,25,19,15,115,15,14,9,83,4,47,20,128,15,103,63,56,80,73,10,9,38,18,18,68,47,10,44,10,1,11,12,11,57,89,133,18,50,15,21,37,9,94,92,13,34,58,7,80,34,49,174,99,27,83,5,46,91,5,18,34,63,31,119,44,46,	20,41,80,105,120,235,258,272,281,364,372,425,446,579,598,718,785,842,923,996,1006,1019,1058,1076,1099,1167,1214,1232,1277,1287,1291,1302,1315,1328,1388,1478,1611,1631,1681,1697,1718,1755,1765,1860,1952,1967,2001,2063,2104,2185,2219,2270,2474,2573,2600,2684,2691,2747,2840,2847,2865,2900,2964,2998,3121,3175,	15,41,74,105,150,415,430,445,455,539,546,618,638,772,788,906,977,1033,1113,1187,1198,1207,1245,1264,1282,1351,1399,1444,1488,1499,1500,1515,1531,1542,1601,1690,1824,1842,1893,1910,10163,10206,10222,10316,10409,10423,10469,10527,10558,10640,10782,10831,11019,11120,11148,11233,11238,11289,11380,11386,11406,11440,11506,11537,11659,11714,	0.859085	0.187117
786	2	0	0	2	4	2	133	-	TCONS_00117205	915	123	915	MSTRG.38183.4	1060	139	1060	4	131,42,202,413,	0,131,176,379,	139,401,443,647,	0.859016	0.863208
627	12	0	0	3	5	1	112	-	TCONS_00180117	730	86	730	MSTRG.59508.1	1076	268	1019	4	74,183,309,73,	0,76,261,571,	268,454,637,946,	0.858904	0.678439
2761	189	0	0	44	243	53	633	-	TCONS_00132217	3215	0	3193	MSTRG.72946.44	8111	55	3638	71	15,25,19,124,15,14,9,83,4,47,20,128,15,103,63,56,80,73,10,9,38,18,18,68,47,10,44,10,10,7,11,57,89,133,18,50,15,21,10,16,20,81,13,53,33,13,17,37,54,22,44,7,4,60,94,9,54,92,29,75,64,16,73,22,37,62,79,70,53,46,15,	22,43,82,113,237,260,274,283,366,374,427,448,581,600,720,787,844,925,998,1008,1021,1060,1078,1101,1169,1216,1234,1279,1289,1299,1317,1330,1390,1480,1613,1633,1683,1699,1720,1730,1746,1767,1848,1862,1921,1954,1986,2003,2042,2106,2134,2184,2191,2195,2262,2358,2369,2453,2552,2581,2663,2727,2744,2822,2844,2882,2944,3026,3100,3154,3200,	55,81,114,181,455,470,485,495,579,586,658,678,812,828,946,1017,1073,1153,1227,1238,1247,1285,1304,1322,1391,1439,1484,1528,1539,1556,1571,1582,1641,1730,1864,1882,1933,1950,1989,2000,2023,2060,2142,2155,2219,2253,2284,2313,2351,2405,2432,2484,2538,2626,2691,2785,2794,2861,2963,2993,3076,3142,3161,3244,3268,3305,3369,3448,3521,3576,3623,	0.858787	0.396375
2761	189	0	0	44	243	53	633	-	TCONS_00132217	3215	0	3193	MSTRG.72946.3	17026	55	3638	71	15,25,19,124,15,14,9,83,4,47,20,128,15,103,63,56,80,73,10,9,38,18,18,68,47,10,44,10,10,7,11,57,89,133,18,50,15,21,10,16,20,81,13,53,33,13,17,37,54,22,44,7,4,60,94,9,54,92,29,75,64,16,73,22,37,62,79,70,53,46,15,	22,43,82,113,237,260,274,283,366,374,427,448,581,600,720,787,844,925,998,1008,1021,1060,1078,1101,1169,1216,1234,1279,1289,1299,1317,1330,1390,1480,1613,1633,1683,1699,1720,1730,1746,1767,1848,1862,1921,1954,1986,2003,2042,2106,2134,2184,2191,2195,2262,2358,2369,2453,2552,2581,2663,2727,2744,2822,2844,2882,2944,3026,3100,3154,3200,	55,81,114,181,455,470,485,495,579,586,658,678,812,828,946,1017,1073,1153,1227,1238,1247,1285,1304,1322,1391,1439,1484,1528,1539,1556,1571,1582,1641,1730,1864,1882,1933,1950,1989,2000,2023,2060,2142,2155,2219,2253,2284,2313,2351,2405,2432,2484,2538,2626,2691,2785,2794,2861,2963,2993,3076,3142,3161,3244,3268,3305,3369,3448,3521,3576,3623,	0.858787	0.188829
2761	189	0	0	44	243	53	633	-	TCONS_00132217	3215	0	3193	MSTRG.72946.23	16642	55	3638	71	15,25,19,124,15,14,9,83,4,47,20,128,15,103,63,56,80,73,10,9,38,18,18,68,47,10,44,10,10,7,11,57,89,133,18,50,15,21,10,16,20,81,13,53,33,13,17,37,54,22,44,7,4,60,94,9,54,92,29,75,64,16,73,22,37,62,79,70,53,46,15,	22,43,82,113,237,260,274,283,366,374,427,448,581,600,720,787,844,925,998,1008,1021,1060,1078,1101,1169,1216,1234,1279,1289,1299,1317,1330,1390,1480,1613,1633,1683,1699,1720,1730,1746,1767,1848,1862,1921,1954,1986,2003,2042,2106,2134,2184,2191,2195,2262,2358,2369,2453,2552,2581,2663,2727,2744,2822,2844,2882,2944,3026,3100,3154,3200,	55,81,114,181,455,470,485,495,579,586,658,678,812,828,946,1017,1073,1153,1227,1238,1247,1285,1304,1322,1391,1439,1484,1528,1539,1556,1571,1582,1641,1730,1864,1882,1933,1950,1989,2000,2023,2060,2142,2155,2219,2253,2284,2313,2351,2405,2432,2484,2538,2626,2691,2785,2794,2861,2963,2993,3076,3142,3161,3244,3268,3305,3369,3448,3521,3576,3623,	0.858787	0.193186
2761	189	0	0	44	243	53	633	-	TCONS_00132217	3215	0	3193	MSTRG.72946.21	8399	55	3638	71	15,25,19,124,15,14,9,83,4,47,20,128,15,103,63,56,80,73,10,9,38,18,18,68,47,10,44,10,10,7,11,57,89,133,18,50,15,21,10,16,20,81,13,53,33,13,17,37,54,22,44,7,4,60,94,9,54,92,29,75,64,16,73,22,37,62,79,70,53,46,15,	22,43,82,113,237,260,274,283,366,374,427,448,581,600,720,787,844,925,998,1008,1021,1060,1078,1101,1169,1216,1234,1279,1289,1299,1317,1330,1390,1480,1613,1633,1683,1699,1720,1730,1746,1767,1848,1862,1921,1954,1986,2003,2042,2106,2134,2184,2191,2195,2262,2358,2369,2453,2552,2581,2663,2727,2744,2822,2844,2882,2944,3026,3100,3154,3200,	55,81,114,181,455,470,485,495,579,586,658,678,812,828,946,1017,1073,1153,1227,1238,1247,1285,1304,1322,1391,1439,1484,1528,1539,1556,1571,1582,1641,1730,1864,1882,1933,1950,1989,2000,2023,2060,2142,2155,2219,2253,2284,2313,2351,2405,2432,2484,2538,2626,2691,2785,2794,2861,2963,2993,3076,3142,3161,3244,3268,3305,3369,3448,3521,3576,3623,	0.858787	0.382784
2761	189	0	0	44	243	53	633	-	TCONS_00132217	3215	0	3193	MSTRG.72946.20	7262	55	3638	71	15,25,19,124,15,14,9,83,4,47,20,128,15,103,63,56,80,73,10,9,38,18,18,68,47,10,44,10,10,7,11,57,89,133,18,50,15,21,10,16,20,81,13,53,33,13,17,37,54,22,44,7,4,60,94,9,54,92,29,75,64,16,73,22,37,62,79,70,53,46,15,	22,43,82,113,237,260,274,283,366,374,427,448,581,600,720,787,844,925,998,1008,1021,1060,1078,1101,1169,1216,1234,1279,1289,1299,1317,1330,1390,1480,1613,1633,1683,1699,1720,1730,1746,1767,1848,1862,1921,1954,1986,2003,2042,2106,2134,2184,2191,2195,2262,2358,2369,2453,2552,2581,2663,2727,2744,2822,2844,2882,2944,3026,3100,3154,3200,	55,81,114,181,455,470,485,495,579,586,658,678,812,828,946,1017,1073,1153,1227,1238,1247,1285,1304,1322,1391,1439,1484,1528,1539,1556,1571,1582,1641,1730,1864,1882,1933,1950,1989,2000,2023,2060,2142,2155,2219,2253,2284,2313,2351,2405,2432,2484,2538,2626,2691,2785,2794,2861,2963,2993,3076,3142,3161,3244,3268,3305,3369,3448,3521,3576,3623,	0.858787	0.442716
2761	189	0	0	44	243	53	633	-	TCONS_00132217	3215	0	3193	MSTRG.72946.1	17334	55	3638	71	15,25,19,124,15,14,9,83,4,47,20,128,15,103,63,56,80,73,10,9,38,18,18,68,47,10,44,10,10,7,11,57,89,133,18,50,15,21,10,16,20,81,13,53,33,13,17,37,54,22,44,7,4,60,94,9,54,92,29,75,64,16,73,22,37,62,79,70,53,46,15,	22,43,82,113,237,260,274,283,366,374,427,448,581,600,720,787,844,925,998,1008,1021,1060,1078,1101,1169,1216,1234,1279,1289,1299,1317,1330,1390,1480,1613,1633,1683,1699,1720,1730,1746,1767,1848,1862,1921,1954,1986,2003,2042,2106,2134,2184,2191,2195,2262,2358,2369,2453,2552,2581,2663,2727,2744,2822,2844,2882,2944,3026,3100,3154,3200,	55,81,114,181,455,470,485,495,579,586,658,678,812,828,946,1017,1073,1153,1227,1238,1247,1285,1304,1322,1391,1439,1484,1528,1539,1556,1571,1582,1641,1730,1864,1882,1933,1950,1989,2000,2023,2060,2142,2155,2219,2253,2284,2313,2351,2405,2432,2484,2538,2626,2691,2785,2794,2861,2963,2993,3076,3142,3161,3244,3268,3305,3369,3448,3521,3576,3623,	0.858787	0.185474
2761	189	0	0	44	243	53	633	-	TCONS_00132217	3215	0	3193	MSTRG.27157.7	16360	55	3638	71	15,25,19,124,15,14,9,83,4,47,20,128,15,103,63,56,80,73,10,9,38,18,18,68,47,10,44,10,10,7,11,57,89,133,18,50,15,21,10,16,20,81,13,53,33,13,17,37,54,22,44,7,4,60,94,9,54,92,29,75,64,16,73,22,37,62,79,70,53,46,15,	22,43,82,113,237,260,274,283,366,374,427,448,581,600,720,787,844,925,998,1008,1021,1060,1078,1101,1169,1216,1234,1279,1289,1299,1317,1330,1390,1480,1613,1633,1683,1699,1720,1730,1746,1767,1848,1862,1921,1954,1986,2003,2042,2106,2134,2184,2191,2195,2262,2358,2369,2453,2552,2581,2663,2727,2744,2822,2844,2882,2944,3026,3100,3154,3200,	55,81,114,181,455,470,485,495,579,586,658,678,812,828,946,1017,1073,1153,1227,1238,1247,1285,1304,1322,1391,1439,1484,1528,1539,1556,1571,1582,1641,1730,1864,1882,1933,1950,1989,2000,2023,2060,2142,2155,2219,2253,2284,2313,2351,2405,2432,2484,2538,2626,2691,2785,2794,2861,2963,2993,3076,3142,3161,3244,3268,3305,3369,3448,3521,3576,3623,	0.858787	0.196516
2761	189	0	0	44	243	53	633	-	TCONS_00132217	3215	0	3193	MSTRG.27157.4	17651	55	3638	71	15,25,19,124,15,14,9,83,4,47,20,128,15,103,63,56,80,73,10,9,38,18,18,68,47,10,44,10,10,7,11,57,89,133,18,50,15,21,10,16,20,81,13,53,33,13,17,37,54,22,44,7,4,60,94,9,54,92,29,75,64,16,73,22,37,62,79,70,53,46,15,	22,43,82,113,237,260,274,283,366,374,427,448,581,600,720,787,844,925,998,1008,1021,1060,1078,1101,1169,1216,1234,1279,1289,1299,1317,1330,1390,1480,1613,1633,1683,1699,1720,1730,1746,1767,1848,1862,1921,1954,1986,2003,2042,2106,2134,2184,2191,2195,2262,2358,2369,2453,2552,2581,2663,2727,2744,2822,2844,2882,2944,3026,3100,3154,3200,	55,81,114,181,455,470,485,495,579,586,658,678,812,828,946,1017,1073,1153,1227,1238,1247,1285,1304,1322,1391,1439,1484,1528,1539,1556,1571,1582,1641,1730,1864,1882,1933,1950,1989,2000,2023,2060,2142,2155,2219,2253,2284,2313,2351,2405,2432,2484,2538,2626,2691,2785,2794,2861,2963,2993,3076,3142,3161,3244,3268,3305,3369,3448,3521,3576,3623,	0.858787	0.182143
2761	189	0	0	44	243	53	633	-	TCONS_00132217	3215	0	3193	MSTRG.27157.36	7991	55	3638	71	15,25,19,124,15,14,9,83,4,47,20,128,15,103,63,56,80,73,10,9,38,18,18,68,47,10,44,10,10,7,11,57,89,133,18,50,15,21,10,16,20,81,13,53,33,13,17,37,54,22,44,7,4,60,94,9,54,92,29,75,64,16,73,22,37,62,79,70,53,46,15,	22,43,82,113,237,260,274,283,366,374,427,448,581,600,720,787,844,925,998,1008,1021,1060,1078,1101,1169,1216,1234,1279,1289,1299,1317,1330,1390,1480,1613,1633,1683,1699,1720,1730,1746,1767,1848,1862,1921,1954,1986,2003,2042,2106,2134,2184,2191,2195,2262,2358,2369,2453,2552,2581,2663,2727,2744,2822,2844,2882,2944,3026,3100,3154,3200,	55,81,114,181,455,470,485,495,579,586,658,678,812,828,946,1017,1073,1153,1227,1238,1247,1285,1304,1322,1391,1439,1484,1528,1539,1556,1571,1582,1641,1730,1864,1882,1933,1950,1989,2000,2023,2060,2142,2155,2219,2253,2284,2313,2351,2405,2432,2484,2538,2626,2691,2785,2794,2861,2963,2993,3076,3142,3161,3244,3268,3305,3369,3448,3521,3576,3623,	0.858787	0.402328
2761	189	0	0	44	243	53	633	-	TCONS_00132217	3215	0	3193	MSTRG.27157.3	17638	55	3638	71	15,25,19,124,15,14,9,83,4,47,20,128,15,103,63,56,80,73,10,9,38,18,18,68,47,10,44,10,10,7,11,57,89,133,18,50,15,21,10,16,20,81,13,53,33,13,17,37,54,22,44,7,4,60,94,9,54,92,29,75,64,16,73,22,37,62,79,70,53,46,15,	22,43,82,113,237,260,274,283,366,374,427,448,581,600,720,787,844,925,998,1008,1021,1060,1078,1101,1169,1216,1234,1279,1289,1299,1317,1330,1390,1480,1613,1633,1683,1699,1720,1730,1746,1767,1848,1862,1921,1954,1986,2003,2042,2106,2134,2184,2191,2195,2262,2358,2369,2453,2552,2581,2663,2727,2744,2822,2844,2882,2944,3026,3100,3154,3200,	55,81,114,181,455,470,485,495,579,586,658,678,812,828,946,1017,1073,1153,1227,1238,1247,1285,1304,1322,1391,1439,1484,1528,1539,1556,1571,1582,1641,1730,1864,1882,1933,1950,1989,2000,2023,2060,2142,2155,2219,2253,2284,2313,2351,2405,2432,2484,2538,2626,2691,2785,2794,2861,2963,2993,3076,3142,3161,3244,3268,3305,3369,3448,3521,3576,3623,	0.858787	0.182277
2779	199	0	0	44	223	46	8887	-	TCONS_00135039	3236	15	3216	MSTRG.72946.26	16690	16	11881	66	15,25,19,18,109,15,14,9,83,4,47,20,128,15,103,63,56,80,73,10,9,38,18,18,68,47,10,44,10,1,11,12,11,57,89,133,18,50,15,21,37,9,94,92,13,34,58,7,80,34,49,174,99,27,83,5,46,91,5,18,34,63,31,119,44,46,	20,41,80,105,126,235,258,272,281,364,372,425,446,579,598,718,785,842,923,996,1006,1019,1058,1076,1099,1167,1214,1232,1277,1287,1291,1302,1315,1328,1388,1478,1611,1631,1681,1697,1718,1755,1765,1860,1952,1967,2001,2063,2104,2185,2219,2270,2474,2573,2600,2684,2691,2747,2840,2847,2865,2900,2964,2998,3121,3175,	16,42,75,106,157,416,431,446,456,540,547,619,639,773,789,907,978,1034,1114,1188,1199,1208,1246,1265,1283,1352,1400,1445,1489,1500,1501,1516,1532,1543,1602,1691,1825,1843,1894,1911,10284,10327,10343,10437,10530,10544,10590,10648,10679,10761,10903,10952,11140,11241,11269,11354,11359,11410,11501,11507,11527,11561,11627,11658,11780,11835,	0.858776	0.193889
2760	191	0	0	43	242	51	499	-	TCONS_00132217	3215	0	3193	MSTRG.72946.53	8055	19	3469	69	15,25,19,124,15,14,9,83,4,47,20,128,15,103,63,56,80,73,10,9,38,18,18,68,47,10,44,10,1,11,12,11,57,89,133,18,50,15,21,10,16,14,88,13,53,33,13,17,37,41,22,121,94,9,54,92,29,75,64,16,73,22,37,62,79,70,53,46,15,	22,43,82,113,237,260,274,283,366,374,427,448,581,600,720,787,844,925,998,1008,1021,1060,1078,1101,1169,1216,1234,1279,1289,1293,1304,1317,1330,1390,1480,1613,1633,1683,1699,1720,1730,1746,1760,1848,1862,1921,1954,1986,2003,2042,2106,2134,2262,2358,2369,2453,2552,2581,2663,2727,2744,2822,2844,2882,2944,3026,3100,3154,3200,	19,45,78,145,419,434,449,459,543,550,622,642,776,792,910,981,1037,1117,1191,1202,1211,1249,1268,1286,1355,1403,1448,1492,1503,1504,1519,1535,1546,1605,1694,1828,1846,1897,1914,1953,1964,1987,2017,2106,2119,2183,2217,2248,2277,2315,2369,2396,2522,2616,2625,2692,2794,2824,2907,2973,2992,3075,3099,3136,3200,3279,3352,3407,3454,	0.858476	0.399131
2760	191	0	0	43	242	51	499	-	TCONS_00132217	3215	0	3193	MSTRG.72946.52	8097	19	3469	69	15,25,19,124,15,14,9,83,4,47,20,128,15,103,63,56,80,73,10,9,38,18,18,68,47,10,44,10,1,11,12,11,57,89,133,18,50,15,21,10,16,14,88,13,53,33,13,17,37,41,22,121,94,9,54,92,29,75,64,16,73,22,37,62,79,70,53,46,15,	22,43,82,113,237,260,274,283,366,374,427,448,581,600,720,787,844,925,998,1008,1021,1060,1078,1101,1169,1216,1234,1279,1289,1293,1304,1317,1330,1390,1480,1613,1633,1683,1699,1720,1730,1746,1760,1848,1862,1921,1954,1986,2003,2042,2106,2134,2262,2358,2369,2453,2552,2581,2663,2727,2744,2822,2844,2882,2944,3026,3100,3154,3200,	19,45,78,145,419,434,449,459,543,550,622,642,776,792,910,981,1037,1117,1191,1202,1211,1249,1268,1286,1355,1403,1448,1492,1503,1504,1519,1535,1546,1605,1694,1828,1846,1897,1914,1953,1964,1987,2017,2106,2119,2183,2217,2248,2277,2315,2369,2396,2522,2616,2625,2692,2794,2824,2907,2973,2992,3075,3099,3136,3200,3279,3352,3407,3454,	0.858476	0.397061
2778	199	0	0	43	224	46	9032	-	TCONS_00135039	3236	15	3216	MSTRG.27157.8	17066	87	12096	65	15,25,19,18,109,15,14,9,83,4,47,20,128,15,103,63,56,80,73,10,9,38,18,18,68,47,10,44,10,10,13,11,57,89,133,18,50,15,21,37,9,94,92,13,34,58,7,80,34,57,166,99,27,83,5,46,91,5,19,33,63,31,119,44,46,	20,41,80,105,126,235,258,272,281,364,372,425,446,579,598,718,785,842,923,996,1006,1019,1058,1076,1099,1167,1214,1232,1277,1287,1302,1315,1328,1388,1478,1611,1631,1681,1697,1718,1755,1765,1860,1952,1967,2001,2063,2104,2185,2219,2278,2474,2573,2600,2684,2691,2747,2840,2847,2866,2900,2964,2998,3121,3175,	87,113,146,177,228,487,502,517,527,611,618,690,710,844,860,978,1049,1105,1185,1259,1270,1279,1317,1336,1354,1423,1471,1516,1560,1571,1587,1603,1614,1673,1762,1896,1914,1965,1982,10499,10542,10558,10652,10745,10759,10805,10863,10894,10976,11118,11175,11355,11456,11484,11569,11574,11625,11716,11722,11743,11776,11842,11873,11995,12050,	0.858467	0.189617
2778	200	0	0	42	223	46	8402	-	TCONS_00135039	3236	15	3216	MSTRG.27157.2	26725	87	11467	65	15,25,19,18,109,15,14,9,83,4,47,20,128,15,103,63,56,80,73,10,9,38,18,18,68,47,10,44,10,10,13,11,57,89,133,18,50,15,21,37,9,94,92,13,34,58,7,80,34,57,166,99,27,84,5,46,91,5,19,33,63,31,119,44,46,	20,41,80,105,126,235,258,272,281,364,372,425,446,579,598,718,785,842,923,996,1006,1019,1058,1076,1099,1167,1214,1232,1277,1287,1302,1315,1328,1388,1478,1611,1631,1681,1697,1718,1755,1765,1860,1952,1967,2001,2063,2104,2185,2219,2278,2474,2573,2600,2684,2691,2747,2840,2847,2866,2900,2964,2998,3121,3175,	87,113,146,177,228,487,502,517,527,611,618,690,710,844,860,978,1049,1105,1185,1259,1270,1279,1317,1336,1354,1423,1471,1516,1560,1571,1587,1603,1614,1673,1762,1896,1914,1965,1982,9870,9913,9929,10023,10116,10130,10176,10234,10265,10347,10489,10546,10726,10827,10855,10940,10945,10996,11087,11093,11114,11147,11213,11244,11366,11421,	0.858467	0.121085
2778	199	0	0	43	224	46	9032	-	TCONS_00135039	3236	15	3216	MSTRG.27157.1	27892	87	12096	65	15,25,19,18,109,15,14,9,83,4,47,20,128,15,103,63,56,80,73,10,9,38,18,18,68,47,10,44,10,10,13,11,57,89,133,18,50,15,21,37,9,94,92,13,34,58,7,80,34,57,166,99,27,83,5,46,91,5,19,33,63,31,119,44,46,	20,41,80,105,126,235,258,272,281,364,372,425,446,579,598,718,785,842,923,996,1006,1019,1058,1076,1099,1167,1214,1232,1277,1287,1302,1315,1328,1388,1478,1611,1631,1681,1697,1718,1755,1765,1860,1952,1967,2001,2063,2104,2185,2219,2278,2474,2573,2600,2684,2691,2747,2840,2847,2866,2900,2964,2998,3121,3175,	87,113,146,177,228,487,502,517,527,611,618,690,710,844,860,978,1049,1105,1185,1259,1270,1279,1317,1336,1354,1423,1471,1516,1560,1571,1587,1603,1614,1673,1762,1896,1914,1965,1982,10499,10542,10558,10652,10745,10759,10805,10863,10894,10976,11118,11175,11355,11456,11484,11569,11574,11625,11716,11722,11743,11776,11842,11873,11995,12050,	0.858467	0.116019
2759	193	0	0	42	241	51	498	-	TCONS_00132217	3215	0	3193	MSTRG.72946.60	8067	21	3471	68	15,25,19,124,15,14,9,83,4,47,20,128,15,103,63,56,80,73,10,9,38,18,18,68,47,10,44,10,10,13,11,57,89,133,18,50,15,21,10,16,14,88,13,53,33,13,17,37,41,22,123,94,9,54,92,29,75,64,16,73,22,37,62,79,70,53,46,15,	22,43,82,113,237,260,274,283,366,374,427,448,581,600,720,787,844,925,998,1008,1021,1060,1078,1101,1169,1216,1234,1279,1289,1304,1317,1330,1390,1480,1613,1633,1683,1699,1720,1730,1746,1760,1848,1862,1921,1954,1986,2003,2042,2106,2132,2262,2358,2369,2453,2552,2581,2663,2727,2744,2822,2844,2882,2944,3026,3100,3154,3200,	21,47,80,147,421,436,451,461,545,552,624,644,778,794,912,983,1039,1119,1193,1204,1213,1251,1270,1288,1357,1405,1450,1494,1505,1521,1537,1548,1607,1696,1830,1848,1899,1916,1955,1966,1989,2019,2108,2121,2185,2219,2250,2279,2317,2371,2396,2524,2618,2627,2694,2796,2826,2909,2975,2994,3077,3101,3138,3202,3281,3354,3409,3456,	0.858165	0.398537
2758	187	0	0	44	248	54	638	-	TCONS_00132217	3215	0	3193	MSTRG.72946.58	8168	19	3602	72	15,25,19,124,15,14,9,83,4,47,20,128,15,103,63,56,80,73,10,9,38,18,18,68,47,10,44,10,1,11,12,11,57,89,133,18,50,15,21,10,16,14,88,13,53,33,13,17,37,41,22,44,7,4,60,94,9,54,92,29,75,64,16,73,22,37,62,79,70,53,46,15,	22,43,82,113,237,260,274,283,366,374,427,448,581,600,720,787,844,925,998,1008,1021,1060,1078,1101,1169,1216,1234,1279,1289,1293,1304,1317,1330,1390,1480,1613,1633,1683,1699,1720,1730,1746,1760,1848,1862,1921,1954,1986,2003,2042,2106,2134,2184,2191,2195,2262,2358,2369,2453,2552,2581,2663,2727,2744,2822,2844,2882,2944,3026,3100,3154,3200,	19,45,78,145,419,434,449,459,543,550,622,642,776,792,910,981,1037,1117,1191,1202,1211,1249,1268,1286,1355,1403,1448,1492,1503,1504,1519,1535,1546,1605,1694,1828,1846,1897,1914,1953,1964,1987,2017,2106,2119,2183,2217,2248,2277,2315,2369,2396,2448,2502,2590,2655,2749,2758,2825,2927,2957,3040,3106,3125,3208,3232,3269,3333,3412,3485,3540,3587,	0.857854	0.393609
2758	186	0	0	45	249	54	639	-	TCONS_00132217	3215	0	3193	MSTRG.72946.40	16854	14	3597	72	15,25,19,124,15,14,9,83,4,47,20,128,15,103,63,56,80,73,10,9,38,18,18,68,47,10,44,10,1,11,12,11,57,89,133,18,50,15,21,10,16,20,81,13,53,33,13,17,37,41,22,44,7,4,60,94,9,54,92,29,75,64,16,73,22,37,62,79,70,53,46,15,	22,43,82,113,237,260,274,283,366,374,427,448,581,600,720,787,844,925,998,1008,1021,1060,1078,1101,1169,1216,1234,1279,1289,1293,1304,1317,1330,1390,1480,1613,1633,1683,1699,1720,1730,1746,1767,1848,1862,1921,1954,1986,2003,2042,2106,2134,2184,2191,2195,2262,2358,2369,2453,2552,2581,2663,2727,2744,2822,2844,2882,2944,3026,3100,3154,3200,	14,40,73,140,414,429,444,454,538,545,617,637,771,787,905,976,1032,1112,1186,1197,1206,1244,1263,1281,1350,1398,1443,1487,1498,1499,1514,1530,1541,1600,1689,1823,1841,1892,1909,1948,1959,1982,2019,2101,2114,2178,2212,2243,2272,2310,2364,2391,2443,2497,2585,2650,2744,2753,2820,2922,2952,3035,3101,3120,3203,3227,3264,3328,3407,3480,3535,3582,	0.857854	0.190756
2758	187	0	0	44	248	54	638	-	TCONS_00132217	3215	0	3193	MSTRG.72946.2	17386	15	3598	72	15,25,19,124,15,14,9,83,4,47,20,128,15,103,63,56,80,73,10,9,38,18,18,68,47,10,44,10,1,11,12,11,57,89,133,18,50,15,21,10,16,14,88,13,53,33,13,17,37,41,22,44,7,4,60,94,9,54,92,29,75,64,16,73,22,37,62,79,70,53,46,15,	22,43,82,113,237,260,274,283,366,374,427,448,581,600,720,787,844,925,998,1008,1021,1060,1078,1101,1169,1216,1234,1279,1289,1293,1304,1317,1330,1390,1480,1613,1633,1683,1699,1720,1730,1746,1760,1848,1862,1921,1954,1986,2003,2042,2106,2134,2184,2191,2195,2262,2358,2369,2453,2552,2581,2663,2727,2744,2822,2844,2882,2944,3026,3100,3154,3200,	15,41,74,141,415,430,445,455,539,546,618,638,772,788,906,977,1033,1113,1187,1198,1207,1245,1264,1282,1351,1399,1444,1488,1499,1500,1515,1531,1542,1601,1690,1824,1842,1893,1910,1949,1960,1983,2013,2102,2115,2179,2213,2244,2273,2311,2365,2392,2444,2498,2586,2651,2745,2754,2821,2923,2953,3036,3102,3121,3204,3228,3265,3329,3408,3481,3536,3583,	0.857854	0.184919
2758	186	0	0	45	249	54	639	-	TCONS_00132217	3215	0	3193	MSTRG.72946.19	16490	25	3608	72	15,25,19,124,15,14,9,83,4,47,20,128,15,103,63,56,80,73,10,9,38,18,18,68,47,10,44,10,1,11,12,11,57,89,133,18,50,15,21,10,16,20,81,13,53,33,13,17,37,41,22,44,7,4,60,94,9,54,92,29,75,64,16,73,22,37,62,79,70,53,46,15,	22,43,82,113,237,260,274,283,366,374,427,448,581,600,720,787,844,925,998,1008,1021,1060,1078,1101,1169,1216,1234,1279,1289,1293,1304,1317,1330,1390,1480,1613,1633,1683,1699,1720,1730,1746,1767,1848,1862,1921,1954,1986,2003,2042,2106,2134,2184,2191,2195,2262,2358,2369,2453,2552,2581,2663,2727,2744,2822,2844,2882,2944,3026,3100,3154,3200,	25,51,84,151,425,440,455,465,549,556,628,648,782,798,916,987,1043,1123,1197,1208,1217,1255,1274,1292,1361,1409,1454,1498,1509,1510,1525,1541,1552,1611,1700,1834,1852,1903,1920,1959,1970,1993,2030,2112,2125,2189,2223,2254,2283,2321,2375,2402,2454,2508,2596,2661,2755,2764,2831,2933,2963,3046,3112,3131,3214,3238,3275,3339,3418,3491,3546,3593,	0.857854	0.194967
2758	187	0	0	44	248	54	638	-	TCONS_00132217	3215	0	3193	MSTRG.27157.5	17294	15	3598	72	15,25,19,124,15,14,9,83,4,47,20,128,15,103,63,56,80,73,10,9,38,18,18,68,47,10,44,10,1,11,12,11,57,89,133,18,50,15,21,10,16,14,88,13,53,33,13,17,37,41,22,44,7,4,60,94,9,54,92,29,75,64,16,73,22,37,62,79,70,53,46,15,	22,43,82,113,237,260,274,283,366,374,427,448,581,600,720,787,844,925,998,1008,1021,1060,1078,1101,1169,1216,1234,1279,1289,1293,1304,1317,1330,1390,1480,1613,1633,1683,1699,1720,1730,1746,1760,1848,1862,1921,1954,1986,2003,2042,2106,2134,2184,2191,2195,2262,2358,2369,2453,2552,2581,2663,2727,2744,2822,2844,2882,2944,3026,3100,3154,3200,	15,41,74,141,415,430,445,455,539,546,618,638,772,788,906,977,1033,1113,1187,1198,1207,1245,1264,1282,1351,1399,1444,1488,1499,1500,1515,1531,1542,1601,1690,1824,1842,1893,1910,1949,1960,1983,2013,2102,2115,2179,2213,2244,2273,2311,2365,2392,2444,2498,2586,2651,2745,2754,2821,2923,2953,3036,3102,3121,3204,3228,3265,3329,3408,3481,3536,3583,	0.857854	0.185903
2758	187	0	0	44	248	54	638	-	TCONS_00132217	3215	0	3193	MSTRG.27157.25	16785	37	3620	72	15,25,19,124,15,14,9,83,4,47,20,128,15,103,63,56,80,73,10,9,38,18,18,68,47,10,44,10,1,11,12,11,57,89,133,18,50,15,21,10,16,14,88,13,53,33,13,17,37,41,22,44,7,4,60,94,9,54,92,29,75,64,16,73,22,37,62,79,70,53,46,15,	22,43,82,113,237,260,274,283,366,374,427,448,581,600,720,787,844,925,998,1008,1021,1060,1078,1101,1169,1216,1234,1279,1289,1293,1304,1317,1330,1390,1480,1613,1633,1683,1699,1720,1730,1746,1760,1848,1862,1921,1954,1986,2003,2042,2106,2134,2184,2191,2195,2262,2358,2369,2453,2552,2581,2663,2727,2744,2822,2844,2882,2944,3026,3100,3154,3200,	37,63,96,163,437,452,467,477,561,568,640,660,794,810,928,999,1055,1135,1209,1220,1229,1267,1286,1304,1373,1421,1466,1510,1521,1522,1537,1553,1564,1623,1712,1846,1864,1915,1932,1971,1982,2005,2035,2124,2137,2201,2235,2266,2295,2333,2387,2414,2466,2520,2608,2673,2767,2776,2843,2945,2975,3058,3124,3143,3226,3250,3287,3351,3430,3503,3558,3605,	0.857854	0.19154
2758	186	0	0	45	249	54	639	-	TCONS_00132217	3215	0	3193	MSTRG.27157.23	16781	25	3608	72	15,25,19,124,15,14,9,83,4,47,20,128,15,103,63,56,80,73,10,9,38,18,18,68,47,10,44,10,1,11,12,11,57,89,133,18,50,15,21,10,16,20,81,13,53,33,13,17,37,41,22,44,7,4,60,94,9,54,92,29,75,64,16,73,22,37,62,79,70,53,46,15,	22,43,82,113,237,260,274,283,366,374,427,448,581,600,720,787,844,925,998,1008,1021,1060,1078,1101,1169,1216,1234,1279,1289,1293,1304,1317,1330,1390,1480,1613,1633,1683,1699,1720,1730,1746,1767,1848,1862,1921,1954,1986,2003,2042,2106,2134,2184,2191,2195,2262,2358,2369,2453,2552,2581,2663,2727,2744,2822,2844,2882,2944,3026,3100,3154,3200,	25,51,84,151,425,440,455,465,549,556,628,648,782,798,916,987,1043,1123,1197,1208,1217,1255,1274,1292,1361,1409,1454,1498,1509,1510,1525,1541,1552,1611,1700,1834,1852,1903,1920,1959,1970,1993,2030,2112,2125,2189,2223,2254,2283,2321,2375,2402,2454,2508,2596,2661,2755,2764,2831,2933,2963,3046,3112,3131,3214,3238,3275,3339,3418,3491,3546,3593,	0.857854	0.191586
2776	190	0	0	43	250	52	519	-	TCONS_00135039	3236	0	3216	MSTRG.72946.54	8168	55	3540	69	15,25,19,124,15,14,9,83,4,47,20,128,15,103,63,56,80,73,10,9,38,18,18,68,47,10,44,10,10,7,11,57,89,133,18,50,15,21,10,15,21,81,13,53,33,13,17,37,41,22,87,57,94,9,54,92,29,75,64,16,73,22,37,62,79,70,53,46,15,	20,41,80,111,235,258,272,281,364,372,425,446,579,598,718,785,842,923,996,1006,1019,1058,1076,1099,1167,1214,1232,1277,1287,1297,1315,1328,1388,1478,1611,1631,1681,1697,1718,1728,1743,1765,1846,1860,1919,1952,1984,2001,2040,2104,2132,2219,2283,2379,2390,2474,2573,2602,2684,2748,2765,2843,2865,2903,2965,3047,3121,3175,3221,	55,81,114,181,357,372,387,397,481,488,560,580,714,730,848,919,975,1055,1129,1140,1149,1187,1206,1224,1293,1341,1386,1430,1441,1458,1473,1484,1543,1632,1766,1784,1835,1852,1891,1902,1924,1962,2044,2057,2121,2155,2186,2215,2253,2307,2334,2531,2593,2687,2696,2763,2865,2895,2978,3044,3063,3146,3170,3207,3271,3350,3423,3478,3525,	0.857849	0.39618
2776	190	0	0	43	250	52	617	-	TCONS_00135039	3236	0	3216	MSTRG.72946.44	8111	55	3638	69	15,25,19,124,15,14,9,83,4,47,20,128,15,103,63,56,80,73,10,9,38,18,18,68,47,10,44,10,10,7,11,57,89,133,18,50,15,21,10,15,21,81,13,53,33,13,17,37,41,22,87,57,94,9,54,92,29,75,64,16,73,22,37,62,79,70,53,46,15,	20,41,80,111,235,258,272,281,364,372,425,446,579,598,718,785,842,923,996,1006,1019,1058,1076,1099,1167,1214,1232,1277,1287,1297,1315,1328,1388,1478,1611,1631,1681,1697,1718,1728,1743,1765,1846,1860,1919,1952,1984,2001,2040,2104,2132,2219,2283,2379,2390,2474,2573,2602,2684,2748,2765,2843,2865,2903,2965,3047,3121,3175,3221,	55,81,114,181,455,470,485,495,579,586,658,678,812,828,946,1017,1073,1153,1227,1238,1247,1285,1304,1322,1391,1439,1484,1528,1539,1556,1571,1582,1641,1730,1864,1882,1933,1950,1989,2000,2022,2060,2142,2155,2219,2253,2284,2313,2351,2405,2432,2629,2691,2785,2794,2861,2963,2993,3076,3142,3161,3244,3268,3305,3369,3448,3521,3576,3623,	0.857849	0.398964
2776	190	0	0	43	250	52	617	-	TCONS_00135039	3236	0	3216	MSTRG.72946.21	8399	55	3638	69	15,25,19,124,15,14,9,83,4,47,20,128,15,103,63,56,80,73,10,9,38,18,18,68,47,10,44,10,10,7,11,57,89,133,18,50,15,21,10,15,21,81,13,53,33,13,17,37,41,22,87,57,94,9,54,92,29,75,64,16,73,22,37,62,79,70,53,46,15,	20,41,80,111,235,258,272,281,364,372,425,446,579,598,718,785,842,923,996,1006,1019,1058,1076,1099,1167,1214,1232,1277,1287,1297,1315,1328,1388,1478,1611,1631,1681,1697,1718,1728,1743,1765,1846,1860,1919,1952,1984,2001,2040,2104,2132,2219,2283,2379,2390,2474,2573,2602,2684,2748,2765,2843,2865,2903,2965,3047,3121,3175,3221,	55,81,114,181,455,470,485,495,579,586,658,678,812,828,946,1017,1073,1153,1227,1238,1247,1285,1304,1322,1391,1439,1484,1528,1539,1556,1571,1582,1641,1730,1864,1882,1933,1950,1989,2000,2022,2060,2142,2155,2219,2253,2284,2313,2351,2405,2432,2629,2691,2785,2794,2861,2963,2993,3076,3142,3161,3244,3268,3305,3369,3448,3521,3576,3623,	0.857849	0.385284
2776	190	0	0	43	250	52	617	-	TCONS_00135039	3236	0	3216	MSTRG.72946.20	7262	55	3638	69	15,25,19,124,15,14,9,83,4,47,20,128,15,103,63,56,80,73,10,9,38,18,18,68,47,10,44,10,10,7,11,57,89,133,18,50,15,21,10,15,21,81,13,53,33,13,17,37,41,22,87,57,94,9,54,92,29,75,64,16,73,22,37,62,79,70,53,46,15,	20,41,80,111,235,258,272,281,364,372,425,446,579,598,718,785,842,923,996,1006,1019,1058,1076,1099,1167,1214,1232,1277,1287,1297,1315,1328,1388,1478,1611,1631,1681,1697,1718,1728,1743,1765,1846,1860,1919,1952,1984,2001,2040,2104,2132,2219,2283,2379,2390,2474,2573,2602,2684,2748,2765,2843,2865,2903,2965,3047,3121,3175,3221,	55,81,114,181,455,470,485,495,579,586,658,678,812,828,946,1017,1073,1153,1227,1238,1247,1285,1304,1322,1391,1439,1484,1528,1539,1556,1571,1582,1641,1730,1864,1882,1933,1950,1989,2000,2022,2060,2142,2155,2219,2253,2284,2313,2351,2405,2432,2629,2691,2785,2794,2861,2963,2993,3076,3142,3161,3244,3268,3305,3369,3448,3521,3576,3623,	0.857849	0.445607
2776	190	0	0	43	250	52	519	-	TCONS_00135039	3236	0	3216	MSTRG.27157.37	8168	55	3540	69	15,25,19,124,15,14,9,83,4,47,20,128,15,103,63,56,80,73,10,9,38,18,18,68,47,10,44,10,10,7,11,57,89,133,18,50,15,21,10,15,21,81,13,53,33,13,17,37,41,22,87,57,94,9,54,92,29,75,64,16,73,22,37,62,79,70,53,46,15,	20,41,80,111,235,258,272,281,364,372,425,446,579,598,718,785,842,923,996,1006,1019,1058,1076,1099,1167,1214,1232,1277,1287,1297,1315,1328,1388,1478,1611,1631,1681,1697,1718,1728,1743,1765,1846,1860,1919,1952,1984,2001,2040,2104,2132,2219,2283,2379,2390,2474,2573,2602,2684,2748,2765,2843,2865,2903,2965,3047,3121,3175,3221,	55,81,114,181,357,372,387,397,481,488,560,580,714,730,848,919,975,1055,1129,1140,1149,1187,1206,1224,1293,1341,1386,1430,1441,1458,1473,1484,1543,1632,1766,1784,1835,1852,1891,1902,1924,1962,2044,2057,2121,2155,2186,2215,2253,2307,2334,2531,2593,2687,2696,2763,2865,2895,2978,3044,3063,3146,3170,3207,3271,3350,3423,3478,3525,	0.857849	0.39618
2776	190	0	0	43	250	52	617	-	TCONS_00135039	3236	0	3216	MSTRG.27157.36	7991	55	3638	69	15,25,19,124,15,14,9,83,4,47,20,128,15,103,63,56,80,73,10,9,38,18,18,68,47,10,44,10,10,7,11,57,89,133,18,50,15,21,10,15,21,81,13,53,33,13,17,37,41,22,87,57,94,9,54,92,29,75,64,16,73,22,37,62,79,70,53,46,15,	20,41,80,111,235,258,272,281,364,372,425,446,579,598,718,785,842,923,996,1006,1019,1058,1076,1099,1167,1214,1232,1277,1287,1297,1315,1328,1388,1478,1611,1631,1681,1697,1718,1728,1743,1765,1846,1860,1919,1952,1984,2001,2040,2104,2132,2219,2283,2379,2390,2474,2573,2602,2684,2748,2765,2843,2865,2903,2965,3047,3121,3175,3221,	55,81,114,181,455,470,485,495,579,586,658,678,812,828,946,1017,1073,1153,1227,1238,1247,1285,1304,1322,1391,1439,1484,1528,1539,1556,1571,1582,1641,1730,1864,1882,1933,1950,1989,2000,2022,2060,2142,2155,2219,2253,2284,2313,2351,2405,2432,2629,2691,2785,2794,2861,2963,2993,3076,3142,3161,3244,3268,3305,3369,3448,3521,3576,3623,	0.857849	0.404956
1180	120	0	0	5	51	8	33	-	TCONS_00196508	1376	14	1365	MSTRG.90875.1	1782	9	1342	9	234,6,76,108,208,186,78,384,20,	11,250,258,348,482,690,876,954,1342,	9,249,256,333,449,658,852,931,1322,	0.857558	0.772166
2756	188	0	0	43	249	54	639	-	TCONS_00132217	3215	0	3193	MSTRG.27157.2	26725	87	3670	71	15,25,19,124,15,14,9,83,4,47,20,128,15,103,63,56,80,73,10,9,38,18,18,68,47,10,44,10,10,13,11,57,89,133,18,50,15,21,10,16,14,88,13,53,33,13,17,37,41,22,44,7,4,60,94,9,54,92,29,75,64,16,73,22,37,62,79,70,53,46,15,	22,43,82,113,237,260,274,283,366,374,427,448,581,600,720,787,844,925,998,1008,1021,1060,1078,1101,1169,1216,1234,1279,1289,1304,1317,1330,1390,1480,1613,1633,1683,1699,1720,1730,1746,1760,1848,1862,1921,1954,1986,2003,2042,2106,2134,2184,2191,2195,2262,2358,2369,2453,2552,2581,2663,2727,2744,2822,2844,2882,2944,3026,3100,3154,3200,	87,113,146,213,487,502,517,527,611,618,690,710,844,860,978,1049,1105,1185,1259,1270,1279,1317,1336,1354,1423,1471,1516,1560,1571,1587,1603,1614,1673,1762,1896,1914,1965,1982,2021,2032,2055,2085,2174,2187,2251,2285,2316,2345,2383,2437,2464,2516,2570,2658,2723,2817,2826,2893,2995,3025,3108,3174,3193,3276,3300,3337,3401,3480,3553,3608,3655,	0.857232	0.120299
2774	186	0	0	45	256	53	623	-	TCONS_00135039	3236	0	3216	MSTRG.72946.59	8103	27	3610	72	15,25,19,18,109,15,14,9,83,4,47,20,128,15,103,63,56,80,73,10,9,38,18,18,68,47,10,44,10,1,11,12,11,57,89,133,18,50,15,21,10,15,21,81,13,53,33,13,17,37,41,22,87,57,94,9,54,92,29,75,64,16,73,22,37,62,79,64,10,33,46,15,	20,41,80,105,126,235,258,272,281,364,372,425,446,579,598,718,785,842,923,996,1006,1019,1058,1076,1099,1167,1214,1232,1277,1287,1291,1302,1315,1328,1388,1478,1611,1631,1681,1697,1718,1728,1743,1765,1846,1860,1919,1952,1984,2001,2040,2104,2132,2219,2283,2379,2390,2474,2573,2602,2684,2748,2765,2843,2865,2903,2965,3047,3111,3141,3175,3221,	27,53,86,117,168,427,442,457,467,551,558,630,650,784,800,918,989,1045,1125,1199,1210,1219,1257,1276,1294,1363,1411,1456,1500,1511,1512,1527,1543,1554,1613,1702,1836,1854,1905,1922,1961,1972,1994,2032,2114,2127,2191,2225,2256,2285,2323,2377,2404,2601,2663,2757,2766,2833,2935,2965,3048,3114,3133,3216,3240,3277,3341,3420,3503,3513,3548,3595,	0.857231	0.399358
[truncated: 27,778 more rows]
